# Supplementary material for: Idiosyncratic, Retinotopic Bias in Face Identification Modulated by Familiarity
Source: eNeuro. 2018 Oct 4;5(5):ENEURO.0054-18.2018. doi: 10.1523/ENEURO.0054-18.2018 (PMC6171739; doi:10.1523/ENEURO.0054-18.2018)
Supplement: Extended Data — The archive contains data from both experiments, as well as the analysis scripts. Download Extended Data 1, ZIP file. [file sup_enu-eN-NWR-0054-18-s02.zip]

Archive with 126 entries (104 files):
- famretino2-3.0.0/
- famretino2-3.0.0/.Rprofile
- famretino2-3.0.0/.datalad/
- famretino2-3.0.0/.datalad/.gitattributes
- famretino2-3.0.0/.datalad/config
- famretino2-3.0.0/.datalad/crawl/
- famretino2-3.0.0/.datalad/crawl/crawl.cfg
- famretino2-3.0.0/.datalad/crawl/pipelines/
- famretino2-3.0.0/.datalad/crawl/pipelines/pipeline.py
- famretino2-3.0.0/.datalad/crawl/statuses/
- famretino2-3.0.0/.datalad/crawl/statuses/master.json
- famretino2-3.0.0/.gitattributes
- famretino2-3.0.0/.gitignore
- famretino2-3.0.0/.gitmodules
- famretino2-3.0.0/LICENSE
- famretino2-3.0.0/README.md
- famretino2-3.0.0/exp1/
- famretino2-3.0.0/exp1/code/
- famretino2-3.0.0/exp1/code/analysis_exp1.Rmd
- famretino2-3.0.0/exp1/code/analysis_exp1.nb.html
- famretino2-3.0.0/exp1/code/analysis_exp1.pdf
- famretino2-3.0.0/exp1/data/
- famretino2-3.0.0/exp1/data/README.md
- famretino2-3.0.0/exp1/data/data.csv
- famretino2-3.0.0/exp2/
- famretino2-3.0.0/exp2/code/
- famretino2-3.0.0/exp2/code/analysis_exp2.Rmd
- famretino2-3.0.0/exp2/code/analysis_exp2.nb.html
- famretino2-3.0.0/exp2/code/analysis_exp2.pdf
- famretino2-3.0.0/exp2/data/
- famretino2-3.0.0/exp2/data/README.md
- famretino2-3.0.0/exp2/data/data.csv
- famretino2-3.0.0/exp2/data/questionnaire.csv
- famretino2-3.0.0/exp2/derivatives/
- famretino2-3.0.0/exp2/derivatives/pse.csv
- famretino2-3.0.0/model/
- famretino2-3.0.0/model/README.md
- famretino2-3.0.0/model/check_params.ipynb
- famretino2-3.0.0/model/cssmodel/
- famretino2-3.0.0/model/cssmodel/__init__.py
- famretino2-3.0.0/model/cssmodel/model.py
- famretino2-3.0.0/model/cssmodel/simulation.py
- famretino2-3.0.0/model/cssmodel/test_model.py
- famretino2-3.0.0/model/cssmodel/test_simulation.py
- famretino2-3.0.0/model/cssmodel_example.ipynb
- famretino2-3.0.0/model/inputs/
- famretino2-3.0.0/model/inputs/iog-slope.csv
- famretino2-3.0.0/model/inputs/kay2015_eccentricity.csv
- famretino2-3.0.0/model/inputs/kay2015_size.csv
- famretino2-3.0.0/model/inputs/mfus-slope.csv
- famretino2-3.0.0/model/inputs/pfus-slope.csv
- famretino2-3.0.0/model/outputs/
- famretino2-3.0.0/model/outputs/sim-01_task-estimation_increase_units_500sim.csv
- famretino2-3.0.0/model/outputs/sim-01_task-face_increase_units_500sim.csv
- famretino2-3.0.0/model/outputs/sim-02_task-estimation_increase_units_fixgain_500sim.csv
- famretino2-3.0.0/model/outputs/sim-02_task-face_increase_units_fixgain_500sim.csv
- famretino2-3.0.0/model/outputs/sim-03_task-estimation_cis.csv
- famretino2-3.0.0/model/outputs/sim-03_task-estimation_increase_units_increase_gain_500sim.csv
- famretino2-3.0.0/model/outputs/sim-03_task-face_cis.csv
- famretino2-3.0.0/model/outputs/sim-03_task-face_increase_units_increase_gain_500sim.csv
- famretino2-3.0.0/model/outputs/sim-04_task-estimation_cis.csv
- famretino2-3.0.0/model/outputs/sim-04_task-estimation_increase_units_increase_rfsize_500sim.csv
- famretino2-3.0.0/model/outputs/sim-04_task-face_cis.csv
- famretino2-3.0.0/model/outputs/sim-04_task-face_increase_units_increase_rfsize_500sim.csv
- famretino2-3.0.0/model/outputs/sim-05_task-estimation_cis.csv
- famretino2-3.0.0/model/outputs/sim-05_task-estimation_increase_units_increase_voxels_500sim.csv
- famretino2-3.0.0/model/outputs/sim-05_task-face_cis.csv
- famretino2-3.0.0/model/outputs/sim-05_task-face_increase_units_increase_voxels_500sim.csv
- famretino2-3.0.0/model/outputs/sim_10vox_rois.csv
- famretino2-3.0.0/model/outputs/sim_varvox_7gain_rois.csv
- famretino2-3.0.0/model/outputs/sim_varvox_rois.csv
- famretino2-3.0.0/model/plot_example_coverage.ipynb
- famretino2-3.0.0/model/plot_simdata.Rmd
- famretino2-3.0.0/model/plot_simdata.nb.html
- famretino2-3.0.0/model/plot_simdata_moreunits.Rmd
- famretino2-3.0.0/model/plot_simdata_moreunits.nb.html
- famretino2-3.0.0/model/plot_simdata_rfincrease.Rmd
- famretino2-3.0.0/model/plot_simdata_rfincrease.nb.html
- famretino2-3.0.0/model/run_simulation.ipynb
- famretino2-3.0.0/model/run_simulation_vtcdata.ipynb
- famretino2-3.0.0/model/run_simulation_vtcdata.py
- famretino2-3.0.0/model/run_simulations.submit
- famretino2-3.0.0/packrat/
- famretino2-3.0.0/packrat/init.R
- famretino2-3.0.0/packrat/packrat.lock
- famretino2-3.0.0/packrat/packrat.opts
- famretino2-3.0.0/singularity/
- famretino2-3.0.0/singularity/README.md
- famretino2-3.0.0/singularity/Singularity
- famretino2-3.0.0/singularity/generate_singularity.sh
- famretino2-3.0.0/vtcdata/
- famretino2-3.0.0/vtcdata/README.md
- famretino2-3.0.0/vtcdata/code/
- famretino2-3.0.0/vtcdata/code/README.md
- famretino2-3.0.0/vtcdata/code/check_params.ipynb
- famretino2-3.0.0/vtcdata/code/cssmodel_vtcdata.m
- famretino2-3.0.0/vtcdata/code/cssmodel_vtcdata_all.submit
- famretino2-3.0.0/vtcdata/code/cssmodel_vtcdata_facetask.m
- famretino2-3.0.0/vtcdata/code/cssmodel_vtcdata_facetask_all.submit
- famretino2-3.0.0/vtcdata/code/knkutils/
- famretino2-3.0.0/vtcdata/code/make_parameter_files.py
- famretino2-3.0.0/vtcdata/code/make_parameter_files_facetask.py
- famretino2-3.0.0/vtcdata/code/make_submitfile.py
- famretino2-3.0.0/vtcdata/code/make_submitfile_facetask.py
- famretino2-3.0.0/vtcdata/conimages.mat
- famretino2-3.0.0/vtcdata/dataset01.mat
- famretino2-3.0.0/vtcdata/dataset01_t1.nii.gz
- famretino2-3.0.0/vtcdata/dataset02.mat
- famretino2-3.0.0/vtcdata/dataset02_t1.nii.gz
- famretino2-3.0.0/vtcdata/dataset03.mat
- famretino2-3.0.0/vtcdata/dataset03_t1.nii.gz
- famretino2-3.0.0/vtcdata/output/
- famretino2-3.0.0/vtcdata/output/LIOG_median_param.txt
- famretino2-3.0.0/vtcdata/output/LV1_median_param.txt
- famretino2-3.0.0/vtcdata/output/LV2_median_param.txt
- famretino2-3.0.0/vtcdata/output/LV3_median_param.txt
- famretino2-3.0.0/vtcdata/output/LhV4_median_param.txt
- famretino2-3.0.0/vtcdata/output/LmFus_median_param.txt
- famretino2-3.0.0/vtcdata/output/LpFus_median_param.txt
- famretino2-3.0.0/vtcdata/output/RIOG_median_param.txt
- famretino2-3.0.0/vtcdata/output/RV1_median_param.txt
- famretino2-3.0.0/vtcdata/output/RV2_median_param.txt
- famretino2-3.0.0/vtcdata/output/RV3_median_param.txt
- famretino2-3.0.0/vtcdata/output/RhV4_median_param.txt
- famretino2-3.0.0/vtcdata/output/RmFus_median_param.txt
- famretino2-3.0.0/vtcdata/output/RpFus_median_param.txt
