# Supplementary material for: Idiosyncratic, Retinotopic Bias in Face Identification Modulated by Familiarity
Source: eNeuro. 2018 Oct 4;5(5):ENEURO.0054-18.2018. doi: 10.1523/ENEURO.0054-18.2018 (PMC6171739; doi:10.1523/ENEURO.0054-18.2018)
Supplement: Extended Data — The archive contains data from both experiments, as well as the analysis scripts. Download Extended Data 1, ZIP file. [file sup_enu-eN-NWR-0054-18-s02.zip › famretino2-3.0.0/.datalad/config]

[datalad "dataset"]
	id = f79589dc-8c16-11e8-961f-b8e8561e4966
