# Supplementary material for: Idiosyncratic, Retinotopic Bias in Face Identification Modulated by Familiarity
Source: eNeuro. 2018 Oct 4;5(5):ENEURO.0054-18.2018. doi: 10.1523/ENEURO.0054-18.2018 (PMC6171739; doi:10.1523/ENEURO.0054-18.2018)
Supplement: Extended Data — The archive contains data from both experiments, as well as the analysis scripts. Download Extended Data 1, ZIP file. [file sup_enu-eN-NWR-0054-18-s02.zip › famretino2-3.0.0/.datalad/crawl/statuses/master.json]

{
  "db_version": 1,
  "files": {
    "conimages.mat": {
      "filename": "conimages.mat",
      "mtime": 1419887079,
      "size": 11930700
    },
    "dataset01.mat": {
      "filename": "dataset01.mat",
      "mtime": 1419945656,
      "size": 842073722
    },
    "dataset01_t1.nii.gz": {
      "filename": "dataset01_t1.nii.gz",
      "mtime": 1419885574,
      "size": 11004095
    },
    "dataset02.mat": {
      "filename": "dataset02.mat",
      "mtime": 1419945662,
      "size": 1115156662
    },
    "dataset02_t1.nii.gz": {
      "filename": "dataset02_t1.nii.gz",
      "mtime": 1419885540,
      "size": 11408995
    },
    "dataset03.mat": {
      "filename": "dataset03.mat",
      "mtime": 1419945669,
      "size": 991182534
    },
    "dataset03_t1.nii.gz": {
      "filename": "dataset03_t1.nii.gz",
      "mtime": 1419885580,
      "size": 11839649
    }
  }
}
