# Supplementary material for: Idiosyncratic, Retinotopic Bias in Face Identification Modulated by Familiarity
Source: eNeuro. 2018 Oct 4;5(5):ENEURO.0054-18.2018. doi: 10.1523/ENEURO.0054-18.2018 (PMC6171739; doi:10.1523/ENEURO.0054-18.2018)
Supplement: Extended Data — The archive contains data from both experiments, as well as the analysis scripts. Download Extended Data 1, ZIP file. [file sup_enu-eN-NWR-0054-18-s02.zip › famretino2-3.0.0/exp1/data/README.md]

# Description of data format for Experiment 1

## `data.csv`

- `subject`: subject id
- `session`: each subject participated in two experimental sessions, at
  least 4 weeks apart
- `ntrl`: trial number; resets at the beginning of a new block, max is
  112
- `morph`: amount of morphing of the stimulus
- `pos`: angular location expressed as integer, multiple of pi/4. For
  example `2` means pi/2, or 90 degrees CCW
- `ecc`: eccentricity of the stimulus in degrees of visual angle; always
  7 in this experiment
- `rt`: reaction time
- `response`: subject response, one of `{'LeftArrow', 'RightArrow'}`,
  corresponding to identities `{'a', 'b'}`
- `response_bin`: binarized response
