# Supplementary material for: Idiosyncratic, Retinotopic Bias in Face Identification Modulated by Familiarity
Source: eNeuro. 2018 Oct 4;5(5):ENEURO.0054-18.2018. doi: 10.1523/ENEURO.0054-18.2018 (PMC6171739; doi:10.1523/ENEURO.0054-18.2018)
Supplement: Extended Data — The archive contains data from both experiments, as well as the analysis scripts. Download Extended Data 1, ZIP file. [file sup_enu-eN-NWR-0054-18-s02.zip › famretino2-3.0.0/exp1/data/data.csv]

subject	session	ntrl	morph	pos	ecc	rt	response	response_bin
s01	1	1	50	7	7	0.76806	LeftArrow	1
s01	1	2	33	3	7	0.73465	RightArrow	0
s01	1	3	17	3	7	0.81813	RightArrow	0
s01	1	4	50	0	7	1.0686	LeftArrow	1
s01	1	5	17	4	7	0.8682	RightArrow	0
s01	1	6	100	5	7	0.83479	LeftArrow	1
s01	1	7	50	7	7	1.102	LeftArrow	1
s01	1	8	67	7	7	1.0184	LeftArrow	1
s01	1	9	17	5	7	0.75132	RightArrow	0
s01	1	10	100	5	7	1.1354	LeftArrow	1
s01	1	11	50	6	7	1.0685	RightArrow	0
s01	1	12	83	0	7	0.95165	LeftArrow	1
s01	1	13	100	1	7	0.96832	LeftArrow	1
s01	1	14	0	4	7	1.0853	RightArrow	0
s01	1	15	100	7	7	0.91832	LeftArrow	1
s01	1	16	67	4	7	0.95173	LeftArrow	1
s01	1	17	17	2	7	0.85152	RightArrow	0
s01	1	18	33	3	7	1.1688	RightArrow	0
s01	1	19	0	0	7	0.8014	RightArrow	0
s01	1	20	33	4	7	0.95172	RightArrow	0
s01	1	21	50	4	7	1.0185	RightArrow	0
s01	1	22	67	6	7	0.8014	LeftArrow	1
s01	1	23	0	5	7	1.4526	LeftArrow	1
s01	1	24	50	5	7	2.0203	RightArrow	0
s01	1	25	33	1	7	0.91832	RightArrow	0
s01	1	26	67	7	7	0.88492	LeftArrow	1
s01	1	27	83	1	7	1.0185	LeftArrow	1
s01	1	28	83	7	7	0.93503	LeftArrow	1
s01	1	29	83	2	7	0.98504	RightArrow	0
s01	1	30	100	3	7	0.98513	LeftArrow	1
s01	1	31	17	4	7	1.0185	RightArrow	0
s01	1	32	83	3	7	0.96837	LeftArrow	1
s01	1	33	83	1	7	1.1855	LeftArrow	1
s01	1	34	67	6	7	0.98513	LeftArrow	1
s01	1	35	100	4	7	1.0686	RightArrow	0
s01	1	36	83	6	7	0.85173	RightArrow	0
s01	1	37	83	4	7	0.81817	LeftArrow	1
s01	1	38	50	3	7	0.95166	LeftArrow	1
s01	1	39	100	3	7	0.76805	LeftArrow	1
s01	1	40	83	7	7	0.78467	LeftArrow	1
s01	1	41	17	5	7	0.7013	RightArrow	0
s01	1	42	33	2	7	0.90163	RightArrow	0
s01	1	43	0	2	7	0.88492	RightArrow	0
s01	1	44	100	2	7	1.2856	LeftArrow	1
s01	1	45	50	1	7	0.76809	LeftArrow	1
s01	1	46	83	5	7	0.91832	LeftArrow	1
s01	1	47	83	4	7	1.4025	LeftArrow	1
s01	1	48	33	6	7	0.80146	RightArrow	0
s01	1	49	0	1	7	0.70125	RightArrow	0
s01	1	50	67	0	7	0.76802	LeftArrow	1
s01	1	51	67	5	7	0.75135	LeftArrow	1
s01	1	52	67	1	7	0.98507	RightArrow	0
s01	1	53	83	2	7	0.71794	LeftArrow	1
s01	1	54	33	1	7	1.2022	RightArrow	0
s01	1	55	100	6	7	1.3023	LeftArrow	1
s01	1	56	67	0	7	0.78484	LeftArrow	1
s01	1	57	33	5	7	0.78478	RightArrow	0
s01	1	58	0	5	7	0.68462	RightArrow	0
s01	1	59	17	0	7	0.80142	RightArrow	0
s01	1	60	33	6	7	1.1187	RightArrow	0
s01	1	61	83	6	7	0.85154	LeftArrow	1
s01	1	62	0	7	7	0.86827	RightArrow	0
s01	1	63	17	7	7	0.68454	RightArrow	0
s01	1	64	100	4	7	0.83485	LeftArrow	1
s01	1	65	67	3	7	0.75137	LeftArrow	1
s01	1	66	0	6	7	0.76806	RightArrow	0
s01	1	67	83	3	7	0.78474	LeftArrow	1
s01	1	68	100	2	7	0.9016	LeftArrow	1
s01	1	69	50	1	7	0.81815	LeftArrow	1
s01	1	70	67	3	7	0.85154	LeftArrow	1
s01	1	71	0	3	7	0.83484	RightArrow	0
s01	1	72	0	2	7	0.73465	RightArrow	0
s01	1	73	33	7	7	0.8014	LeftArrow	1
s01	1	74	67	5	7	0.85159	LeftArrow	1
s01	1	75	33	5	7	0.70124	RightArrow	0
s01	1	76	83	5	7	0.93502	LeftArrow	1
s01	1	77	33	7	7	1.0686	LeftArrow	1
s01	1	78	17	1	7	0.61782	RightArrow	0
s01	1	79	67	1	7	0.88492	LeftArrow	1
s01	1	80	33	4	7	1.0686	LeftArrow	1
s01	1	81	33	0	7	1.5194	LeftArrow	1
s01	1	82	67	2	7	1.2356	RightArrow	0
s01	1	83	0	6	7	0.61781	RightArrow	0
s01	1	84	50	3	7	0.7848	LeftArrow	1
s01	1	85	100	1	7	0.7013	LeftArrow	1
s01	1	86	100	7	7	0.93498	LeftArrow	1
s01	1	87	33	2	7	0.96845	LeftArrow	1
s01	1	88	67	2	7	0.61779	RightArrow	0
s01	1	89	17	2	7	0.88495	RightArrow	0
s01	1	90	50	4	7	0.81817	RightArrow	0
s01	1	91	50	2	7	0.85153	LeftArrow	1
s01	1	92	0	3	7	1.0353	RightArrow	0
s01	1	93	50	0	7	0.81818	LeftArrow	1
s01	1	94	0	7	7	0.78478	RightArrow	0
s01	1	95	33	0	7	0.80142	RightArrow	0
s01	1	96	83	0	7	0.85155	LeftArrow	1
s01	1	97	50	2	7	1.1354	LeftArrow	1
s01	1	98	0	0	7	0.65115	RightArrow	0
s01	1	99	100	0	7	1.0018	RightArrow	0
s01	1	100	0	1	7	0.83486	RightArrow	0
s01	1	101	67	4	7	0.75135	LeftArrow	1
s01	1	102	17	6	7	1.2355	LeftArrow	1
s01	1	103	17	6	7	0.81814	RightArrow	0
s01	1	104	17	1	7	1.1521	RightArrow	0
s01	1	105	50	6	7	1.5361	LeftArrow	1
s01	1	106	17	0	7	0.76809	RightArrow	0
s01	1	107	100	0	7	1.4025	RightArrow	0
s01	1	108	100	6	7	1.9201	LeftArrow	1
s01	1	109	17	3	7	0.88492	RightArrow	0
s01	1	110	17	7	7	0.75137	RightArrow	0
s01	1	111	0	4	7	0.78476	RightArrow	0
s01	1	112	50	5	7	1.0018	RightArrow	0
s01	1	1	33	2	7	0.86817	LeftArrow	1
s01	1	2	67	3	7	0.83482	LeftArrow	1
s01	1	3	0	7	7	0.68453	RightArrow	0
s01	1	4	83	6	7	0.90164	LeftArrow	1
s01	1	5	50	6	7	0.70123	RightArrow	0
s01	1	6	17	0	7	0.76809	RightArrow	0
s01	1	7	100	3	7	0.75139	LeftArrow	1
s01	1	8	83	7	7	0.76803	LeftArrow	1
s01	1	9	17	2	7	1.9201	LeftArrow	1
s01	1	10	67	2	7	0.76798	LeftArrow	1
s01	1	11	100	7	7	0.93498	LeftArrow	1
s01	1	12	0	3	7	0.68445	RightArrow	0
s01	1	13	17	6	7	0.58441	RightArrow	0
s01	1	14	33	0	7	0.60104	RightArrow	0
s01	1	15	33	6	7	1.0686	RightArrow	0
s01	1	16	100	6	7	1.0018	LeftArrow	1
s01	1	17	0	2	7	1.0018	RightArrow	0
s01	1	18	0	5	7	1.2022	LeftArrow	1
s01	1	19	100	5	7	0.91836	LeftArrow	1
s01	1	20	33	0	7	0.6846	RightArrow	0
s01	1	21	100	2	7	1.0686	LeftArrow	1
s01	1	22	100	3	7	1.6362	LeftArrow	1
s01	1	23	50	5	7	0.78472	LeftArrow	1
s01	1	24	83	2	7	1.0685	LeftArrow	1
s01	1	25	33	1	7	1.4693	LeftArrow	1
s01	1	26	50	3	7	0.71793	LeftArrow	1
s01	1	27	0	6	7	0.65118	RightArrow	0
s01	1	28	67	4	7	0.70124	LeftArrow	1
s01	1	29	33	5	7	0.78476	RightArrow	0
s01	1	30	50	2	7	0.73463	LeftArrow	1
s01	1	31	0	1	7	0.83491	LeftArrow	1
s01	1	32	67	6	7	1.0351	LeftArrow	1
s01	1	33	67	5	7	0.68454	LeftArrow	1
s01	1	34	17	4	7	0.66788	RightArrow	0
s01	1	35	50	1	7	0.98508	LeftArrow	1
s01	1	36	33	3	7	0.75139	RightArrow	0
s01	1	37	100	1	7	0.73461	LeftArrow	1
s01	1	38	50	5	7	0.80147	RightArrow	0
s01	1	39	17	7	7	0.9517	LeftArrow	1
s01	1	40	100	6	7	0.90163	LeftArrow	1
s01	1	41	67	4	7	0.95173	LeftArrow	1
s01	1	42	0	7	7	0.63445	RightArrow	0
s01	1	43	17	6	7	0.768	RightArrow	0
s01	1	44	17	4	7	0.66791	RightArrow	0
s01	1	45	17	2	7	0.71798	RightArrow	0
s01	1	46	17	7	7	0.6345	RightArrow	0
s01	1	47	67	3	7	0.65113	LeftArrow	1
s01	1	48	50	4	7	0.71796	LeftArrow	1
s01	1	49	67	0	7	0.75136	LeftArrow	1
s01	1	50	67	1	7	0.73469	LeftArrow	1
s01	1	51	50	2	7	0.71795	LeftArrow	1
s01	1	52	83	5	7	0.95171	LeftArrow	1
s01	1	53	50	3	7	0.71794	LeftArrow	1
s01	1	54	83	1	7	1.3357	LeftArrow	1
s01	1	55	100	1	7	1.1187	LeftArrow	1
s01	1	56	83	2	7	0.85154	LeftArrow	1
s01	1	57	0	1	7	0.91835	RightArrow	0
s01	1	58	17	3	7	0.71799	RightArrow	0
s01	1	59	33	6	7	1.7197	RightArrow	0
s01	1	60	0	5	7	0.90159	RightArrow	0
s01	1	61	17	5	7	0.75131	RightArrow	0
s01	1	62	0	0	7	0.66781	RightArrow	0
s01	1	63	50	6	7	0.7179	RightArrow	0
s01	1	64	50	1	7	0.768	RightArrow	0
s01	1	65	50	0	7	0.768	LeftArrow	1
s01	1	66	100	5	7	1.102	LeftArrow	1
s01	1	67	17	5	7	1.1688	RightArrow	0
s01	1	68	0	3	7	0.63444	RightArrow	0
s01	1	69	100	0	7	0.68454	LeftArrow	1
s01	1	70	83	3	7	0.70129	LeftArrow	1
s01	1	71	67	2	7	1.7865	LeftArrow	1
s01	1	72	100	4	7	1.2022	LeftArrow	1
s01	1	73	67	6	7	0.86824	LeftArrow	1
s01	1	74	33	4	7	0.85154	LeftArrow	1
s01	1	75	100	7	7	1.0853	LeftArrow	1
s01	1	76	67	0	7	0.88495	LeftArrow	1
s01	1	77	0	6	7	0.91833	LeftArrow	1
s01	1	78	100	0	7	1.3191	LeftArrow	1
s01	1	79	17	1	7	0.78477	RightArrow	0
s01	1	80	33	4	7	1.4693	LeftArrow	1
s01	1	81	0	2	7	0.75139	RightArrow	0
s01	1	82	67	1	7	1.0018	LeftArrow	1
s01	1	83	83	5	7	1.1521	LeftArrow	1
s01	1	84	50	7	7	0.85151	LeftArrow	1
s01	1	85	83	6	7	0.76803	LeftArrow	1
s01	1	86	17	1	7	0.65116	RightArrow	0
s01	1	87	50	4	7	0.83482	LeftArrow	1
s01	1	88	33	1	7	0.96835	LeftArrow	1
s01	1	89	83	4	7	1.5193	LeftArrow	1
s01	1	90	83	3	7	0.66789	LeftArrow	1
s01	1	91	50	7	7	0.76801	LeftArrow	1
s01	1	92	83	0	7	1.1019	LeftArrow	1
s01	1	93	50	0	7	1.0018	LeftArrow	1
s01	1	94	17	0	7	0.7013	RightArrow	0
s01	1	95	67	7	7	0.95168	LeftArrow	1
s01	1	96	67	5	7	0.80141	LeftArrow	1
s01	1	97	100	4	7	1.0185	LeftArrow	1
s01	1	98	33	7	7	0.76803	LeftArrow	1
s01	1	99	83	1	7	0.80139	LeftArrow	1
s01	1	100	83	7	7	0.68452	LeftArrow	1
s01	1	101	33	2	7	0.66791	RightArrow	0
s01	1	102	0	0	7	0.65117	RightArrow	0
s01	1	103	33	7	7	0.73461	RightArrow	0
s01	1	104	33	3	7	0.80144	LeftArrow	1
s01	1	105	33	5	7	0.83492	LeftArrow	1
s01	1	106	83	0	7	0.65114	LeftArrow	1
s01	1	107	83	4	7	1.0185	LeftArrow	1
s01	1	108	0	4	7	0.56771	RightArrow	0
s01	1	109	67	7	7	0.91833	LeftArrow	1
s01	1	110	17	3	7	0.6011	RightArrow	0
s01	1	111	0	4	7	0.81819	RightArrow	0
s01	1	112	100	2	7	0.81816	LeftArrow	1
s01	1	1	67	6	7	1.1354	RightArrow	0
s01	1	2	83	5	7	0.71799	LeftArrow	1
s01	1	3	33	7	7	1.3691	LeftArrow	1
s01	1	4	0	0	7	0.58435	LeftArrow	1
s01	1	5	67	6	7	1.0186	RightArrow	0
s01	1	6	100	7	7	0.80143	LeftArrow	1
s01	1	7	83	2	7	1.0686	RightArrow	0
s01	1	8	33	1	7	1.4025	RightArrow	0
s01	1	9	83	3	7	0.76811	LeftArrow	1
s01	1	10	33	7	7	0.73467	RightArrow	0
s01	1	11	83	0	7	1.0519	LeftArrow	1
s01	1	12	17	6	7	1.2354	RightArrow	0
s01	1	13	0	0	7	0.71799	RightArrow	0
s01	1	14	67	1	7	0.70123	LeftArrow	1
s01	1	15	100	4	7	1.6529	LeftArrow	1
s01	1	16	17	0	7	0.76807	RightArrow	0
s01	1	17	100	4	7	0.96846	LeftArrow	1
s01	1	18	33	0	7	0.78469	RightArrow	0
s01	1	19	100	6	7	1.3691	LeftArrow	1
s01	1	20	0	2	7	1.1186	RightArrow	0
s01	1	21	67	0	7	0.76805	LeftArrow	1
s01	1	22	100	5	7	1.2522	LeftArrow	1
s01	1	23	17	4	7	0.68457	RightArrow	0
s01	1	24	83	6	7	0.91829	LeftArrow	1
s01	1	25	67	3	7	0.73467	RightArrow	0
s01	1	26	100	3	7	1.0018	LeftArrow	1
s01	1	27	17	4	7	0.66786	RightArrow	0
s01	1	28	67	1	7	0.90159	LeftArrow	1
s01	1	29	17	2	7	0.75135	RightArrow	0
s01	1	30	83	7	7	1.152	LeftArrow	1
s01	1	31	67	0	7	0.80141	LeftArrow	1
s01	1	32	17	5	7	0.90161	RightArrow	0
s01	1	33	67	2	7	0.7681	LeftArrow	1
s01	1	34	17	2	7	0.76809	RightArrow	0
s01	1	35	50	4	7	0.90165	LeftArrow	1
s01	1	36	33	3	7	0.65116	RightArrow	0
s01	1	37	0	3	7	0.76805	RightArrow	0
s01	1	38	50	2	7	0.75134	LeftArrow	1
s01	1	39	0	4	7	0.76801	RightArrow	0
s01	1	40	17	5	7	0.65121	RightArrow	0
s01	1	41	83	3	7	0.65115	LeftArrow	1
s01	1	42	50	4	7	1.0853	RightArrow	0
s01	1	43	33	5	7	1.4526	RightArrow	0
s01	1	44	0	4	7	0.53437	RightArrow	0
s01	1	45	33	0	7	0.6512	RightArrow	0
s01	1	46	50	7	7	0.68456	LeftArrow	1
s01	1	47	0	1	7	0.58442	RightArrow	0
s01	1	48	67	2	7	0.95169	RightArrow	0
s01	1	49	50	6	7	0.71799	LeftArrow	1
s01	1	50	100	1	7	0.83483	LeftArrow	1
s01	1	51	33	6	7	0.90162	LeftArrow	1
s01	1	52	17	7	7	0.85152	LeftArrow	1
s01	1	53	50	7	7	0.8181	LeftArrow	1
s01	1	54	100	0	7	0.8348	RightArrow	0
s01	1	55	67	7	7	0.81812	LeftArrow	1
s01	1	56	33	4	7	0.71801	RightArrow	0
s01	1	57	0	7	7	0.7847	RightArrow	0
s01	1	58	50	6	7	0.88494	LeftArrow	1
s01	1	59	33	3	7	0.73463	RightArrow	0
s01	1	60	33	5	7	0.81809	RightArrow	0
s01	1	61	33	1	7	0.85154	LeftArrow	1
s01	1	62	0	1	7	1.152	RightArrow	0
s01	1	63	50	5	7	0.65124	LeftArrow	1
s01	1	64	100	2	7	0.98507	LeftArrow	1
s01	1	65	100	3	7	0.78477	LeftArrow	1
s01	1	66	33	6	7	1.436	LeftArrow	1
s01	1	67	17	7	7	0.61778	RightArrow	0
s01	1	68	33	4	7	1.0853	LeftArrow	1
s01	1	69	17	3	7	0.70129	RightArrow	0
s01	1	70	100	0	7	0.96843	RightArrow	0
s01	1	71	0	7	7	0.9016	RightArrow	0
s01	1	72	17	6	7	0.86826	RightArrow	0
s01	1	73	83	6	7	0.85153	LeftArrow	1
s01	1	74	67	5	7	1.2355	LeftArrow	1
s01	1	75	83	4	7	0.88495	RightArrow	0
s01	1	76	50	0	7	0.75136	LeftArrow	1
s01	1	77	33	2	7	0.98515	LeftArrow	1
s01	1	78	0	3	7	0.71797	RightArrow	0
s01	1	79	67	3	7	1.1855	RightArrow	0
s01	1	80	83	5	7	0.80147	LeftArrow	1
s01	1	81	0	6	7	0.86821	RightArrow	0
s01	1	82	50	2	7	0.91829	LeftArrow	1
s01	1	83	33	2	7	0.718	RightArrow	0
s01	1	84	17	1	7	0.68469	LeftArrow	1
s01	1	85	100	6	7	1.0352	RightArrow	0
s01	1	86	83	1	7	0.81815	LeftArrow	1
s01	1	87	67	4	7	1.1019	LeftArrow	1
s01	1	88	83	7	7	0.85156	LeftArrow	1
s01	1	89	50	1	7	0.65118	LeftArrow	1
s01	1	90	83	1	7	0.73461	LeftArrow	1
s01	1	91	67	4	7	0.95174	LeftArrow	1
s01	1	92	50	3	7	0.63442	LeftArrow	1
s01	1	93	100	5	7	0.93502	LeftArrow	1
s01	1	94	0	5	7	0.78473	RightArrow	0
s01	1	95	67	7	7	0.90164	LeftArrow	1
s01	1	96	100	1	7	1.3691	LeftArrow	1
s01	1	97	50	5	7	0.8515	LeftArrow	1
s01	1	98	100	2	7	1.3357	LeftArrow	1
s01	1	99	50	0	7	0.73464	LeftArrow	1
s01	1	100	83	0	7	0.90162	LeftArrow	1
s01	1	101	17	3	7	0.61782	RightArrow	0
s01	1	102	100	7	7	0.70119	LeftArrow	1
s01	1	103	83	4	7	0.90161	LeftArrow	1
s01	1	104	0	2	7	0.65112	RightArrow	0
s01	1	105	0	6	7	0.58434	RightArrow	0
s01	1	106	17	1	7	0.6512	RightArrow	0
s01	1	107	50	3	7	0.76801	LeftArrow	1
s01	1	108	0	5	7	0.61778	LeftArrow	1
s01	1	109	67	5	7	0.80147	LeftArrow	1
s01	1	110	17	0	7	0.5677	RightArrow	0
s01	1	111	83	2	7	0.76799	LeftArrow	1
s01	1	112	50	1	7	0.76805	LeftArrow	1
s01	1	1	67	7	7	0.66781	LeftArrow	1
s01	1	2	0	1	7	0.55096	RightArrow	0
s01	1	3	50	6	7	1.2188	RightArrow	0
s01	1	4	0	7	7	0.70132	RightArrow	0
s01	1	5	17	2	7	0.65118	RightArrow	0
s01	1	6	33	3	7	0.66788	RightArrow	0
s01	1	7	83	0	7	0.61783	LeftArrow	1
s01	1	8	100	5	7	1.1687	LeftArrow	1
s01	1	9	0	6	7	0.63448	RightArrow	0
s01	1	10	0	2	7	0.75134	RightArrow	0
s01	1	11	33	1	7	1.0685	LeftArrow	1
s01	1	12	0	0	7	0.71797	RightArrow	0
s01	1	13	100	3	7	0.70128	LeftArrow	1
s01	1	14	83	5	7	1.1186	LeftArrow	1
s01	1	15	67	2	7	0.70128	LeftArrow	1
s01	1	16	50	2	7	0.85154	LeftArrow	1
s01	1	17	33	2	7	0.73467	RightArrow	0
s01	1	18	33	4	7	0.718	RightArrow	0
s01	1	19	100	1	7	0.78477	LeftArrow	1
s01	1	20	17	3	7	0.71795	RightArrow	0
s01	1	21	0	1	7	0.76809	RightArrow	0
s01	1	22	67	0	7	0.63446	LeftArrow	1
s01	1	23	0	4	7	0.63448	RightArrow	0
s01	1	24	17	5	7	0.63451	RightArrow	0
s01	1	25	0	5	7	0.66788	RightArrow	0
s01	1	26	83	3	7	0.73484	LeftArrow	1
s01	1	27	17	5	7	0.56765	RightArrow	0
s01	1	28	83	7	7	1.319	RightArrow	0
s01	1	29	83	6	7	1.0019	RightArrow	0
s01	1	30	0	4	7	0.76804	RightArrow	0
s01	1	31	33	0	7	0.76802	RightArrow	0
s01	1	32	17	2	7	0.96864	RightArrow	0
s01	1	33	83	1	7	0.71799	LeftArrow	1
s01	1	34	100	5	7	0.88494	LeftArrow	1
s01	1	35	83	5	7	1.0018	LeftArrow	1
s01	1	36	100	0	7	0.93504	LeftArrow	1
s01	1	37	17	4	7	0.78478	RightArrow	0
s01	1	38	67	0	7	0.66781	LeftArrow	1
s01	1	39	100	2	7	0.80143	LeftArrow	1
s01	1	40	17	3	7	0.75137	RightArrow	0
s01	1	41	50	3	7	1.0686	LeftArrow	1
s01	1	42	0	2	7	0.73462	RightArrow	0
s01	1	43	83	7	7	2.5045	RightArrow	0
s01	1	44	67	4	7	0.93504	LeftArrow	1
s01	1	45	33	6	7	0.70122	RightArrow	0
s01	1	46	50	3	7	0.8682	RightArrow	0
s01	1	47	33	2	7	0.95173	RightArrow	0
s01	1	48	67	6	7	0.85153	LeftArrow	1
s01	1	49	100	7	7	1.1688	LeftArrow	1
s01	1	50	83	4	7	0.73465	LeftArrow	1
s01	1	51	100	1	7	1.1354	LeftArrow	1
s01	1	52	33	5	7	0.76802	RightArrow	0
s01	1	53	50	4	7	0.78471	LeftArrow	1
s01	1	54	17	4	7	0.56768	RightArrow	0
s01	1	55	50	0	7	0.7847	LeftArrow	1
s01	1	56	50	1	7	1.2522	LeftArrow	1
s01	1	57	0	3	7	0.58433	RightArrow	0
s01	1	58	100	2	7	0.78476	LeftArrow	1
s01	1	59	33	4	7	0.75139	LeftArrow	1
s01	1	60	50	0	7	0.78473	LeftArrow	1
s01	1	61	17	6	7	0.88494	RightArrow	0
s01	1	62	83	4	7	0.78475	LeftArrow	1
s01	1	63	83	2	7	1.6028	LeftArrow	1
s01	1	64	17	0	7	0.60113	RightArrow	0
s01	1	65	67	2	7	0.76799	LeftArrow	1
s01	1	66	33	5	7	0.86816	RightArrow	0
s01	1	67	17	0	7	0.718	RightArrow	0
s01	1	68	50	7	7	0.80144	LeftArrow	1
s01	1	69	83	6	7	1.0686	LeftArrow	1
s01	1	70	67	5	7	0.93497	LeftArrow	1
s01	1	71	0	7	7	0.7514	RightArrow	0
s01	1	72	33	0	7	0.6345	RightArrow	0
s01	1	73	67	4	7	0.75133	LeftArrow	1
s01	1	74	83	2	7	0.71795	LeftArrow	1
s01	1	75	17	1	7	0.71796	RightArrow	0
s01	1	76	0	3	7	0.65119	RightArrow	0
s01	1	77	67	1	7	0.71796	LeftArrow	1
s01	1	78	67	3	7	0.85153	RightArrow	0
s01	1	79	100	3	7	0.68459	LeftArrow	1
s01	1	80	0	6	7	0.6679	RightArrow	0
s01	1	81	50	6	7	0.63451	RightArrow	0
s01	1	82	17	6	7	1.0686	RightArrow	0
s01	1	83	67	3	7	0.70125	LeftArrow	1
s01	1	84	33	1	7	0.81817	LeftArrow	1
s01	1	85	100	7	7	0.68463	LeftArrow	1
s01	1	86	67	7	7	0.65138	RightArrow	0
s01	1	87	100	0	7	1.1356	LeftArrow	1
s01	1	88	17	1	7	0.76801	RightArrow	0
s01	1	89	33	7	7	1.5027	RightArrow	0
s01	1	90	67	6	7	0.86827	LeftArrow	1
s01	1	91	33	7	7	0.60107	RightArrow	0
s01	1	92	67	5	7	0.65119	LeftArrow	1
s01	1	93	83	0	7	0.75138	LeftArrow	1
s01	1	94	33	3	7	0.91833	RightArrow	0
s01	1	95	100	6	7	1.2022	LeftArrow	1
s01	1	96	17	7	7	0.6345	RightArrow	0
s01	1	97	50	2	7	0.63451	LeftArrow	1
s01	1	98	100	4	7	0.85157	LeftArrow	1
s01	1	99	50	1	7	0.6178	LeftArrow	1
s01	1	100	0	5	7	0.6345	RightArrow	0
s01	1	101	17	7	7	0.56783	RightArrow	0
s01	1	102	50	5	7	0.71798	LeftArrow	1
s01	1	103	50	4	7	0.96845	RightArrow	0
s01	1	104	100	6	7	0.85155	LeftArrow	1
s01	1	105	67	1	7	1.2022	LeftArrow	1
s01	1	106	0	0	7	0.55099	RightArrow	0
s01	1	107	50	5	7	0.85151	LeftArrow	1
s01	1	108	100	4	7	0.65114	LeftArrow	1
s01	1	109	50	7	7	0.86829	LeftArrow	1
s01	1	110	83	1	7	0.78477	LeftArrow	1
s01	1	111	83	3	7	0.70129	LeftArrow	1
s01	1	112	33	6	7	0.60107	RightArrow	0
s01	1	1	67	6	7	0.86823	LeftArrow	1
s01	1	2	100	4	7	0.86819	LeftArrow	1
s01	1	3	17	1	7	0.58437	RightArrow	0
s01	1	4	0	0	7	0.55095	RightArrow	0
s01	1	5	0	7	7	0.51765	RightArrow	0
s01	1	6	17	7	7	0.48419	RightArrow	0
s01	1	7	17	3	7	0.60106	RightArrow	0
s01	1	8	83	0	7	0.51761	LeftArrow	1
s01	1	9	67	5	7	0.88498	LeftArrow	1
s01	1	10	50	7	7	0.81816	LeftArrow	1
s01	1	11	50	6	7	0.61782	LeftArrow	1
s01	1	12	17	2	7	0.75131	RightArrow	0
s01	1	13	67	1	7	0.86815	LeftArrow	1
s01	1	14	17	1	7	0.76808	RightArrow	0
s01	1	15	50	0	7	1.102	LeftArrow	1
s01	1	16	50	2	7	1.0352	LeftArrow	1
s01	1	17	83	2	7	0.73461	LeftArrow	1
s01	1	18	83	4	7	0.63452	LeftArrow	1
s01	1	19	67	5	7	0.63446	LeftArrow	1
s01	1	20	33	2	7	0.91831	RightArrow	0
s01	1	21	83	3	7	0.66788	LeftArrow	1
s01	1	22	83	0	7	0.73466	LeftArrow	1
s01	1	23	17	0	7	0.80142	RightArrow	0
s01	1	24	50	6	7	0.80146	RightArrow	0
s01	1	25	100	5	7	0.63456	LeftArrow	1
s01	1	26	0	1	7	0.66789	RightArrow	0
s01	1	27	67	1	7	3.957	RightArrow	0
s01	1	28	0	0	7	0.65115	RightArrow	0
s01	1	29	0	4	7	0.55101	RightArrow	0
s01	1	30	33	6	7	0.5677	RightArrow	0
s01	1	31	83	7	7	0.90164	LeftArrow	1
s01	1	32	17	4	7	0.53442	RightArrow	0
s01	1	33	83	1	7	0.60108	LeftArrow	1
s01	1	34	33	2	7	0.73462	RightArrow	0
s01	1	35	33	7	7	1.2355	RightArrow	0
s01	1	36	100	5	7	0.63452	LeftArrow	1
s01	1	37	67	0	7	0.86823	LeftArrow	1
s01	1	38	33	7	7	0.76815	RightArrow	0
s01	1	39	100	6	7	1.1187	LeftArrow	1
s01	1	40	50	0	7	1.0184	LeftArrow	1
s01	1	41	67	0	7	0.95171	LeftArrow	1
s01	1	42	33	0	7	0.6011	RightArrow	0
s01	1	43	100	0	7	1.1188	LeftArrow	1
s01	1	44	50	4	7	0.76808	LeftArrow	1
s01	1	45	100	7	7	1.1688	LeftArrow	1
s01	1	46	33	3	7	0.73465	RightArrow	0
s01	1	47	0	4	7	0.65119	RightArrow	0
s01	1	48	100	1	7	0.75138	LeftArrow	1
s01	1	49	50	4	7	0.88493	LeftArrow	1
s01	1	50	67	7	7	1.3191	LeftArrow	1
s01	1	51	50	1	7	1.1855	LeftArrow	1
s01	1	52	100	4	7	0.70126	LeftArrow	1
s01	1	53	100	3	7	0.70125	LeftArrow	1
s01	1	54	17	6	7	0.58441	RightArrow	0
s01	1	55	0	5	7	0.85157	RightArrow	0
s01	1	56	83	6	7	0.7681	LeftArrow	1
s01	1	57	50	5	7	0.75136	LeftArrow	1
s01	1	58	100	3	7	1.1354	LeftArrow	1
s01	1	59	100	6	7	0.7514	RightArrow	0
s01	1	60	50	5	7	0.86824	LeftArrow	1
s01	1	61	17	2	7	0.65117	RightArrow	0
s01	1	62	67	7	7	0.68476	LeftArrow	1
s01	1	63	17	5	7	0.60102	RightArrow	0
s01	1	64	17	0	7	0.60106	RightArrow	0
s01	1	65	67	4	7	0.66787	LeftArrow	1
s01	1	66	67	6	7	0.65115	LeftArrow	1
s01	1	67	0	5	7	0.55093	RightArrow	0
s01	1	68	100	1	7	0.65119	LeftArrow	1
s01	1	69	100	7	7	1.1187	LeftArrow	1
s01	1	70	33	5	7	0.78478	LeftArrow	1
s01	1	71	83	3	7	0.78478	LeftArrow	1
s01	1	72	17	3	7	0.56773	RightArrow	0
s01	1	73	17	4	7	0.91835	RightArrow	0
s01	1	74	100	2	7	0.68456	LeftArrow	1
s01	1	75	0	2	7	0.75134	RightArrow	0
s01	1	76	50	3	7	0.9016	RightArrow	0
s01	1	77	33	1	7	0.73465	RightArrow	0
s01	1	78	67	3	7	0.93501	RightArrow	0
s01	1	79	67	3	7	0.66783	LeftArrow	1
s01	1	80	50	1	7	0.5343	RightArrow	0
s01	1	81	67	2	7	0.65118	LeftArrow	1
s01	1	82	0	3	7	0.66789	RightArrow	0
s01	1	83	33	1	7	0.66786	LeftArrow	1
s01	1	84	83	4	7	0.71791	LeftArrow	1
s01	1	85	17	7	7	0.66787	RightArrow	0
s01	1	86	83	6	7	0.73465	LeftArrow	1
s01	1	87	0	2	7	0.63452	LeftArrow	1
s01	1	88	100	2	7	0.80139	LeftArrow	1
s01	1	89	33	6	7	0.6011	RightArrow	0
s01	1	90	0	3	7	0.61777	RightArrow	0
s01	1	91	33	5	7	0.90165	RightArrow	0
s01	1	92	0	6	7	0.6011	RightArrow	0
s01	1	93	17	5	7	1.369	RightArrow	0
s01	1	94	67	4	7	0.61781	LeftArrow	1
s01	1	95	50	2	7	0.68456	RightArrow	0
s01	1	96	83	7	7	0.61784	LeftArrow	1
s01	1	97	0	6	7	0.68452	RightArrow	0
s01	1	98	83	5	7	0.8849	LeftArrow	1
s01	1	99	83	5	7	0.58439	LeftArrow	1
s01	1	100	67	2	7	0.75134	LeftArrow	1
s01	1	101	50	7	7	0.68459	LeftArrow	1
s01	1	102	50	3	7	0.66789	RightArrow	0
s01	1	103	33	0	7	0.51761	RightArrow	0
s01	1	104	0	7	7	0.80141	RightArrow	0
s01	1	105	17	6	7	0.55108	RightArrow	0
s01	1	106	0	1	7	0.50087	RightArrow	0
s01	1	107	83	1	7	0.73465	LeftArrow	1
s01	1	108	100	0	7	0.5844	RightArrow	0
s01	1	109	33	3	7	0.56771	RightArrow	0
s01	1	110	83	2	7	0.6512	LeftArrow	1
s01	1	111	33	4	7	0.58433	RightArrow	0
s01	1	112	33	4	7	0.56761	RightArrow	0
s01	2	1	17	2	7	0.91827	LeftArrow	1
s01	2	2	0	5	7	0.6345	RightArrow	0
s01	2	3	0	6	7	0.61783	RightArrow	0
s01	2	4	67	7	7	0.68461	LeftArrow	1
s01	2	5	0	1	7	0.76806	RightArrow	0
s01	2	6	67	1	7	0.73462	LeftArrow	1
s01	2	7	0	6	7	0.71796	RightArrow	0
s01	2	8	33	5	7	1.1687	RightArrow	0
s01	2	9	17	6	7	0.8348	RightArrow	0
s01	2	10	100	4	7	0.71795	LeftArrow	1
s01	2	11	17	0	7	0.70121	RightArrow	0
s01	2	12	83	7	7	0.73465	LeftArrow	1
s01	2	13	67	3	7	1.2188	LeftArrow	1
s01	2	14	100	5	7	1.1353	LeftArrow	1
s01	2	15	33	7	7	0.66788	RightArrow	0
s01	2	16	50	3	7	0.85156	LeftArrow	1
s01	2	17	33	6	7	0.70127	RightArrow	0
s01	2	18	0	2	7	0.90169	RightArrow	0
s01	2	19	0	7	7	1.1854	RightArrow	0
s01	2	20	100	1	7	0.70122	LeftArrow	1
s01	2	21	33	4	7	0.93498	LeftArrow	1
s01	2	22	33	1	7	0.83482	RightArrow	0
s01	2	23	67	4	7	0.66788	LeftArrow	1
s01	2	24	100	7	7	0.76806	LeftArrow	1
s01	2	25	17	7	7	0.63447	RightArrow	0
s01	2	26	83	7	7	0.8516	LeftArrow	1
s01	2	27	83	2	7	1.1187	RightArrow	0
s01	2	28	100	0	7	1.0018	LeftArrow	1
s01	2	29	100	2	7	0.75131	LeftArrow	1
s01	2	30	0	0	7	0.61781	RightArrow	0
s01	2	31	83	5	7	0.76802	LeftArrow	1
s01	2	32	0	2	7	0.76806	RightArrow	0
s01	2	33	67	2	7	0.8182	LeftArrow	1
s01	2	34	67	5	7	0.8683	LeftArrow	1
s01	2	35	100	2	7	0.66789	RightArrow	0
s01	2	36	33	0	7	0.98509	RightArrow	0
s01	2	37	33	5	7	0.90164	RightArrow	0
s01	2	38	17	5	7	0.85156	RightArrow	0
s01	2	39	83	3	7	0.70129	LeftArrow	1
s01	2	40	50	3	7	0.78477	RightArrow	0
s01	2	41	100	4	7	1.102	LeftArrow	1
s01	2	42	83	4	7	0.60107	LeftArrow	1
s01	2	43	67	4	7	0.71797	LeftArrow	1
s01	2	44	50	6	7	0.90164	RightArrow	0
s01	2	45	0	3	7	0.70122	RightArrow	0
s01	2	46	33	2	7	0.93503	RightArrow	0
s01	2	47	83	6	7	0.83483	LeftArrow	1
s01	2	48	67	1	7	0.91827	RightArrow	0
s01	2	49	100	1	7	3.1055	LeftArrow	1
s01	2	50	17	7	7	0.7013	RightArrow	0
s01	2	51	67	0	7	0.61782	LeftArrow	1
s01	2	52	100	3	7	0.83483	LeftArrow	1
s01	2	53	67	6	7	0.83484	LeftArrow	1
s01	2	54	100	6	7	1.4359	RightArrow	0
s01	2	55	33	2	7	0.7847	RightArrow	0
s01	2	56	100	3	7	0.68455	LeftArrow	1
s01	2	57	50	1	7	0.70124	LeftArrow	1
s01	2	58	0	7	7	0.78464	RightArrow	0
s01	2	59	50	2	7	0.80137	LeftArrow	1
s01	2	60	17	3	7	0.66784	RightArrow	0
s01	2	61	83	4	7	0.73464	LeftArrow	1
s01	2	62	50	0	7	0.71792	LeftArrow	1
s01	2	63	83	3	7	0.70133	LeftArrow	1
s01	2	64	83	2	7	0.60101	LeftArrow	1
s01	2	65	50	4	7	1.2022	LeftArrow	1
s01	2	66	50	5	7	1.0853	LeftArrow	1
s01	2	67	50	7	7	0.70128	LeftArrow	1
s01	2	68	67	3	7	0.83481	RightArrow	0
s01	2	69	0	4	7	0.81815	RightArrow	0
s01	2	70	17	4	7	0.71797	RightArrow	0
s01	2	71	50	2	7	0.65114	LeftArrow	1
s01	2	72	67	7	7	0.68447	LeftArrow	1
s01	2	73	0	0	7	0.60103	RightArrow	0
s01	2	74	50	1	7	1.0686	RightArrow	0
s01	2	75	83	1	7	1.5027	RightArrow	0
s01	2	76	50	5	7	0.61774	LeftArrow	1
s01	2	77	83	0	7	0.70126	LeftArrow	1
s01	2	78	33	3	7	0.61779	RightArrow	0
s01	2	79	67	0	7	0.63446	LeftArrow	1
s01	2	80	17	2	7	0.63446	RightArrow	0
s01	2	81	17	0	7	0.56771	LeftArrow	1
s01	2	82	33	0	7	0.81816	RightArrow	0
s01	2	83	17	1	7	0.65116	RightArrow	0
s01	2	84	17	6	7	0.61772	RightArrow	0
s01	2	85	17	3	7	0.88495	RightArrow	0
s01	2	86	33	7	7	0.68458	LeftArrow	1
s01	2	87	33	4	7	0.65117	RightArrow	0
s01	2	88	100	0	7	1.4025	RightArrow	0
s01	2	89	50	7	7	0.68456	LeftArrow	1
s01	2	90	33	1	7	0.65119	LeftArrow	1
s01	2	91	67	2	7	0.88495	LeftArrow	1
s01	2	92	17	4	7	0.63444	RightArrow	0
s01	2	93	50	6	7	0.75134	LeftArrow	1
s01	2	94	0	4	7	0.71797	RightArrow	0
s01	2	95	0	3	7	0.68455	RightArrow	0
s01	2	96	83	6	7	0.75136	LeftArrow	1
s01	2	97	50	4	7	0.9517	LeftArrow	1
s01	2	98	17	5	7	0.76804	RightArrow	0
s01	2	99	50	0	7	0.78472	LeftArrow	1
s01	2	100	67	6	7	0.65118	LeftArrow	1
s01	2	101	83	5	7	0.60105	LeftArrow	1
s01	2	102	83	0	7	0.66786	LeftArrow	1
s01	2	103	33	3	7	0.56764	RightArrow	0
s01	2	104	0	1	7	0.70127	RightArrow	0
s01	2	105	100	5	7	0.6345	LeftArrow	1
s01	2	106	33	6	7	0.60108	RightArrow	0
s01	2	107	67	5	7	0.56773	LeftArrow	1
s01	2	108	100	6	7	0.83487	RightArrow	0
s01	2	109	83	1	7	0.61775	LeftArrow	1
s01	2	110	100	7	7	0.88489	RightArrow	0
s01	2	111	17	1	7	1.4526	LeftArrow	1
s01	2	112	0	5	7	0.75137	RightArrow	0
s01	2	1	100	4	7	0.76803	LeftArrow	1
s01	2	2	17	5	7	0.53429	RightArrow	0
s01	2	3	33	3	7	0.66782	RightArrow	0
s01	2	4	0	0	7	0.56769	RightArrow	0
s01	2	5	67	4	7	0.48426	LeftArrow	1
s01	2	6	33	6	7	0.61792	RightArrow	0
s01	2	7	33	4	7	0.71794	RightArrow	0
s01	2	8	83	4	7	0.61772	LeftArrow	1
s01	2	9	33	7	7	0.85148	LeftArrow	1
s01	2	10	67	6	7	0.58441	LeftArrow	1
s01	2	11	33	0	7	0.51757	RightArrow	0
s01	2	12	50	1	7	0.61781	LeftArrow	1
s01	2	13	83	0	7	0.56765	LeftArrow	1
s01	2	14	100	7	7	1.0018	LeftArrow	1
s01	2	15	83	6	7	0.75132	LeftArrow	1
s01	2	16	0	3	7	0.58435	RightArrow	0
s01	2	17	17	3	7	0.80168	RightArrow	0
s01	2	18	67	7	7	0.56768	LeftArrow	1
s01	2	19	83	4	7	0.51754	LeftArrow	1
s01	2	20	50	5	7	0.60105	LeftArrow	1
s01	2	21	100	6	7	0.66787	LeftArrow	1
s01	2	22	17	7	7	0.96839	LeftArrow	1
s01	2	23	83	0	7	0.58435	LeftArrow	1
s01	2	24	17	2	7	0.63445	RightArrow	0
s01	2	25	100	7	7	0.6512	LeftArrow	1
s01	2	26	17	2	7	0.75137	RightArrow	0
s01	2	27	50	5	7	1.0018	RightArrow	0
s01	2	28	50	0	7	0.65118	LeftArrow	1
s01	2	29	17	3	7	0.76804	RightArrow	0
s01	2	30	0	4	7	0.66782	RightArrow	0
s01	2	31	83	1	7	1.0518	RightArrow	0
s01	2	32	0	7	7	0.60106	RightArrow	0
s01	2	33	33	1	7	0.56769	RightArrow	0
s01	2	34	100	2	7	0.55103	LeftArrow	1
s01	2	35	17	4	7	0.68457	RightArrow	0
s01	2	36	17	5	7	0.6345	RightArrow	0
s01	2	37	100	5	7	0.55098	LeftArrow	1
s01	2	38	83	2	7	0.60101	LeftArrow	1
s01	2	39	67	2	7	0.53457	LeftArrow	1
s01	2	40	83	1	7	0.71789	LeftArrow	1
s01	2	41	67	1	7	0.86826	LeftArrow	1
s01	2	42	83	5	7	0.68459	LeftArrow	1
s01	2	43	0	5	7	0.55101	RightArrow	0
s01	2	44	83	7	7	0.66793	LeftArrow	1
s01	2	45	17	6	7	0.68472	RightArrow	0
s01	2	46	100	3	7	0.73469	LeftArrow	1
s01	2	47	67	4	7	0.66787	LeftArrow	1
s01	2	48	0	2	7	0.76809	LeftArrow	1
s01	2	49	67	3	7	0.76799	LeftArrow	1
s01	2	50	50	1	7	0.65118	LeftArrow	1
s01	2	51	33	3	7	0.60112	LeftArrow	1
s01	2	52	0	3	7	0.56771	RightArrow	0
s01	2	53	33	6	7	0.58438	RightArrow	0
s01	2	54	50	6	7	0.85152	RightArrow	0
s01	2	55	17	6	7	0.55103	RightArrow	0
s01	2	56	100	0	7	0.85155	LeftArrow	1
s01	2	57	0	2	7	0.93505	RightArrow	0
s01	2	58	33	2	7	0.83485	RightArrow	0
s01	2	59	17	7	7	0.70123	RightArrow	0
s01	2	60	50	7	7	0.5844	RightArrow	0
s01	2	61	50	4	7	0.60101	LeftArrow	1
s01	2	62	50	0	7	0.71794	LeftArrow	1
s01	2	63	83	6	7	1.319	LeftArrow	1
s01	2	64	50	3	7	1.102	RightArrow	0
s01	2	65	17	1	7	1.5527	LeftArrow	1
s01	2	66	33	7	7	0.71794	LeftArrow	1
s01	2	67	0	6	7	0.61781	RightArrow	0
s01	2	68	17	0	7	0.46753	RightArrow	0
s01	2	69	0	5	7	0.50095	RightArrow	0
s01	2	70	0	6	7	0.48423	RightArrow	0
s01	2	71	50	7	7	0.45077	RightArrow	0
s01	2	72	100	1	7	0.53432	RightArrow	0
s01	2	73	67	1	7	0.50084	LeftArrow	1
s01	2	74	83	7	7	1.0518	LeftArrow	1
s01	2	75	100	0	7	0.73465	LeftArrow	1
s01	2	76	50	6	7	0.50091	RightArrow	0
s01	2	77	67	0	7	0.63451	LeftArrow	1
s01	2	78	83	3	7	0.68459	LeftArrow	1
s01	2	79	33	5	7	0.80138	LeftArrow	1
s01	2	80	100	6	7	1.1187	RightArrow	0
s01	2	81	17	1	7	0.7847	RightArrow	0
s01	2	82	33	1	7	0.98509	LeftArrow	1
s01	2	83	100	2	7	0.68454	LeftArrow	1
s01	2	84	83	5	7	0.7347	LeftArrow	1
s01	2	85	50	4	7	0.76808	RightArrow	0
s01	2	86	33	5	7	0.90166	RightArrow	0
s01	2	87	0	1	7	0.93502	RightArrow	0
s01	2	88	100	1	7	1.1019	RightArrow	0
s01	2	89	67	7	7	0.71793	LeftArrow	1
s01	2	90	67	2	7	0.65115	LeftArrow	1
s01	2	91	33	2	7	0.61778	LeftArrow	1
s01	2	92	83	3	7	1.0019	LeftArrow	1
s01	2	93	17	0	7	0.63446	RightArrow	0
s01	2	94	50	3	7	0.80143	RightArrow	0
s01	2	95	50	2	7	0.83484	LeftArrow	1
s01	2	96	67	5	7	0.80144	LeftArrow	1
s01	2	97	83	2	7	0.71794	LeftArrow	1
s01	2	98	0	7	7	0.78475	RightArrow	0
s01	2	99	67	5	7	0.63448	LeftArrow	1
s01	2	100	17	4	7	0.61785	RightArrow	0
s01	2	101	100	4	7	0.58442	LeftArrow	1
s01	2	102	100	3	7	0.6846	LeftArrow	1
s01	2	103	0	4	7	0.56766	RightArrow	0
s01	2	104	0	0	7	1.0686	RightArrow	0
s01	2	105	67	6	7	0.68461	LeftArrow	1
s01	2	106	33	4	7	0.80138	RightArrow	0
s01	2	107	50	2	7	0.6178	LeftArrow	1
s01	2	108	67	0	7	0.71798	LeftArrow	1
s01	2	109	33	0	7	0.718	RightArrow	0
s01	2	110	0	1	7	0.61869	RightArrow	0
s01	2	111	100	5	7	0.58437	LeftArrow	1
s01	2	112	67	3	7	0.56767	LeftArrow	1
s01	2	1	100	7	7	0.58438	LeftArrow	1
s01	2	2	0	3	7	0.61779	RightArrow	0
s01	2	3	50	0	7	0.78477	LeftArrow	1
s01	2	4	17	7	7	0.65123	RightArrow	0
s01	2	5	0	6	7	0.70129	RightArrow	0
s01	2	6	83	7	7	0.58444	LeftArrow	1
s01	2	7	33	0	7	0.66787	RightArrow	0
s01	2	8	50	6	7	0.65121	RightArrow	0
s01	2	9	17	1	7	0.78472	RightArrow	0
s01	2	10	50	2	7	1.2356	LeftArrow	1
s01	2	11	100	5	7	0.7514	LeftArrow	1
s01	2	12	67	7	7	0.70127	LeftArrow	1
s01	2	13	33	5	7	0.61782	RightArrow	0
s01	2	14	67	0	7	0.70129	LeftArrow	1
s01	2	15	67	0	7	0.58438	LeftArrow	1
s01	2	16	0	6	7	0.51765	RightArrow	0
s01	2	17	33	7	7	0.58445	RightArrow	0
s01	2	18	33	4	7	0.98513	LeftArrow	1
s01	2	19	0	7	7	0.551	RightArrow	0
s01	2	20	50	4	7	0.53424	LeftArrow	1
s01	2	21	67	4	7	0.9684	LeftArrow	1
s01	2	22	0	1	7	0.60107	RightArrow	0
s01	2	23	100	1	7	1.5528	LeftArrow	1
s01	2	24	83	1	7	0.60107	LeftArrow	1
s01	2	25	83	2	7	0.68464	LeftArrow	1
s01	2	26	83	4	7	0.90166	LeftArrow	1
s01	2	27	100	0	7	1.1688	LeftArrow	1
s01	2	28	0	1	7	0.51762	RightArrow	0
s01	2	29	83	7	7	0.68456	LeftArrow	1
s01	2	30	50	7	7	0.81809	LeftArrow	1
s01	2	31	17	0	7	0.53427	RightArrow	0
s01	2	32	67	1	7	0.80146	LeftArrow	1
s01	2	33	83	4	7	0.71801	LeftArrow	1
s01	2	34	83	5	7	1.1855	LeftArrow	1
s01	2	35	17	6	7	0.58439	RightArrow	0
s01	2	36	0	5	7	0.551	RightArrow	0
s01	2	37	33	1	7	0.63448	LeftArrow	1
s01	2	38	50	1	7	0.58439	LeftArrow	1
s01	2	39	0	3	7	0.53435	RightArrow	0
s01	2	40	100	3	7	0.55097	LeftArrow	1
s01	2	41	100	4	7	0.56765	LeftArrow	1
s01	2	42	50	5	7	0.93502	RightArrow	0
s01	2	43	0	0	7	0.68457	RightArrow	0
s01	2	44	67	3	7	0.65112	LeftArrow	1
s01	2	45	83	2	7	0.68454	LeftArrow	1
s01	2	46	33	4	7	0.85152	RightArrow	0
s01	2	47	17	4	7	0.50089	RightArrow	0
s01	2	48	17	1	7	0.71793	RightArrow	0
s01	2	49	17	0	7	0.8349	RightArrow	0
s01	2	50	50	5	7	0.76803	RightArrow	0
s01	2	51	0	4	7	0.68457	RightArrow	0
s01	2	52	67	5	7	0.58437	RightArrow	0
s01	2	53	67	2	7	1.1687	LeftArrow	1
s01	2	54	67	4	7	0.53433	LeftArrow	1
s01	2	55	50	6	7	0.95162	LeftArrow	1
s01	2	56	17	3	7	0.58439	RightArrow	0
s01	2	57	67	6	7	0.96836	RightArrow	0
s01	2	58	0	2	7	0.78478	RightArrow	0
s01	2	59	67	6	7	0.83483	LeftArrow	1
s01	2	60	67	3	7	0.86826	RightArrow	0
s01	2	61	33	2	7	0.80161	RightArrow	0
s01	2	62	50	0	7	0.65119	LeftArrow	1
s01	2	63	33	1	7	0.81809	LeftArrow	1
s01	2	64	17	2	7	0.80136	LeftArrow	1
s01	2	65	50	1	7	1.0519	LeftArrow	1
s01	2	66	83	3	7	0.83484	LeftArrow	1
s01	2	67	100	4	7	0.56762	LeftArrow	1
s01	2	68	83	0	7	0.6511	LeftArrow	1
s01	2	69	0	2	7	0.81815	LeftArrow	1
s01	2	70	17	2	7	0.55098	LeftArrow	1
s01	2	71	50	3	7	0.95171	LeftArrow	1
s01	2	72	83	6	7	0.75136	LeftArrow	1
s01	2	73	83	0	7	0.7346	LeftArrow	1
s01	2	74	17	6	7	0.60105	RightArrow	0
s01	2	75	67	2	7	0.86822	LeftArrow	1
s01	2	76	33	3	7	0.66791	RightArrow	0
s01	2	77	33	0	7	0.75129	RightArrow	0
s01	2	78	33	3	7	0.76806	RightArrow	0
s01	2	79	100	2	7	0.61782	LeftArrow	1
s01	2	80	50	3	7	0.85149	RightArrow	0
s01	2	81	83	5	7	0.76806	LeftArrow	1
s01	2	82	100	6	7	0.91833	LeftArrow	1
s01	2	83	83	3	7	0.85157	LeftArrow	1
s01	2	84	83	6	7	0.70129	LeftArrow	1
s01	2	85	17	4	7	0.60107	RightArrow	0
s01	2	86	33	2	7	0.70127	RightArrow	0
s01	2	87	17	5	7	0.68452	RightArrow	0
s01	2	88	17	7	7	0.90165	LeftArrow	1
s01	2	89	33	6	7	0.78477	LeftArrow	1
s01	2	90	100	2	7	1.102	RightArrow	0
s01	2	91	0	7	7	0.90169	RightArrow	0
s01	2	92	50	4	7	0.88496	RightArrow	0
s01	2	93	100	5	7	0.68458	LeftArrow	1
s01	2	94	0	0	7	0.61791	RightArrow	0
s01	2	95	33	5	7	0.80139	RightArrow	0
s01	2	96	100	0	7	0.80142	LeftArrow	1
s01	2	97	100	3	7	0.83484	LeftArrow	1
s01	2	98	67	1	7	0.80163	LeftArrow	1
s01	2	99	67	5	7	0.76802	LeftArrow	1
s01	2	100	100	7	7	0.68453	LeftArrow	1
s01	2	101	50	2	7	0.96835	LeftArrow	1
s01	2	102	100	6	7	1.2356	LeftArrow	1
s01	2	103	0	5	7	0.70123	RightArrow	0
s01	2	104	17	3	7	0.56772	RightArrow	0
s01	2	105	67	7	7	0.73466	RightArrow	0
s01	2	106	0	4	7	0.68455	RightArrow	0
s01	2	107	83	1	7	0.68461	LeftArrow	1
s01	2	108	33	7	7	0.86822	LeftArrow	1
s01	2	109	50	7	7	0.85154	RightArrow	0
s01	2	110	100	1	7	0.71799	LeftArrow	1
s01	2	111	17	5	7	0.63447	LeftArrow	1
s01	2	112	33	6	7	0.80149	RightArrow	0
s01	2	1	0	3	7	0.58438	RightArrow	0
s01	2	2	100	3	7	0.55103	LeftArrow	1
s01	2	3	17	3	7	0.45085	RightArrow	0
s01	2	4	83	0	7	0.61781	LeftArrow	1
s01	2	5	17	7	7	0.61779	RightArrow	0
s01	2	6	50	2	7	0.58437	LeftArrow	1
s01	2	7	50	3	7	0.95171	LeftArrow	1
s01	2	8	17	5	7	0.61778	RightArrow	0
s01	2	9	17	6	7	0.65116	RightArrow	0
s01	2	10	0	1	7	0.80143	RightArrow	0
s01	2	11	67	7	7	1.0018	LeftArrow	1
s01	2	12	50	1	7	0.71793	LeftArrow	1
s01	2	13	67	5	7	0.70121	LeftArrow	1
s01	2	14	17	7	7	0.61781	RightArrow	0
s01	2	15	17	4	7	0.76807	RightArrow	0
s01	2	16	50	0	7	0.71796	RightArrow	0
s01	2	17	33	2	7	0.86826	RightArrow	0
s01	2	18	50	0	7	0.83484	RightArrow	0
s01	2	19	100	7	7	0.68455	LeftArrow	1
s01	2	20	67	4	7	0.63455	LeftArrow	1
s01	2	21	17	4	7	0.75139	RightArrow	0
s01	2	22	67	6	7	1.4359	RightArrow	0
s01	2	23	83	2	7	0.73461	LeftArrow	1
s01	2	24	33	4	7	0.86819	RightArrow	0
s01	2	25	100	2	7	0.7683	LeftArrow	1
s01	2	26	67	7	7	1.1688	LeftArrow	1
s01	2	27	100	7	7	0.86818	LeftArrow	1
s01	2	28	33	6	7	0.53429	RightArrow	0
s01	2	29	100	6	7	0.71798	LeftArrow	1
s01	2	30	50	1	7	0.73465	RightArrow	0
s01	2	31	0	0	7	0.85154	RightArrow	0
s01	2	32	17	0	7	0.61781	RightArrow	0
s01	2	33	100	4	7	0.86826	LeftArrow	1
s01	2	34	33	0	7	0.7513	RightArrow	0
s01	2	35	67	4	7	0.70124	LeftArrow	1
s01	2	36	83	5	7	0.95173	LeftArrow	1
s01	2	37	83	5	7	0.96844	LeftArrow	1
s01	2	38	33	2	7	0.6679	LeftArrow	1
s01	2	39	0	1	7	0.56773	RightArrow	0
s01	2	40	67	0	7	0.76803	LeftArrow	1
s01	2	41	83	7	7	0.86827	LeftArrow	1
s01	2	42	33	0	7	0.61778	RightArrow	0
s01	2	43	83	7	7	0.70129	LeftArrow	1
s01	2	44	100	5	7	0.76805	LeftArrow	1
s01	2	45	0	5	7	0.66786	RightArrow	0
s01	2	46	50	6	7	0.98528	RightArrow	0
s01	2	47	100	2	7	0.76804	LeftArrow	1
s01	2	48	83	3	7	0.75157	LeftArrow	1
s01	2	49	33	1	7	0.5844	LeftArrow	1
s01	2	50	83	1	7	0.80149	LeftArrow	1
s01	2	51	83	2	7	0.61781	LeftArrow	1
s01	2	52	0	6	7	0.58442	RightArrow	0
s01	2	53	0	4	7	0.73464	RightArrow	0
s01	2	54	17	2	7	1.3524	RightArrow	0
s01	2	55	17	6	7	0.56767	RightArrow	0
s01	2	56	0	4	7	0.53431	RightArrow	0
s01	2	57	50	7	7	0.75138	LeftArrow	1
s01	2	58	67	3	7	0.88495	LeftArrow	1
s01	2	59	17	2	7	0.80141	LeftArrow	1
s01	2	60	50	4	7	0.81813	LeftArrow	1
s01	2	61	50	5	7	0.91825	LeftArrow	1
s01	2	62	100	5	7	0.8682	LeftArrow	1
s01	2	63	17	0	7	0.66798	RightArrow	0
s01	2	64	0	6	7	0.58442	RightArrow	0
s01	2	65	50	5	7	0.98504	LeftArrow	1
s01	2	66	50	3	7	1.2021	RightArrow	0
s01	2	67	100	4	7	1.486	LeftArrow	1
s01	2	68	67	6	7	0.8515	LeftArrow	1
s01	2	69	0	0	7	0.6512	RightArrow	0
s01	2	70	83	0	7	0.91834	LeftArrow	1
s01	2	71	33	1	7	0.71794	RightArrow	0
s01	2	72	100	3	7	0.65116	LeftArrow	1
s01	2	73	33	4	7	0.5343	RightArrow	0
s01	2	74	67	2	7	0.63446	LeftArrow	1
s01	2	75	0	5	7	0.56767	RightArrow	0
s01	2	76	50	7	7	0.95172	LeftArrow	1
s01	2	77	0	3	7	0.61779	RightArrow	0
s01	2	78	0	7	7	0.65114	RightArrow	0
s01	2	79	67	0	7	0.5677	LeftArrow	1
s01	2	80	83	3	7	0.98512	RightArrow	0
s01	2	81	83	6	7	0.83479	LeftArrow	1
s01	2	82	67	1	7	0.7681	LeftArrow	1
s01	2	83	67	1	7	0.80146	LeftArrow	1
s01	2	84	50	4	7	0.9684	RightArrow	0
s01	2	85	100	0	7	0.75138	LeftArrow	1
s01	2	86	83	4	7	0.60108	LeftArrow	1
s01	2	87	50	2	7	0.70129	RightArrow	0
s01	2	88	100	1	7	0.70129	LeftArrow	1
s01	2	89	67	5	7	0.88494	LeftArrow	1
s01	2	90	17	1	7	0.75127	RightArrow	0
s01	2	91	17	5	7	0.78474	RightArrow	0
s01	2	92	83	6	7	0.75137	LeftArrow	1
s01	2	93	33	3	7	0.63447	LeftArrow	1
s01	2	94	67	2	7	0.5843	LeftArrow	1
s01	2	95	83	1	7	1.1187	LeftArrow	1
s01	2	96	33	3	7	0.65107	RightArrow	0
s01	2	97	33	7	7	0.90179	LeftArrow	1
s01	2	98	0	7	7	1.0519	RightArrow	0
s01	2	99	83	4	7	1.5861	LeftArrow	1
s01	2	100	33	5	7	0.935	LeftArrow	1
s01	2	101	17	1	7	0.90163	RightArrow	0
s01	2	102	100	1	7	0.90164	RightArrow	0
s01	2	103	100	0	7	0.88494	LeftArrow	1
s01	2	104	50	6	7	0.90164	RightArrow	0
s01	2	105	100	6	7	1.1186	LeftArrow	1
s01	2	106	0	2	7	1.102	RightArrow	0
s01	2	107	33	5	7	0.68459	RightArrow	0
s01	2	108	33	6	7	0.65121	RightArrow	0
s01	2	109	0	2	7	0.70125	RightArrow	0
s01	2	110	67	3	7	0.65116	LeftArrow	1
s01	2	111	33	7	7	0.61775	LeftArrow	1
s01	2	112	17	3	7	0.73471	LeftArrow	1
s01	2	1	100	0	7	1.0017	LeftArrow	1
s01	2	2	33	2	7	0.61777	RightArrow	0
s01	2	3	50	2	7	0.76809	RightArrow	0
s01	2	4	67	4	7	0.68457	LeftArrow	1
s01	2	5	50	5	7	0.83482	LeftArrow	1
s01	2	6	67	7	7	0.68459	LeftArrow	1
s01	2	7	100	7	7	0.70126	LeftArrow	1
s01	2	8	17	0	7	0.55095	RightArrow	0
s01	2	9	50	7	7	0.71796	LeftArrow	1
s01	2	10	67	0	7	0.66789	LeftArrow	1
s01	2	11	33	3	7	1.0685	LeftArrow	1
s01	2	12	67	0	7	0.76804	LeftArrow	1
s01	2	13	83	4	7	0.7347	LeftArrow	1
s01	2	14	67	1	7	0.75133	LeftArrow	1
s01	2	15	67	2	7	0.65113	LeftArrow	1
s01	2	16	67	6	7	0.96841	RightArrow	0
s01	2	17	33	7	7	0.68453	RightArrow	0
s01	2	18	33	1	7	0.93499	LeftArrow	1
s01	2	19	67	3	7	0.68462	LeftArrow	1
s01	2	20	67	4	7	0.80144	LeftArrow	1
s01	2	21	50	7	7	0.80141	LeftArrow	1
s01	2	22	50	0	7	0.60113	RightArrow	0
s01	2	23	67	1	7	0.73468	LeftArrow	1
s01	2	24	100	5	7	0.6345	LeftArrow	1
s01	2	25	100	1	7	0.80147	LeftArrow	1
s01	2	26	33	7	7	0.58433	RightArrow	0
s01	2	27	17	1	7	0.60111	RightArrow	0
s01	2	28	100	7	7	0.66783	LeftArrow	1
s01	2	29	0	6	7	0.80144	RightArrow	0
s01	2	30	100	0	7	1.3024	LeftArrow	1
s01	2	31	67	6	7	0.88498	LeftArrow	1
s01	2	32	50	5	7	0.85152	RightArrow	0
s01	2	33	17	4	7	0.85156	RightArrow	0
s01	2	34	50	4	7	1.2356	RightArrow	0
s01	2	35	17	0	7	0.98508	RightArrow	0
s01	2	36	0	3	7	0.66784	RightArrow	0
s01	2	37	0	5	7	0.56765	RightArrow	0
s01	2	38	50	1	7	0.8849	LeftArrow	1
s01	2	39	100	4	7	0.7346	LeftArrow	1
s01	2	40	0	1	7	0.63442	RightArrow	0
s01	2	41	17	6	7	0.71795	RightArrow	0
s01	2	42	83	3	7	0.61778	LeftArrow	1
s01	2	43	100	5	7	0.65121	LeftArrow	1
s01	2	44	33	5	7	1.0186	RightArrow	0
s01	2	45	50	6	7	0.83486	LeftArrow	1
s01	2	46	83	5	7	0.65115	LeftArrow	1
s01	2	47	67	5	7	0.66786	LeftArrow	1
s01	2	48	67	3	7	0.70117	LeftArrow	1
s01	2	49	0	0	7	0.66787	RightArrow	0
s01	2	50	83	1	7	1.0519	LeftArrow	1
s01	2	51	33	4	7	0.71795	RightArrow	0
s01	2	52	100	4	7	0.78472	LeftArrow	1
s01	2	53	50	6	7	0.93507	RightArrow	0
s01	2	54	83	2	7	0.63442	LeftArrow	1
s01	2	55	67	7	7	0.70122	LeftArrow	1
s01	2	56	50	0	7	0.66785	RightArrow	0
s01	2	57	83	1	7	0.73467	LeftArrow	1
s01	2	58	100	2	7	0.56769	LeftArrow	1
s01	2	59	0	2	7	1.0351	RightArrow	0
s01	2	60	33	1	7	0.9517	LeftArrow	1
s01	2	61	17	7	7	0.63445	RightArrow	0
s01	2	62	83	4	7	0.50086	LeftArrow	1
s01	2	63	0	5	7	0.60107	RightArrow	0
s01	2	64	33	6	7	0.71799	RightArrow	0
s01	2	65	100	2	7	0.73463	LeftArrow	1
s01	2	66	50	3	7	1.0519	LeftArrow	1
s01	2	67	17	1	7	0.66782	RightArrow	0
s01	2	68	50	1	7	0.86814	LeftArrow	1
s01	2	69	67	5	7	0.85167	LeftArrow	1
s01	2	70	100	3	7	0.86823	LeftArrow	1
s01	2	71	17	2	7	0.66781	RightArrow	0
s01	2	72	0	7	7	0.68453	RightArrow	0
s01	2	73	17	5	7	0.53423	RightArrow	0
s01	2	74	67	2	7	0.63449	LeftArrow	1
s01	2	75	83	0	7	1.319	LeftArrow	1
s01	2	76	83	3	7	0.56761	RightArrow	0
s01	2	77	17	3	7	0.83484	RightArrow	0
s01	2	78	0	4	7	0.60102	RightArrow	0
s01	2	79	50	2	7	0.60104	LeftArrow	1
s01	2	80	0	7	7	0.80144	RightArrow	0
s01	2	81	33	0	7	0.81818	RightArrow	0
s01	2	82	17	6	7	0.98509	RightArrow	0
s01	2	83	0	4	7	0.51764	RightArrow	0
s01	2	84	50	4	7	0.73465	LeftArrow	1
s01	2	85	17	2	7	0.58443	LeftArrow	1
s01	2	86	100	6	7	1.0688	LeftArrow	1
s01	2	87	0	6	7	0.61778	RightArrow	0
s01	2	88	83	5	7	0.63446	LeftArrow	1
s01	2	89	0	0	7	0.58437	RightArrow	0
s01	2	90	50	3	7	0.768	RightArrow	0
s01	2	91	17	7	7	0.68489	RightArrow	0
s01	2	92	33	6	7	0.71796	RightArrow	0
s01	2	93	0	3	7	0.65112	RightArrow	0
s01	2	94	83	0	7	0.85156	LeftArrow	1
s01	2	95	83	6	7	0.7181	LeftArrow	1
s01	2	96	33	2	7	0.60113	LeftArrow	1
s01	2	97	33	4	7	0.60104	RightArrow	0
s01	2	98	100	1	7	0.60112	LeftArrow	1
s01	2	99	83	7	7	0.83476	LeftArrow	1
s01	2	100	83	6	7	0.76805	RightArrow	0
s01	2	101	33	5	7	0.66791	RightArrow	0
s01	2	102	0	2	7	0.55101	LeftArrow	1
s01	2	103	17	4	7	0.58435	RightArrow	0
s01	2	104	0	1	7	0.61776	RightArrow	0
s01	2	105	33	0	7	0.85149	LeftArrow	1
s01	2	106	83	2	7	0.85156	LeftArrow	1
s01	2	107	100	6	7	0.81817	LeftArrow	1
s01	2	108	17	3	7	0.86826	RightArrow	0
s01	2	109	17	5	7	0.60112	RightArrow	0
s01	2	110	83	7	7	0.61776	LeftArrow	1
s01	2	111	33	3	7	1.2356	LeftArrow	1
s01	2	112	100	3	7	1.0185	LeftArrow	1
s02	1	1	67	7	7	0.96858	RightArrow	0
s02	1	2	0	1	7	0.71792	RightArrow	0
s02	1	3	50	6	7	0.75138	RightArrow	0
s02	1	4	0	7	7	1.5528	RightArrow	0
s02	1	5	17	2	7	0.95175	RightArrow	0
s02	1	6	33	3	7	0.78473	RightArrow	0
s02	1	7	83	0	7	0.7681	LeftArrow	1
s02	1	8	100	5	7	0.78475	LeftArrow	1
s02	1	9	0	6	7	1.4526	RightArrow	0
s02	1	10	0	2	7	1.2856	RightArrow	0
s02	1	11	33	1	7	0.76802	RightArrow	0
s02	1	12	0	0	7	0.86821	RightArrow	0
s02	1	13	100	3	7	1.0185	LeftArrow	1
s02	1	14	83	5	7	1.2189	LeftArrow	1
s02	1	15	67	2	7	0.75136	LeftArrow	1
s02	1	16	50	2	7	1.8533	LeftArrow	1
s02	1	17	33	2	7	0.83479	RightArrow	0
s02	1	18	33	4	7	0.88491	RightArrow	0
s02	1	19	100	1	7	0.85154	LeftArrow	1
s02	1	20	17	3	7	0.96843	RightArrow	0
s02	1	21	0	1	7	0.68467	RightArrow	0
s02	1	22	67	0	7	0.90162	LeftArrow	1
s02	1	23	0	4	7	0.65113	RightArrow	0
s02	1	24	17	5	7	0.71795	RightArrow	0
s02	1	25	0	5	7	0.85161	RightArrow	0
s02	1	26	83	3	7	1.2355	RightArrow	0
s02	1	27	17	5	7	0.90162	RightArrow	0
s02	1	28	83	7	7	0.81819	LeftArrow	1
s02	1	29	83	6	7	0.70126	LeftArrow	1
s02	1	30	0	4	7	0.56796	RightArrow	0
s02	1	31	33	0	7	0.83485	RightArrow	0
s02	1	32	17	2	7	0.71792	RightArrow	0
s02	1	33	83	1	7	0.61772	LeftArrow	1
s02	1	34	100	5	7	0.8515	LeftArrow	1
s02	1	35	83	5	7	0.61777	LeftArrow	1
s02	1	36	100	0	7	0.73466	LeftArrow	1
s02	1	37	17	4	7	0.60088	RightArrow	0
s02	1	38	67	0	7	0.61775	LeftArrow	1
s02	1	39	100	2	7	0.65118	LeftArrow	1
s02	1	40	17	3	7	0.58439	RightArrow	0
s02	1	41	50	3	7	0.5344	RightArrow	0
s02	1	42	0	2	7	0.71793	RightArrow	0
s02	1	43	83	7	7	0.53426	LeftArrow	1
s02	1	44	67	4	7	1.3023	LeftArrow	1
s02	1	45	33	6	7	0.71801	RightArrow	0
s02	1	46	50	3	7	0.56766	RightArrow	0
s02	1	47	33	2	7	0.80143	RightArrow	0
s02	1	48	67	6	7	0.76802	LeftArrow	1
s02	1	49	100	7	7	0.70126	RightArrow	0
s02	1	50	83	4	7	0.9183	LeftArrow	1
s02	1	51	100	1	7	0.60125	LeftArrow	1
s02	1	52	33	5	7	0.63445	RightArrow	0
s02	1	53	50	4	7	0.65121	RightArrow	0
s02	1	54	17	4	7	0.56771	RightArrow	0
s02	1	55	50	0	7	1.6363	LeftArrow	1
s02	1	56	50	1	7	1.2022	RightArrow	0
s02	1	57	0	3	7	0.70125	RightArrow	0
s02	1	58	100	2	7	0.65115	LeftArrow	1
s02	1	59	33	4	7	0.73463	RightArrow	0
s02	1	60	50	0	7	0.55095	RightArrow	0
s02	1	61	17	6	7	1.3023	RightArrow	0
s02	1	62	83	4	7	1.319	RightArrow	0
s02	1	63	83	2	7	0.58438	LeftArrow	1
s02	1	64	17	0	7	0.7013	RightArrow	0
s02	1	65	67	2	7	0.6011	LeftArrow	1
s02	1	66	33	5	7	0.66786	RightArrow	0
s02	1	67	17	0	7	0.61778	LeftArrow	1
s02	1	68	50	7	7	1.0352	LeftArrow	1
s02	1	69	83	6	7	0.88495	LeftArrow	1
s02	1	70	67	5	7	0.68458	LeftArrow	1
s02	1	71	0	7	7	0.86819	RightArrow	0
s02	1	72	33	0	7	0.7514	RightArrow	0
s02	1	73	67	4	7	0.66788	LeftArrow	1
s02	1	74	83	2	7	0.78476	LeftArrow	1
s02	1	75	17	1	7	0.85153	RightArrow	0
s02	1	76	0	3	7	1.0686	RightArrow	0
s02	1	77	67	1	7	1.1687	RightArrow	0
s02	1	78	67	3	7	1.152	RightArrow	0
s02	1	79	100	3	7	0.75135	LeftArrow	1
s02	1	80	0	6	7	0.73465	RightArrow	0
s02	1	81	50	6	7	0.78477	RightArrow	0
s02	1	82	17	6	7	1.3358	RightArrow	0
s02	1	83	67	3	7	1.653	LeftArrow	1
s02	1	84	33	1	7	0.85155	LeftArrow	1
s02	1	85	100	7	7	1.0352	LeftArrow	1
s02	1	86	67	7	7	0.93501	RightArrow	0
s02	1	87	100	0	7	0.76808	LeftArrow	1
s02	1	88	17	1	7	0.88491	RightArrow	0
s02	1	89	33	7	7	1.0017	RightArrow	0
s02	1	90	67	6	7	1.2021	RightArrow	0
s02	1	91	33	7	7	0.90164	RightArrow	0
s02	1	92	67	5	7	0.83484	LeftArrow	1
s02	1	93	83	0	7	0.71795	LeftArrow	1
s02	1	94	33	3	7	0.68456	RightArrow	0
s02	1	95	100	6	7	1.1354	RightArrow	0
s02	1	96	17	7	7	0.71796	RightArrow	0
s02	1	97	50	2	7	0.96841	LeftArrow	1
s02	1	98	100	4	7	0.56766	LeftArrow	1
s02	1	99	50	1	7	0.58452	LeftArrow	1
s02	1	100	0	5	7	0.71792	LeftArrow	1
s02	1	101	17	7	7	0.75137	RightArrow	0
s02	1	102	50	5	7	1.3691	RightArrow	0
s02	1	103	50	4	7	0.83479	RightArrow	0
s02	1	104	100	6	7	1.3357	RightArrow	0
s02	1	105	67	1	7	0.81817	LeftArrow	1
s02	1	106	0	0	7	0.66782	RightArrow	0
s02	1	107	50	5	7	1.5027	LeftArrow	1
s02	1	108	100	4	7	1.3691	LeftArrow	1
s02	1	109	50	7	7	1.1186	RightArrow	0
s02	1	110	83	1	7	0.68456	LeftArrow	1
s02	1	111	83	3	7	1.2356	LeftArrow	1
s02	1	112	33	6	7	2.1205	LeftArrow	1
s02	1	1	67	6	7	0.78469	LeftArrow	1
s02	1	2	100	4	7	1.4694	LeftArrow	1
s02	1	3	17	1	7	1.102	RightArrow	0
s02	1	4	0	0	7	0.86823	RightArrow	0
s02	1	5	0	7	7	1.102	RightArrow	0
s02	1	6	17	7	7	0.48415	RightArrow	0
s02	1	7	17	3	7	0.63449	RightArrow	0
s02	1	8	83	0	7	0.61778	LeftArrow	1
s02	1	9	67	5	7	1.1855	LeftArrow	1
s02	1	10	50	7	7	1.1353	RightArrow	0
s02	1	11	50	6	7	0.63465	RightArrow	0
s02	1	12	17	2	7	1.1855	RightArrow	0
s02	1	13	67	1	7	0.78471	LeftArrow	1
s02	1	14	17	1	7	1.0518	LeftArrow	1
s02	1	15	50	0	7	0.80145	LeftArrow	1
s02	1	16	50	2	7	0.75131	LeftArrow	1
s02	1	17	83	2	7	0.65128	LeftArrow	1
s02	1	18	83	4	7	0.8849	LeftArrow	1
s02	1	19	67	5	7	0.86824	LeftArrow	1
s02	1	20	33	2	7	1.0185	LeftArrow	1
s02	1	21	83	3	7	1.4693	LeftArrow	1
s02	1	22	83	0	7	0.70122	LeftArrow	1
s02	1	23	17	0	7	0.65116	RightArrow	0
s02	1	24	50	6	7	0.61777	RightArrow	0
s02	1	25	100	5	7	1.4359	RightArrow	0
s02	1	26	0	1	7	0.76804	RightArrow	0
s02	1	27	67	1	7	0.85156	RightArrow	0
s02	1	28	0	0	7	0.61788	RightArrow	0
s02	1	29	0	4	7	0.85145	RightArrow	0
s02	1	30	33	6	7	0.66794	RightArrow	0
s02	1	31	83	7	7	0.83486	RightArrow	0
s02	1	32	17	4	7	0.96843	RightArrow	0
s02	1	33	83	1	7	0.65118	RightArrow	0
s02	1	34	33	2	7	0.8682	RightArrow	0
s02	1	35	33	7	7	0.71794	RightArrow	0
s02	1	36	100	5	7	1.102	LeftArrow	1
s02	1	37	67	0	7	1.2355	LeftArrow	1
s02	1	38	33	7	7	0.76803	RightArrow	0
s02	1	39	100	6	7	0.71795	RightArrow	0
s02	1	40	50	0	7	0.80147	RightArrow	0
s02	1	41	67	0	7	0.68455	RightArrow	0
s02	1	42	33	0	7	0.70127	RightArrow	0
s02	1	43	100	0	7	0.91835	LeftArrow	1
s02	1	44	50	4	7	0.96841	RightArrow	0
s02	1	45	100	7	7	1.4192	RightArrow	0
s02	1	46	33	3	7	1.0353	RightArrow	0
s02	1	47	0	4	7	0.56769	RightArrow	0
s02	1	48	100	1	7	0.68458	LeftArrow	1
s02	1	49	50	4	7	1.0018	RightArrow	0
s02	1	50	67	7	7	1.6864	RightArrow	0
s02	1	51	50	1	7	0.96836	RightArrow	0
s02	1	52	100	4	7	1.2356	RightArrow	0
s02	1	53	100	3	7	0.68456	LeftArrow	1
s02	1	54	17	6	7	0.91831	LeftArrow	1
s02	1	55	0	5	7	0.58438	LeftArrow	1
s02	1	56	83	6	7	0.55099	LeftArrow	1
s02	1	57	50	5	7	1.2856	LeftArrow	1
s02	1	58	100	3	7	0.80143	LeftArrow	1
s02	1	59	100	6	7	0.55124	LeftArrow	1
s02	1	60	50	5	7	0.68458	LeftArrow	1
s02	1	61	17	2	7	0.75133	RightArrow	0
s02	1	62	67	7	7	0.58438	LeftArrow	1
s02	1	63	17	5	7	0.61768	RightArrow	0
s02	1	64	17	0	7	0.58442	RightArrow	0
s02	1	65	67	4	7	1.5361	LeftArrow	1
s02	1	66	67	6	7	0.66788	LeftArrow	1
s02	1	67	0	5	7	0.58454	RightArrow	0
s02	1	68	100	1	7	0.61782	LeftArrow	1
s02	1	69	100	7	7	1.2021	LeftArrow	1
s02	1	70	33	5	7	0.5677	RightArrow	0
s02	1	71	83	3	7	1.4526	LeftArrow	1
s02	1	72	17	3	7	1.3858	RightArrow	0
s02	1	73	17	4	7	0.55102	RightArrow	0
s02	1	74	100	2	7	0.6512	LeftArrow	1
s02	1	75	0	2	7	0.68456	RightArrow	0
s02	1	76	50	3	7	0.56773	RightArrow	0
s02	1	77	33	1	7	0.73491	RightArrow	0
s02	1	78	67	3	7	0.73476	RightArrow	0
s02	1	79	67	3	7	0.66788	RightArrow	0
s02	1	80	50	1	7	0.73471	RightArrow	0
s02	1	81	67	2	7	0.60108	LeftArrow	1
s02	1	82	0	3	7	0.75136	RightArrow	0
s02	1	83	33	1	7	0.85153	RightArrow	0
s02	1	84	83	4	7	0.80139	LeftArrow	1
s02	1	85	17	7	7	0.66784	RightArrow	0
s02	1	86	83	6	7	1.0519	RightArrow	0
s02	1	87	0	2	7	1.6195	RightArrow	0
s02	1	88	100	2	7	0.60111	LeftArrow	1
s02	1	89	33	6	7	0.768	RightArrow	0
s02	1	90	0	3	7	0.60105	RightArrow	0
s02	1	91	33	5	7	0.56771	RightArrow	0
s02	1	92	0	6	7	0.55103	RightArrow	0
s02	1	93	17	5	7	0.50091	RightArrow	0
s02	1	94	67	4	7	0.96843	LeftArrow	1
s02	1	95	50	2	7	0.53428	LeftArrow	1
s02	1	96	83	7	7	0.51759	RightArrow	0
s02	1	97	0	6	7	1.3524	LeftArrow	1
s02	1	98	83	5	7	0.80151	LeftArrow	1
s02	1	99	83	5	7	0.6178	LeftArrow	1
s02	1	100	67	2	7	0.73462	LeftArrow	1
s02	1	101	50	7	7	0.85153	RightArrow	0
s02	1	102	50	3	7	0.66782	RightArrow	0
s02	1	103	33	0	7	0.76819	RightArrow	0
s02	1	104	0	7	7	0.58441	RightArrow	0
s02	1	105	17	6	7	0.61779	RightArrow	0
s02	1	106	0	1	7	0.78478	RightArrow	0
s02	1	107	83	1	7	0.51763	RightArrow	0
s02	1	108	100	0	7	0.66786	LeftArrow	1
s02	1	109	33	3	7	0.80142	LeftArrow	1
s02	1	110	83	2	7	0.61776	LeftArrow	1
s02	1	111	33	4	7	0.53428	RightArrow	0
s02	1	112	33	4	7	0.46749	RightArrow	0
s02	1	1	50	4	7	1.0185	LeftArrow	1
s02	1	2	67	5	7	0.78473	LeftArrow	1
s02	1	3	0	2	7	0.6345	RightArrow	0
s02	1	4	100	2	7	0.56768	LeftArrow	1
s02	1	5	67	2	7	0.61778	LeftArrow	1
s02	1	6	83	7	7	0.75133	LeftArrow	1
s02	1	7	100	0	7	0.65118	LeftArrow	1
s02	1	8	33	7	7	0.66787	RightArrow	0
s02	1	9	83	4	7	0.53429	RightArrow	0
s02	1	10	83	2	7	0.50089	LeftArrow	1
s02	1	11	67	7	7	0.60106	LeftArrow	1
s02	1	12	50	0	7	0.98509	RightArrow	0
s02	1	13	50	6	7	0.75133	LeftArrow	1
s02	1	14	50	6	7	0.81813	LeftArrow	1
s02	1	15	0	6	7	0.71795	RightArrow	0
s02	1	16	83	4	7	0.83485	LeftArrow	1
s02	1	17	33	6	7	0.73467	RightArrow	0
s02	1	18	50	7	7	0.63451	RightArrow	0
s02	1	19	100	1	7	0.5677	LeftArrow	1
s02	1	20	17	6	7	0.68455	LeftArrow	1
s02	1	21	50	1	7	0.53433	LeftArrow	1
s02	1	22	100	4	7	0.93499	RightArrow	0
s02	1	23	0	4	7	0.61779	RightArrow	0
s02	1	24	83	2	7	0.50093	LeftArrow	1
s02	1	25	67	3	7	0.88497	LeftArrow	1
s02	1	26	17	1	7	0.51759	RightArrow	0
s02	1	27	100	5	7	0.68459	LeftArrow	1
s02	1	28	50	3	7	1.0352	RightArrow	0
s02	1	29	50	2	7	0.56774	LeftArrow	1
s02	1	30	17	0	7	0.58437	RightArrow	0
s02	1	31	67	7	7	0.6511	RightArrow	0
s02	1	32	17	2	7	0.65115	RightArrow	0
s02	1	33	17	3	7	1.2523	RightArrow	0
s02	1	34	33	4	7	0.48423	RightArrow	0
s02	1	35	17	3	7	1.052	RightArrow	0
s02	1	36	33	6	7	0.55097	RightArrow	0
s02	1	37	50	7	7	0.51769	RightArrow	0
s02	1	38	83	7	7	0.80147	LeftArrow	1
s02	1	39	17	6	7	0.65118	RightArrow	0
s02	1	40	17	7	7	0.88492	RightArrow	0
s02	1	41	33	4	7	0.96832	RightArrow	0
s02	1	42	33	1	7	0.65113	RightArrow	0
s02	1	43	0	6	7	0.63444	RightArrow	0
s02	1	44	83	0	7	0.55101	LeftArrow	1
s02	1	45	50	1	7	0.83492	LeftArrow	1
s02	1	46	100	3	7	0.61788	LeftArrow	1
s02	1	47	83	5	7	0.6679	LeftArrow	1
s02	1	48	0	5	7	0.66782	RightArrow	0
s02	1	49	0	4	7	0.71792	RightArrow	0
s02	1	50	0	5	7	0.56775	RightArrow	0
s02	1	51	33	5	7	0.48419	RightArrow	0
s02	1	52	67	1	7	0.63443	LeftArrow	1
s02	1	53	83	1	7	0.58438	LeftArrow	1
s02	1	54	83	1	7	1.9535	LeftArrow	1
s02	1	55	0	0	7	0.50092	RightArrow	0
s02	1	56	33	0	7	0.51763	RightArrow	0
s02	1	57	67	6	7	0.53429	RightArrow	0
s02	1	58	17	4	7	0.86822	LeftArrow	1
s02	1	59	100	6	7	0.95198	RightArrow	0
s02	1	60	0	3	7	0.70152	RightArrow	0
s02	1	61	50	5	7	0.76803	RightArrow	0
s02	1	62	17	4	7	0.91826	RightArrow	0
s02	1	63	67	5	7	0.7513	RightArrow	0
s02	1	64	17	5	7	0.45079	RightArrow	0
s02	1	65	17	5	7	0.53432	RightArrow	0
s02	1	66	17	7	7	0.45084	RightArrow	0
s02	1	67	67	3	7	0.5176	LeftArrow	1
s02	1	68	83	3	7	0.65127	LeftArrow	1
s02	1	69	67	0	7	0.68461	LeftArrow	1
s02	1	70	100	7	7	0.4842	LeftArrow	1
s02	1	71	83	6	7	0.55097	LeftArrow	1
s02	1	72	0	1	7	0.5844	RightArrow	0
s02	1	73	100	0	7	0.75133	LeftArrow	1
s02	1	74	100	5	7	0.60104	LeftArrow	1
s02	1	75	17	0	7	0.53428	RightArrow	0
s02	1	76	67	0	7	0.56777	LeftArrow	1
s02	1	77	33	1	7	0.53431	RightArrow	0
s02	1	78	83	0	7	0.56769	LeftArrow	1
s02	1	79	83	5	7	0.60103	LeftArrow	1
s02	1	80	0	3	7	0.56769	RightArrow	0
s02	1	81	50	2	7	0.65118	RightArrow	0
s02	1	82	33	0	7	0.53428	RightArrow	0
s02	1	83	17	1	7	1.2021	RightArrow	0
s02	1	84	50	5	7	0.55095	RightArrow	0
s02	1	85	17	2	7	1.5194	RightArrow	0
s02	1	86	0	1	7	1.269	RightArrow	0
s02	1	87	33	3	7	0.56766	RightArrow	0
s02	1	88	33	3	7	0.46748	RightArrow	0
s02	1	89	50	0	7	0.86815	RightArrow	0
s02	1	90	33	7	7	0.50089	RightArrow	0
s02	1	91	50	4	7	0.56771	RightArrow	0
s02	1	92	0	7	7	0.58435	RightArrow	0
s02	1	93	100	1	7	0.6679	LeftArrow	1
s02	1	94	0	2	7	0.85153	LeftArrow	1
s02	1	95	83	6	7	0.73465	RightArrow	0
s02	1	96	33	5	7	0.60105	RightArrow	0
s02	1	97	100	4	7	0.55098	LeftArrow	1
s02	1	98	67	4	7	1.269	LeftArrow	1
s02	1	99	33	2	7	2.0704	LeftArrow	1
s02	1	100	67	1	7	0.68453	LeftArrow	1
s02	1	101	67	6	7	0.63448	RightArrow	0
s02	1	102	100	7	7	0.6012	RightArrow	0
s02	1	103	0	0	7	1.7698	RightArrow	0
s02	1	104	100	2	7	0.58443	LeftArrow	1
s02	1	105	83	3	7	0.55107	LeftArrow	1
s02	1	106	100	6	7	0.55102	RightArrow	0
s02	1	107	100	3	7	0.55099	LeftArrow	1
s02	1	108	50	3	7	0.60128	LeftArrow	1
s02	1	109	33	2	7	0.51756	LeftArrow	1
s02	1	110	0	7	7	1.4359	RightArrow	0
s02	1	111	67	2	7	0.53427	LeftArrow	1
s02	1	112	67	4	7	0.60108	RightArrow	0
s02	1	1	0	4	7	0.58433	RightArrow	0
s02	1	2	0	2	7	0.58434	RightArrow	0
s02	1	3	0	6	7	0.66789	RightArrow	0
s02	1	4	50	2	7	0.46754	RightArrow	0
s02	1	5	33	5	7	0.40077	RightArrow	0
s02	1	6	83	7	7	0.384	RightArrow	0
s02	1	7	33	2	7	0.56774	RightArrow	0
s02	1	8	0	0	7	0.56769	RightArrow	0
s02	1	9	33	1	7	0.50093	RightArrow	0
s02	1	10	83	6	7	0.60111	LeftArrow	1
s02	1	11	0	0	7	0.50094	RightArrow	0
s02	1	12	17	5	7	0.53427	RightArrow	0
s02	1	13	0	2	7	0.48421	RightArrow	0
s02	1	14	67	4	7	0.55098	RightArrow	0
s02	1	15	100	3	7	0.60115	LeftArrow	1
s02	1	16	17	1	7	0.58437	RightArrow	0
s02	1	17	83	4	7	0.66812	LeftArrow	1
s02	1	18	0	6	7	0.78476	LeftArrow	1
s02	1	19	0	4	7	0.70123	LeftArrow	1
s02	1	20	33	4	7	0.73465	RightArrow	0
s02	1	21	33	4	7	0.50092	RightArrow	0
s02	1	22	17	0	7	0.53432	RightArrow	0
s02	1	23	100	2	7	0.50094	LeftArrow	1
s02	1	24	100	4	7	0.61778	RightArrow	0
s02	1	25	0	5	7	0.90163	RightArrow	0
s02	1	26	50	7	7	0.60102	RightArrow	0
s02	1	27	0	3	7	1.3191	RightArrow	0
s02	1	28	17	5	7	0.4842	RightArrow	0
s02	1	29	67	1	7	0.66793	LeftArrow	1
s02	1	30	67	0	7	1.1688	LeftArrow	1
s02	1	31	100	6	7	0.66786	RightArrow	0
s02	1	32	100	0	7	0.70128	LeftArrow	1
s02	1	33	83	5	7	0.78475	LeftArrow	1
s02	1	34	33	1	7	0.58431	LeftArrow	1
s02	1	35	0	7	7	0.6345	LeftArrow	1
s02	1	36	17	4	7	1.2857	RightArrow	0
s02	1	37	100	1	7	0.55103	LeftArrow	1
s02	1	38	67	6	7	1.1688	LeftArrow	1
s02	1	39	67	6	7	0.58439	LeftArrow	1
s02	1	40	100	5	7	0.66783	LeftArrow	1
s02	1	41	83	3	7	0.53428	LeftArrow	1
s02	1	42	100	3	7	0.43414	LeftArrow	1
s02	1	43	83	3	7	0.35065	LeftArrow	1
s02	1	44	50	7	7	0.51759	LeftArrow	1
s02	1	45	67	2	7	0.46756	LeftArrow	1
s02	1	46	17	7	7	0.65112	LeftArrow	1
s02	1	47	83	2	7	0.50094	LeftArrow	1
s02	1	48	0	1	7	0.5677	RightArrow	0
s02	1	49	67	7	7	0.68459	LeftArrow	1
s02	1	50	67	5	7	2.1038	LeftArrow	1
s02	1	51	83	1	7	0.63444	LeftArrow	1
s02	1	52	100	6	7	0.61777	LeftArrow	1
s02	1	53	67	3	7	0.93495	LeftArrow	1
s02	1	54	100	2	7	0.51768	LeftArrow	1
s02	1	55	83	7	7	1.1521	LeftArrow	1
s02	1	56	33	7	7	1.3691	LeftArrow	1
s02	1	57	33	3	7	0.83487	RightArrow	0
s02	1	58	33	7	7	0.70131	RightArrow	0
s02	1	59	83	5	7	0.73457	LeftArrow	1
s02	1	60	67	5	7	0.58439	LeftArrow	1
s02	1	61	50	2	7	0.58465	LeftArrow	1
s02	1	62	17	6	7	1.2022	RightArrow	0
s02	1	63	100	4	7	0.68449	LeftArrow	1
s02	1	64	17	3	7	0.65113	RightArrow	0
s02	1	65	17	6	7	0.61773	RightArrow	0
s02	1	66	33	3	7	0.70122	RightArrow	0
s02	1	67	0	3	7	0.68457	RightArrow	0
s02	1	68	33	0	7	0.70133	RightArrow	0
s02	1	69	100	0	7	0.53429	LeftArrow	1
s02	1	70	50	4	7	0.6178	RightArrow	0
s02	1	71	100	7	7	0.56773	RightArrow	0
s02	1	72	50	6	7	0.86822	RightArrow	0
s02	1	73	50	5	7	0.71795	RightArrow	0
s02	1	74	0	5	7	0.63454	RightArrow	0
s02	1	75	67	1	7	1.1855	LeftArrow	1
s02	1	76	17	7	7	0.80139	LeftArrow	1
s02	1	77	33	6	7	0.61778	RightArrow	0
s02	1	78	83	2	7	0.61782	LeftArrow	1
s02	1	79	17	2	7	0.56768	RightArrow	0
s02	1	80	67	7	7	0.60107	RightArrow	0
s02	1	81	50	5	7	0.78474	RightArrow	0
s02	1	82	50	1	7	0.68451	LeftArrow	1
s02	1	83	33	2	7	0.58435	LeftArrow	1
s02	1	84	50	3	7	0.46749	RightArrow	0
s02	1	85	50	6	7	0.86824	RightArrow	0
s02	1	86	50	4	7	0.61774	RightArrow	0
s02	1	87	100	5	7	0.76809	LeftArrow	1
s02	1	88	100	1	7	0.90167	LeftArrow	1
s02	1	89	50	1	7	0.53433	RightArrow	0
s02	1	90	33	0	7	1.1855	RightArrow	0
s02	1	91	0	7	7	1.1854	RightArrow	0
s02	1	92	67	0	7	0.70124	LeftArrow	1
s02	1	93	100	7	7	0.6846	LeftArrow	1
s02	1	94	83	0	7	0.6512	LeftArrow	1
s02	1	95	50	3	7	1.1354	LeftArrow	1
s02	1	96	17	0	7	0.53426	RightArrow	0
s02	1	97	83	4	7	0.56768	RightArrow	0
s02	1	98	67	4	7	0.73465	RightArrow	0
s02	1	99	67	2	7	0.61778	RightArrow	0
s02	1	100	67	3	7	0.53443	RightArrow	0
s02	1	101	17	3	7	1.102	RightArrow	0
s02	1	102	83	6	7	0.83479	LeftArrow	1
s02	1	103	0	1	7	0.53426	RightArrow	0
s02	1	104	83	1	7	0.60111	LeftArrow	1
s02	1	105	83	0	7	0.58434	LeftArrow	1
s02	1	106	17	1	7	0.66784	RightArrow	0
s02	1	107	33	5	7	0.85164	RightArrow	0
s02	1	108	17	4	7	0.66793	RightArrow	0
s02	1	109	50	0	7	0.53431	LeftArrow	1
s02	1	110	33	6	7	0.65112	RightArrow	0
s02	1	111	50	0	7	1.4526	RightArrow	0
s02	1	112	17	2	7	0.63452	RightArrow	0
s02	1	1	17	5	7	0.65115	RightArrow	0
s02	1	2	67	4	7	0.90165	LeftArrow	1
s02	1	3	33	2	7	0.60107	LeftArrow	1
s02	1	4	83	2	7	0.86821	RightArrow	0
s02	1	5	0	0	7	0.51757	RightArrow	0
s02	1	6	83	6	7	0.95166	RightArrow	0
s02	1	7	0	0	7	0.5343	RightArrow	0
s02	1	8	100	5	7	0.60107	RightArrow	0
s02	1	9	50	0	7	0.95167	RightArrow	0
s02	1	10	100	2	7	0.5176	LeftArrow	1
s02	1	11	67	7	7	0.58434	RightArrow	0
s02	1	12	33	0	7	0.83479	RightArrow	0
s02	1	13	50	5	7	0.56764	RightArrow	0
s02	1	14	100	7	7	1.1854	LeftArrow	1
s02	1	15	50	2	7	1.2188	LeftArrow	1
s02	1	16	17	6	7	0.61772	RightArrow	0
s02	1	17	50	6	7	0.53427	RightArrow	0
s02	1	18	17	3	7	0.71795	RightArrow	0
s02	1	19	0	5	7	0.75131	RightArrow	0
s02	1	20	67	6	7	0.55092	RightArrow	0
s02	1	21	17	2	7	1.1854	RightArrow	0
s02	1	22	0	5	7	0.65119	RightArrow	0
s02	1	23	17	4	7	0.55097	RightArrow	0
s02	1	24	0	6	7	0.58439	RightArrow	0
s02	1	25	50	7	7	0.53425	RightArrow	0
s02	1	26	50	3	7	0.68459	RightArrow	0
s02	1	27	83	5	7	0.70123	LeftArrow	1
s02	1	28	33	5	7	0.7013	RightArrow	0
s02	1	29	67	2	7	1.2188	LeftArrow	1
s02	1	30	0	3	7	0.63443	RightArrow	0
s02	1	31	0	4	7	0.53428	RightArrow	0
s02	1	32	83	0	7	0.55103	LeftArrow	1
s02	1	33	67	3	7	0.91825	LeftArrow	1
s02	1	34	17	2	7	0.60109	RightArrow	0
s02	1	35	0	2	7	0.95166	LeftArrow	1
s02	1	36	67	0	7	0.78474	LeftArrow	1
s02	1	37	67	6	7	1.4861	LeftArrow	1
s02	1	38	0	2	7	0.70127	RightArrow	0
s02	1	39	33	3	7	0.56773	RightArrow	0
s02	1	40	17	6	7	0.50089	RightArrow	0
s02	1	41	100	3	7	0.75136	LeftArrow	1
s02	1	42	0	7	7	0.58432	RightArrow	0
s02	1	43	50	4	7	1.4693	LeftArrow	1
s02	1	44	17	3	7	1.1187	RightArrow	0
s02	1	45	100	5	7	0.65117	LeftArrow	1
s02	1	46	17	5	7	0.88488	RightArrow	0
s02	1	47	17	1	7	0.60109	RightArrow	0
s02	1	48	83	1	7	0.46748	RightArrow	0
s02	1	49	17	4	7	0.7179	RightArrow	0
s02	1	50	100	0	7	0.58444	LeftArrow	1
s02	1	51	67	1	7	0.53423	LeftArrow	1
s02	1	52	17	7	7	1.1019	LeftArrow	1
s02	1	53	33	2	7	0.75134	RightArrow	0
s02	1	54	33	6	7	0.60109	RightArrow	0
s02	1	55	83	7	7	0.55099	RightArrow	0
s02	1	56	50	1	7	0.56772	LeftArrow	1
s02	1	57	33	4	7	0.56767	RightArrow	0
s02	1	58	50	3	7	0.4842	RightArrow	0
s02	1	59	50	7	7	0.53428	RightArrow	0
s02	1	60	100	4	7	0.45082	LeftArrow	1
s02	1	61	67	5	7	0.73462	LeftArrow	1
s02	1	62	33	1	7	0.63451	RightArrow	0
s02	1	63	0	1	7	0.96856	RightArrow	0
s02	1	64	100	7	7	1.0352	LeftArrow	1
s02	1	65	33	7	7	0.75137	LeftArrow	1
s02	1	66	33	3	7	0.70127	LeftArrow	1
s02	1	67	83	6	7	0.6011	RightArrow	0
s02	1	68	33	7	7	1.0185	RightArrow	0
s02	1	69	100	6	7	0.75137	RightArrow	0
s02	1	70	100	0	7	0.7513	LeftArrow	1
s02	1	71	0	3	7	0.6512	LeftArrow	1
s02	1	72	67	5	7	1.6029	LeftArrow	1
s02	1	73	33	1	7	0.53434	RightArrow	0
s02	1	74	67	4	7	1.2356	LeftArrow	1
s02	1	75	33	0	7	0.50091	RightArrow	0
s02	1	76	50	2	7	0.63449	LeftArrow	1
s02	1	77	50	1	7	0.63444	RightArrow	0
s02	1	78	100	3	7	0.55103	LeftArrow	1
s02	1	79	83	3	7	0.51765	LeftArrow	1
s02	1	80	67	0	7	0.551	RightArrow	0
s02	1	81	100	1	7	0.70128	LeftArrow	1
s02	1	82	67	2	7	0.60105	LeftArrow	1
s02	1	83	17	7	7	0.6345	RightArrow	0
s02	1	84	83	3	7	0.55099	LeftArrow	1
s02	1	85	100	2	7	0.48416	LeftArrow	1
s02	1	86	83	4	7	0.48423	LeftArrow	1
s02	1	87	100	6	7	0.55108	LeftArrow	1
s02	1	88	100	4	7	0.50094	LeftArrow	1
s02	1	89	17	1	7	0.56767	RightArrow	0
s02	1	90	67	1	7	1.0686	RightArrow	0
s02	1	91	50	0	7	0.51758	RightArrow	0
s02	1	92	33	5	7	0.53426	RightArrow	0
s02	1	93	33	6	7	0.50091	RightArrow	0
s02	1	94	33	4	7	0.65122	RightArrow	0
s02	1	95	83	7	7	0.68457	LeftArrow	1
s02	1	96	17	0	7	0.50087	RightArrow	0
s02	1	97	50	4	7	0.9517	RightArrow	0
s02	1	98	83	4	7	1.0686	LeftArrow	1
s02	1	99	50	6	7	0.58435	LeftArrow	1
s02	1	100	83	1	7	0.90161	LeftArrow	1
s02	1	101	83	0	7	0.51764	RightArrow	0
s02	1	102	83	2	7	0.58436	LeftArrow	1
s02	1	103	17	0	7	0.60107	RightArrow	0
s02	1	104	0	7	7	1.8032	RightArrow	0
s02	1	105	67	7	7	0.78473	LeftArrow	1
s02	1	106	0	6	7	0.70125	LeftArrow	1
s02	1	107	67	3	7	1.0686	LeftArrow	1
s02	1	108	0	4	7	0.63449	RightArrow	0
s02	1	109	50	5	7	0.75135	RightArrow	0
s02	1	110	83	5	7	0.81814	LeftArrow	1
s02	1	111	0	1	7	0.61774	RightArrow	0
s02	1	112	100	1	7	0.83487	RightArrow	0
s02	2	1	17	2	7	1.0185	RightArrow	0
s02	2	2	0	5	7	0.76818	RightArrow	0
s02	2	3	0	6	7	0.78474	RightArrow	0
s02	2	4	67	7	7	0.73466	LeftArrow	1
s02	2	5	0	1	7	0.73462	RightArrow	0
s02	2	6	67	1	7	1.1353	RightArrow	0
s02	2	7	0	6	7	1.7865	RightArrow	0
s02	2	8	33	5	7	1.0686	RightArrow	0
s02	2	9	17	6	7	1.319	RightArrow	0
s02	2	10	100	4	7	0.56765	LeftArrow	1
s02	2	11	17	0	7	0.55094	RightArrow	0
s02	2	12	83	7	7	1.1019	LeftArrow	1
s02	2	13	67	3	7	1.102	LeftArrow	1
s02	2	14	100	5	7	0.75137	LeftArrow	1
s02	2	15	33	7	7	0.75133	RightArrow	0
s02	2	16	50	3	7	1.2689	LeftArrow	1
s02	2	17	33	6	7	1.6363	RightArrow	0
s02	2	18	0	2	7	0.68459	RightArrow	0
s02	2	19	0	7	7	0.768	RightArrow	0
s02	2	20	100	1	7	0.95172	LeftArrow	1
s02	2	21	33	4	7	0.68458	RightArrow	0
s02	2	22	33	1	7	1.0185	RightArrow	0
s02	2	23	67	4	7	1.2855	RightArrow	0
s02	2	24	100	7	7	0.68451	LeftArrow	1
s02	2	25	17	7	7	0.66785	RightArrow	0
s02	2	26	83	7	7	0.68458	RightArrow	0
s02	2	27	83	2	7	0.58439	LeftArrow	1
s02	2	28	100	0	7	0.78476	LeftArrow	1
s02	2	29	100	2	7	0.56769	LeftArrow	1
s02	2	30	0	0	7	0.60103	RightArrow	0
s02	2	31	83	5	7	0.65123	LeftArrow	1
s02	2	32	0	2	7	0.68457	RightArrow	0
s02	2	33	67	2	7	0.6679	LeftArrow	1
s02	2	34	67	5	7	1.486	LeftArrow	1
s02	2	35	100	2	7	0.68452	LeftArrow	1
s02	2	36	33	0	7	0.48425	RightArrow	0
s02	2	37	33	5	7	0.66788	RightArrow	0
s02	2	38	17	5	7	0.61774	RightArrow	0
s02	2	39	83	3	7	1.2689	LeftArrow	1
s02	2	40	50	3	7	0.85154	RightArrow	0
s02	2	41	100	4	7	0.68452	LeftArrow	1
s02	2	42	83	4	7	0.68455	LeftArrow	1
s02	2	43	67	4	7	0.55099	LeftArrow	1
s02	2	44	50	6	7	1.5194	RightArrow	0
s02	2	45	0	3	7	1.7865	RightArrow	0
s02	2	46	33	2	7	1.8199	RightArrow	0
s02	2	47	83	6	7	1.9201	RightArrow	0
s02	2	48	67	1	7	0.7514	RightArrow	0
s02	2	49	100	1	7	1.2689	RightArrow	0
s02	2	50	17	7	7	1.1855	RightArrow	0
s02	2	51	67	0	7	0.61773	LeftArrow	1
s02	2	52	100	3	7	0.70121	LeftArrow	1
s02	2	53	67	6	7	0.65124	LeftArrow	1
s02	2	54	100	6	7	1.1521	LeftArrow	1
s02	2	55	33	2	7	0.58449	RightArrow	0
s02	2	56	100	3	7	0.60108	RightArrow	0
s02	2	57	50	1	7	0.83481	RightArrow	0
s02	2	58	0	7	7	0.53432	RightArrow	0
s02	2	59	50	2	7	0.63449	RightArrow	0
s02	2	60	17	3	7	0.60123	RightArrow	0
s02	2	61	83	4	7	0.73467	LeftArrow	1
s02	2	62	50	0	7	0.63452	RightArrow	0
s02	2	63	83	3	7	0.68461	LeftArrow	1
s02	2	64	83	2	7	0.60105	LeftArrow	1
s02	2	65	50	4	7	0.90162	LeftArrow	1
s02	2	66	50	5	7	2.4878	RightArrow	0
s02	2	67	50	7	7	1.3858	LeftArrow	1
s02	2	68	67	3	7	1.3023	RightArrow	0
s02	2	69	0	4	7	0.60109	RightArrow	0
s02	2	70	17	4	7	0.7514	RightArrow	0
s02	2	71	50	2	7	0.68455	RightArrow	0
s02	2	72	67	7	7	0.70123	RightArrow	0
s02	2	73	0	0	7	0.98508	RightArrow	0
s02	2	74	50	1	7	0.66786	RightArrow	0
s02	2	75	83	1	7	1.0018	LeftArrow	1
s02	2	76	50	5	7	1.5528	LeftArrow	1
s02	2	77	83	0	7	0.85148	LeftArrow	1
s02	2	78	33	3	7	0.96845	LeftArrow	1
s02	2	79	67	0	7	1.3524	LeftArrow	1
s02	2	80	17	2	7	0.61784	RightArrow	0
s02	2	81	17	0	7	0.70125	RightArrow	0
s02	2	82	33	0	7	0.70132	RightArrow	0
s02	2	83	17	1	7	0.61779	RightArrow	0
s02	2	84	17	6	7	0.70127	RightArrow	0
s02	2	85	17	3	7	0.58435	RightArrow	0
s02	2	86	33	7	7	0.55097	RightArrow	0
s02	2	87	33	4	7	0.58437	RightArrow	0
s02	2	88	100	0	7	0.65122	LeftArrow	1
s02	2	89	50	7	7	1.3524	RightArrow	0
s02	2	90	33	1	7	0.80144	RightArrow	0
s02	2	91	67	2	7	1.269	LeftArrow	1
s02	2	92	17	4	7	1.0685	RightArrow	0
s02	2	93	50	6	7	1.0519	RightArrow	0
s02	2	94	0	4	7	0.71797	RightArrow	0
s02	2	95	0	3	7	0.76806	RightArrow	0
s02	2	96	83	6	7	0.70122	RightArrow	0
s02	2	97	50	4	7	1.0351	RightArrow	0
s02	2	98	17	5	7	0.66785	RightArrow	0
s02	2	99	50	0	7	1.6198	RightArrow	0
s02	2	100	67	6	7	1.5026	RightArrow	0
s02	2	101	83	5	7	0.68464	LeftArrow	1
s02	2	102	83	0	7	0.66802	LeftArrow	1
s02	2	103	33	3	7	1.0018	LeftArrow	1
s02	2	104	0	1	7	0.56772	RightArrow	0
s02	2	105	100	5	7	0.76808	LeftArrow	1
s02	2	106	33	6	7	1.319	LeftArrow	1
s02	2	107	67	5	7	1.1354	LeftArrow	1
s02	2	108	100	6	7	0.63445	LeftArrow	1
s02	2	109	83	1	7	2.638	RightArrow	0
s02	2	110	100	7	7	0.78475	LeftArrow	1
s02	2	111	17	1	7	0.68458	RightArrow	0
s02	2	112	0	5	7	1.2188	RightArrow	0
s02	2	1	100	4	7	0.65111	LeftArrow	1
s02	2	2	17	5	7	0.70126	RightArrow	0
s02	2	3	33	3	7	0.6679	RightArrow	0
s02	2	4	0	0	7	0.41741	RightArrow	0
s02	2	5	67	4	7	0.66784	RightArrow	0
s02	2	6	33	6	7	0.65132	RightArrow	0
s02	2	7	33	4	7	0.46755	RightArrow	0
s02	2	8	83	4	7	0.53433	LeftArrow	1
s02	2	9	33	7	7	0.53428	RightArrow	0
s02	2	10	67	6	7	0.78477	LeftArrow	1
s02	2	11	33	0	7	0.46749	RightArrow	0
s02	2	12	50	1	7	1.5528	LeftArrow	1
s02	2	13	83	0	7	0.95171	LeftArrow	1
s02	2	14	100	7	7	0.71795	LeftArrow	1
s02	2	15	83	6	7	0.56772	LeftArrow	1
s02	2	16	0	3	7	0.88489	RightArrow	0
s02	2	17	17	3	7	0.4675	RightArrow	0
s02	2	18	67	7	7	1.5027	RightArrow	0
s02	2	19	83	4	7	1.4693	RightArrow	0
s02	2	20	50	5	7	0.61778	RightArrow	0
s02	2	21	100	6	7	0.65117	LeftArrow	1
s02	2	22	17	7	7	0.58439	RightArrow	0
s02	2	23	83	0	7	0.68457	LeftArrow	1
s02	2	24	17	2	7	0.73467	RightArrow	0
s02	2	25	100	7	7	1.0185	LeftArrow	1
s02	2	26	17	2	7	0.70129	LeftArrow	1
s02	2	27	50	5	7	1.3858	LeftArrow	1
s02	2	28	50	0	7	0.86826	RightArrow	0
s02	2	29	17	3	7	0.63441	RightArrow	0
s02	2	30	0	4	7	0.55092	RightArrow	0
s02	2	31	83	1	7	0.60107	LeftArrow	1
s02	2	32	0	7	7	0.76808	RightArrow	0
s02	2	33	33	1	7	0.73469	RightArrow	0
s02	2	34	100	2	7	0.66794	LeftArrow	1
s02	2	35	17	4	7	0.45077	RightArrow	0
s02	2	36	17	5	7	0.53435	RightArrow	0
s02	2	37	100	5	7	0.56773	LeftArrow	1
s02	2	38	83	2	7	0.55103	LeftArrow	1
s02	2	39	67	2	7	0.45077	LeftArrow	1
s02	2	40	83	1	7	1.4526	LeftArrow	1
s02	2	41	67	1	7	0.50092	LeftArrow	1
s02	2	42	83	5	7	0.71796	LeftArrow	1
s02	2	43	0	5	7	0.53432	RightArrow	0
s02	2	44	83	7	7	0.76805	LeftArrow	1
s02	2	45	17	6	7	0.6845	RightArrow	0
s02	2	46	100	3	7	0.88494	LeftArrow	1
s02	2	47	67	4	7	0.60102	LeftArrow	1
s02	2	48	0	2	7	0.60111	RightArrow	0
s02	2	49	67	3	7	0.58434	LeftArrow	1
s02	2	50	50	1	7	0.60108	LeftArrow	1
s02	2	51	33	3	7	1.1854	RightArrow	0
s02	2	52	0	3	7	0.60101	RightArrow	0
s02	2	53	33	6	7	0.86827	RightArrow	0
s02	2	54	50	6	7	0.63451	RightArrow	0
s02	2	55	17	6	7	0.68456	RightArrow	0
s02	2	56	100	0	7	0.68455	LeftArrow	1
s02	2	57	0	2	7	0.81812	RightArrow	0
s02	2	58	33	2	7	0.78473	RightArrow	0
s02	2	59	17	7	7	0.8515	RightArrow	0
s02	2	60	50	7	7	0.53428	RightArrow	0
s02	2	61	50	4	7	1.5194	RightArrow	0
s02	2	62	50	0	7	0.551	LeftArrow	1
s02	2	63	83	6	7	0.76805	LeftArrow	1
s02	2	64	50	3	7	0.73471	RightArrow	0
s02	2	65	17	1	7	0.5009	RightArrow	0
s02	2	66	33	7	7	0.5844	RightArrow	0
s02	2	67	0	6	7	0.70125	RightArrow	0
s02	2	68	17	0	7	0.78474	RightArrow	0
s02	2	69	0	5	7	1.5194	RightArrow	0
s02	2	70	0	6	7	1.5695	RightArrow	0
s02	2	71	50	7	7	1.2524	RightArrow	0
s02	2	72	100	1	7	1.0018	LeftArrow	1
s02	2	73	67	1	7	0.63449	RightArrow	0
s02	2	74	83	7	7	1.6864	LeftArrow	1
s02	2	75	100	0	7	1.0352	LeftArrow	1
s02	2	76	50	6	7	0.70126	RightArrow	0
s02	2	77	67	0	7	0.85149	RightArrow	0
s02	2	78	83	3	7	0.68453	LeftArrow	1
s02	2	79	33	5	7	0.73471	RightArrow	0
s02	2	80	100	6	7	0.60102	RightArrow	0
s02	2	81	17	1	7	0.68461	RightArrow	0
s02	2	82	33	1	7	0.63444	RightArrow	0
s02	2	83	100	2	7	0.51758	LeftArrow	1
s02	2	84	83	5	7	0.61777	LeftArrow	1
s02	2	85	50	4	7	0.65114	LeftArrow	1
s02	2	86	33	5	7	0.91835	LeftArrow	1
s02	2	87	0	1	7	0.76804	RightArrow	0
s02	2	88	100	1	7	0.55098	RightArrow	0
s02	2	89	67	7	7	0.6011	RightArrow	0
s02	2	90	67	2	7	0.63445	LeftArrow	1
s02	2	91	33	2	7	0.70127	RightArrow	0
s02	2	92	83	3	7	1.3858	LeftArrow	1
s02	2	93	17	0	7	0.58439	RightArrow	0
s02	2	94	50	3	7	0.80144	RightArrow	0
s02	2	95	50	2	7	0.56771	LeftArrow	1
s02	2	96	67	5	7	0.65121	LeftArrow	1
s02	2	97	83	2	7	0.70125	LeftArrow	1
s02	2	98	0	7	7	0.53433	RightArrow	0
s02	2	99	67	5	7	1.0352	LeftArrow	1
s02	2	100	17	4	7	0.6846	RightArrow	0
s02	2	101	100	4	7	3.0889	LeftArrow	1
s02	2	102	100	3	7	1.6864	LeftArrow	1
s02	2	103	0	4	7	1.4192	RightArrow	0
s02	2	104	0	0	7	0.51763	RightArrow	0
s02	2	105	67	6	7	2.3041	RightArrow	0
s02	2	106	33	4	7	0.73467	RightArrow	0
s02	2	107	50	2	7	0.60108	RightArrow	0
s02	2	108	67	0	7	1.152	LeftArrow	1
s02	2	109	33	0	7	0.60108	RightArrow	0
s02	2	110	0	1	7	0.66788	RightArrow	0
s02	2	111	100	5	7	0.75145	LeftArrow	1
s02	2	112	67	3	7	0.76801	LeftArrow	1
s02	2	1	100	7	7	1.2188	LeftArrow	1
s02	2	2	0	3	7	1.0685	RightArrow	0
s02	2	3	50	0	7	1.2021	RightArrow	0
s02	2	4	17	7	7	0.51755	RightArrow	0
s02	2	5	0	6	7	0.60113	RightArrow	0
s02	2	6	83	7	7	1.7699	RightArrow	0
s02	2	7	33	0	7	0.58445	RightArrow	0
s02	2	8	50	6	7	0.75155	RightArrow	0
s02	2	9	17	1	7	0.73461	RightArrow	0
s02	2	10	50	2	7	0.53436	RightArrow	0
s02	2	11	100	5	7	0.93498	LeftArrow	1
s02	2	12	67	7	7	0.70125	RightArrow	0
s02	2	13	33	5	7	0.80159	RightArrow	0
s02	2	14	67	0	7	0.88486	RightArrow	0
s02	2	15	67	0	7	0.53429	RightArrow	0
s02	2	16	0	6	7	0.88487	RightArrow	0
s02	2	17	33	7	7	0.51755	RightArrow	0
s02	2	18	33	4	7	0.96841	RightArrow	0
s02	2	19	0	7	7	0.58442	RightArrow	0
s02	2	20	50	4	7	0.76807	RightArrow	0
s02	2	21	67	4	7	2.2874	LeftArrow	1
s02	2	22	0	1	7	0.78479	RightArrow	0
s02	2	23	100	1	7	0.70131	LeftArrow	1
s02	2	24	83	1	7	0.58438	LeftArrow	1
s02	2	25	83	2	7	0.66817	LeftArrow	1
s02	2	26	83	4	7	0.51762	LeftArrow	1
s02	2	27	100	0	7	0.56773	LeftArrow	1
s02	2	28	0	1	7	0.88496	RightArrow	0
s02	2	29	83	7	7	1.1186	RightArrow	0
s02	2	30	50	7	7	0.58437	RightArrow	0
s02	2	31	17	0	7	0.73467	RightArrow	0
s02	2	32	67	1	7	0.55103	RightArrow	0
s02	2	33	83	4	7	1.6029	LeftArrow	1
s02	2	34	83	5	7	0.6846	LeftArrow	1
s02	2	35	17	6	7	1.3023	RightArrow	0
s02	2	36	0	5	7	0.935	RightArrow	0
s02	2	37	33	1	7	0.65113	RightArrow	0
s02	2	38	50	1	7	0.56773	RightArrow	0
s02	2	39	0	3	7	0.53429	RightArrow	0
s02	2	40	100	3	7	0.6345	LeftArrow	1
s02	2	41	100	4	7	0.76804	LeftArrow	1
s02	2	42	50	5	7	0.90165	RightArrow	0
s02	2	43	0	0	7	0.58439	RightArrow	0
s02	2	44	67	3	7	0.68455	RightArrow	0
s02	2	45	83	2	7	1.2858	LeftArrow	1
s02	2	46	33	4	7	0.78475	RightArrow	0
s02	2	47	17	4	7	0.7012	RightArrow	0
s02	2	48	17	1	7	0.68448	RightArrow	0
s02	2	49	17	0	7	0.63446	RightArrow	0
s02	2	50	50	5	7	0.65116	RightArrow	0
s02	2	51	0	4	7	0.5343	RightArrow	0
s02	2	52	67	5	7	0.51761	RightArrow	0
s02	2	53	67	2	7	0.66783	RightArrow	0
s02	2	54	67	4	7	0.63451	RightArrow	0
s02	2	55	50	6	7	0.61775	RightArrow	0
s02	2	56	17	3	7	0.551	RightArrow	0
s02	2	57	67	6	7	0.55095	RightArrow	0
s02	2	58	0	2	7	0.6011	RightArrow	0
s02	2	59	67	6	7	0.86822	LeftArrow	1
s02	2	60	67	3	7	1.319	LeftArrow	1
s02	2	61	33	2	7	0.98504	RightArrow	0
s02	2	62	50	0	7	0.56793	RightArrow	0
s02	2	63	33	1	7	0.50087	RightArrow	0
s02	2	64	17	2	7	0.51763	RightArrow	0
s02	2	65	50	1	7	0.48421	RightArrow	0
s02	2	66	83	3	7	0.68453	LeftArrow	1
s02	2	67	100	4	7	0.73464	LeftArrow	1
s02	2	68	83	0	7	0.60109	LeftArrow	1
s02	2	69	0	2	7	0.63445	RightArrow	0
s02	2	70	17	2	7	0.71801	RightArrow	0
s02	2	71	50	3	7	1.3524	LeftArrow	1
s02	2	72	83	6	7	0.76802	LeftArrow	1
s02	2	73	83	0	7	0.50089	LeftArrow	1
s02	2	74	17	6	7	0.61776	RightArrow	0
s02	2	75	67	2	7	1.486	LeftArrow	1
s02	2	76	33	3	7	1.4359	LeftArrow	1
s02	2	77	33	0	7	0.56761	RightArrow	0
s02	2	78	33	3	7	1.5194	RightArrow	0
s02	2	79	100	2	7	0.65138	LeftArrow	1
s02	2	80	50	3	7	1.0351	LeftArrow	1
s02	2	81	83	5	7	0.98505	LeftArrow	1
s02	2	82	100	6	7	0.71799	LeftArrow	1
s02	2	83	83	3	7	0.63451	LeftArrow	1
s02	2	84	83	6	7	1.2355	LeftArrow	1
s02	2	85	17	4	7	0.46751	RightArrow	0
s02	2	86	33	2	7	0.63447	RightArrow	0
s02	2	87	17	5	7	1.2689	RightArrow	0
s02	2	88	17	7	7	0.70129	RightArrow	0
s02	2	89	33	6	7	1.3692	LeftArrow	1
s02	2	90	100	2	7	0.9851	LeftArrow	1
s02	2	91	0	7	7	0.53427	RightArrow	0
s02	2	92	50	4	7	0.55103	RightArrow	0
s02	2	93	100	5	7	0.93503	LeftArrow	1
s02	2	94	0	0	7	0.43418	RightArrow	0
s02	2	95	33	5	7	1.3357	RightArrow	0
[truncated: 2,481 more rows]
