# Supplementary material for: Idiosyncratic, Retinotopic Bias in Face Identification Modulated by Familiarity
Source: eNeuro. 2018 Oct 4;5(5):ENEURO.0054-18.2018. doi: 10.1523/ENEURO.0054-18.2018 (PMC6171739; doi:10.1523/ENEURO.0054-18.2018)
Supplement: Extended Data — The archive contains data from both experiments, as well as the analysis scripts. Download Extended Data 1, ZIP file. [file sup_enu-eN-NWR-0054-18-s02.zip › famretino2-3.0.0/exp2/code/analysis_exp2.Rmd]

---
title: "Experiment 2"
output:
  pdf_document:
    toc: yes
  html_notebook:
    toc: yes
---

Start by loading functions and data
```{r, message=FALSE, warning=FALSE}
require(latex2exp)
require(bootES)
# load plyr *BEFORE* dplyr (i.e., tidyverse)
require(plyr)
require(tidyverse)
require(assertthat)
require(broom)
df <- read_csv('../data/data.csv')

# create output img directory if not existant
dir.create('../img', showWarning=F)
```

Preprocess the data, that is do the following

- remove trials where participants responded with a third option; that is, if 
they were presented with morph $ab$ and they responded with $c$, that trial
will be removed
- binarize the responses to run the model

```{r, message=FALSE, warning=FALSE}
df <- df %>%
  filter(third_option != 1)

# now we need to add a binarized response to compute the psychometric curves
# but this changes depending on morph_type, so we need to make a function that
# checks the conditions
binarize_response <- function(morph_type, response_identity) {
  if (morph_type == 'ab') {
    return(ifelse(response_identity == 'a', 0, 1))
  } else if (morph_type == 'bc') {
    return(ifelse(response_identity == 'b', 0, 1))
  } else if (morph_type == 'ac') {
    return(ifelse(response_identity == 'a', 0, 1))
  }
}

df <-
df %>%
  rowwise() %>%
  mutate(response_bin=binarize_response(morph_type, response_identity))

df$pos <- as.factor(df$pos)
df$session <- as.factor(df$session)

# make sure that binarize_response worked, i.e. we should get 1s and 0s for each
# morph_type
check_ <-
df %>% 
  group_by(morph_type) %>% 
  summarise(check=length(unique(response_bin)))
assert_that(length(check_$check) == 3)
assert_that(all(check_$check == c(2, 2, 2)))
```
# Procedure and equations
We are going to fit a linear mixed effect model to the data. We will model the data as follows

$$
y^k = \text{logit}\left(g(x)\right)\\
g(x) = \beta_0 x + \sum_{i=1}^8\left(\beta_i + z_i^k\right)I_i
$$
Where $y^k$ is the response for subject $k$, $x$ is the (scaled) percentage of morphing,
$\beta_i, i=1...4$ are the fixed-effects for each angular location (0 to 315 in 45 deg steps), 
and $z_i^k$ are the random-effects (random slopes for location) 
for each subject, and $I_i$ is an indicator variable, indicating the angular location for each trial.

In this way for each subject we can find the PSE as the point where $y^k = 0.5$, that is the point $\hat{x}$

$$
\text{logit}(g(\hat{x})) = 0.5 \Longleftrightarrow
g(\hat{x}) = 0 \Longleftrightarrow \\
\beta_0 \hat{x} + \sum_{i=1}^4\left(\beta_i + z_i^k\right)I_i = 0 \Longleftrightarrow\\
\hat{x} = -\frac{\sum_{i=1}^4\left(\beta_i + z_i^k\right)I_i}{\beta_0}
$$

Thus for every angular location $i$ we have that 

$$
\hat{x}_i = -\frac{\beta_i}{\beta_0} - \frac{z_i^k}{\beta_0} = \text{PSE}^p_i + \Delta\text{PSE}_i^s\\
$$

with $\text{PSE}_i^p$ being the population-level PSE
at location $i$, and $\Delta\text{PSE}_i^s$ being the change at location $i$
for subject $s$. 

We will fit one such model for each of the morph types, and one
for each session.

# Model fitting
```{r, message=FALSE, warning=FALSE}
require(lme4)

# define some functions
extract_morph_session <- function(df, mt, ses) {
  # Extract trials from one particular morph_type and session
  df_ <-
    df %>%
    filter(morph_type == mt, session == ses) %>%
    mutate(morph_resc=(morph - 50)/100)
  return(df_)
}
run_model_session <- function(df) {
  # Run the following logit mixed-effect model for one session
  # response_bin ~ morph_resc + pos - 1 + (pos - 1 | subject)
  m <- glmer(response_bin ~ morph_resc + pos - 1 + (pos - 1 | subject), 
           data=df, 
           family=binomial(link='logit'), 
           control=glmerControl(optimizer='bobyqa', optCtrl=list(maxfun=20000)))
  return(m)
}
```

Run the model separately for every morph
```{r}
morphs <- unique(df$morph_type)
df_ses1 <- sapply(morphs, function(x) extract_morph_session(df, x, '1'), 
                  simplify=F, USE.NAMES=T) 
df_ses2 <- sapply(morphs, function(x) extract_morph_session(df, x, '2'), 
                  simplify=F, USE.NAMES=T) 
# check that we have all the trials
assert_that(sum(sapply(df_ses1, nrow)) + sum(sapply(df_ses2, nrow)) == nrow(df))
# now compute models
model_ses1 <- sapply(df_ses1, run_model_session, simplify=F, USE.NAMES=T)
model_ses2 <- sapply(df_ses2, run_model_session, simplify=F, USE.NAMES=T)
```

The following functions are used to extract both the population $\text{PSE}^p$ and the subject $\Delta\text{PSE}^s$. 
Remember that $\text{PSE}^s = \text{PSE}^p + \Delta\text{PSE}^s$.
```{r}
population_pse <- function(model) {
  # Computes population-level PSE (see equations above)
  # Note: they are on the scale of morph_resc
  morph_beta <- fixef(model)[1]
  pos_betas <- fixef(model)[-1]
  return(-pos_betas/morph_beta)
}

subjects_pse <- function(model) {
  # Computes subject-level PSE (see equations above)
  morph_pop <- fixef(model)[1]
  position_pop <- fixef(model)[-1]
  ranef_model <- ranef(model)$subject
  # this is the denominator
  morph_subj <- ranef_model[, 1] + morph_pop
  # these are the numerators
  position_subj <- ranef_model[, -1]  
  # extend position_beta to get the same shape as ranef_pos
  position_pop <- matrix(rep(position_beta, nrow(ranef_pos)), 
                          byrow=T, nrow=nrow(ranef_pos))
  position_subj <- position_subj + position_pop
  # extend morph_subj to get the same shape as position_subj
  morph_subj <- matrix(rep(morph_subj, ncol(position_subj)), ncol=ncol(position_subj)) 
  return(-position_subj/morph_subj)
}

delta_pse <- function(model) {
  # Computes subject-level PSE (see equations above)
  # Note: they are on the scale of morph_resc
  # IF 'morph_resc' is entered as a random effect, add that for each individual
  # morph
  morph_beta <- fixef(model)[1]
  ranef_model <- ranef(model)$subject
  if ('morph_resc' %in% names(ranef_model)) {
    pse_pop <- population_pse(model)
    pse_subj <- subjects_pse(model)
    pse_pop <- matrix(rep(pse_pop, nrow(pse_subj)), nrow=nrow(pse_subj), byrow=T)
    return(pse_subj - pse_pop) 
  } else {
    return(-ranef_model/morph_beta)
  }
}
```

Let's look at the population estimates for the PSEs across the two
sessions, as well as the subject-level estimates.

```{r}
psep_ses1 <- sapply(model_ses1, population_pse, simplify=F, USE.NAMES=T)
psep_ses2 <- sapply(model_ses2, population_pse, simplify=F, USE.NAMES=T)
dpse_ses1 <- sapply(model_ses1, delta_pse, simplify=F, USE.NAMES=T)
dpse_ses2 <- sapply(model_ses2, delta_pse, simplify=F, USE.NAMES=T)
```

## Predict psychometric curves
Let's plot the population estimates first
```{r}
df_predict <-
  expand.grid(morph_resc=seq(-0.5, 0.5, 0.01), pos=c('1', '3', '5', '7'))

predict_pop_ses1 <- sapply(model_ses1, predict, newdata=df_predict, 
                           re.form=NA, type='response', simplify=F, USE.NAMES=T)
predict_pop_ses2 <- sapply(model_ses2, predict, newdata=df_predict, 
                           re.form=NA, type='response', simplify=F, USE.NAMES=T)

# add df_predict to each of them
predict_pop_ses1 <- lapply(predict_pop_ses1, function(x) cbind(df_predict, pred=x))
predict_pop_ses2 <- lapply(predict_pop_ses2, function(x) cbind(df_predict, pred=x))

predict_pop_ses1 <- ldply(predict_pop_ses1, data.frame)
predict_pop_ses2 <- ldply(predict_pop_ses2, data.frame)
predict_pop_ses1$session <- '1'
predict_pop_ses2$session <- '2'

predict_pop <- rbind(predict_pop_ses1, predict_pop_ses2)
predict_pop <- 
  predict_pop %>%
  mutate(morph=morph_resc*100  + 50, 
         pos_num=as.numeric(as.character(pos))*45,
         morph_type=.id)
```

```{r}
# modified from https://rpubs.com/Koundy/71792
theme_Publication <- function(base_size=12) {
      library(ggthemes)
      (theme_foundation(base_size=base_size)
       + theme(plot.title = element_text(face = "bold",
                                         size = rel(1.2), hjust = 0.5),
               text = element_text(),
               panel.background = element_rect(colour = NA),
               plot.background = element_rect(colour = NA),
               panel.border = element_rect(colour = NA),
               axis.title = element_text(size = rel(1)),
               axis.title.y = element_text(angle=90,vjust =2),
               axis.title.x = element_text(vjust = -0.2),
               axis.text = element_text(), 
               axis.line = element_line(colour="black"),
               axis.ticks = element_line(),
               panel.grid.major = element_blank(), #element_line(colour="#f0f0f0"),
               panel.grid.minor = element_blank(),
               legend.key = element_rect(colour = NA),
               legend.position = "bottom",
               legend.direction = "horizontal",
               #legend.key.size= unit(0.2, "cm"),
               legend.spacing = unit(0, "cm"),
               legend.title = element_text(),
               plot.margin = unit(c(10,5,5,5),"mm"),
               strip.background = element_rect(colour="#f0f0f0",fill="#f0f0f0"),
               strip.text = element_text(face="bold"),
               strip.text.y = element_text(angle = 0)
          ))
      
}
```
```{r, fig.height=6, fig.width=8}
df <-
  df %>%
  mutate(pos_num=as.numeric(as.character(pos))*45)

predict_pop %>%
  ggplot(aes(morph, pred*100, color=session)) +
  geom_line() +
  geom_hline(yintercept=50, size=0.5, color='darkgray', alpha=1, linetype='dashed') +
  geom_vline(xintercept=50, size=0.5, color='darkgray', alpha=1, linetype='dashed') +
  # add individual data
  stat_summary(data=df, 
               aes(morph, response_bin), 
               fun.y=function(x) sum(x)/length(x)*100, geom='point') +
  facet_grid(morph_type ~ pos_num) +
  labs(x='Percentage morphing', y='Population prediction\npercent responses to second identity', color='Session') +
  scale_color_brewer(palette='Set1') +
  theme_Publication() + 
  coord_equal()

ggsave('../img/pred_pop_gmm.png', width=8, height=6)
```

Now we can predict for each individual subject
```{r}
df_predict <-
  expand.grid(
    morph_resc=seq(-0.5, 0.5, 0.01), 
    pos=c('1', '3', '5', '7'),
    subject=unique(df$subject))

predict_subj_ses1 <- sapply(model_ses1, predict, newdata=df_predict, 
                           type='response', simplify=F, USE.NAMES=T)
predict_subj_ses2 <- sapply(model_ses2, predict, newdata=df_predict, 
                           type='response', simplify=F, USE.NAMES=T)

# add df_predict to each of them
predict_subj_ses1 <- lapply(predict_subj_ses1, function(x) cbind(df_predict, pred=x))
predict_subj_ses2 <- lapply(predict_subj_ses2, function(x) cbind(df_predict, pred=x))

predict_subj_ses1 <- ldply(predict_subj_ses1, data.frame)
predict_subj_ses2 <- ldply(predict_subj_ses2, data.frame)
predict_subj_ses1$session <- '1'
predict_subj_ses2$session <- '2'

predict_subj <- rbind(predict_subj_ses1, predict_subj_ses2)
predict_subj <- 
  predict_subj %>%
  mutate(morph=morph_resc*100  + 50, 
         pos_num=as.numeric(as.character(pos))*45,
         morph_type=.id)
```

Now we can save each individual plot to disk

```{r, fig.height=6, fig.width=8}
subjects <- unique(df$subject)
for (subj in subjects) {
  out_dir <- file.path('../img', 'pred_gmm')
  fnout <- file.path(out_dir, paste(subj, '_pred_gmm.png', sep=''))
  # setup dataframes for plotting
  this_subject_df <- df %>% 
    filter(subject == subj) %>%
    # add position in angles
    mutate(pos_num=as.numeric(as.character(pos))*45)
  this_predict_subj <- predict_subj %>% 
    filter(subject == subj) %>%
    # add position in angles
    mutate(pos_num=as.numeric(as.character(pos))*45)
  
  plot_curve <-
    this_predict_subj %>%
    # add prediction
    ggplot(aes(morph, pred*100, color=session)) +
    geom_hline(yintercept=50, size=0.5, color='darkgray', alpha=1, linetype='dashed') +
    geom_vline(xintercept=50, size=0.5, color='darkgray', alpha=1, linetype='dashed') +
    geom_line() +
    # add individual data
    stat_summary(data=this_subject_df, 
                 aes(morph, response_bin), 
                 fun.y=function(x) sum(x)/length(x)*100, geom='point') +
    facet_grid(morph_type ~ pos_num) +
    labs(x='Percentage morphing', y='Percent responses to second identity', color='Session') +
    scale_color_brewer(palette='Set1') +
    ggtitle(paste("Subject", subj)) +
    theme_Publication() +
    coord_equal() 
  
    # save
    dir.create(out_dir, recursive=T)
    ggsave(filename=fnout, plot=plot_curve, width=8, height=6)
}
```

These are the population-level estimates
```{r, echo=FALSE}
# let's make a dataframe for plotting
make_psep_df <- function(list_df) {
  df_ <- data.frame(t(data.frame(list_df)))
  df_$morph_type <- row.names(df_)
  # make it long
  df_ <- df_ %>%
    gather(pos, pse, -morph_type) %>%
    mutate(pos_num=mapvalues(
      pos, 
      paste('pos', c(1, 3, 5, 7), sep=''), 
      c(1, 3, 5, 7)*45))
  # add factor for pos_num
  df_$pos_num <- factor(df_$pos_num, levels=c(1, 3, 5, 7)*45)
  return(df_)
}

df_psep_ses1 <- make_psep_df(psep_ses1)
df_psep_ses1$session <- '1'
df_psep_ses2 <- make_psep_df(psep_ses2)
df_psep_ses2$session <- '2'

psep <- rbind(df_psep_ses1, df_psep_ses2)
```

```{r}
psep %>%
  ggplot(aes(pos_num, pse*100 + 50, color=session, group=session)) +
  geom_hline(yintercept=50, linetype='dashed', alpha=0.8) +
  geom_point() +
  geom_line() +
  labs(x='Angular location', y='PSE (population)', color='Session') +
  #ggtitle('Population-level PSE') +
  scale_color_brewer(palette='Set1') +
  facet_grid(~morph_type) +
  scale_y_continuous(breaks=c(30, 50, 70)) +
  theme_Publication()
  
```
## Stability of population level estimates across sessions
Let's compute a correlation across sessions

```{r, fig.height=5, fig.width=5}
psep_wide <- 
psep %>% 
  spread(session, pse) %>% 
  mutate(session1=.$'1', session2=.$'2')

ggplot(psep_wide, aes(session1*100 + 50, session2*100 + 50, shape=morph_type, group=1)) + 
  geom_smooth(method='lm', color='darkgray', se=F) +
  geom_point() +
  labs(x='First measurement (PSE)', y='Second measurement (PSE)', shape='Morph') +
  theme_Publication() + 
  coord_equal() +
  #guides(shape=F)
  theme(legend.position=c(0.95, 0.15),
        legend.direction='vertical',
        legend.key.size=unit(.8, 'picas'),
        legend.title=element_text(size=10))
  #coord_equal(xlim=c(20, 95), ylim=c(20, 95)) +
  #scale_x_continuous(breaks=seq(20, 90, 10)) +
  #scale_y_continuous(breaks=seq(20, 90, 10))

ggsave('../img/pse_pop_scatter.png', width=5, height=5)
```
And these are the correlations
```{r}
set.seed(3432)
bootES(psep_wide[c('session1', 'session2')], R=10000)
```
```{r}
cor.test(psep_wide$session1, psep_wide$session2)
```
They are very consistent across sessions. 

## Stability of subject-level estimates across sessions
```{r}
# add morph type
for (morph in morphs) {
  dpse_ses1[[morph]]$subject <- row.names(dpse_ses1[[morph]])
  dpse_ses2[[morph]]$subject <- row.names(dpse_ses2[[morph]])
}
# get dpse in long format for plotting
dpse_ses1_long <-
  ldply(
    lapply(dpse_ses1, function(x) gather(x, pos, pse, -subject)),
    data.frame) %>%
  mutate(morph_type=.id, session='1')
dpse_ses2_long <-
  ldply(
    lapply(dpse_ses2, function(x) gather(x, pos, pse, -subject)),
    data.frame) %>%
  mutate(morph_type=.id, session='2')

dpse <- 
  rbind(dpse_ses1_long, dpse_ses2_long) %>%
  mutate(pos_num=mapvalues(pos, 
                           paste('pos', c(1, 3, 5, 7), sep=''), 
                           c(1, 3, 5, 7)*45))
dpse$pos_num <- factor(dpse$pos_num, levels=c(1, 3, 5, 7)*45)
```

```{r, echo=FALSE, fig.height=12, fig.width=8}
dpse %>%
  ggplot(aes(pos_num, pse*100, color=session, group=session)) +
  geom_point() +
  geom_line() +
  labs(x='Angular location', y=TeX('$\\Delta$PSE'), color='Session') +
  #ggtitle(TeX('Subject-level $\\Delta$PSE')) +
  scale_color_brewer(palette='Set1') +
  facet_grid(subject~morph_type) + theme_Publication()

ggsave('../img/dpse_gmm.png', height=11, width=8)
```
Average the estimates across sessions and plot them
```{r, fig.height=3, fig.width=8}
dpse %>% 
  group_by(subject, morph_type, pos_num) %>% 
  summarise(pse=mean(pse)) %>%
  ggplot(aes(pos_num, pse*100, color=subject, group=subject)) +
  geom_point(alpha=0.8) +
  geom_line(alpha=0.8) +
  facet_wrap(~morph_type, nrow=1) +
  theme_Publication() +
  labs(x='Angular location', y=TeX('$\\Delta$PSE'), color='Subject') +
  scale_y_continuous(limits=c(-60, 50)) +
  theme(#legend.position=c(0.95, 0.15),
        legend.direction='vertical',
        legend.position='right',
        legend.key.size=unit(.8, 'picas'),
        legend.title=element_text(size=10))
ggsave('../img/dpse_subjects.png', width=8, height=3)
```
Let's also plot an example fit for subject s10
```{r}
pse_s10 <- list()
df_s10 <- list()
for (ses in c('1', '2')) {
  # get the data to plot individual points
  df_s10_plot_ab <-
    df %>%
    filter(subject == 's10', session == ses) %>%
    filter(morph_type == 'ab', pos_num %in% c('225', '315'))
  df_s10_plot_ac <-
    df %>%
    filter(subject == 's10', session == ses) %>%
    filter(morph_type == 'ac', pos_num %in% c('135', '315'))
  df_s10_plot_bc <-
    df %>%
    filter(subject == 's10', session == ses) %>%
    filter(morph_type == 'bc', pos_num %in% c('135', '315'))
  
  df_s10_plot <-
    rbind(df_s10_plot_ab, df_s10_plot_ac, df_s10_plot_bc)
  
  # now get the pse values to plot
  psep1_plot <-
  psep %>% 
    filter(session == ses) %>%
    arrange(pos, morph_type)
  dpse1_plot <-
  dpse %>% 
    filter(subject == 's10', session == ses) %>% 
    arrange(pos, morph_type) %>%
    mutate(dpse=pse) %>%
    select(morph_type, pos, pos_num, dpse)
  
  pse_s10_plot <- merge(psep1_plot, dpse1_plot)
  pse_s10_plot <-
  pse_s10_plot %>%
    mutate(tpse=(pse+dpse)*100+50)
  pse_s10[[ses]] <- pse_s10_plot
  df_s10[[ses]] <- df_s10_plot
}
```
```{r, fig.height=6, fig.width=8}
for (ses in c('1', '2')) {
predict_subj %>%
  filter(subject == 's10', session == ses) %>%
  ggplot(aes(morph_resc*100 + 50, pred*100, color=as.factor(pos_num))) +
  geom_segment(aes(x=tpse, xend=tpse, y=-10, yend=50), alpha=0.8, linetype='dashed', data=pse_s10[[ses]]) +
  geom_line() +
  facet_wrap(~morph_type, ncol=1) +
  coord_equal(ylim=c(-0.4, 101)) +
  theme_Publication() +
  theme(#legend.position=c(0.95, 0.15),
        legend.direction='vertical',
        legend.position='right',
        legend.key.size=unit(.8, 'picas'),
        legend.title=element_text(size=10)) +
  labs(x='Percentage morphing', y='Percentage responses to\nsecond identity', color='Angular\nlocation') +
  stat_summary(aes(morph, response_bin), fun.y=function(x) sum(x)/length(x)*100, geom='point', 
               data=df_s10[[ses]], size=0.9, show.legend=F)
ggsave(paste('../img/examplefit_s10', '_ses', ses, '.png', sep=''), width=8, height=6)
}
```

Correlation of subject-level estimates across sessions
```{r, fig.height=5, fig.width=5}
dpse_wide <-
dpse %>%
  spread(session, pse) %>%
  mutate(session1=.$'1', session2=.$'2')

ggplot(dpse_wide, aes(session1*100, session2*100, color=subject)) + 
  geom_smooth(method='lm', color='darkgray', se=F) +
  geom_point() +
  labs(x=TeX('First measurement ($\\Delta$PSE)'), 
       y=TeX('Second measurement ($\\Delta$PSE)'), 
       color='Subject') +
  theme_Publication() +
  coord_equal() +
  theme(legend.position=c(0.95, 0.25),
        legend.direction='vertical',
        legend.key.size=unit(.8, 'picas'),
        legend.title=element_text(size=10))
  #coord_equal(xlim=c(-60, 45), ylim=c(-60, 45)) +
  #scale_x_continuous(breaks=seq(-60, 40, 20)) +
  #scale_y_continuous(breaks=seq(-60, 40, 20))

ggsave('../img/pse_subj_scatter.png', width=5, height=5)
```
And these are the correlations.
```{r}
set.seed(23448)
bootES(dpse_wide[c('session1', 'session2')], R=10000)
```
```{r}
cor.test(dpse_wide$session1, dpse_wide$session2)
```
## Within- vs. between-subjects correlation
Let's compute the correlation between the first and the second session
```{r}
cor_ses12 <- list()
for (morph in morphs) {
  this_cor <- cor(t(dpse_ses1[[morph]][, 1:4]), t(dpse_ses2[[morph]][, 1:4]))
  # make it symmetric
  this_cor <- (this_cor + t(this_cor))/2.
  cor_ses12[[morph]] = this_cor
}

# make a dataframe in long format
make_cor_long <- function(cor) {
  within <- diag(cor)
  between <- cor[lower.tri(cor)]
  
  df_within_between <- data.frame(corr=c(within, between),
                                  type=c(rep('within', length(within)),
                                         rep('between', length(between)))
                                  )
  return(df_within_between)
}

cor_ses12_long <- sapply(cor_ses12, make_cor_long, simplify=F, USE.NAMES=T)
# add everything together for plotting
cor_ses12_long_plot <- ldply(cor_ses12_long, data.frame)
```

We can check whether the estimates are consistent across sessions, and also 
subject-specific, by comparing the within-subject correlations with the between-subject
correlations. We will compute the bootstrapped difference $\text{Within} - \text{Between}$.
```{r}
require(bootES)
require(broom)
bootstrap_withinbetween <- function(corr_df) {
  b <- bootES(corr_df, 
              data.col='corr', group.col='type', 
              contrast=c(within=1, between=-1), R=10000)  
  return(b)
}

set.seed(124)
boot_cis <- sapply(cor_ses12_long,
                   bootstrap_withinbetween,
                   simplify=F,
                   USE.NAMES=T)

extract_cis <- function(bootes_out) {
  t0 <- bootes_out$t0
  bounds <- bootes_out$bounds
  df <- data.frame(t0=t0, lci=bounds[1], rci=bounds[2])
  return(df)
}

extract_distribution <- function(bootes_out) {
  df <- data.frame(t=bootes_out$t)
  return(df)
}
boot_cis_df <- ldply(boot_cis, extract_cis)
boot_dist_df <- ldply(boot_cis, extract_distribution)
```

And finally plot them
```{r, fig.height=4, fig.width=6}
ggplot(data=boot_dist_df, aes(.id, t)) +
  geom_violin(adjust=2) +
  geom_errorbar(data=boot_cis_df, aes(ymin=lci, ymax=rci, y=t0), width=0.01) + 
  geom_point(data=boot_cis_df, aes(y=t0)) +
  geom_hline(yintercept=0, linetype='dashed') +
  labs(x='Morph', y='Within - Between subject correlations') +
  theme_Publication() +
  coord_flip() + 
  theme(aspect.ratio=3/4) 
```
And these are the values
```{r}
boot_cis_df %>% arrange(.id)
```
Let's also do it separately for within and between
```{r}
bootstrap <- function(corr_df) {
  b <- bootES(corr_df, 
              data.col='corr', R=10000)  
  return(b)
}

cor_ses12_long_within <- sapply(cor_ses12_long, 
                                function(x) filter(x, type=='within'),
                                simplify=F,
                                USE.NAMES=T)
cor_ses12_long_between <- sapply(cor_ses12_long, 
                                function(x) filter(x, type=='between'),
                                simplify=F,
                                USE.NAMES=T)

set.seed(3243)
bs_within <- ldply(
  lapply(cor_ses12_long_within, bootstrap),
  extract_cis)
set.seed(23423)
bs_between <- ldply(
  lapply(cor_ses12_long_between, bootstrap),
  extract_cis)
```

```{r}
bs_within %>% arrange(.id)
```
```{r}
bs_between %>% arrange(.id)
```

## Correlation with familiarity ratings

```{r}
df_quest <- read_csv('../data/questionnaire.csv',
                     col_types='ccddddddddddddd')
```

We are going to create a composite score by simply averaging the questions
related to closeness.
```{r}
# add composite score
df_quest <-
df_quest %>%
  # everybody got the name right
  select(-name) %>%
  rowwise() %>%
  # Let's make a composite score by averaging ios, wescale, sci1, sci2
  mutate(compscore=mean(c(ios, wescale, sci1, sci2)))
```

Compute correlations across scales to check how consistent they are

```{r}
tidy(round(cor(df_quest[c('ios', 'wescale', 'sci1', 'sci2')]), 2))
min(cor(df_quest[c('ios', 'wescale', 'sci1', 'sci2')]))
```

Let's start simply by looking at the average values for each id
```{r}
df_quest_long <-
df_quest %>%
  gather(scale, value, -subject, -stim)
```

```{r}
df_quest_long %>%
  ggplot(aes(scale, value, color=stim)) +
  stat_summary(fun.data=mean_cl_boot, geom='errorbar', width=0.1, position=position_dodge(w=0.3)) +
  stat_summary(fun.y=mean, geom='point', position=position_dodge(w=0.3)) +
  theme_Publication() +
  theme(axis.text.x=element_text(angle=45, hjust=1))

ggsave('../img/scores.png', width=8, height=6)
```

```{r}
# compute a score of deviance from 0 for each subject and morph type
# basically the variance
dpse_deviance <-
dpse %>%
  group_by(subject, morph_type, pos_num) %>% 
  summarise(pse=mean(pse)) %>%
  group_by(subject, morph_type) %>%
  summarise(psescore=sum(pse^2))

# now for each subject compute the average score for the morphs
df_quest_avg <-
df_quest %>%
  select(subject, stim, compscore) %>%
  spread(stim, compscore) %>%
  rowwise() %>%
  mutate(score_ab=mean(c(a, b)), 
         score_bc=mean(c(b, c)), 
         score_ac=mean(c(a, c))) %>%
  select(-a, -b, -c) %>%
  gather(morph_type, score, -subject)

df_quest_avg$morph_type <-
  mapvalues(df_quest_avg$morph_type,
            c('score_ab', 'score_ac', 'score_bc'),
            c('ab', 'ac', 'bc'))
df_quest_deviance <-
df_quest_avg %>%
  arrange(subject, morph_type) %>%
  merge(dpse_deviance)
```

```{r, fig.height=5, fig.width=5}
ggplot(aes(score, psescore, color=morph_type), data=df_quest_deviance) +
  geom_smooth(method='lm', aes(group=1), se=F, color='darkgray') + 
  geom_point() +
  theme_Publication() +
  coord_fixed(ratio=10) +
  labs(x='Familiarity score', y=TeX('$\\Delta$PSE variance'), color='Morph type') + 
  theme(legend.position=c(0.95, 0.6),
        legend.direction='vertical',
        legend.key.size=unit(.8, 'picas'),
        legend.title=element_text(size=10)) +
  scale_color_brewer(palette='Set2')
ggsave('../img/psequest_scatter.png', width=5, height=5)
```
```{r}
cor.test(df_quest_deviance$score, df_quest_deviance$psescore)
```
```{r}
set.seed(324)
bootES(df_quest_deviance[c('score', 'psescore')], R=10000)
```

## Is it personal familiarity or is it contact?

```{r}
df_quest_contact_avg <-
df_quest %>%
  select(subject, stim, contact) %>%
  spread(stim, contact) %>%
  rowwise() %>%
  mutate(ab=mean(c(a, b)), 
         bc=mean(c(b, c)), 
         ac=mean(c(a, c))) %>%
  select(-a, -b, -c) %>%
  gather(morph_type, contact, -subject)

df_contact_deviance <-
df_quest_deviance %>%
  arrange(subject, morph_type) %>%
  merge(df_quest_contact_avg)
```

Are familiarity score and contact correlated?
```{r}
cor.test(df_contact_deviance$score, df_contact_deviance$contact)
set.seed(324)
bootES(df_contact_deviance[c('score', 'contact')], R=10000)
```

Run a model that predicts the variance of $\Delta\text{PSE}$ using only the
familiarity score and then also the contact score.
```{r}
m1 <- lm(psescore ~ score, data=df_contact_deviance)
m2 <- update(m1, . ~ . + contact)

tidy(m1)
tidy(m2)
anova(m1, m2)

summary(m1)
summary(m2)

require(heplots)
round(etasq(m1), 2)
round(etasq(m2), 2)

# compute log-likelihood ratio manually
m1_loglik <- logLik(m1)
m2_loglik <- logLik(m2)
lr <- as.numeric(2 * (m2_loglik - m1_loglik))
plr <- pchisq(lr, 1, lower.tail=F)

print(paste("Log-likelihood ratio:", lr, "pvalue:", plr))
```
```{r}
# from http://www.statmethods.net/advstats/bootstrapping.html
bs <- function(formula, data, indices) {
  d <- data[indices,] # allows boot to select sample 
  fit <- lm(formula, data=d)
  return(coef(fit)) 
} 

set.seed(234)
results <- boot(data=df_contact_deviance, statistic=bs,
                R=10000, formula=psescore ~ score + contact)

t0 <- results$t0
conf <- c()
for (i in 1:length(t0)) {
  b <- boot.ci(results, type='bca', index=i)
  conf <- rbind(conf, b$bca[4:5])
}

df_ci <- data.frame(t0=t0, lci=conf[,1], rci=conf[,2])
```
```{r}
df_ci
```
Now compute partial correlations
```{r}
partialout_variable <- function(df, x, y, z) {
  mx <- lm(df[[x]] ~ df[[z]])
  my <- lm(df[[y]] ~ df[[z]])
  df_out <- data.frame(mx$residuals, my$residuals)
  names(df_out) <- c(x, y)
  return(df_out)
}

# Make plots of partial correlation with residuals
partial_contact <- partialout_variable(df_contact_deviance, "psescore", "score", "contact")
partial_score <- partialout_variable(df_contact_deviance, "psescore", "contact", "score")
cor.test(partial_contact$psescore, partial_contact$score)
cor.test(partial_score$psescore, partial_score$contact)

set.seed(3242)
bootES(partial_contact[c('psescore', 'score')], R=10000)
bootES(partial_score[c('psescore', 'contact')], R=10000)
```
```{r}
# add the morph types to partial_contact and partial_score
partial_contact$morph_type <- df_contact_deviance$morph_type
partial_score$morph_type <- df_contact_deviance$morph_type
```

```{r}
# just a theme to uniform scatters
theme_Publication_scatter <- function(base_size=12) {
  (theme_Publication(base_size=base_size) + 
  theme(legend.position=c(0.95, 0.6),
        legend.direction='vertical',
        legend.key.size=unit(.8, 'picas'),
        legend.title=element_text(size=10),
        axis.title=element_text(size=10)))
}
```
```{r, fig.height=3, fig.width=3}
ggplot(aes(score, psescore, color=morph_type), data=df_quest_deviance) +
  geom_smooth(method='lm', aes(group=1), se=F, color='darkgray') + 
  geom_point() +
  coord_fixed(ratio=10) +
  labs(x='Familiarity score', y=TeX('$\\Delta$PSE variance'), color='Morph type') + 
  theme_Publication_scatter() +
  scale_color_brewer(palette='Set2')
ggsave('../img/psequest_scatter_psefam.png', width=3, height=3)
```
```{r, fig.height=3, fig.width=3}
ggplot(aes(score, psescore, color=morph_type), data=partial_contact) +
  geom_smooth(method='lm', aes(group=1), se=F, color='darkgray') + 
  geom_point() +
  coord_fixed(ratio=10) +
  labs(x='Familiarity score | Contact', y=TeX('$\\Delta$PSE variance | Contact'), color='Morph type') + 
  theme_Publication_scatter() +
  scale_color_brewer(palette='Set2')
ggsave('../img/psequest_scatter_psefam_contact.png', width=3, height=3)
```
```{r, fig.height=3, fig.width=3}
ggplot(aes(contact, psescore, color=morph_type), data=partial_score) +
  geom_smooth(method='lm', aes(group=1), se=F, color='darkgray') + 
  geom_point() +
  coord_fixed(ratio=10, expand=T) +
  labs(x='Contact score | Familiarity', y=TeX('$\\Delta$PSE variance | Familiarity'), color='Morph type') + 
  theme_Publication_scatter() +
  scale_color_brewer(palette='Set2')
ggsave('../img/psequest_scatter_psecontact_fam.png', width=3, height=3)
```

# PSE for individual identities

We are going to evaluate the bias towards specific identities,
instead of pairs of morphs. To do so, we'll fit a linear model predicting the
PSE, taking the data of each pair of morphs containing the same identity. For
example, to evaluate the bias for identity `a`, we'll consider the PSE
estimates for morphs `ab` and `ac` across the two sessions, and fit a linear
model with participants, angular location, and their interaction as predictors.

```{r message=FALSE, warning=FALSE}
require(tidyverse)
require(lme4)
require(car)
require(broom)
```

First we compute the PSE for each participant by adding PSEp and DPSE.
```{r}
cols <- c('pos1', 'pos3', 'pos5', 'pos7')
pse_ses1 = list()
pse_ses2 = list()

# compute the PSE by adding PSEp to DPSE for each subject
for (morph in c('ac', 'ab', 'bc')) {
  psep <- psep_ses1[[morph]]
  dpse <- dpse_ses1[[morph]]
  pse <- (matrix(rep(psep[cols], 10), nrow=10, byrow=T) + 
                       dpse[cols])*100 + 50
  pse$subject <- row.names(pse)
  pse_ses1[[morph]] <- pse
  
  psep <- psep_ses2[[morph]]
  dpse <- dpse_ses2[[morph]]
  pse <- (matrix(rep(psep[cols], 10), nrow=10, byrow=T) + 
                       dpse[cols])*100 + 50
  pse$subject <- row.names(pse)
  pse_ses2[[morph]] <- pse
}

# now store it in long format
pse_ses1_long <-
  ldply(
    lapply(pse_ses1, function(x) mutate(x, subject=rownames(x)) %>% gather(pos, pse, -subject)),
    data.frame) %>%
  mutate(morph_type=.id, session='1')
pse_ses2_long <-
  ldply(
    lapply(pse_ses2, function(x) mutate(x, subject=rownames(x)) %>% gather(pos, pse, -subject)),
    data.frame) %>%
  mutate(morph_type=.id, session='2')

pse <- 
  rbind(pse_ses1_long, pse_ses2_long) %>%
  mutate(pos_num=mapvalues(pos, 
                           paste('pos', c(1, 3, 5, 7), sep=''), 
                           c(1, 3, 5, 7)*45))
pse$pos_num <- factor(pse$pos_num, levels=c(1, 3, 5, 7)*45)
```

Let's save it for later use.
```{r}
# save pse
pse_fn <- '../derivatives/pse.csv'

if (!file.exists(pse_fn)) {
  pse_ <- pse %>%
    select(subject, session, morph_type, pos_num, pse)
  write_csv(pse_, pse_fn)
}
```


Here we load the pre-estimated data
```{r}
pse <- read_csv('../derivatives/pse.csv', col_types='ciccd')
pse$morph_type <- as.factor(pse$morph_type)
pse$pos_num <- factor(pse$pos_num, 
                      levels=c('45', '135', '225', '315'))
```


We set up a function to filter the data for each individual identity. Moreover,
we make sure that the PSE value indicates consistently the bias with respect to
the same identity.
```{r}
filter_dataset <- function(id, df) {
  identity2morphs <- list(a=c('ab', 'ac'),
                          b=c('ab', 'bc'),
                          c=c('bc', 'ac'))
  df_ <-
    df %>%
    filter(morph_type %in% identity2morphs[[id]]) %>%
    droplevels(.$morph_type)
  
  # put the PSE in the right order: > 50 indicates 
  # more towards the identity of interest
  if (id == 'b') {
    df_ <-
    df_ %>%
      mutate(pse=ifelse(morph_type == 'ab', 100 - pse, pse))
  } else if (id == 'c') {
    df_ <-
    df_ %>%
      mutate(pse=100 - pse)
  }
  
  return(df_)
}
```


Finally we can fit the models
```{r}
ids <- c('a', 'b', 'c')
# split the datasets
pse_ids <- map(ids, filter_dataset, pse)

fit_model <- function(df) {
  df$subject <- as.factor(df$subject)
  df$pos_num <- as.factor(df$pos_num)
  contrasts(df$subject) <- contr.sum(length(unique(df$subject)))
  contrasts(df$pos_num) <- contr.sum(length(unique(df$pos_num)))
  
  return(lm(pse ~ subject * pos_num, data=df))
}

model_ids <- 
  map(pse_ids, fit_model) %>%
  set_names(ids)

anova_model <-
  model_ids %>%
  map(Anova, type=3)

tidy_anova <-
  anova_model %>%
  map_df(tidy, .id='id')
```

And here are the results
```{r}
anova_model
```
We find a significant interaction between participants and angular location for
identities `b` and `c`, but not for identity `a`, suggesting that for identity
`a` the bias is consistently more homogeneous across participants.

## Use the model to predict the biases

We can also use these models now to predict the biases at each angular location
for each individual participant.

```{r}
df_pred <- expand.grid(
  subject=unique(pse$subject),
  pos_num=unique(pse$pos_num)
)

df_pred <- 
map_df(model_ids, predict, df_pred) %>%
  gather(identity, pse) %>%
  cbind(df_pred, .)
```
```{r}
ggplot(aes(pos_num, pse-50, color=subject, group=subject), data=df_pred) +
  geom_point() +
  geom_line() +
  facet_wrap(~identity, nrow=1)
```
