# Supplementary material for: Idiosyncratic, Retinotopic Bias in Face Identification Modulated by Familiarity
Source: eNeuro. 2018 Oct 4;5(5):ENEURO.0054-18.2018. doi: 10.1523/ENEURO.0054-18.2018 (PMC6171739; doi:10.1523/ENEURO.0054-18.2018)
Supplement: Extended Data — The archive contains data from both experiments, as well as the analysis scripts. Download Extended Data 1, ZIP file. [file sup_enu-eN-NWR-0054-18-s02.zip › famretino2-3.0.0/exp2/data/data.csv]

subject	session	morph_type	morph	pos	ecc	rt	response_identity	third_option
s01	1	ab	33	5	7	1.2355	c	1
s01	1	ac	50	5	7	1.0853	c	0
s01	1	bc	33	7	7	1.0852	b	0
s01	1	ac	17	7	7	1.319	c	0
s01	1	ac	17	5	7	1.6195	c	0
s01	1	bc	17	3	7	2.1038	b	0
s01	1	ab	17	5	7	1.5695	c	1
s01	1	ac	100	7	7	2.254	c	0
s01	1	ab	50	5	7	1.1688	c	1
s01	1	bc	100	1	7	1.8032	b	0
s01	1	ab	33	1	7	1.87	a	0
s01	1	bc	67	7	7	2.304	b	0
s01	1	bc	17	7	7	0.93494	b	0
s01	1	ac	33	7	7	1.2689	b	1
s01	1	bc	100	3	7	1.7031	c	0
s01	1	ab	83	7	7	1.152	b	0
s01	1	ab	100	7	7	1.0352	b	0
s01	1	ab	83	5	7	0.85152	b	0
s01	1	ab	0	5	7	1.1688	a	0
s01	1	ac	67	1	7	1.7698	a	0
s01	1	ac	83	1	7	1.436	a	0
s01	1	ab	83	1	7	0.6178	b	0
s01	1	bc	33	1	7	0.70126	b	0
s01	1	ab	0	1	7	1.1687	b	0
s01	1	bc	17	5	7	1.0853	c	0
s01	1	bc	33	3	7	1.0018	b	0
s01	1	bc	83	5	7	1.4525	c	0
s01	1	ab	67	1	7	3.7066	a	0
s01	1	ac	83	5	7	2.1705	c	0
s01	1	ab	83	3	7	0.86821	b	0
s01	1	ac	0	3	7	1.3357	c	0
s01	1	ac	67	5	7	0.88492	c	0
s01	1	ac	50	7	7	1.486	b	1
s01	1	bc	67	1	7	1.87	a	1
s01	1	bc	0	5	7	0.80146	b	0
s01	1	bc	67	5	7	1.653	a	1
s01	1	ac	17	1	7	1.319	a	0
s01	1	bc	83	3	7	0.88501	b	0
s01	1	ab	50	7	7	1.6863	c	1
s01	1	bc	17	1	7	0.95167	b	0
s01	1	bc	83	7	7	0.95177	c	0
s01	1	bc	33	5	7	0.75128	b	0
s01	1	ab	67	5	7	0.71802	b	0
s01	1	ab	17	7	7	2.7215	c	1
s01	1	ac	100	5	7	1.0018	b	1
s01	1	ac	50	3	7	1.8199	a	0
s01	1	bc	50	7	7	1.9702	c	0
s01	1	bc	50	5	7	0.71794	b	0
s01	1	bc	0	7	7	0.66782	b	0
s01	1	ac	67	7	7	1.1354	b	1
s01	1	ac	33	1	7	2.1204	c	0
s01	1	ab	17	1	7	0.85147	a	0
s01	1	ab	100	5	7	0.70119	b	0
s01	1	ac	17	3	7	1.3023	c	0
s01	1	ac	50	1	7	1.102	a	0
s01	1	ab	100	3	7	0.65117	b	0
s01	1	ac	83	3	7	1.8867	b	1
s01	1	bc	0	3	7	0.60112	b	0
s01	1	ac	83	7	7	0.70129	a	0
s01	1	ac	100	1	7	0.7347	b	1
s01	1	ac	100	3	7	1.102	b	1
s01	1	ac	0	7	7	1.0185	a	0
s01	1	ac	0	5	7	1.1353	a	0
s01	1	ab	33	7	7	0.83484	a	0
s01	1	ac	33	3	7	1.0184	c	0
s01	1	bc	83	1	7	0.80143	b	0
s01	1	ac	67	3	7	2.4043	c	0
s01	1	ab	67	3	7	0.61774	b	0
s01	1	ab	50	1	7	1.0686	b	0
s01	1	ab	0	7	7	0.93499	a	0
s01	1	bc	0	1	7	0.70125	b	0
s01	1	ab	50	3	7	1.1354	c	1
s01	1	ab	100	1	7	0.61773	b	0
s01	1	bc	67	3	7	0.90162	b	0
s01	1	bc	50	1	7	1.3524	b	0
s01	1	ab	67	7	7	0.93497	c	1
s01	1	ab	0	3	7	1.0353	a	0
s01	1	ac	0	1	7	0.86826	a	0
s01	1	ac	33	5	7	0.9851	a	0
s01	1	bc	100	5	7	0.80139	c	0
s01	1	bc	50	3	7	0.68456	b	0
s01	1	bc	100	7	7	0.86821	c	0
s01	1	ab	33	3	7	1.0184	a	0
s01	1	ab	17	3	7	0.70128	a	0
s01	1	ac	17	3	7	1.0519	a	0
s01	1	bc	67	7	7	0.78473	c	0
s01	1	ac	17	5	7	0.9016	a	0
s01	1	ac	0	3	7	0.90162	a	0
s01	1	ac	83	3	7	1.8533	c	0
s01	1	bc	67	1	7	2.0871	a	1
s01	1	bc	0	7	7	1.3357	c	0
s01	1	bc	33	7	7	0.73464	c	0
s01	1	ac	17	7	7	0.718	c	0
s01	1	ab	83	3	7	0.63444	b	0
s01	1	ac	67	3	7	0.88489	c	0
s01	1	ab	100	7	7	0.70125	b	0
s01	1	ac	50	7	7	0.96809	c	0
s01	1	ab	67	7	7	0.93505	a	0
s01	1	ab	50	5	7	0.76805	b	0
s01	1	bc	33	5	7	0.85167	b	0
s01	1	ab	83	1	7	0.68458	b	0
s01	1	ab	83	5	7	0.61781	b	0
s01	1	ab	67	3	7	0.56762	b	0
s01	1	ac	0	5	7	0.90167	a	0
s01	1	bc	100	1	7	0.90161	b	0
s01	1	bc	17	1	7	0.56774	b	0
s01	1	bc	17	7	7	0.63453	b	0
s01	1	bc	67	3	7	1.7364	b	0
s01	1	ac	50	3	7	1.6195	c	0
s01	1	bc	50	1	7	0.58438	b	0
s01	1	ab	50	7	7	0.86822	c	1
s01	1	ac	100	7	7	0.8014	c	0
s01	1	ab	100	1	7	0.66785	b	0
s01	1	bc	50	3	7	0.80143	b	0
s01	1	ab	33	1	7	1.5361	b	0
s01	1	ac	0	7	7	0.88496	a	0
s01	1	ac	67	5	7	0.90167	c	0
s01	1	ab	17	3	7	1.0352	a	0
s01	1	bc	17	3	7	0.73467	b	0
s01	1	bc	50	5	7	0.66787	b	0
s01	1	ab	100	5	7	0.56768	b	0
s01	1	ab	83	7	7	0.73463	b	0
s01	1	ac	100	3	7	1.1354	b	1
s01	1	bc	0	5	7	0.60104	b	0
s01	1	ac	100	5	7	0.90162	c	0
s01	1	ac	33	7	7	0.80146	a	0
s01	1	bc	100	3	7	0.63452	b	0
s01	1	ab	67	1	7	0.63447	b	0
s01	1	ac	100	1	7	2.4377	b	1
s01	1	bc	83	5	7	1.9033	c	0
s01	1	bc	50	7	7	0.71799	c	0
s01	1	ab	0	1	7	1.2355	a	0
s01	1	ab	0	3	7	0.81813	a	0
s01	1	ab	17	7	7	0.8849	a	0
s01	1	bc	100	7	7	0.68455	c	0
s01	1	ac	50	1	7	1.0853	a	0
s01	1	ab	33	7	7	1.7365	c	1
s01	1	ac	0	1	7	0.71794	a	0
s01	1	bc	83	7	7	0.78469	c	0
s01	1	ab	50	3	7	0.63451	b	0
s01	1	bc	17	5	7	0.55098	b	0
s01	1	bc	33	1	7	0.63446	b	0
s01	1	ab	50	1	7	1.1354	b	0
s01	1	ac	67	7	7	0.76803	c	0
s01	1	ab	17	1	7	0.71795	c	1
s01	1	ac	33	5	7	0.70127	c	0
s01	1	ac	33	1	7	1.5194	c	0
s01	1	ac	67	1	7	0.90165	c	0
s01	1	bc	33	3	7	0.55094	b	0
s01	1	bc	83	3	7	0.48429	b	0
s01	1	ac	33	3	7	0.85151	c	0
s01	1	ac	50	5	7	0.75132	c	0
s01	1	ac	83	7	7	0.58441	c	0
s01	1	ac	83	1	7	1.3191	a	0
s01	1	ab	0	7	7	1.8366	c	1
s01	1	bc	67	5	7	0.9684	b	0
s01	1	ab	17	5	7	1.4526	a	0
s01	1	ab	0	5	7	0.70127	a	0
s01	1	ac	17	1	7	0.70129	a	0
s01	1	ab	67	5	7	0.66785	b	0
s01	1	ab	33	5	7	0.90165	a	0
s01	1	bc	0	1	7	1.1854	b	0
s01	1	ab	100	3	7	0.63453	b	0
s01	1	bc	83	1	7	1.536	a	1
s01	1	ac	83	5	7	1.7698	b	1
s01	1	ab	33	3	7	2.0203	c	1
s01	1	bc	100	5	7	0.63446	c	0
s01	1	bc	0	3	7	0.56768	b	0
s01	1	bc	100	1	7	0.95173	c	0
s01	1	ab	50	3	7	0.95171	a	0
s01	1	ab	0	1	7	0.76803	a	0
s01	1	ac	33	1	7	0.63444	a	0
s01	1	ab	83	5	7	1.4693	c	1
s01	1	ab	83	1	7	0.63445	b	0
s01	1	bc	67	1	7	0.58441	b	0
s01	1	ab	83	7	7	2.0871	b	0
s01	1	bc	33	5	7	0.65117	c	0
s01	1	ab	100	3	7	0.65116	b	0
s01	1	ac	50	1	7	1.3691	c	0
s01	1	bc	100	7	7	0.9016	c	0
s01	1	ac	67	5	7	0.80145	c	0
s01	1	bc	33	7	7	0.83484	b	0
s01	1	ac	67	1	7	0.93499	c	0
s01	1	bc	0	3	7	0.63452	b	0
s01	1	bc	100	5	7	1.0019	c	0
s01	1	ab	50	7	7	0.65127	c	1
s01	1	bc	50	1	7	0.71798	b	0
s01	1	ab	33	5	7	0.75137	a	0
s01	1	ac	100	7	7	0.75144	c	0
s01	1	ac	0	3	7	1.1353	a	0
s01	1	ab	33	7	7	0.85145	a	0
s01	1	ac	50	3	7	1.0351	c	0
s01	1	bc	83	5	7	0.61777	c	0
s01	1	ac	100	3	7	1.152	b	1
s01	1	ac	50	5	7	0.91837	a	0
s01	1	ac	17	5	7	0.75141	a	0
s01	1	bc	50	3	7	0.66786	b	0
s01	1	ac	17	3	7	1.1521	a	0
s01	1	bc	67	3	7	1.8032	b	0
s01	1	bc	67	7	7	1.0685	c	0
s01	1	bc	83	7	7	0.66786	c	0
s01	1	bc	33	1	7	0.93503	b	0
s01	1	bc	17	7	7	0.75132	b	0
s01	1	ab	67	7	7	0.75136	b	0
s01	1	ab	0	7	7	0.76806	a	0
s01	1	ac	0	5	7	0.88491	a	0
s01	1	ab	50	5	7	0.58437	a	0
s01	1	ac	83	1	7	0.88486	b	1
s01	1	ab	0	5	7	2.2707	a	0
s01	1	ab	67	5	7	1.5862	a	0
s01	1	bc	0	7	7	0.85148	b	0
s01	1	ac	0	1	7	0.80143	a	0
s01	1	ab	100	1	7	2.3709	b	0
s01	1	bc	67	5	7	0.86821	c	0
s01	1	ab	33	3	7	1.1854	a	0
s01	1	ab	17	3	7	0.70127	a	0
s01	1	ab	17	5	7	0.80138	a	0
s01	1	ac	0	7	7	1.0685	a	0
s01	1	bc	83	3	7	0.81817	c	0
s01	1	bc	17	3	7	0.71792	b	0
s01	1	ac	67	7	7	0.75131	c	0
s01	1	bc	83	1	7	1.1855	c	0
s01	1	bc	0	5	7	0.71795	b	0
s01	1	ac	17	1	7	1.6529	a	0
s01	1	ac	50	7	7	0.93496	c	0
s01	1	ab	83	3	7	0.70124	b	0
s01	1	ac	100	5	7	0.935	c	0
s01	1	ab	67	3	7	0.70125	b	0
s01	1	ac	83	5	7	0.73471	c	0
s01	1	ac	67	3	7	1.0686	c	0
s01	1	bc	0	1	7	0.63447	b	0
s01	1	ab	0	3	7	1.1353	a	0
s01	1	ac	83	3	7	1.5194	c	0
s01	1	ac	33	7	7	1.5695	c	0
s01	1	bc	17	5	7	0.70126	c	0
s01	1	bc	50	7	7	0.96843	c	0
s01	1	ab	33	1	7	1.1186	a	0
s01	1	ab	100	7	7	0.61776	b	0
s01	1	ab	100	5	7	0.93495	c	1
s01	1	bc	33	3	7	2.2708	c	0
s01	1	bc	50	5	7	0.63449	c	0
s01	1	ab	17	7	7	0.7347	a	0
s01	1	ac	33	3	7	0.96839	a	0
s01	1	ab	50	1	7	0.80148	a	0
s01	1	ac	100	1	7	1.4359	a	0
s01	1	ac	83	7	7	0.63445	c	0
s01	1	ab	17	1	7	0.71797	c	1
s01	1	ac	33	5	7	0.71802	c	0
s01	1	bc	17	1	7	0.66814	b	0
s01	1	ab	67	1	7	1.0185	b	0
s01	1	bc	100	3	7	0.81812	c	0
s01	1	ac	17	7	7	1.0018	a	0
s01	1	bc	0	7	7	0.65117	b	0
s01	1	ac	100	1	7	0.91832	c	0
s01	1	bc	50	7	7	1.1354	c	0
s01	1	ac	17	5	7	0.71794	a	0
s01	1	bc	67	1	7	0.76803	b	0
s01	1	bc	33	3	7	1.1019	b	0
s01	1	bc	100	5	7	0.85151	c	0
s01	1	ab	100	3	7	1.3357	c	1
s01	1	ab	33	7	7	0.71799	a	0
s01	1	ac	83	3	7	0.7847	c	0
s01	1	ab	17	1	7	0.78479	a	0
s01	1	bc	17	5	7	0.65115	b	0
s01	1	ac	83	7	7	0.65119	c	0
s01	1	ac	83	1	7	1.0352	c	0
s01	1	bc	17	7	7	0.70125	b	0
s01	1	ab	0	1	7	1.0852	a	0
s01	1	ab	33	1	7	0.51751	a	0
s01	1	ac	0	3	7	0.61784	a	0
s01	1	ab	50	3	7	0.48424	a	0
s01	1	ab	67	1	7	2.7216	b	0
s01	1	bc	0	3	7	0.55092	b	0
s01	1	ab	67	7	7	0.91837	a	0
s01	1	ac	33	1	7	1.6867	c	0
s01	1	ab	67	3	7	1.9535	a	0
s01	1	ac	50	5	7	1.6028	c	0
s01	1	bc	17	3	7	0.65113	b	0
s01	1	bc	67	3	7	0.91826	b	0
s01	1	bc	100	3	7	2.0706	b	0
s01	1	ac	0	7	7	1.3691	c	0
s01	1	ab	83	7	7	1.4526	c	1
s01	1	ab	0	3	7	1.0685	a	0
s01	1	ac	0	1	7	0.63445	a	0
s01	1	ab	17	7	7	0.5343	a	0
s01	1	ab	50	5	7	0.76809	c	1
s01	1	bc	83	1	7	0.76808	c	0
s01	1	ac	50	1	7	0.71793	c	0
s01	1	ac	33	3	7	0.75136	a	0
s01	1	bc	33	1	7	0.96839	b	0
s01	1	bc	17	1	7	0.48419	b	0
s01	1	ab	33	3	7	2.1538	c	1
s01	1	ab	0	5	7	0.71801	a	0
s01	1	bc	33	7	7	0.7013	b	0
s01	1	ab	33	5	7	0.95169	a	0
s01	1	ac	0	5	7	0.55096	a	0
s01	1	bc	67	5	7	0.48418	a	1
s01	1	bc	100	1	7	1.2522	b	0
s01	1	ac	67	3	7	0.68455	c	0
s01	1	ac	33	5	7	1.0018	c	0
s01	1	ac	100	3	7	0.63451	c	0
s01	1	ab	50	7	7	0.93502	c	1
s01	1	ab	100	1	7	0.55099	b	0
s01	1	ab	50	1	7	0.68459	b	0
s01	1	bc	0	5	7	0.63449	b	0
s01	1	bc	33	5	7	0.68458	c	0
s01	1	bc	100	7	7	0.60099	c	0
s01	1	ab	67	5	7	0.81813	b	0
s01	1	bc	50	5	7	0.68452	b	0
s01	1	ab	17	5	7	1.0184	a	0
s01	1	bc	67	7	7	0.75134	c	0
s01	1	ac	67	1	7	0.68452	c	0
s01	1	ac	67	7	7	0.58439	c	0
s01	1	ac	100	7	7	0.45079	c	0
s01	1	bc	50	1	7	0.48427	b	0
s01	1	ac	67	5	7	0.68454	c	0
s01	1	bc	50	3	7	0.53426	b	0
s01	1	ac	50	7	7	0.61774	c	0
s01	1	bc	83	5	7	0.96831	c	0
s01	1	ab	83	5	7	0.70131	b	0
s01	1	ac	17	7	7	0.70127	c	0
s01	1	bc	0	1	7	0.73466	b	0
s01	1	bc	83	3	7	0.81812	b	0
s01	1	ab	83	1	7	0.61782	b	0
s01	1	ab	17	3	7	1.8199	c	1
s01	1	ab	100	7	7	1.0352	b	0
s01	1	ac	100	5	7	1.0519	c	0
s01	1	ab	100	5	7	0.885	b	0
s01	1	ac	17	3	7	1.3024	a	0
s01	1	ac	33	7	7	1.1688	c	0
s01	1	ac	17	1	7	0.91829	a	0
s01	1	bc	83	7	7	0.6846	c	0
s01	1	ab	0	7	7	0.70132	a	0
s01	1	ab	83	3	7	0.60107	b	0
s01	1	ac	50	3	7	0.73462	a	0
s01	1	ac	83	5	7	0.83479	c	0
s01	1	ab	0	7	7	0.95168	a	0
s01	1	ac	100	7	7	0.83483	c	0
s01	1	ab	33	7	7	0.60108	c	1
s01	1	ac	67	7	7	0.73465	c	0
s01	1	ac	0	5	7	1.5695	a	0
s01	1	ab	100	5	7	1.0018	b	0
s01	1	bc	33	7	7	1.8867	c	0
s01	1	ab	50	7	7	0.45084	c	1
s01	1	ac	17	1	7	1.6028	c	0
s01	1	ab	50	1	7	0.65121	c	1
s01	1	ab	100	1	7	1.3189	b	0
s01	1	ab	67	5	7	0.70131	b	0
s01	1	bc	33	1	7	0.45079	b	0
s01	1	ac	83	3	7	0.86814	c	0
s01	1	bc	33	5	7	0.58439	b	0
s01	1	ac	50	5	7	0.53428	b	1
s01	1	ab	83	1	7	0.50095	b	0
s01	1	ac	83	1	7	2.7048	a	0
s01	1	bc	83	5	7	1.6196	c	0
s01	1	bc	100	7	7	0.56763	c	0
s01	1	ac	0	7	7	0.86823	a	0
s01	1	ab	83	5	7	1.2188	c	1
s01	1	ac	17	3	7	0.6846	c	0
s01	1	ab	100	3	7	0.63444	b	0
s01	1	ac	67	1	7	1.2689	a	0
s01	1	ab	33	1	7	0.83483	a	0
s01	1	ab	67	1	7	0.63477	b	0
s01	1	ac	100	1	7	0.55096	b	1
s01	1	bc	67	3	7	0.53434	b	0
s01	1	ab	0	3	7	0.80138	a	0
s01	1	bc	67	7	7	0.61776	c	0
s01	1	ac	0	3	7	1.152	c	0
s01	1	ab	17	3	7	0.66781	a	0
s01	1	bc	0	5	7	0.51752	b	0
s01	1	ac	17	5	7	0.65115	a	0
s01	1	bc	50	3	7	0.71798	b	0
s01	1	ac	33	1	7	0.63444	a	0
s01	1	bc	50	5	7	0.66783	b	0
s01	1	ab	17	5	7	0.83486	a	0
s01	1	ab	17	1	7	0.50086	a	0
s01	1	ab	33	5	7	0.50089	a	0
s01	1	ab	50	5	7	0.53432	a	0
s01	1	ac	33	5	7	0.51759	a	0
s01	1	ac	17	7	7	0.4675	a	0
s01	1	bc	100	3	7	0.78476	c	0
s01	1	bc	0	3	7	0.53432	c	0
s01	1	ab	100	7	7	0.75135	b	0
s01	1	bc	100	1	7	0.9016	c	0
s01	1	ab	0	1	7	0.61777	a	0
s01	1	bc	50	1	7	0.56765	b	0
s01	1	ab	67	3	7	0.48425	b	0
s01	1	bc	83	7	7	0.75138	c	0
s01	1	bc	17	5	7	0.63448	c	0
s01	1	ac	50	1	7	1.0686	c	0
s01	1	bc	0	7	7	0.68459	b	0
s01	1	bc	17	1	7	0.50088	b	0
s01	1	bc	50	7	7	0.76805	c	0
s01	1	bc	67	5	7	0.5176	c	0
s01	1	ac	83	5	7	0.5177	c	0
s01	1	ac	67	3	7	0.76806	c	0
s01	1	ac	100	5	7	0.50087	c	0
s01	1	ac	50	7	7	0.48419	c	0
s01	1	bc	17	3	7	0.45094	b	0
s01	1	bc	0	1	7	0.45074	b	0
s01	1	ac	67	5	7	0.56766	c	0
s01	1	bc	33	3	7	0.43412	b	0
s01	1	ab	50	3	7	1.5361	c	1
s01	1	ab	67	7	7	0.46747	c	1
s01	1	ab	83	7	7	0.48427	c	1
s01	1	ab	17	7	7	0.55096	c	1
s01	1	bc	67	1	7	0.51763	b	0
s01	1	ac	0	1	7	0.63446	a	0
s01	1	ac	100	3	7	1.2355	c	0
s01	1	ab	33	3	7	0.81815	c	1
s01	1	bc	83	3	7	0.53422	c	0
s01	1	bc	83	1	7	0.53428	c	0
s01	1	ac	83	7	7	0.50089	c	0
s01	1	bc	100	5	7	0.60107	c	0
s01	1	ac	33	3	7	1.0518	c	0
s01	1	ab	0	5	7	0.76801	a	0
s01	1	ab	83	3	7	0.51759	b	0
s01	1	ac	33	7	7	0.53428	c	0
s01	1	bc	17	7	7	0.80143	b	0
s01	1	ac	50	3	7	0.95162	a	0
s01	1	ab	83	7	7	1.3858	c	1
s01	1	ab	50	1	7	1.0686	a	0
s01	1	ac	50	7	7	0.60109	c	0
s01	1	ac	100	7	7	0.55096	c	0
s01	1	ac	50	3	7	1.4359	c	0
s01	1	ac	50	5	7	0.56772	c	0
s01	1	ac	0	3	7	0.76805	a	0
s01	1	ac	100	3	7	0.80146	c	0
s01	1	ab	33	3	7	1.9535	a	0
s01	1	bc	83	7	7	0.51758	c	0
s01	1	bc	67	3	7	1.4192	c	0
s01	1	ac	100	1	7	1.4359	b	1
s01	1	ab	100	7	7	0.56766	b	0
s01	1	bc	100	1	7	0.71794	c	0
s01	1	bc	33	3	7	0.60109	b	0
s01	1	ac	50	1	7	1.5027	b	1
s01	1	ab	50	5	7	0.66785	b	0
s01	1	ab	33	7	7	1.3357	b	0
s01	1	ab	100	5	7	1.4025	b	0
s01	1	ac	0	1	7	0.65118	a	0
s01	1	bc	50	1	7	0.75136	b	0
s01	1	ab	100	1	7	0.50089	b	0
s01	1	ab	33	1	7	0.78477	a	0
s01	1	ab	67	3	7	0.63446	b	0
s01	1	ac	67	5	7	2.5879	b	1
s01	1	bc	33	1	7	0.46746	b	0
s01	1	bc	0	7	7	0.50086	b	0
s01	1	ab	17	1	7	0.66782	a	0
s01	1	ab	67	7	7	0.85157	b	0
s01	1	bc	17	3	7	0.48422	b	0
s01	1	ac	67	1	7	0.68454	a	0
s01	1	bc	100	3	7	0.58434	c	0
s01	1	ab	100	3	7	0.66782	b	0
s01	1	bc	0	3	7	0.5009	b	0
s01	1	bc	50	5	7	0.73466	c	0
s01	1	ab	83	5	7	0.66782	b	0
s01	1	ab	50	7	7	0.61783	a	0
s01	1	ac	67	3	7	0.65108	c	0
s01	1	ac	17	1	7	1.6697	c	0
s01	1	ab	0	7	7	0.98513	c	1
s01	1	bc	83	1	7	0.71799	c	0
s01	1	ab	17	7	7	1.0852	c	1
s01	1	ac	33	5	7	1.3691	c	0
s01	1	ab	0	1	7	0.70129	a	0
s01	1	ab	0	3	7	0.93497	c	1
s01	1	ac	33	1	7	1.5863	a	0
s01	1	ac	17	5	7	0.61778	a	0
s01	1	ab	33	5	7	0.5009	a	0
s01	1	bc	83	5	7	0.83487	c	0
s01	1	ac	83	1	7	0.7847	c	0
s01	1	ac	17	3	7	0.83504	a	0
s01	1	ac	0	7	7	0.68452	a	0
s01	1	ac	17	7	7	0.66786	a	0
s01	1	bc	50	3	7	0.60109	b	0
s01	1	ab	17	3	7	1.3858	a	0
s01	1	ab	83	1	7	0.78474	a	0
s01	1	ab	67	1	7	0.73461	a	0
s01	1	ac	100	5	7	0.88489	c	0
s01	1	ab	83	3	7	0.66791	b	0
s01	1	ac	33	3	7	1.6529	a	0
s01	1	ab	67	5	7	0.6345	c	1
s01	1	ab	17	5	7	0.86819	a	0
s01	1	bc	100	5	7	0.65121	c	0
s01	1	ab	50	3	7	1.8533	c	1
s01	1	bc	17	7	7	0.45104	c	0
s01	1	ac	67	7	7	0.55098	c	0
s01	1	bc	67	1	7	1.0519	b	0
s01	1	bc	17	1	7	0.56761	b	0
s01	1	ac	83	3	7	0.96835	c	0
s01	1	bc	33	5	7	1.0351	c	0
s01	1	bc	17	5	7	0.53422	c	0
s01	1	bc	0	1	7	0.56769	b	0
s01	1	bc	100	7	7	0.53428	c	0
s01	1	bc	50	7	7	0.60111	c	0
s01	1	ab	0	5	7	0.8348	a	0
s01	1	bc	67	5	7	0.65115	c	0
s01	1	bc	83	3	7	1.2523	c	0
s01	1	bc	0	5	7	2.0536	a	1
s01	1	ac	83	5	7	0.55099	c	0
s01	1	ac	0	5	7	0.60106	a	0
s01	1	bc	33	7	7	0.58442	c	0
s01	1	ac	83	7	7	0.58437	c	0
s01	1	bc	67	7	7	0.6011	c	0
s01	1	ac	33	7	7	1.2856	a	0
s01	1	ac	83	1	7	1.4192	c	0
s01	1	ab	67	5	7	0.73464	b	0
s01	1	ab	100	5	7	0.55095	b	0
s01	1	bc	33	1	7	0.53435	b	0
s01	1	bc	0	3	7	0.41742	b	0
s01	1	ac	33	7	7	0.83482	a	0
s01	1	bc	100	7	7	0.76803	a	1
s01	1	ab	33	1	7	0.68456	a	0
s01	1	ac	0	7	7	0.66784	a	0
s01	1	ac	17	1	7	0.55099	a	0
s01	1	ab	67	7	7	0.50093	a	0
s01	1	bc	17	1	7	0.71786	b	0
s01	1	bc	67	1	7	0.75133	b	0
s01	1	ac	17	3	7	0.78474	a	0
s01	1	bc	17	5	7	0.86823	b	0
s01	1	ac	33	5	7	0.65119	a	0
s01	1	bc	17	7	7	0.60112	b	0
s01	1	ac	33	1	7	0.70129	a	0
s01	1	bc	0	7	7	0.80139	b	0
s01	1	bc	17	3	7	0.56771	b	0
s01	1	bc	100	3	7	0.78471	c	0
s01	1	bc	83	3	7	0.50084	c	0
s01	1	ab	83	7	7	1.2522	a	0
s01	1	ac	100	7	7	0.78474	c	0
s01	1	ab	17	5	7	0.73465	a	0
s01	1	bc	83	1	7	0.56773	b	0
s01	1	bc	33	5	7	0.61779	b	0
s01	1	ac	0	3	7	0.68459	a	0
s01	1	bc	0	1	7	0.66783	b	0
s01	1	bc	100	1	7	1.0017	c	0
s01	1	bc	50	7	7	1.1854	b	0
s01	1	ac	100	3	7	0.75126	c	0
s01	1	ab	83	3	7	0.73461	b	0
s01	1	bc	0	5	7	0.68449	c	0
s01	1	bc	67	3	7	0.96836	b	0
s01	1	ac	33	3	7	0.95169	a	0
s01	1	ac	17	7	7	0.58443	a	0
s01	1	ab	0	1	7	0.55094	a	0
s01	1	bc	50	3	7	0.68458	b	0
s01	1	ac	100	1	7	1.0686	c	0
s01	1	ac	0	5	7	0.70129	a	0
s01	1	bc	50	5	7	0.65116	b	0
s01	1	bc	33	7	7	0.73468	b	0
s01	1	ab	100	1	7	0.60101	b	0
s01	1	ac	50	3	7	0.68455	c	0
s01	1	bc	83	5	7	0.56767	c	0
s01	1	ab	0	5	7	0.60107	b	0
s01	1	ab	67	3	7	0.65117	b	0
s01	1	ab	50	7	7	1.0686	c	1
s01	1	ac	67	1	7	0.56771	a	0
s01	1	ab	17	3	7	0.65112	a	0
s01	1	ac	83	5	7	0.65118	c	0
s01	1	ab	100	7	7	1.4192	c	1
s01	1	ab	33	3	7	0.76808	a	0
s01	1	ab	100	3	7	0.63447	b	0
s01	1	bc	33	3	7	1.1687	b	0
s01	1	bc	83	7	7	0.70124	c	0
s01	1	ab	33	5	7	0.80142	a	0
s01	1	ab	17	7	7	0.61779	a	0
s01	1	ac	17	5	7	0.55095	a	0
s01	1	bc	50	1	7	0.56766	b	0
s01	1	ac	50	7	7	0.58443	a	0
s01	1	ab	33	7	7	0.53428	a	0
s01	1	ab	17	1	7	0.53429	a	0
s01	1	ab	50	5	7	0.51764	a	0
s01	1	ac	0	1	7	0.50092	a	0
s01	1	ac	100	5	7	0.66791	c	0
s01	1	ac	67	3	7	0.50089	c	0
s01	1	ab	83	5	7	0.90163	b	0
s01	1	ab	0	7	7	0.66784	a	0
s01	1	ac	50	1	7	0.65118	a	0
s01	1	bc	67	5	7	0.58438	c	0
s01	1	ab	83	1	7	0.68457	b	0
s01	1	ac	83	3	7	1.4193	c	0
s01	1	bc	67	7	7	0.75139	b	0
s01	1	ac	67	5	7	0.61778	c	0
s01	1	ab	50	1	7	1.0686	a	0
s01	1	ab	0	3	7	0.58438	a	0
s01	1	ab	67	1	7	1.1688	b	0
s01	1	ac	50	5	7	0.68452	c	0
s01	1	bc	100	5	7	0.55097	c	0
s01	1	ab	50	3	7	2.5879	c	1
s01	1	ac	67	7	7	0.56769	c	0
s01	1	ac	83	7	7	0.56764	c	0
s01	1	bc	67	3	7	0.71795	b	0
s01	1	ac	100	5	7	0.80142	c	0
s01	1	ac	67	7	7	0.8181	a	0
s01	1	ac	17	3	7	0.60108	a	0
s01	1	bc	50	7	7	0.45076	c	0
s01	1	ab	17	1	7	0.63445	a	0
s01	1	ab	83	5	7	0.51762	b	0
s01	1	bc	100	7	7	1.1688	c	0
s01	1	ac	33	3	7	0.55107	c	0
s01	1	bc	50	3	7	0.56767	b	0
s01	1	bc	83	1	7	0.73464	c	0
s01	1	ab	67	7	7	0.55105	b	0
s01	1	bc	83	7	7	0.58438	c	0
s01	1	bc	0	7	7	0.56766	b	0
s01	1	ac	0	1	7	0.55101	a	0
s01	1	ab	33	3	7	0.56768	a	0
s01	1	ac	67	5	7	0.75135	b	1
s01	1	bc	33	5	7	0.81816	b	0
s01	1	ac	0	3	7	0.80148	a	0
s01	1	ac	0	5	7	0.5009	a	0
s01	1	ab	100	3	7	0.50086	b	0
s01	1	ab	17	3	7	0.61775	a	0
s01	1	ac	67	1	7	0.55093	a	0
s01	1	ab	83	1	7	0.65116	b	0
s01	1	bc	17	7	7	0.78476	b	0
s01	1	bc	67	7	7	0.96841	b	0
s01	1	ab	100	5	7	0.50095	b	0
s01	1	bc	33	7	7	0.56767	b	0
s01	1	bc	50	5	7	0.5176	b	0
s01	1	ab	50	5	7	0.76805	a	0
s01	1	ac	83	5	7	0.68454	c	0
s01	1	bc	100	5	7	0.48422	c	0
s01	1	bc	33	3	7	0.51761	b	0
s01	1	ac	83	3	7	0.68455	c	0
s01	1	bc	83	3	7	0.70125	c	0
s01	1	ab	17	7	7	0.48412	c	1
s01	1	bc	100	3	7	0.73479	c	0
s01	1	ac	83	7	7	0.53425	c	0
s01	1	ab	100	1	7	0.7013	b	0
s01	1	ab	0	5	7	0.66784	a	0
s01	1	ab	83	3	7	0.58438	b	0
s01	1	ac	67	3	7	0.76803	c	0
s01	1	ab	50	7	7	0.81813	a	0
s01	1	bc	67	1	7	0.53426	b	0
s01	1	ab	0	7	7	0.51759	a	0
s01	1	bc	83	5	7	0.66787	c	0
s01	1	ab	67	1	7	0.63448	b	0
s01	1	ac	100	1	7	0.85146	c	0
s01	1	bc	0	3	7	0.48425	b	0
s01	1	ac	50	7	7	1.3524	a	0
s01	1	ab	83	7	7	1.0853	b	0
s01	1	ab	33	7	7	0.75131	c	1
s01	1	ab	0	1	7	0.50094	a	0
s01	1	bc	17	5	7	0.53428	b	0
s01	1	ac	17	1	7	0.6178	a	0
s01	1	bc	33	1	7	0.60107	b	0
s01	1	ac	0	7	7	0.96839	a	0
s01	1	ac	100	3	7	0.66789	c	0
s01	1	ab	17	5	7	0.78474	a	0
s01	1	bc	0	1	7	0.55103	b	0
s01	1	ab	50	1	7	0.55102	a	0
s01	1	ac	17	7	7	0.935	a	0
s01	1	bc	17	3	7	0.45084	b	0
s01	1	ac	33	1	7	0.60108	a	0
s01	1	bc	17	1	7	0.65114	b	0
s01	1	ab	67	3	7	0.50091	b	0
s01	1	ac	50	5	7	0.58439	a	0
s01	1	ab	67	5	7	1.7531	c	1
s01	1	ac	100	7	7	0.65119	c	0
s01	1	ab	0	3	7	0.91829	a	0
s01	1	ac	50	3	7	0.88496	a	0
s01	1	ac	33	5	7	0.93504	a	0
s01	1	bc	50	1	7	0.58436	b	0
s01	1	bc	67	5	7	0.68446	c	0
s01	1	ab	33	1	7	0.61779	a	0
s01	1	ab	100	7	7	0.61776	b	0
s01	1	bc	0	5	7	0.93508	c	0
s01	1	ac	17	5	7	0.76808	a	0
s01	1	ac	33	7	7	0.48428	a	0
s01	1	ac	83	1	7	1.2689	c	0
s01	1	ac	50	1	7	0.56767	c	0
s01	1	ab	33	5	7	0.7346	a	0
s01	1	bc	100	1	7	1.1187	c	0
s01	1	ab	50	3	7	0.83483	c	1
s01	1	ac	50	7	7	0.53428	c	0
s01	1	ac	0	3	7	0.8849	a	0
s01	1	ac	67	1	7	0.80141	c	0
s01	1	ab	33	7	7	0.70129	a	0
s01	1	ac	100	7	7	0.61767	c	0
s01	1	ab	50	1	7	1.2188	a	0
s01	1	ac	17	5	7	0.70153	c	0
s01	1	bc	0	7	7	1.0185	b	0
s01	1	bc	33	7	7	1.4525	a	1
s01	1	ab	50	3	7	1.0351	a	0
s01	1	ac	17	3	7	0.93496	a	0
s01	1	bc	100	3	7	0.86818	c	0
s01	1	bc	83	3	7	0.55105	c	0
s01	1	ab	17	1	7	0.51755	a	0
s01	1	bc	100	7	7	0.81817	c	0
s01	1	ac	33	5	7	0.65121	a	0
s01	1	ab	67	7	7	0.70123	a	0
s01	1	ab	83	1	7	0.45083	b	0
s01	1	ab	17	3	7	0.7179	a	0
s01	1	ab	67	3	7	0.61775	b	0
s01	1	bc	67	7	7	0.93499	c	0
s01	1	bc	50	3	7	0.50091	b	0
s01	1	bc	33	5	7	0.60106	b	0
s01	1	bc	67	1	7	0.41738	b	0
s01	1	ab	100	7	7	0.45084	b	0
s01	1	bc	83	7	7	1.269	c	0
s01	1	ac	83	7	7	0.45082	c	0
s01	1	ac	50	3	7	0.4842	c	0
s01	1	bc	83	5	7	0.43415	c	0
s01	1	ac	0	1	7	0.91834	a	0
s01	1	ab	83	5	7	0.73467	b	0
s01	1	ab	0	3	7	0.66785	c	1
s01	1	ac	50	1	7	0.93497	a	0
s01	1	bc	17	1	7	0.56764	b	0
s01	1	bc	33	3	7	0.51761	b	0
s01	1	bc	17	3	7	0.41737	b	0
s01	1	bc	50	5	7	0.48419	b	0
s01	1	ac	100	5	7	0.80147	c	0
s01	1	bc	100	5	7	0.4175	c	0
s01	1	bc	67	5	7	0.46747	c	0
s01	1	ab	17	7	7	0.61776	c	1
s01	1	ac	0	5	7	0.45081	c	0
s01	1	ac	67	7	7	1.4359	c	0
s01	1	bc	100	1	7	0.7346	c	0
s01	1	ac	33	3	7	1.0185	c	0
s01	1	ab	17	5	7	0.56762	a	0
s01	1	bc	50	7	7	0.81811	c	0
s01	1	ac	100	3	7	0.75132	b	1
s01	1	ab	100	3	7	0.45085	b	0
s01	1	bc	17	7	7	1.0185	c	0
s01	1	ac	67	5	7	1.0519	c	0
s01	1	ab	0	5	7	0.65115	a	0
s01	1	ac	17	1	7	0.53429	a	0
s01	1	ab	83	3	7	0.50093	b	0
s01	1	bc	67	3	7	0.63445	b	0
s01	1	ab	83	7	7	0.68455	c	1
s01	1	ac	67	3	7	0.93504	c	0
s01	1	ab	67	1	7	0.50089	b	0
s01	1	bc	17	5	7	0.53431	b	0
s01	1	ac	100	1	7	0.96841	c	0
s01	1	ac	83	3	7	0.45082	b	1
s01	1	ab	67	5	7	0.4675	b	0
s01	1	ac	83	1	7	0.45088	b	1
s01	1	ab	33	5	7	0.80143	a	0
s01	1	bc	0	1	7	0.53434	b	0
s01	1	ab	100	5	7	0.80142	b	0
s01	1	ab	0	7	7	0.68457	a	0
s01	1	ac	50	5	7	0.50098	a	0
s01	1	ab	100	1	7	0.5009	b	0
s01	1	ac	0	7	7	0.66786	a	0
s01	1	bc	50	1	7	0.50089	b	0
s01	1	ac	17	7	7	0.68469	a	0
s01	1	ab	0	1	7	0.55094	a	0
s01	1	ac	83	5	7	0.83477	c	0
s01	1	bc	83	1	7	0.68459	c	0
s01	1	bc	33	1	7	0.76803	b	0
s01	1	ab	50	5	7	0.66781	a	0
s01	1	ab	33	3	7	0.76806	a	0
s01	1	ac	33	7	7	0.88496	a	0
s01	1	bc	0	5	7	0.70119	b	0
s01	1	ab	33	1	7	0.55096	a	0
s01	1	ac	33	1	7	0.55101	a	0
s01	1	ab	50	7	7	1.0352	c	1
s01	1	bc	0	3	7	0.6178	b	0
s01	1	ab	0	7	7	0.93503	c	1
s01	1	ac	67	7	7	0.66787	c	0
s01	1	ac	100	1	7	0.551	c	0
s01	1	bc	33	1	7	0.50121	b	0
s01	1	ab	100	3	7	0.41742	b	0
s01	1	ab	0	5	7	0.65118	a	0
s01	1	ab	50	1	7	0.50088	a	0
s01	1	ab	33	1	7	0.46754	a	0
s01	1	ac	33	5	7	0.75129	a	0
s01	1	ac	0	1	7	0.45084	a	0
s01	1	ab	0	1	7	0.48417	a	0
s01	1	ab	33	5	7	1.1687	a	0
s01	1	ab	0	3	7	0.58431	a	0
s01	1	ab	33	7	7	0.46747	a	0
s01	1	ab	50	3	7	0.76801	b	0
s01	1	bc	50	5	7	0.56764	c	0
s01	1	bc	67	1	7	1.0852	b	0
s01	1	bc	0	5	7	0.51757	b	0
s01	1	ab	50	5	7	0.51765	b	0
s01	1	bc	17	3	7	0.58437	b	0
s01	1	ab	83	7	7	0.551	b	0
s01	1	ac	50	1	7	1.0351	a	0
s01	1	ab	50	7	7	0.90164	b	0
s01	1	ab	100	1	7	0.4341	b	0
s01	1	ab	67	5	7	0.38397	b	0
s01	1	ab	67	7	7	0.9183	b	0
s01	1	bc	17	5	7	0.41737	b	0
s01	1	ac	50	3	7	0.70125	a	0
s01	1	ac	67	5	7	0.73467	c	0
s01	1	ac	0	5	7	0.76807	a	0
s01	1	bc	83	3	7	0.56769	c	0
s01	1	bc	100	5	7	0.56765	c	0
s01	1	bc	0	3	7	0.5677	b	0
s01	1	ac	100	3	7	0.68455	c	0
s01	1	ab	67	3	7	0.43417	c	1
s01	1	ab	67	1	7	0.50089	b	0
s01	1	bc	100	3	7	0.55099	c	0
s01	1	bc	67	7	7	0.56772	c	0
s01	1	bc	50	7	7	0.58439	c	0
s01	1	ac	67	3	7	0.5343	c	0
s01	1	bc	17	7	7	0.4842	c	0
s01	1	bc	50	1	7	0.53408	b	0
s01	1	bc	33	5	7	0.56764	c	0
s01	1	ab	17	1	7	0.50086	c	1
s01	1	ac	83	3	7	0.48424	c	0
s01	1	ac	17	3	7	0.71799	c	0
s01	1	ac	33	1	7	1.3191	c	0
s01	1	ac	83	5	7	0.58443	c	0
s01	1	bc	100	7	7	0.55091	c	0
s01	1	ac	50	7	7	0.58439	c	0
s01	1	bc	83	5	7	0.51763	c	0
s01	1	ab	17	7	7	0.65113	c	1
s01	1	ab	83	5	7	0.5176	c	1
s01	1	bc	0	1	7	0.5677	b	0
s01	1	bc	100	1	7	2.1538	c	0
s01	1	ac	0	7	7	0.78471	c	0
s01	1	ac	83	7	7	0.58436	c	0
s01	1	bc	50	3	7	0.66791	b	0
s01	1	bc	0	7	7	0.68452	b	0
s01	1	ab	33	3	7	0.7179	a	0
s01	1	ac	33	3	7	0.50087	a	0
s01	1	ab	17	3	7	0.65111	a	0
s01	1	ac	83	1	7	0.65115	b	1
s01	1	bc	33	3	7	0.41742	b	0
s01	1	bc	83	1	7	0.41741	b	0
s01	1	ac	17	5	7	0.66788	a	0
s01	1	ac	100	7	7	1.486	c	0
s01	1	ab	83	3	7	0.68455	b	0
s01	1	ab	100	7	7	0.58437	b	0
s01	1	ab	17	5	7	0.75135	a	0
s01	1	ac	17	7	7	0.68454	a	0
s01	1	bc	67	3	7	0.50086	b	0
s01	1	ac	67	1	7	0.96844	b	1
s01	1	ac	100	5	7	1.8867	a	0
s01	1	ac	0	3	7	0.58436	a	0
s01	1	ac	50	5	7	0.60103	a	0
s01	1	bc	83	7	7	1.9033	c	0
s01	1	bc	67	5	7	0.58428	c	0
s01	1	ab	83	1	7	0.65118	b	0
s01	1	ab	100	5	7	0.55105	b	0
s01	1	ac	33	7	7	1.6195	c	0
s01	1	ac	17	1	7	0.73472	a	0
s01	1	bc	33	7	7	0.51765	b	0
s01	1	bc	17	1	7	0.43413	b	0
s01	2	ab	33	5	7	0.73461	c	1
s01	2	ac	50	5	7	0.7013	c	0
s01	2	bc	33	7	7	0.88488	b	0
s01	2	ac	17	7	7	0.98511	c	0
s01	2	ac	17	5	7	0.96842	c	0
s01	2	bc	17	3	7	0.71793	b	0
s01	2	ab	17	5	7	0.65114	c	1
s01	2	ac	100	7	7	0.63448	c	0
s01	2	ab	50	5	7	1.5861	c	1
s01	2	bc	100	1	7	1.1687	c	0
s01	2	ab	33	1	7	0.93506	c	1
s01	2	bc	67	7	7	0.68457	c	0
s01	2	bc	17	7	7	0.76803	b	0
s01	2	ac	33	7	7	0.75134	c	0
s01	2	bc	100	3	7	1.1186	c	0
s01	2	ab	83	7	7	0.6679	b	0
s01	2	ab	100	7	7	0.60104	b	0
s01	2	ab	83	5	7	1.5026	c	1
s01	2	ab	0	5	7	0.88488	a	0
s01	2	ac	67	1	7	1.486	c	0
s01	2	ac	83	1	7	1.1186	c	0
s01	2	ab	83	1	7	1.7531	c	1
s01	2	bc	33	1	7	0.70124	b	0
s01	2	ab	0	1	7	0.70134	a	0
s01	2	bc	17	5	7	1.6195	c	0
s01	2	bc	33	3	7	1.8032	b	0
s01	2	bc	83	5	7	1.0018	c	0
s01	2	ab	67	1	7	1.5862	c	1
s01	2	ac	83	5	7	0.68452	c	0
s01	2	ab	83	3	7	1.3524	a	0
s01	2	ac	0	3	7	1.0184	a	0
s01	2	ac	67	5	7	1.0353	c	0
s01	2	ac	50	7	7	0.56771	c	0
s01	2	bc	67	1	7	0.78476	c	0
s01	2	bc	0	5	7	0.75134	b	0
s01	2	bc	67	5	7	0.8181	c	0
s01	2	ac	17	1	7	0.90157	a	0
s01	2	bc	83	3	7	2.8885	a	1
s01	2	ab	50	7	7	0.86819	c	1
s01	2	bc	17	1	7	0.9016	b	0
s01	2	bc	83	7	7	0.70125	c	0
s01	2	bc	33	5	7	0.7514	c	0
s01	2	ab	67	5	7	0.90165	b	0
s01	2	ab	17	7	7	0.63443	c	1
s01	2	ac	100	5	7	0.63447	c	0
s01	2	ac	50	3	7	1.1687	b	1
s01	2	bc	50	7	7	1.9034	b	0
s01	2	bc	50	5	7	0.66778	c	0
s01	2	bc	0	7	7	0.58443	c	0
s01	2	ac	67	7	7	0.53427	c	0
s01	2	ac	33	1	7	1.0351	c	0
s01	2	ab	17	1	7	1.1688	a	0
s01	2	ab	100	5	7	1.1687	b	0
s01	2	ac	17	3	7	0.8849	a	0
s01	2	ac	50	1	7	0.8849	a	0
s01	2	ab	100	3	7	0.6512	b	0
s01	2	ac	83	3	7	0.95173	b	1
s01	2	bc	0	3	7	0.56768	b	0
s01	2	ac	83	7	7	0.78475	c	0
s01	2	ac	100	1	7	1.1187	b	1
s01	2	ac	100	3	7	0.5343	b	1
s01	2	ac	0	7	7	0.8515	a	0
s01	2	ac	0	5	7	0.68458	a	0
s01	2	ab	33	7	7	1.3023	c	1
s01	2	ac	33	3	7	1.0685	a	0
s01	2	bc	83	1	7	0.90161	c	0
s01	2	ac	67	3	7	1.3191	a	0
s01	2	ab	67	3	7	0.55098	b	0
s01	2	ab	50	1	7	0.6345	b	0
s01	2	ab	0	7	7	0.88495	a	0
s01	2	bc	0	1	7	0.718	b	0
s01	2	ab	50	3	7	0.9183	a	0
s01	2	ab	100	1	7	0.73467	b	0
s01	2	bc	67	3	7	0.60103	b	0
s01	2	bc	50	1	7	0.63455	b	0
s01	2	ab	67	7	7	1.9869	a	0
s01	2	ab	0	3	7	0.76806	a	0
s01	2	ac	0	1	7	0.55097	a	0
s01	2	ac	33	5	7	1.3357	a	0
s01	2	bc	100	5	7	0.68457	c	0
s01	2	bc	50	3	7	0.50093	b	0
s01	2	bc	100	7	7	1.1521	c	0
s01	2	ab	33	3	7	1.536	c	1
s01	2	ab	17	3	7	0.55097	a	0
s01	2	ac	17	3	7	0.7346	a	0
s01	2	bc	67	7	7	0.65122	c	0
s01	2	ac	17	5	7	0.73466	a	0
s01	2	ac	0	3	7	0.88496	a	0
s01	2	ac	83	3	7	0.83477	b	1
s01	2	bc	67	1	7	0.96839	a	1
s01	2	bc	0	7	7	0.5677	b	0
s01	2	bc	33	7	7	0.73462	c	0
s01	2	ac	17	7	7	1.1855	a	0
s01	2	ab	83	3	7	1.269	c	1
s01	2	ac	67	3	7	1.0686	c	0
s01	2	ab	100	7	7	0.51768	b	0
s01	2	ac	50	7	7	1.0185	c	0
s01	2	ab	67	7	7	0.95174	b	0
s01	2	ab	50	5	7	0.70127	a	0
s01	2	bc	33	5	7	0.71797	c	0
s01	2	ab	83	1	7	1.0687	b	0
s01	2	ab	83	5	7	0.56767	b	0
s01	2	ab	67	3	7	0.58442	b	0
s01	2	ac	0	5	7	0.8014	a	0
s01	2	bc	100	1	7	1.2356	a	1
s01	2	bc	17	1	7	0.61778	b	0
s01	2	bc	17	7	7	0.80146	b	0
s01	2	bc	67	3	7	0.73467	b	0
s01	2	ac	50	3	7	1.2022	a	0
s01	2	bc	50	1	7	0.75138	b	0
s01	2	ab	50	7	7	1.1521	c	1
s01	2	ac	100	7	7	0.50094	c	0
s01	2	ab	100	1	7	0.6345	b	0
s01	2	bc	50	3	7	0.56767	b	0
s01	2	ab	33	1	7	0.86825	b	0
s01	2	ac	0	7	7	1.7531	a	0
s01	2	ac	67	5	7	0.56769	c	0
s01	2	ab	17	3	7	0.76824	a	0
s01	2	bc	17	3	7	0.68457	b	0
s01	2	bc	50	5	7	0.9851	c	0
s01	2	ab	100	5	7	0.81812	c	1
s01	2	ab	83	7	7	0.76803	c	1
s01	2	ac	100	3	7	0.83487	b	1
s01	2	bc	0	5	7	0.55099	c	0
s01	2	ac	100	5	7	0.45086	c	0
s01	2	ac	33	7	7	0.55093	c	0
s01	2	bc	100	3	7	1.3858	b	0
s01	2	ab	67	1	7	0.55099	b	0
s01	2	ac	100	1	7	0.76804	b	1
s01	2	bc	83	5	7	0.70122	c	0
s01	2	bc	50	7	7	0.45081	c	0
s01	2	ab	0	1	7	0.70123	a	0
s01	2	ab	0	3	7	0.65117	a	0
s01	2	ab	17	7	7	0.51757	a	0
s01	2	bc	100	7	7	0.6846	c	0
s01	2	ac	50	1	7	0.6512	a	0
s01	2	ab	33	7	7	0.78477	a	0
s01	2	ac	0	1	7	0.48426	a	0
s01	2	bc	83	7	7	0.83481	c	0
s01	2	ab	50	3	7	0.81819	a	0
s01	2	bc	17	5	7	1.653	b	0
s01	2	bc	33	1	7	0.75137	a	1
s01	2	ab	50	1	7	0.61781	a	0
s01	2	ac	67	7	7	0.70129	c	0
s01	2	ab	17	1	7	0.85153	a	0
s01	2	ac	33	5	7	1.3523	c	0
s01	2	ac	33	1	7	0.75132	a	0
s01	2	ac	67	1	7	0.60103	a	0
s01	2	bc	33	3	7	0.75136	b	0
s01	2	bc	83	3	7	0.63442	b	0
s01	2	ac	33	3	7	0.86821	a	0
s01	2	ac	50	5	7	0.86824	a	0
s01	2	ac	83	7	7	0.718	c	0
s01	2	ac	83	1	7	1.7531	c	0
s01	2	ab	0	7	7	0.58456	c	1
s01	2	bc	67	5	7	0.65117	c	0
s01	2	ab	17	5	7	1.2689	c	1
s01	2	ab	0	5	7	0.60107	a	0
s01	2	ac	17	1	7	0.55096	a	0
s01	2	ab	67	5	7	0.88494	c	1
s01	2	ab	33	5	7	0.56772	c	1
s01	2	bc	0	1	7	1.0018	a	1
s01	2	ab	100	3	7	0.55095	b	0
s01	2	bc	83	1	7	1.0018	a	1
s01	2	ac	83	5	7	0.88492	a	0
s01	2	ab	33	3	7	0.7346	a	0
s01	2	bc	100	5	7	0.58433	c	0
s01	2	bc	0	3	7	0.55096	b	0
s01	2	bc	100	1	7	1.2355	a	1
s01	2	ab	50	3	7	0.40086	b	0
s01	2	ab	0	1	7	0.66786	a	0
s01	2	ac	33	1	7	0.58436	a	0
s01	2	ab	83	5	7	1.3524	a	0
s01	2	ab	83	1	7	0.66788	b	0
s01	2	bc	67	1	7	0.63447	b	0
s01	2	ab	83	7	7	0.86827	b	0
s01	2	bc	33	5	7	1.7364	c	0
s01	2	ab	100	3	7	0.50092	b	0
s01	2	ac	50	1	7	0.73465	a	0
s01	2	bc	100	7	7	0.83486	c	0
s01	2	ac	67	5	7	0.5343	c	0
s01	2	bc	33	7	7	0.53427	c	0
s01	2	ac	67	1	7	0.46758	c	0
s01	2	bc	0	3	7	0.51755	b	0
s01	2	bc	100	5	7	0.96841	c	0
s01	2	ab	50	7	7	0.70125	c	1
s01	2	bc	50	1	7	1.2856	a	1
s01	2	ab	33	5	7	0.73462	a	0
s01	2	ac	100	7	7	0.61778	c	0
s01	2	ac	0	3	7	0.60107	a	0
s01	2	ab	33	7	7	0.76808	a	0
s01	2	ac	50	3	7	0.71801	a	0
s01	2	bc	83	5	7	0.95171	c	0
s01	2	ac	100	3	7	0.80144	c	0
s01	2	ac	50	5	7	0.70131	c	0
s01	2	ac	17	5	7	0.65121	a	0
s01	2	bc	50	3	7	0.56773	b	0
s01	2	ac	17	3	7	0.61774	a	0
s01	2	bc	67	3	7	1.2522	b	0
s01	2	bc	67	7	7	0.76801	c	0
s01	2	bc	83	7	7	0.55099	c	0
s01	2	bc	33	1	7	0.66789	b	0
s01	2	bc	17	7	7	0.56767	b	0
s01	2	ab	67	7	7	0.60105	a	0
s01	2	ab	0	7	7	0.4508	a	0
s01	2	ac	0	5	7	0.50089	a	0
s01	2	ab	50	5	7	0.45082	a	0
s01	2	ac	83	1	7	0.46749	a	0
s01	2	ab	0	5	7	0.5009	a	0
s01	2	ab	67	5	7	0.50093	a	0
s01	2	bc	0	7	7	0.68454	b	0
s01	2	ac	0	1	7	0.56772	a	0
s01	2	ab	100	1	7	0.86821	b	0
s01	2	bc	67	5	7	0.73464	c	0
s01	2	ab	33	3	7	0.70129	a	0
s01	2	ab	17	3	7	0.46752	a	0
s01	2	ab	17	5	7	0.48417	a	0
s01	2	ac	0	7	7	0.46747	a	0
s01	2	bc	83	3	7	0.61779	b	0
s01	2	bc	17	3	7	0.45072	b	0
s01	2	ac	67	7	7	0.88492	c	0
s01	2	bc	83	1	7	0.90162	b	0
s01	2	bc	0	5	7	0.71793	b	0
s01	2	ac	17	1	7	0.5677	a	0
s01	2	ac	50	7	7	0.71798	c	0
s01	2	ab	83	3	7	0.61777	b	0
s01	2	ac	100	5	7	0.93493	c	0
s01	2	ab	67	3	7	0.68461	b	0
s01	2	ac	83	5	7	0.58454	c	0
s01	2	ac	67	3	7	0.935	c	0
s01	2	bc	0	1	7	0.53446	b	0
s01	2	ab	0	3	7	0.56767	a	0
s01	2	ac	83	3	7	1.6195	a	0
s01	2	ac	33	7	7	1.486	a	0
s01	2	bc	17	5	7	1.2856	c	0
s01	2	bc	50	7	7	0.5009	c	0
s01	2	ab	33	1	7	0.65121	a	0
s01	2	ab	100	7	7	0.55103	b	0
s01	2	ab	100	5	7	0.58437	c	1
s01	2	bc	33	3	7	0.71792	b	0
s01	2	bc	50	5	7	0.56774	c	0
s01	2	ab	17	7	7	0.56761	a	0
s01	2	ac	33	3	7	0.63446	a	0
s01	2	ab	50	1	7	0.51759	a	0
s01	2	ac	100	1	7	0.53428	a	0
s01	2	ac	83	7	7	0.70124	c	0
s01	2	ab	17	1	7	0.70125	a	0
s01	2	ac	33	5	7	1.1855	a	0
s01	2	bc	17	1	7	0.58439	b	0
s01	2	ab	67	1	7	0.60111	b	0
s01	2	bc	100	3	7	1.3691	c	0
s01	2	ac	17	7	7	0.6011	c	0
s01	2	bc	0	7	7	0.53433	b	0
s01	2	ac	100	1	7	0.81813	b	1
s01	2	bc	50	7	7	0.83484	c	0
s01	2	ac	17	5	7	0.70126	a	0
s01	2	bc	67	1	7	0.71791	b	0
s01	2	bc	33	3	7	0.43413	b	0
s01	2	bc	100	5	7	0.56765	c	0
s01	2	ab	100	3	7	0.5844	b	0
s01	2	ab	33	7	7	0.78471	c	1
s01	2	ac	83	3	7	0.61752	b	1
s01	2	ab	17	1	7	0.80145	a	0
s01	2	bc	17	5	7	0.56769	c	0
s01	2	ac	83	7	7	0.56774	c	0
s01	2	ac	83	1	7	0.90161	a	0
s01	2	bc	17	7	7	0.50086	b	0
s01	2	ab	0	1	7	0.58434	a	0
s01	2	ab	33	1	7	0.80145	a	0
s01	2	ac	0	3	7	0.5343	a	0
s01	2	ab	50	3	7	1.0018	c	1
s01	2	ab	67	1	7	0.75139	b	0
s01	2	bc	0	3	7	0.46747	b	0
s01	2	ab	67	7	7	0.50091	b	0
s01	2	ac	33	1	7	0.6511	a	0
s01	2	ab	67	3	7	0.66786	b	0
s01	2	ac	50	5	7	0.65119	c	0
s01	2	bc	17	3	7	0.58436	b	0
s01	2	bc	67	3	7	0.46753	b	0
s01	2	bc	100	3	7	0.96841	c	0
s01	2	ac	0	7	7	0.63448	a	0
s01	2	ab	83	7	7	1.3023	a	0
s01	2	ab	0	3	7	0.78474	a	0
s01	2	ac	0	1	7	0.48424	a	0
s01	2	ab	17	7	7	0.4508	a	0
s01	2	ab	50	5	7	0.4842	a	0
s01	2	bc	83	1	7	0.78476	a	1
s01	2	ac	50	1	7	0.45079	a	0
s01	2	ac	33	3	7	0.65121	a	0
s01	2	bc	33	1	7	0.58439	a	1
s01	2	bc	17	1	7	0.71791	a	1
s01	2	ab	33	3	7	0.63447	a	0
s01	2	ab	0	5	7	0.50087	a	0
s01	2	bc	33	7	7	0.46747	a	1
s01	2	ab	33	5	7	0.63453	a	0
s01	2	ac	0	5	7	0.48422	a	0
s01	2	bc	67	5	7	1.269	a	1
s01	2	bc	100	1	7	0.6345	a	1
s01	2	ac	67	3	7	0.68454	c	0
s01	2	ac	33	5	7	1.4359	c	0
s01	2	ac	100	3	7	0.56768	c	0
s01	2	ab	50	7	7	1.3024	c	1
s01	2	ab	100	1	7	0.71795	b	0
s01	2	ab	50	1	7	1.5694	c	1
s01	2	bc	0	5	7	0.63447	c	0
s01	2	bc	33	5	7	0.85152	c	0
s01	2	bc	100	7	7	0.55103	c	0
s01	2	ab	67	5	7	0.96839	c	1
s01	2	bc	50	5	7	0.45083	c	0
s01	2	ab	17	5	7	0.50088	c	1
s01	2	bc	67	7	7	0.75129	c	0
s01	2	ac	67	1	7	0.768	a	0
s01	2	ac	67	7	7	0.48418	c	0
s01	2	ac	100	7	7	0.51754	c	0
s01	2	bc	50	1	7	1.4526	c	0
s01	2	ac	67	5	7	0.45077	c	0
s01	2	bc	50	3	7	0.56764	b	0
s01	2	ac	50	7	7	0.56762	c	0
s01	2	bc	83	5	7	0.85153	c	0
s01	2	ab	83	5	7	0.58436	b	0
s01	2	ac	17	7	7	0.60107	a	0
s01	2	bc	0	1	7	0.91834	b	0
s01	2	bc	83	3	7	0.70125	c	0
s01	2	ab	83	1	7	0.53428	b	0
s01	2	ab	17	3	7	0.71797	a	0
s01	2	ab	100	7	7	0.61772	b	0
s01	2	ac	100	5	7	0.5844	c	0
s01	2	ab	100	5	7	0.46748	c	1
s01	2	ac	17	3	7	0.65119	a	0
s01	2	ac	33	7	7	1.0185	c	0
s01	2	ac	17	1	7	0.65121	a	0
s01	2	bc	83	7	7	0.58436	c	0
s01	2	ab	0	7	7	0.80141	a	0
s01	2	ab	83	3	7	0.76808	b	0
s01	2	ac	50	3	7	1.5361	c	0
s01	2	ac	83	5	7	0.71802	c	0
s01	2	ab	0	7	7	0.71792	a	0
s01	2	ac	100	7	7	0.50092	c	0
s01	2	ab	33	7	7	0.60102	a	0
s01	2	ac	67	7	7	1.3858	a	0
s01	2	ac	0	5	7	0.48415	a	0
s01	2	ab	100	5	7	1.0184	b	0
s01	2	bc	33	7	7	0.73456	c	0
s01	2	ab	50	7	7	1.1854	a	0
s01	2	ac	17	1	7	0.46753	a	0
s01	2	ab	50	1	7	0.5344	a	0
s01	2	ab	100	1	7	0.53442	b	0
s01	2	ab	67	5	7	0.63447	b	0
s01	2	bc	33	1	7	0.45083	b	0
s01	2	ac	83	3	7	0.50089	b	1
s01	2	bc	33	5	7	0.718	c	0
s01	2	ac	50	5	7	0.76802	a	0
s01	2	ab	83	1	7	0.55097	b	0
s01	2	ac	83	1	7	0.81809	b	1
s01	2	bc	83	5	7	0.61778	c	0
s01	2	bc	100	7	7	0.61798	c	0
s01	2	ac	0	7	7	0.61769	a	0
s01	2	ab	83	5	7	1.0853	c	1
s01	2	ac	17	3	7	0.68458	a	0
s01	2	ab	100	3	7	0.63447	b	0
s01	2	ac	67	1	7	0.55095	a	0
s01	2	ab	33	1	7	0.60106	c	1
s01	2	ab	67	1	7	0.75134	b	0
s01	2	ac	100	1	7	0.56767	b	1
s01	2	bc	67	3	7	0.55097	b	0
s01	2	ab	0	3	7	0.63446	a	0
s01	2	bc	67	7	7	0.60128	c	0
s01	2	ac	0	3	7	0.56771	a	0
s01	2	ab	17	3	7	0.55093	a	0
s01	2	bc	0	5	7	0.50087	b	0
s01	2	ac	17	5	7	0.5844	a	0
s01	2	bc	50	3	7	0.80138	c	0
s01	2	ac	33	1	7	0.60111	a	0
s01	2	bc	50	5	7	0.63447	c	0
s01	2	ab	17	5	7	0.61775	a	0
s01	2	ab	17	1	7	0.75139	a	0
s01	2	ab	33	5	7	0.55103	a	0
s01	2	ab	50	5	7	0.50088	a	0
s01	2	ac	33	5	7	0.46753	a	0
s01	2	ac	17	7	7	0.45086	a	0
s01	2	bc	100	3	7	0.85155	b	0
s01	2	bc	0	3	7	0.48422	b	0
s01	2	ab	100	7	7	0.70135	b	0
s01	2	bc	100	1	7	0.71793	b	0
s01	2	ab	0	1	7	0.78478	a	0
s01	2	bc	50	1	7	0.60106	b	0
s01	2	ab	67	3	7	0.50086	b	0
s01	2	bc	83	7	7	0.63446	c	0
s01	2	bc	17	5	7	0.50088	c	0
s01	2	ac	50	1	7	0.58442	a	0
s01	2	bc	0	7	7	0.71793	b	0
s01	2	bc	17	1	7	0.51754	b	0
s01	2	bc	50	7	7	0.81812	c	0
s01	2	bc	67	5	7	0.56765	c	0
s01	2	ac	83	5	7	0.46752	c	0
s01	2	ac	67	3	7	1.2355	c	0
s01	2	ac	100	5	7	0.48422	c	0
s01	2	ac	50	7	7	0.51767	c	0
s01	2	bc	17	3	7	0.4842	b	0
s01	2	bc	0	1	7	0.5009	b	0
s01	2	ac	67	5	7	0.50087	c	0
s01	2	bc	33	3	7	0.56766	b	0
s01	2	ab	50	3	7	0.46751	b	0
s01	2	ab	67	7	7	0.9516	c	1
s01	2	ab	83	7	7	0.83478	b	0
s01	2	ab	17	7	7	0.58443	a	0
s01	2	bc	67	1	7	0.63446	b	0
s01	2	ac	0	1	7	0.68455	a	0
s01	2	ac	100	3	7	0.68463	b	1
s01	2	ab	33	3	7	0.78474	a	0
s01	2	bc	83	3	7	0.56772	b	0
s01	2	bc	83	1	7	0.61776	b	0
s01	2	ac	83	7	7	0.58437	c	0
s01	2	bc	100	5	7	0.50084	c	0
s01	2	ac	33	3	7	0.66783	a	0
s01	2	ab	0	5	7	0.5343	a	0
s01	2	ab	83	3	7	0.71799	b	0
s01	2	ac	33	7	7	1.0018	c	0
s01	2	bc	17	7	7	1.3524	c	0
s01	2	ac	50	3	7	0.68457	c	0
s01	2	ab	83	7	7	0.6345	b	0
s01	2	ab	50	1	7	0.73468	a	0
s01	2	ac	50	7	7	0.80143	c	0
s01	2	ac	100	7	7	0.46752	c	0
s01	2	ac	50	3	7	1.1187	c	0
s01	2	ac	50	5	7	1.0686	c	0
s01	2	ac	0	3	7	0.65121	a	0
s01	2	ac	100	3	7	1.1187	c	0
s01	2	ab	33	3	7	0.63451	a	0
s01	2	bc	83	7	7	0.61774	c	0
s01	2	bc	67	3	7	0.61776	b	0
s01	2	ac	100	1	7	0.8515	c	0
s01	2	ab	100	7	7	0.65118	b	0
s01	2	bc	100	1	7	1.5027	c	0
s01	2	bc	33	3	7	0.5176	b	0
s01	2	ac	50	1	7	0.73461	a	0
s01	2	ab	50	5	7	1.5528	c	1
s01	2	ab	33	7	7	0.86821	a	0
s01	2	ab	100	5	7	0.63449	b	0
s01	2	ac	0	1	7	0.61777	a	0
s01	2	bc	50	1	7	0.6512	b	0
s01	2	ab	100	1	7	0.53428	b	0
s01	2	ab	33	1	7	0.66783	a	0
s01	2	ab	67	3	7	0.55097	b	0
s01	2	ac	67	5	7	0.66781	c	0
s01	2	bc	33	1	7	0.48425	b	0
s01	2	bc	0	7	7	0.40069	b	0
s01	2	ab	17	1	7	0.61776	a	0
s01	2	ab	67	7	7	0.8348	b	0
s01	2	bc	17	3	7	0.76804	b	0
s01	2	ac	67	1	7	0.58437	a	0
s01	2	bc	100	3	7	0.65111	b	0
s01	2	ab	100	3	7	0.45074	b	0
s01	2	bc	0	3	7	0.5009	b	0
s01	2	bc	50	5	7	0.86822	b	0
s01	2	ab	83	5	7	0.41734	b	0
s01	2	ab	50	7	7	1.4527	b	0
s01	2	ac	67	3	7	0.9016	c	0
s01	2	ac	17	1	7	0.56764	a	0
s01	2	ab	0	7	7	0.93493	a	0
s01	2	bc	83	1	7	0.58441	b	0
s01	2	ab	17	7	7	0.85151	a	0
s01	2	ac	33	5	7	0.53449	b	1
s01	2	ab	0	1	7	0.68455	a	0
s01	2	ab	0	3	7	0.50091	a	0
s01	2	ac	33	1	7	0.43415	a	0
s01	2	ac	17	5	7	0.50086	a	0
s01	2	ab	33	5	7	0.45079	a	0
s01	2	bc	83	5	7	0.45085	a	1
s01	2	ac	83	1	7	0.60112	a	0
s01	2	ac	17	3	7	0.65118	a	0
s01	2	ac	0	7	7	0.58441	a	0
s01	2	ac	17	7	7	0.68459	a	0
s01	2	bc	50	3	7	0.86816	c	0
s01	2	ab	17	3	7	0.76805	a	0
s01	2	ab	83	1	7	0.7513	b	0
s01	2	ab	67	1	7	0.51763	b	0
s01	2	ac	100	5	7	0.66792	c	0
s01	2	ab	83	3	7	0.58433	b	0
s01	2	ac	33	3	7	0.76799	a	0
s01	2	ab	67	5	7	0.90157	c	1
s01	2	ab	17	5	7	0.66784	a	0
s01	2	bc	100	5	7	0.73469	c	0
s01	2	ab	50	3	7	0.80139	a	0
s01	2	bc	17	7	7	1.6361	b	0
s01	2	ac	67	7	7	0.51758	c	0
s01	2	bc	67	1	7	0.60105	b	0
s01	2	bc	17	1	7	0.50094	b	0
s01	2	ac	83	3	7	0.60114	c	0
s01	2	bc	33	5	7	0.85153	b	0
s01	2	bc	17	5	7	0.60107	c	0
s01	2	bc	0	1	7	0.51764	b	0
s01	2	bc	100	7	7	0.63439	c	0
s01	2	bc	50	7	7	0.50086	c	0
s01	2	ab	0	5	7	0.68457	a	0
s01	2	bc	67	5	7	0.63444	c	0
s01	2	bc	83	3	7	0.83484	c	0
s01	2	bc	0	5	7	0.75125	c	0
s01	2	ac	83	5	7	0.65115	c	0
s01	2	ac	0	5	7	0.60129	a	0
s01	2	bc	33	7	7	0.83483	b	0
s01	2	ac	83	7	7	0.46744	c	0
s01	2	bc	67	7	7	0.51757	c	0
s01	2	ac	33	7	7	0.73467	a	0
s01	2	ac	83	1	7	1.1353	c	0
s01	2	ab	67	5	7	1.5862	b	0
s01	2	ab	100	5	7	0.73465	c	1
s01	2	bc	33	1	7	0.61779	b	0
s01	2	bc	0	3	7	0.6011	b	0
s01	2	ac	33	7	7	0.98507	c	0
s01	2	bc	100	7	7	0.65122	c	0
s01	2	ab	33	1	7	0.78474	a	0
s01	2	ac	0	7	7	0.61778	a	0
s01	2	ac	17	1	7	0.56768	a	0
s01	2	ab	67	7	7	0.81813	a	0
s01	2	bc	17	1	7	0.70124	b	0
s01	2	bc	67	1	7	0.50089	b	0
s01	2	ac	17	3	7	0.60104	a	0
s01	2	bc	17	5	7	1.1688	b	0
s01	2	ac	33	5	7	0.76802	a	0
s01	2	bc	17	7	7	0.65111	b	0
s01	2	ac	33	1	7	0.51755	a	0
s01	2	bc	0	7	7	0.50086	b	0
s01	2	bc	17	3	7	0.48416	b	0
s01	2	bc	100	3	7	0.98511	c	0
s01	2	bc	83	3	7	0.48419	c	0
s01	2	ab	83	7	7	0.7513	b	0
s01	2	ac	100	7	7	0.8849	c	0
s01	2	ab	17	5	7	0.70121	a	0
s01	2	bc	83	1	7	1.9367	a	1
s01	2	bc	33	5	7	0.51771	c	0
s01	2	ac	0	3	7	0.6679	a	0
s01	2	bc	0	1	7	0.55098	b	0
s01	2	bc	100	1	7	1.703	c	0
s01	2	bc	50	7	7	0.53426	c	0
s01	2	ac	100	3	7	0.46747	c	0
s01	2	ab	83	3	7	0.60107	b	0
s01	2	bc	0	5	7	0.61782	b	0
s01	2	bc	67	3	7	0.6345	b	0
s01	2	ac	33	3	7	0.66784	a	0
s01	2	ac	17	7	7	1.4191	a	0
s01	2	ab	0	1	7	0.50089	a	0
s01	2	bc	50	3	7	0.8849	c	0
s01	2	ac	100	1	7	0.51755	c	0
s01	2	ac	0	5	7	0.63446	a	0
s01	2	bc	50	5	7	0.76802	c	0
s01	2	bc	33	7	7	0.81815	c	0
s01	2	ab	100	1	7	0.56771	b	0
s01	2	ac	50	3	7	0.76802	c	0
s01	2	bc	83	5	7	0.70124	c	0
s01	2	ab	0	5	7	0.55105	a	0
s01	2	ab	67	3	7	0.56794	b	0
s01	2	ab	50	7	7	0.70124	c	1
s01	2	ac	67	1	7	0.70125	a	0
s01	2	ab	17	3	7	0.66786	a	0
s01	2	ac	83	5	7	0.60106	c	0
s01	2	ab	100	7	7	1.5361	c	1
s01	2	ab	33	3	7	0.66791	a	0
s01	2	ab	100	3	7	0.61777	b	0
s01	2	bc	33	3	7	0.70118	b	0
s01	2	bc	83	7	7	0.65116	c	0
s01	2	ab	33	5	7	0.58435	a	0
s01	2	ab	17	7	7	0.86819	a	0
s01	2	ac	17	5	7	0.71799	a	0
s01	2	bc	50	1	7	0.73462	b	0
s01	2	ac	50	7	7	0.5845	c	0
s01	2	ab	33	7	7	0.86818	c	1
s01	2	ab	17	1	7	0.61774	a	0
s01	2	ab	50	5	7	0.88488	c	1
s01	2	ac	0	1	7	0.53424	a	0
s01	2	ac	100	5	7	0.71796	c	0
s01	2	ac	67	3	7	0.81811	c	0
s01	2	ab	83	5	7	0.60111	c	1
s01	2	ab	0	7	7	0.73464	c	1
s01	2	ac	50	1	7	1.2022	a	0
s01	2	bc	67	5	7	0.5343	c	0
s01	2	ab	83	1	7	0.81816	b	0
s01	2	ac	83	3	7	0.6345	c	0
s01	2	bc	67	7	7	0.51757	c	0
s01	2	ac	67	5	7	0.55096	c	0
s01	2	ab	50	1	7	1.1688	a	0
s01	2	ab	0	3	7	0.7514	a	0
s01	2	ab	67	1	7	1.1688	b	0
s01	2	ac	50	5	7	0.61777	c	0
s01	2	bc	100	5	7	0.5176	c	0
s01	2	ab	50	3	7	1.0686	a	0
s01	2	ac	67	7	7	0.50093	c	0
s01	2	ac	83	7	7	0.50096	c	0
s01	2	bc	67	3	7	0.65113	b	0
s01	2	ac	100	5	7	0.6846	c	0
s01	2	ac	67	7	7	0.55103	c	0
s01	2	ac	17	3	7	0.70143	a	0
s01	2	bc	50	7	7	0.60107	c	0
s01	2	ab	17	1	7	0.58434	a	0
s01	2	ab	83	5	7	0.85148	b	0
s01	2	bc	100	7	7	0.51753	c	0
s01	2	ac	33	3	7	0.70121	a	0
s01	2	bc	50	3	7	0.6344	b	0
s01	2	bc	83	1	7	1.152	c	0
s01	2	ab	67	7	7	0.55103	b	0
s01	2	bc	83	7	7	0.71786	c	0
s01	2	bc	0	7	7	0.71795	b	0
s01	2	ac	0	1	7	0.61781	a	0
s01	2	ab	33	3	7	0.51778	a	0
s01	2	ac	67	5	7	0.6846	c	0
s01	2	bc	33	5	7	0.46752	c	0
s01	2	ac	0	3	7	0.63455	a	0
s01	2	ac	0	5	7	0.53429	a	0
s01	2	ab	100	3	7	0.56769	b	0
s01	2	ab	17	3	7	0.70123	a	0
s01	2	ac	67	1	7	0.88489	a	0
s01	2	ab	83	1	7	0.50094	b	0
s01	2	bc	17	7	7	0.78471	b	0
s01	2	bc	67	7	7	0.48419	b	0
s01	2	ab	100	5	7	0.51762	b	0
s01	2	bc	33	7	7	0.58437	b	0
s01	2	bc	50	5	7	0.40065	b	0
s01	2	ab	50	5	7	0.73463	a	0
s01	2	ac	83	5	7	0.85147	c	0
s01	2	bc	100	5	7	0.48423	c	0
s01	2	bc	33	3	7	0.46758	b	0
s01	2	ac	83	3	7	0.60102	c	0
s01	2	bc	83	3	7	0.51757	c	0
s01	2	ab	17	7	7	0.63447	a	0
s01	2	bc	100	3	7	0.63445	c	0
s01	2	ac	83	7	7	0.43409	c	0
s01	2	ab	100	1	7	0.48413	b	0
s01	2	ab	0	5	7	0.45081	c	1
s01	2	ab	83	3	7	0.5677	b	0
s01	2	ac	67	3	7	0.58438	c	0
s01	2	ab	50	7	7	0.58441	a	0
s01	2	bc	67	1	7	1.2355	c	0
s01	2	ab	0	7	7	0.60105	a	0
s01	2	bc	83	5	7	0.60104	c	0
s01	2	ab	67	1	7	0.53438	a	0
s01	2	ac	100	1	7	0.55098	a	0
s01	2	bc	0	3	7	0.5343	b	0
s01	2	ac	50	7	7	0.61775	a	0
s01	2	ab	83	7	7	0.46748	a	0
s01	2	ab	33	7	7	0.58432	a	0
s01	2	ab	0	1	7	0.61774	a	0
s01	2	bc	17	5	7	0.56769	c	0
s01	2	ac	17	1	7	0.51764	a	0
s01	2	bc	33	1	7	0.65119	b	0
s01	2	ac	0	7	7	0.50095	a	0
s01	2	ac	100	3	7	0.96839	c	0
s01	2	ab	17	5	7	0.75134	c	1
s01	2	bc	0	1	7	0.63447	b	0
s01	2	ab	50	1	7	0.63446	a	0
s01	2	ac	17	7	7	0.55115	a	0
s01	2	bc	17	3	7	0.51773	b	0
s01	2	ac	33	1	7	0.6011	a	0
s01	2	bc	17	1	7	0.56767	b	0
s01	2	ab	67	3	7	0.45083	b	0
s01	2	ac	50	5	7	0.96845	c	0
s01	2	ab	67	5	7	0.68445	c	1
s01	2	ac	100	7	7	0.61776	c	0
s01	2	ab	0	3	7	0.56765	a	0
s01	2	ac	50	3	7	0.73473	a	0
s01	2	ac	33	5	7	0.551	a	0
s01	2	bc	50	1	7	0.50094	b	0
s01	2	bc	67	5	7	0.56775	c	0
s01	2	ab	33	1	7	1.4025	a	0
s01	2	ab	100	7	7	0.66785	b	0
s01	2	bc	0	5	7	0.66785	b	0
s01	2	ac	17	5	7	0.56767	a	0
s01	2	ac	33	7	7	0.80148	c	0
s01	2	ac	83	1	7	0.66782	c	0
s01	2	ac	50	1	7	0.5844	a	0
s01	2	ab	33	5	7	0.48424	b	0
s01	2	bc	100	1	7	0.90159	c	0
s01	2	ab	50	3	7	0.71796	a	0
s01	2	ac	50	7	7	0.83495	c	0
s01	2	ac	0	3	7	0.58437	a	0
s01	2	ac	67	1	7	0.70125	a	0
s01	2	ab	33	7	7	0.43409	a	0
s01	2	ac	100	7	7	0.60104	c	0
s01	2	ab	50	1	7	1.5862	c	1
s01	2	ac	17	5	7	0.66794	a	0
s01	2	bc	0	7	7	0.6345	b	0
s01	2	bc	33	7	7	0.50092	b	0
s01	2	ab	50	3	7	0.68462	a	0
s01	2	ac	17	3	7	0.73468	a	0
s01	2	bc	100	3	7	0.55098	c	0
s01	2	bc	83	3	7	0.48427	c	0
s01	2	ab	17	1	7	0.68455	a	0
s01	2	bc	100	7	7	0.51759	c	0
s01	2	ac	33	5	7	0.63447	a	0
s01	2	ab	67	7	7	0.95177	c	1
s01	2	ab	83	1	7	0.48422	b	0
s01	2	ab	17	3	7	0.66788	a	0
s01	2	ab	67	3	7	0.65121	b	0
s01	2	bc	67	7	7	0.41773	c	0
s01	2	bc	50	3	7	0.68461	b	0
s01	2	bc	33	5	7	0.75133	b	0
s01	2	bc	67	1	7	0.51767	b	0
s01	2	ab	100	7	7	0.51772	b	0
s01	2	bc	83	7	7	0.58441	a	1
s01	2	ac	83	7	7	0.58435	c	0
s01	2	ac	50	3	7	0.88493	c	0
s01	2	bc	83	5	7	0.58439	c	0
s01	2	ac	0	1	7	0.51766	b	1
s01	2	ab	83	5	7	0.55098	b	0
s01	2	ab	0	3	7	0.58438	a	0
s01	2	ac	50	1	7	0.58439	a	0
s01	2	bc	17	1	7	0.55093	b	0
s01	2	bc	33	3	7	0.4508	b	0
s01	2	bc	17	3	7	0.46754	b	0
s01	2	bc	50	5	7	0.85151	b	0
s01	2	ac	100	5	7	0.61778	c	0
s01	2	bc	100	5	7	0.60109	c	0
s01	2	bc	67	5	7	0.55099	c	0
s01	2	ab	17	7	7	0.5343	a	0
s01	2	ac	0	5	7	0.45074	a	0
s01	2	ac	67	7	7	0.40077	a	0
s01	2	bc	100	1	7	0.60103	a	1
s01	2	ac	33	3	7	0.4842	a	0
s01	2	ab	17	5	7	0.33392	a	0
s01	2	bc	50	7	7	1.2356	a	1
s01	2	ac	100	3	7	0.60103	c	0
s01	2	ab	100	3	7	0.60107	b	0
s01	2	bc	17	7	7	0.40067	b	0
s01	2	ac	67	5	7	0.65117	a	0
s01	2	ab	0	5	7	0.51755	a	0
s01	2	ac	17	1	7	0.55098	a	0
s01	2	ab	83	3	7	0.43408	b	0
s01	2	bc	67	3	7	0.45084	b	0
s01	2	ab	83	7	7	0.91829	b	0
s01	2	ac	67	3	7	0.8849	c	0
s01	2	ab	67	1	7	0.48424	a	0
s01	2	bc	17	5	7	0.88492	b	0
s01	2	ac	100	1	7	0.63449	a	0
s01	2	ac	83	3	7	1.4359	c	0
s01	2	ab	67	5	7	1.1354	a	0
s01	2	ac	83	1	7	0.6345	a	0
s01	2	ab	33	5	7	0.50086	a	0
s01	2	bc	0	1	7	0.65116	b	0
s01	2	ab	100	5	7	0.56767	b	0
s01	2	ab	0	7	7	0.56774	a	0
s01	2	ac	50	5	7	0.53434	a	0
s01	2	ab	100	1	7	0.48422	b	0
s01	2	ac	0	7	7	0.53429	a	0
s01	2	bc	50	1	7	0.70129	b	0
s01	2	ac	17	7	7	0.5176	a	0
s01	2	ab	0	1	7	0.63442	a	0
s01	2	ac	83	5	7	0.80139	c	0
s01	2	bc	83	1	7	0.61781	b	0
s01	2	bc	33	1	7	0.66793	b	0
s01	2	ab	50	5	7	1.2022	a	0
s01	2	ab	33	3	7	0.81809	a	0
s01	2	ac	33	7	7	0.90166	c	0
s01	2	bc	0	5	7	0.93499	b	0
s01	2	ab	33	1	7	0.53435	a	0
s01	2	ac	33	1	7	0.58437	a	0
s01	2	ab	50	7	7	0.90161	c	1
s01	2	bc	0	3	7	0.60111	b	0
s01	2	ab	0	7	7	0.95162	a	0
s01	2	ac	67	7	7	0.5676	c	0
s01	2	ac	100	1	7	1.0352	c	0
s01	2	bc	33	1	7	0.56767	b	0
s01	2	ab	100	3	7	0.45081	b	0
s01	2	ab	0	5	7	0.58444	a	0
s01	2	ab	50	1	7	0.90166	a	0
s01	2	ab	33	1	7	0.53432	a	0
s01	2	ac	33	5	7	0.58437	a	0
s01	2	ac	0	1	7	0.48425	a	0
s01	2	ab	0	1	7	0.58438	a	0
s01	2	ab	33	5	7	0.46753	a	0
s01	2	ab	0	3	7	0.50086	a	0
s01	2	ab	33	7	7	0.53426	a	0
s01	2	ab	50	3	7	0.50083	a	0
s01	2	bc	50	5	7	1.5695	b	0
s01	2	bc	67	1	7	0.56772	b	0
s01	2	bc	0	5	7	0.41743	b	0
s01	2	ab	50	5	7	0.56773	a	0
s01	2	bc	17	3	7	0.5509	b	0
s01	2	ab	83	7	7	0.7013	b	0
s01	2	ac	50	1	7	0.63451	a	0
s01	2	ab	50	7	7	0.71817	a	0
s01	2	ab	100	1	7	0.53425	b	0
s01	2	ab	67	5	7	0.58463	b	0
s01	2	ab	67	7	7	0.60108	b	0
s01	2	bc	17	5	7	0.46747	b	0
s01	2	ac	50	3	7	0.60107	a	0
s01	2	ac	67	5	7	0.86819	c	0
s01	2	ac	0	5	7	0.78477	a	0
s01	2	bc	83	3	7	0.98506	a	1
s01	2	bc	100	5	7	0.60111	c	0
s01	2	bc	0	3	7	0.53429	b	0
s01	2	ac	100	3	7	0.81813	c	0
s01	2	ab	67	3	7	0.50094	b	0
s01	2	ab	67	1	7	0.5176	b	0
s01	2	bc	100	3	7	0.63451	c	0
s01	2	bc	67	7	7	0.46753	c	0
s01	2	bc	50	7	7	0.4842	c	0
s01	2	ac	67	3	7	0.50088	c	0
s01	2	bc	17	7	7	0.43404	c	0
s01	2	bc	50	1	7	0.63448	b	0
s01	2	bc	33	5	7	0.63447	b	0
s01	2	ab	17	1	7	0.4675	c	1
s01	2	ac	83	3	7	0.6512	c	0
s01	2	ac	17	3	7	0.45081	c	0
s01	2	ac	33	1	7	0.551	a	0
s01	2	ac	83	5	7	0.55096	c	0
s01	2	bc	100	7	7	0.43408	c	0
s01	2	ac	50	7	7	0.48418	c	0
s01	2	bc	83	5	7	0.46752	c	0
s01	2	ab	17	7	7	0.40074	c	1
s01	2	ab	83	5	7	0.6345	b	0
s01	2	bc	0	1	7	0.46748	b	0
s01	2	bc	100	1	7	0.78467	c	0
s01	2	ac	0	7	7	0.66776	a	0
s01	2	ac	83	7	7	0.63451	c	0
s01	2	bc	50	3	7	0.65117	b	0
s01	2	bc	0	7	7	0.70128	b	0
s01	2	ab	33	3	7	0.70129	a	0
s01	2	ac	33	3	7	0.65116	a	0
s01	2	ab	17	3	7	0.58435	a	0
s01	2	ac	83	1	7	0.90159	a	0
s01	2	bc	33	3	7	0.56767	b	0
s01	2	bc	83	1	7	0.80148	c	0
s01	2	ac	17	5	7	0.61776	a	0
s01	2	ac	100	7	7	0.60109	c	0
s01	2	ab	83	3	7	0.5009	b	0
s01	2	ab	100	7	7	0.66792	b	0
s01	2	ab	17	5	7	0.60114	a	0
s01	2	ac	17	7	7	1.2356	a	0
s01	2	bc	67	3	7	0.50094	b	0
s01	2	ac	67	1	7	1.5862	a	0
s01	2	ac	100	5	7	0.58443	c	0
s01	2	ac	0	3	7	0.70129	a	0
s01	2	ac	50	5	7	1.0519	c	0
s01	2	bc	83	7	7	0.63449	c	0
s01	2	bc	67	5	7	0.60111	c	0
s01	2	ab	83	1	7	0.56769	b	0
s01	2	ab	100	5	7	0.46753	b	0
s01	2	ac	33	7	7	0.53423	a	0
s01	2	ac	17	1	7	0.75138	a	0
s01	2	bc	33	7	7	0.66788	b	0
s01	2	bc	17	1	7	0.46748	b	0
s02	1	ab	33	5	7	1.0518	b	0
s02	1	ac	50	5	7	1.2188	c	0
s02	1	bc	33	7	7	1.0852	b	0
s02	1	ac	17	7	7	1.152	a	0
s02	1	ac	17	5	7	0.81809	c	0
s02	1	bc	17	3	7	0.88509	b	0
s02	1	ab	17	5	7	1.4192	c	1
s02	1	ac	100	7	7	0.93498	b	1
s02	1	ab	50	5	7	1.3858	c	1
s02	1	bc	100	1	7	1.7531	b	0
s02	1	ab	33	1	7	1.4526	b	0
s02	1	bc	67	7	7	1.2355	b	0
s02	1	bc	17	7	7	2.087	a	1
s02	1	ac	33	7	7	2.4376	c	0
s02	1	bc	100	3	7	1.6028	b	0
s02	1	ab	83	7	7	1.0686	a	0
s02	1	ab	100	7	7	1.9034	c	1
s02	1	ab	83	5	7	0.90167	b	0
s02	1	ab	0	5	7	1.3023	c	1
s02	1	ac	67	1	7	1.4025	b	1
s02	1	ac	83	1	7	1.319	b	1
s02	1	ab	83	1	7	2.1538	b	0
s02	1	bc	33	1	7	1.1521	b	0
s02	1	ab	0	1	7	1.2689	a	0
s02	1	bc	17	5	7	0.81811	b	0
s02	1	bc	33	3	7	0.90166	b	0
s02	1	bc	83	5	7	1.4526	c	0
s02	1	ab	67	1	7	1.6363	b	0
s02	1	ac	83	5	7	3.189	c	0
s02	1	ab	83	3	7	0.78491	b	0
s02	1	ac	0	3	7	2.3208	b	1
s02	1	ac	67	5	7	1.1855	a	0
s02	1	ac	50	7	7	0.88488	c	0
s02	1	bc	67	1	7	1.4192	b	0
s02	1	bc	0	5	7	1.7364	c	0
s02	1	bc	67	5	7	1.102	a	1
s02	1	ac	17	1	7	0.95173	a	0
s02	1	bc	83	3	7	2.7048	c	0
s02	1	ab	50	7	7	1.319	a	0
s02	1	bc	17	1	7	2.1705	b	0
s02	1	bc	83	7	7	2.2039	a	1
s02	1	bc	33	5	7	0.95168	b	0
s02	1	ab	67	5	7	1.1187	c	1
s02	1	ab	17	7	7	3.0387	c	1
s02	1	ac	100	5	7	1.1521	a	0
s02	1	ac	50	3	7	1.0519	c	0
s02	1	bc	50	7	7	1.5861	c	0
s02	1	bc	50	5	7	1.1687	a	1
s02	1	bc	0	7	7	0.75139	c	0
s02	1	ac	67	7	7	1.0018	c	0
s02	1	ac	33	1	7	0.86818	a	0
s02	1	ab	17	1	7	0.71794	a	0
s02	1	ab	100	5	7	0.75137	b	0
s02	1	ac	17	3	7	0.81809	a	0
s02	1	ac	50	1	7	0.90162	c	0
s02	1	ab	100	3	7	0.66783	b	0
s02	1	ac	83	3	7	0.90155	b	1
s02	1	bc	0	3	7	0.90158	b	0
s02	1	ac	83	7	7	1.6362	a	0
s02	1	ac	100	1	7	1.5695	a	0
s02	1	ac	100	3	7	0.86818	b	1
s02	1	ac	0	7	7	1.0688	b	1
s02	1	ac	0	5	7	1.3523	a	0
s02	1	ab	33	7	7	1.5695	c	1
s02	1	ac	33	3	7	0.90166	a	0
s02	1	bc	83	1	7	0.73468	b	0
s02	1	ac	67	3	7	0.90163	a	0
s02	1	ab	67	3	7	1.2355	b	0
s02	1	ab	50	1	7	0.8515	b	0
s02	1	ab	0	7	7	1.0852	c	1
s02	1	bc	0	1	7	0.78474	b	0
s02	1	ab	50	3	7	0.96843	a	0
s02	1	ab	100	1	7	0.78474	b	0
s02	1	bc	67	3	7	0.55098	b	0
s02	1	bc	50	1	7	2.254	c	0
s02	1	ab	67	7	7	0.95175	b	0
s02	1	ab	0	3	7	0.78476	a	0
s02	1	ac	0	1	7	2.8216	a	0
s02	1	ac	33	5	7	0.88495	a	0
s02	1	bc	100	5	7	0.9183	b	0
s02	1	bc	50	3	7	1.2188	b	0
s02	1	bc	100	7	7	1.1354	c	0
s02	1	ab	33	3	7	0.90164	b	0
s02	1	ab	17	3	7	1.1354	a	0
s02	1	ac	17	3	7	0.76802	a	0
s02	1	bc	67	7	7	1.1187	c	0
s02	1	ac	17	5	7	1.1521	a	0
s02	1	ac	0	3	7	0.80148	a	0
s02	1	ac	83	3	7	0.76801	a	0
s02	1	bc	67	1	7	0.78472	b	0
s02	1	bc	0	7	7	0.9183	b	0
s02	1	bc	33	7	7	1.1855	b	0
s02	1	ac	17	7	7	0.90165	a	0
s02	1	ab	83	3	7	2.6047	b	0
s02	1	ac	67	3	7	0.86825	a	0
s02	1	ab	100	7	7	1.5194	a	0
s02	1	ac	50	7	7	0.7513	a	0
s02	1	ab	67	7	7	2.4043	b	0
s02	1	ab	50	5	7	1.5694	b	0
s02	1	bc	33	5	7	0.98509	b	0
s02	1	ab	83	1	7	1.9201	a	0
s02	1	ab	83	5	7	1.1687	b	0
s02	1	ab	67	3	7	0.91832	b	0
s02	1	ac	0	5	7	1.1855	b	1
s02	1	bc	100	1	7	0.98513	a	1
s02	1	bc	17	1	7	0.96838	b	0
s02	1	bc	17	7	7	0.90165	b	0
s02	1	bc	67	3	7	0.78477	b	0
s02	1	ac	50	3	7	1.0351	b	1
s02	1	bc	50	1	7	0.93496	b	0
s02	1	ab	50	7	7	1.486	a	0
s02	1	ac	100	7	7	1.2689	a	0
s02	1	ab	100	1	7	0.95175	b	0
s02	1	bc	50	3	7	2.4376	b	0
s02	1	ab	33	1	7	0.78476	a	0
s02	1	ac	0	7	7	0.80148	c	0
s02	1	ac	67	5	7	0.93498	c	0
s02	1	ab	17	3	7	1.2355	a	0
s02	1	bc	17	3	7	0.81816	b	0
s02	1	bc	50	5	7	1.87	a	1
s02	1	ab	100	5	7	0.66787	b	0
s02	1	ab	83	7	7	1.4693	c	1
s02	1	ac	100	3	7	1.8199	b	1
s02	1	bc	0	5	7	1.5194	b	0
s02	1	ac	100	5	7	0.90156	b	1
s02	1	ac	33	7	7	1.002	a	0
s02	1	bc	100	3	7	0.93503	b	0
s02	1	ab	67	1	7	0.66788	a	0
s02	1	ac	100	1	7	0.98529	a	0
s02	1	bc	83	5	7	2.9219	b	0
s02	1	bc	50	7	7	1.536	c	0
s02	1	ab	0	1	7	0.75137	a	0
s02	1	ab	0	3	7	0.85151	a	0
s02	1	ab	17	7	7	1.2689	c	1
s02	1	bc	100	7	7	0.73464	c	0
s02	1	ac	50	1	7	0.88495	a	0
s02	1	ab	33	7	7	1.102	b	0
s02	1	ac	0	1	7	0.91832	a	0
s02	1	bc	83	7	7	0.91832	b	0
s02	1	ab	50	3	7	0.65118	b	0
s02	1	bc	17	5	7	0.86825	b	0
s02	1	bc	33	1	7	0.86821	a	1
s02	1	ab	50	1	7	0.95174	a	0
s02	1	ac	67	7	7	0.90163	b	1
s02	1	ab	17	1	7	0.88494	a	0
s02	1	ac	33	5	7	0.68455	c	0
s02	1	ac	33	1	7	0.61781	a	0
s02	1	ac	67	1	7	0.66791	a	0
s02	1	bc	33	3	7	0.70126	b	0
s02	1	bc	83	3	7	0.5009	b	0
s02	1	ac	33	3	7	0.68458	b	1
s02	1	ac	50	5	7	0.81843	a	0
s02	1	ac	83	7	7	0.91829	c	0
s02	1	ac	83	1	7	0.71794	a	0
s02	1	ab	0	7	7	1.3858	c	1
s02	1	bc	67	5	7	0.050082	a	1
s02	1	ab	17	5	7	1.1354	b	0
s02	1	ab	0	5	7	1.0018	b	0
s02	1	ac	17	1	7	0.55098	a	0
s02	1	ab	67	5	7	0.88488	b	0
s02	1	ab	33	5	7	1.8867	a	0
s02	1	bc	0	1	7	0.65115	a	1
s02	1	ab	100	3	7	0.61779	b	0
s02	1	bc	83	1	7	0.7514	b	0
s02	1	ac	83	5	7	1.2689	c	0
s02	1	ab	33	3	7	1.3524	a	0
s02	1	bc	100	5	7	1.2022	b	0
s02	1	bc	0	3	7	0.71795	b	0
s02	1	bc	100	1	7	0.985	a	1
s02	1	ab	50	3	7	0.98514	a	0
s02	1	ab	0	1	7	0.81818	a	0
s02	1	ac	33	1	7	0.85155	b	1
s02	1	ab	83	5	7	0.71794	b	0
s02	1	ab	83	1	7	0.6679	b	0
s02	1	bc	67	1	7	0.63437	b	0
s02	1	ab	83	7	7	1.9368	c	1
s02	1	bc	33	5	7	0.98518	b	0
s02	1	ab	100	3	7	0.8682	b	0
s02	1	ac	50	1	7	0.63448	a	0
s02	1	bc	100	7	7	0.8181	c	0
s02	1	ac	67	5	7	0.8682	b	1
s02	1	bc	33	7	7	1.0686	b	0
s02	1	ac	67	1	7	0.76804	a	0
s02	1	bc	0	3	7	2.2039	b	0
s02	1	bc	100	5	7	1.319	a	1
s02	1	ab	50	7	7	0.68453	b	0
s02	1	bc	50	1	7	0.95173	b	0
s02	1	ab	33	5	7	1.1353	c	1
s02	1	ac	100	7	7	1.3524	b	1
s02	1	ac	0	3	7	0.86821	b	1
s02	1	ab	33	7	7	0.81816	a	0
s02	1	ac	50	3	7	0.76804	a	0
s02	1	bc	83	5	7	0.83484	b	0
s02	1	ac	100	3	7	0.65138	b	1
s02	1	ac	50	5	7	0.68454	a	0
s02	1	ac	17	5	7	0.88492	a	0
s02	1	bc	50	3	7	0.56765	b	0
s02	1	ac	17	3	7	0.86821	a	0
s02	1	bc	67	3	7	1.3357	b	0
s02	1	bc	67	7	7	1.219	b	0
s02	1	bc	83	7	7	1.319	b	0
s02	1	bc	33	1	7	1.87	b	0
s02	1	bc	17	7	7	1.0685	b	0
s02	1	ab	67	7	7	0.70126	b	0
s02	1	ab	0	7	7	1.2522	c	1
s02	1	ac	0	5	7	0.78473	c	0
s02	1	ab	50	5	7	1.1187	a	0
s02	1	ac	83	1	7	0.86825	b	1
s02	1	ab	0	5	7	1.6028	a	0
s02	1	ab	67	5	7	1.6863	b	0
s02	1	bc	0	7	7	0.75127	b	0
s02	1	ac	0	1	7	1.0853	a	0
s02	1	ab	100	1	7	0.73464	b	0
s02	1	bc	67	5	7	1.3357	c	0
s02	1	ab	33	3	7	0.98513	b	0
s02	1	ab	17	3	7	0.76806	a	0
s02	1	ab	17	5	7	0.91833	a	0
s02	1	ac	0	7	7	1.2689	c	0
s02	1	bc	83	3	7	0.66783	b	0
s02	1	bc	17	3	7	0.58437	b	0
s02	1	ac	67	7	7	0.65117	a	0
s02	1	bc	83	1	7	1.1186	b	0
s02	1	bc	0	5	7	0.98506	b	0
s02	1	ac	17	1	7	1.0853	a	0
s02	1	ac	50	7	7	0.95171	c	0
s02	1	ab	83	3	7	0.58435	b	0
s02	1	ac	100	5	7	1.1521	a	0
s02	1	ab	67	3	7	0.80144	b	0
s02	1	ac	83	5	7	1.1186	c	0
s02	1	ac	67	3	7	1.2522	a	0
s02	1	bc	0	1	7	0.58438	b	0
s02	1	ab	0	3	7	0.63443	a	0
s02	1	ac	83	3	7	0.66787	b	1
s02	1	ac	33	7	7	1.0352	c	0
s02	1	bc	17	5	7	0.61778	b	0
s02	1	bc	50	7	7	0.73461	a	1
s02	1	ab	33	1	7	0.70124	b	0
s02	1	ab	100	7	7	0.76806	b	0
s02	1	ab	100	5	7	0.58434	b	0
s02	1	bc	33	3	7	0.60111	b	0
s02	1	bc	50	5	7	0.51754	b	0
s02	1	ab	17	7	7	1.1354	a	0
s02	1	ac	33	3	7	0.91828	a	0
s02	1	ab	50	1	7	1.0853	c	1
s02	1	ac	100	1	7	1.1521	c	0
s02	1	ac	83	7	7	0.93498	c	0
s02	1	ab	17	1	7	0.76803	a	0
s02	1	ac	33	5	7	0.95169	a	0
s02	1	bc	17	1	7	0.8181	b	0
s02	1	ab	67	1	7	1.0017	b	0
s02	1	bc	100	3	7	0.76803	a	1
s02	1	ac	17	7	7	0.71795	c	0
s02	1	bc	0	7	7	0.63443	b	0
s02	1	ac	100	1	7	0.65117	a	0
s02	1	bc	50	7	7	0.5677	b	0
s02	1	ac	17	5	7	0.66793	a	0
s02	1	bc	67	1	7	1.1854	b	0
s02	1	bc	33	3	7	0.78469	b	0
s02	1	bc	100	5	7	1.3525	c	0
s02	1	ab	100	3	7	0.70119	b	0
s02	1	ab	33	7	7	1.2356	a	0
s02	1	ac	83	3	7	0.86827	b	1
s02	1	ab	17	1	7	0.56776	a	0
s02	1	bc	17	5	7	0.61783	b	0
s02	1	ac	83	7	7	0.86816	b	1
s02	1	ac	83	1	7	0.60107	a	0
s02	1	bc	17	7	7	1.6698	b	0
s02	1	ab	0	1	7	1.9702	a	0
s02	1	ab	33	1	7	1.5194	a	0
s02	1	ac	0	3	7	1.3858	a	0
s02	1	ab	50	3	7	0.55097	b	0
s02	1	ab	67	1	7	1.0352	b	0
s02	1	bc	0	3	7	0.65114	b	0
s02	1	ab	67	7	7	1.2858	b	0
s02	1	ac	33	1	7	0.68452	b	1
s02	1	ab	67	3	7	0.70131	b	0
s02	1	ac	50	5	7	1.3524	a	0
s02	1	bc	17	3	7	0.60112	b	0
s02	1	bc	67	3	7	0.51753	b	0
s02	1	bc	100	3	7	0.51764	b	0
s02	1	ac	0	7	7	0.91832	c	0
s02	1	ab	83	7	7	1.6363	b	0
s02	1	ab	0	3	7	1.9367	a	0
s02	1	ac	0	1	7	0.76805	a	0
s02	1	ab	17	7	7	1.6028	c	1
s02	1	ab	50	5	7	1.7031	c	1
s02	1	bc	83	1	7	0.68456	b	0
s02	1	ac	50	1	7	0.63446	a	0
s02	1	ac	33	3	7	0.88495	a	0
s02	1	bc	33	1	7	0.60107	b	0
s02	1	bc	17	1	7	0.55097	b	0
s02	1	ab	33	3	7	1.2189	a	0
s02	1	ab	0	5	7	0.91832	c	1
s02	1	bc	33	7	7	0.53428	a	1
s02	1	ab	33	5	7	0.66783	c	1
s02	1	ac	0	5	7	0.58449	a	0
s02	1	bc	67	5	7	0.73462	b	0
s02	1	bc	100	1	7	0.75128	b	0
s02	1	ac	67	3	7	0.6345	b	1
s02	1	ac	33	5	7	0.90158	a	0
s02	1	ac	100	3	7	1.1187	c	0
s02	1	ab	50	7	7	3.3059	b	0
s02	1	ab	100	1	7	0.83482	b	0
s02	1	ab	50	1	7	0.88493	b	0
s02	1	bc	0	5	7	0.48419	b	0
s02	1	bc	33	5	7	0.51758	b	0
s02	1	bc	100	7	7	1.0685	c	0
s02	1	ab	67	5	7	0.78471	b	0
s02	1	bc	50	5	7	0.78466	b	0
s02	1	ab	17	5	7	0.78466	b	0
s02	1	bc	67	7	7	0.76805	b	0
s02	1	ac	67	1	7	1.2022	a	0
s02	1	ac	67	7	7	0.78466	c	0
s02	1	ac	100	7	7	1.0185	c	0
s02	1	bc	50	1	7	0.76803	b	0
s02	1	ac	67	5	7	0.76808	a	0
s02	1	bc	50	3	7	0.68459	b	0
s02	1	ac	50	7	7	0.60106	c	0
s02	1	bc	83	5	7	0.66789	c	0
[truncated: 14,801 more rows]
