# Supplementary material for: Idiosyncratic, Retinotopic Bias in Face Identification Modulated by Familiarity
Source: eNeuro. 2018 Oct 4;5(5):ENEURO.0054-18.2018. doi: 10.1523/ENEURO.0054-18.2018 (PMC6171739; doi:10.1523/ENEURO.0054-18.2018)
Supplement: Extended Data — The archive contains data from both experiments, as well as the analysis scripts. Download Extended Data 1, ZIP file. [file sup_enu-eN-NWR-0054-18-s02.zip › famretino2-3.0.0/exp2/data/questionnaire.csv]

subject	stim	name	contact_deptevent	contact_party	contact_grouplunch	contact_singlelunch	contact_text	contact_email	contact	ios	wescale	sci1	sci2	rank
s01	a	1	1	1	1	0	0	0	3	2	2	2	2	2
s01	b	1	1	1	1	0	1	1	5	3	3	3	3	1
s01	c	1	1	1	1	0	0	1	4	2	2	2	2	3
s02	a	1	1	1	1	0	0	0	3	3	2	2	3	2
s02	b	1	1	1	1	0	1	1	5	3	2	2	3	1
s02	c	1	1	0	0	0	0	0	1	2	1	2	2	3
s03	a	1	1	1	1	0	0	1	4	3	2	2	2	3
s03	b	1	1	1	1	0	1	1	5	3	2	2	2	2
s03	c	1	1	1	1	0	1	1	5	4	3	3	4	1
s04	a	1	1	1	1	0	0	0	3	2	1	1	1	3
s04	b	1	1	1	1	0	0	0	3	3	2	2	2	1
s04	c	1	1	1	1	0	0	0	3	2	1	2	1	2
s05	a	1	1	1	1	0	1	1	5	6	6	6	6	3
s05	b	1	1	1	0	0	0	0	2	4	4	4	4	2
s05	c	1	1	1	0	0	0	0	2	2	2	2	2	1
s06	a	1	1	1	1	0	1	1	5	4	4	4	4	3
s06	b	1	1	1	1	1	1	1	6	4	4	4	4	1
s06	c	1	1	1	1	0	0	1	4	3	3	4	3	2
s07	a	1	1	1	1	0	0	1	4	4	4	4	4	1
s07	b	1	1	1	1	0	0	0	3	2	1	1	1	3
s07	c	1	1	1	1	0	0	0	3	2	2	1	1	2
s08	a	1	1	1	1	0	0	1	4	3	3	3	3	1
s08	b	1	1	1	0	0	0	0	2	2	1	1	1	2
s08	c	1	1	1	0	0	0	0	2	2	1	1	1	3
s09	a	1	1	1	1	0	0	0	3	5	4	4	4	1
s09	b	1	1	1	1	0	0	0	3	4	4	4	4	2
s09	c	1	1	1	1	0	0	0	3	3	3	3	3	3
s10	a	1	1	1	1	0	1	1	5	5	5	5	4	1
s10	b	1	1	1	1	0	0	1	4	4	4	4	4	2
s10	c	1	1	1	1	0	0	1	4	3	4	4	4	3
