# Supplementary material for: Idiosyncratic, Retinotopic Bias in Face Identification Modulated by Familiarity
Source: eNeuro. 2018 Oct 4;5(5):ENEURO.0054-18.2018. doi: 10.1523/ENEURO.0054-18.2018 (PMC6171739; doi:10.1523/ENEURO.0054-18.2018)
Supplement: Extended Data — The archive contains data from both experiments, as well as the analysis scripts. Download Extended Data 1, ZIP file. [file sup_enu-eN-NWR-0054-18-s02.zip › famretino2-3.0.0/exp2/derivatives/pse.csv]

subject	session	morph_type	pos_num	pse
s01	1	ac	45	60.740652484663954
s02	1	ac	45	116.1597767978241
s03	1	ac	45	50.32652034634602
s04	1	ac	45	90.24847380497165
s05	1	ac	45	76.73672483413606
s06	1	ac	45	58.63312177058013
s07	1	ac	45	86.19409970500483
s08	1	ac	45	52.17107162864408
s09	1	ac	45	62.066496238626655
s10	1	ac	45	69.65394797623003
s01	1	ac	135	36.27037743018151
s02	1	ac	135	93.6316658134441
s03	1	ac	135	66.18585790902185
s04	1	ac	135	29.258487927339065
s05	1	ac	135	56.704149696129406
s06	1	ac	135	64.01077974378703
s07	1	ac	135	88.97345969426378
s08	1	ac	135	39.28756508937657
s09	1	ac	135	63.57690127794737
s10	1	ac	135	76.34219076930697
s01	1	ac	225	32.10778257793654
s02	1	ac	225	52.74765253472056
s03	1	ac	225	46.84055189179049
s04	1	ac	225	-3.1658424994678427
s05	1	ac	225	19.1358728856562
s06	1	ac	225	31.863247491629735
s07	1	ac	225	44.729186794555545
s08	1	ac	225	34.64955452690666
s09	1	ac	225	55.96302457729429
s10	1	ac	225	41.72674972040224
s01	1	ac	315	27.392407341785557
s02	1	ac	315	7.265125686262756
s03	1	ac	315	37.78963013126051
s04	1	ac	315	35.9328995343176
s05	1	ac	315	40.045355961736064
s06	1	ac	315	41.80311223264391
s07	1	ac	315	29.690476997231922
s08	1	ac	315	30.049664542874304
s09	1	ac	315	20.40342649882706
s10	1	ac	315	36.14918423519801
s01	1	ab	45	55.84688681593743
s02	1	ab	45	52.02572010744988
s03	1	ab	45	51.71892324277643
s04	1	ab	45	70.22824888315864
s05	1	ab	45	60.58974744547078
s06	1	ab	45	53.55713947176032
s07	1	ab	45	75.6321811642717
s08	1	ab	45	48.08749900593406
s09	1	ab	45	68.76708593651422
s10	1	ab	45	55.23073042204718
s01	1	ab	135	51.56399034924831
s02	1	ab	135	45.08423581166321
s03	1	ab	135	49.61875651716377
s04	1	ab	135	55.02428067273911
s05	1	ab	135	51.03978200685648
s06	1	ab	135	56.48909968060961
s07	1	ab	135	50.70785155372292
s08	1	ab	135	45.0265692812668
s09	1	ab	135	54.356028220777205
s10	1	ab	135	54.50143533445149
s01	1	ab	225	51.21037512774644
s02	1	ab	225	41.13348753642293
s03	1	ab	225	43.36398317882565
s04	1	ab	225	68.93477158809962
s05	1	ab	225	52.9305781144763
s06	1	ab	225	48.05115775102888
s07	1	ab	225	50.23261884517548
s08	1	ab	225	44.04180203404129
s09	1	ab	225	45.95552977274794
s10	1	ab	225	48.742198069858
s01	1	ab	315	61.53169936472437
s02	1	ab	315	44.383046503985845
s03	1	ab	315	48.96295819633408
s04	1	ab	315	88.12140401551375
s05	1	ab	315	62.88815903552703
s06	1	ab	315	57.41787793156936
s07	1	ab	315	53.13627155721492
s08	1	ab	315	50.759308704536515
s09	1	ab	315	48.428317341424034
s10	1	ab	315	57.810074974900175
s01	1	bc	45	93.05084169143063
s02	1	bc	45	112.63553198418012
s03	1	bc	45	87.05473098807113
s04	1	bc	45	93.98357940355623
s05	1	bc	45	76.26960791725132
s06	1	bc	45	59.027093032634156
s07	1	bc	45	78.33221868679762
s08	1	bc	45	55.055183946720206
s09	1	bc	45	64.82057089097808
s10	1	bc	45	86.3720279244288
s01	1	bc	135	89.83587461864178
s02	1	bc	135	130.17103698457507
s03	1	bc	135	80.0578271396457
s04	1	bc	135	106.50480793451489
s05	1	bc	135	92.62694208368583
s06	1	bc	135	80.26802731652816
s07	1	bc	135	91.12866749827208
s08	1	bc	135	36.205671673211164
s09	1	bc	135	61.809992553153165
s10	1	bc	135	88.39339710627152
s01	1	bc	225	38.39846901279559
s02	1	bc	225	60.37445208626416
s03	1	bc	225	64.34069645568681
s04	1	bc	225	22.372595725307292
s05	1	bc	225	40.18398104534076
s06	1	bc	225	59.706156201006955
s07	1	bc	225	64.31375675594397
s08	1	bc	225	42.1669909257088
s09	1	bc	225	70.00387367654041
s10	1	bc	225	53.78110149300819
s01	1	bc	315	32.66575438983891
s02	1	bc	315	53.837959502073936
s03	1	bc	315	53.0749617991316
s04	1	bc	315	9.991696268364805
s05	1	bc	315	63.761226457404454
s06	1	bc	315	28.956922189038746
s07	1	bc	315	50.18746720577586
s08	1	bc	315	18.46111632944868
s09	1	bc	315	52.36710217824453
s10	1	bc	315	46.96046787560689
s01	2	ac	45	97.09161427452412
s02	2	ac	45	105.36401047480201
s03	2	ac	45	65.74548824393898
s04	2	ac	45	99.58448035368755
s05	2	ac	45	95.73028703125391
s06	2	ac	45	53.471487767900456
s07	2	ac	45	79.52058876502012
s08	2	ac	45	49.8447135809773
s09	2	ac	45	65.44412505200883
s10	2	ac	45	66.48073925540683
s01	2	ac	135	57.10430165949458
s02	2	ac	135	82.32586782254745
s03	2	ac	135	66.4415632793286
s04	2	ac	135	51.391250312279276
s05	2	ac	135	96.86713760426471
s06	2	ac	135	74.49561072641998
s07	2	ac	135	63.95412508796478
s08	2	ac	135	48.974251089053425
s09	2	ac	135	67.3321048646074
s10	2	ac	135	77.99291342275089
s01	2	ac	225	39.806556376806526
s02	2	ac	225	9.125244950322262
s03	2	ac	225	62.34410175494534
s04	2	ac	225	21.945799824309248
s05	2	ac	225	17.178467336213608
s06	2	ac	225	23.991978742793208
s07	2	ac	225	21.61522394865612
s08	2	ac	225	42.82784503934333
s09	2	ac	225	45.9681321298469
s10	2	ac	225	50.204392918870255
s01	2	ac	315	26.626149453787882
s02	2	ac	315	5.40697920786031
s03	2	ac	315	48.54963153676936
s04	2	ac	315	7.1937721005689
s05	2	ac	315	47.902398391221446
s06	2	ac	315	-1.8963141488929196
s07	2	ac	315	22.528348176414365
s08	2	ac	315	32.09206444312284
s09	2	ac	315	8.622762505201756
s10	2	ac	315	41.749978067724044
s01	2	ab	45	57.88633949235853
s02	2	ab	45	56.09862620440756
s03	2	ab	45	53.08299461655424
s04	2	ab	45	66.9420137357505
s05	2	ab	45	57.48229904076693
s06	2	ab	45	64.39768775811
s07	2	ab	45	61.17742137562355
s08	2	ab	45	62.30681997446444
s09	2	ab	45	54.260863872976095
s10	2	ab	45	57.981924804525264
s01	2	ab	135	52.707619648062426
s02	2	ab	135	36.674674607515634
s03	2	ab	135	50.29625276049936
s04	2	ab	135	39.867895424278544
s05	2	ab	135	43.141863276245246
s06	2	ab	135	56.62115787336708
s07	2	ab	135	70.51037206016795
s08	2	ab	135	53.848744392061626
s09	2	ab	135	59.411373981861466
s10	2	ab	135	53.995884383659096
s01	2	ab	225	58.971217811372014
s02	2	ab	225	50.416784409802176
s03	2	ab	225	47.05227387820327
s04	2	ab	225	57.88560081585697
s05	2	ab	225	58.731116250730665
s06	2	ab	225	45.37962141771941
s07	2	ab	225	25.211349962660346
s08	2	ab	225	41.254465952536506
s09	2	ab	225	49.72530344262303
s10	2	ab	225	46.69630486675977
s01	2	ab	315	63.67578387475281
s02	2	ab	315	58.95178562132666
s03	2	ab	315	45.82451587375391
s04	2	ab	315	83.42689534270639
s05	2	ab	315	66.1943808304873
s06	2	ab	315	62.18677015791232
s07	2	ab	315	34.22127920756615
s08	2	ab	315	55.945562152949336
s09	2	ab	315	46.9223840282543
s10	2	ab	315	52.87828778980776
s01	2	bc	45	92.21861266594331
s02	2	bc	45	94.6880234456422
s03	2	bc	45	83.37424609026408
s04	2	bc	45	94.11795383938508
s05	2	bc	45	100.7062080660233
s06	2	bc	45	54.189753128429814
s07	2	bc	45	73.12295730592854
s08	2	bc	45	30.868830673298454
s09	2	bc	45	63.0000884161109
s10	2	bc	45	85.82645354399446
s01	2	bc	135	98.00999403804252
s02	2	bc	135	128.0350470037918
s03	2	bc	135	84.53350348816556
s04	2	bc	135	137.9458787302502
s05	2	bc	135	105.71315927543992
s06	2	bc	135	87.88007164576004
s07	2	bc	135	44.88536675198575
s08	2	bc	135	27.811133590233254
s09	2	bc	135	50.324789021748586
s10	2	bc	135	81.78481232776288
s01	2	bc	225	15.714987272959824
s02	2	bc	225	35.584939550690656
s03	2	bc	225	53.44641016187618
s04	2	bc	225	23.812300302050694
s05	2	bc	225	14.715716999892066
s06	2	bc	225	71.2396669003804
s07	2	bc	225	87.25274461427486
s08	2	bc	225	45.51900500666471
s09	2	bc	225	60.95720601583088
s10	2	bc	225	44.69142565676168
s01	2	bc	315	29.401354964392993
s02	2	bc	315	17.353755516895788
s03	2	bc	315	42.94526493788079
s04	2	bc	315	6.028069714351965
s05	2	bc	315	31.667161438071805
s06	2	bc	315	19.103975597354804
s07	2	bc	315	72.11034542729932
s08	2	bc	315	30.59238118938544
s09	2	bc	315	50.14527367748729
s10	2	bc	315	44.27210137302789
