# Supplementary material for: Idiosyncratic, Retinotopic Bias in Face Identification Modulated by Familiarity
Source: eNeuro. 2018 Oct 4;5(5):ENEURO.0054-18.2018. doi: 10.1523/ENEURO.0054-18.2018 (PMC6171739; doi:10.1523/ENEURO.0054-18.2018)
Supplement: Extended Data — The archive contains data from both experiments, as well as the analysis scripts. Download Extended Data 1, ZIP file. [file sup_enu-eN-NWR-0054-18-s02.zip › famretino2-3.0.0/model/README.md]

# Model

This directory contains simulations using the Compressive Spatial
Summation model developed by Kendrick Kay et al. [1, 2]. We reimplemented
the model in Python, and the original MATLAB version can be found here:
[http://kendrickkay.net/socmodel/](http://kendrickkay.net/socmodel/)

# Description of files

## Python package containing helper functions 
- [cssmodel](cssmodel): this directory contains the python
  implementation of the CSS model and a module containing helper
  functions for the simulation
- [cssmodel_example.ipynb](cssmodel_example.ipynb): this jupyter
  notebook contains an example of the CSS model reproducing the example
  in [http://kendrickkay.net/socmodel/html/cssmodel_example.html](http://kendrickkay.net/socmodel/html/cssmodel_example.html)

## Simulation scripts
- [check_params.ipynb](run_simulation.ipynb): this jupyter notebook is
  used to plot figures similar to Kay et al., 2015 after we reanalyzed
their data. Used as a sanity check.
- [run_simulation.ipynb](run_simulation.ipynb): this jupyter notebook
  contains the code used to run a previous version of the simulations. 
- [run_simulation_vtcdata.ipynb](run_simulation_vtcdata.ipynb): this jupyter notebook
  contains the code used to run the simulations reported in the paper.  It uses the parameters estimated from the original data from Kay et al., 2015. We also provide a script to run the analyses in parallel, and that script is [run_simulation_vtcdata.py](run_simulation_vtcdata.py).
A condor submit file is provided as well.
- [plot_simdata.Rmd](plot_simdata.Rmd): this RMarkdown notebook is used
  to plot the results of the simulation with changes in gain.
- [plot_simdata_rfincrease.Rmd](plot_simdata_rfincrease.Rmd): this RMarkdown notebook is used
  to plot the results of the simulation with changes in RF size.
- [plot_simdata_moreunits.Rmd](plot_simdata_moreunits.Rmd): this RMarkdown notebook is used
  to plot the results of the simulation with more simulated units.
- [inputs](inputs): directory containing various data used in the
  simulation; mostly values exported from figures in [2].
- [outputs](outputs): directory containing the results of the
  simulations.


# References

1. [Kay, K.N., Winawer, J., Mezer, A., & Wandell, B.A. Compressive spatial summation in human visual cortex. *Journal of Neurophysiology* (2013).](https://www.ncbi.nlm.nih.gov/pubmed/23615546)
2. [Kay, K. N., Weiner, K. S., & Grill-Spector, K. Attention reduces spatial uncertainty in human ventral temporal cortex. *Current Biology* (2015).](https://www.ncbi.nlm.nih.gov/pubmed/25702580)
