# Supplementary material for: Idiosyncratic, Retinotopic Bias in Face Identification Modulated by Familiarity
Source: eNeuro. 2018 Oct 4;5(5):ENEURO.0054-18.2018. doi: 10.1523/ENEURO.0054-18.2018 (PMC6171739; doi:10.1523/ENEURO.0054-18.2018)
Supplement: Extended Data — The archive contains data from both experiments, as well as the analysis scripts. Download Extended Data 1, ZIP file. [file sup_enu-eN-NWR-0054-18-s02.zip › famretino2-3.0.0/model/inputs/kay2015_eccentricity.csv]

IOG	2.052173913043478
pFus	2.452173913043478
mFus	1.8608695652173917
IOG-low	1.9594202898550719
IOG-high	2.1565217391304343
pFus-low	2.342028985507246
pFus-high	2.585507246376811
mFus-low	1.7507246376811596
mFus-high	2.0057971014492746
