# Supplementary material for: Idiosyncratic, Retinotopic Bias in Face Identification Modulated by Familiarity
Source: eNeuro. 2018 Oct 4;5(5):ENEURO.0054-18.2018. doi: 10.1523/ENEURO.0054-18.2018 (PMC6171739; doi:10.1523/ENEURO.0054-18.2018)
Supplement: Extended Data — The archive contains data from both experiments, as well as the analysis scripts. Download Extended Data 1, ZIP file. [file sup_enu-eN-NWR-0054-18-s02.zip › famretino2-3.0.0/model/inputs/kay2015_size.csv]

IOG	2.745664739884393
IOG-low	2.647398843930636
IOG-high	2.8265895953757227
pFus	3.682080924855491
pFus-high	3.7745664739884393
pFus-low	3.5260115606936417
mFus	3.4046242774566475
mFus-high	3.4971098265895955
mFus-low	3.277456647398844
