# Supplementary material for: Idiosyncratic, Retinotopic Bias in Face Identification Modulated by Familiarity
Source: eNeuro. 2018 Oct 4;5(5):ENEURO.0054-18.2018. doi: 10.1523/ENEURO.0054-18.2018 (PMC6171739; doi:10.1523/ENEURO.0054-18.2018)
Supplement: Extended Data — The archive contains data from both experiments, as well as the analysis scripts. Download Extended Data 1, ZIP file. [file sup_enu-eN-NWR-0054-18-s02.zip › famretino2-3.0.0/model/outputs/sim-01_task-estimation_increase_units_500sim.csv]

	roi	ratio	n_voxels	gain	rf_increase	value	b_units
0	IOG	1	2	1.0	0.0	0.29859063240176714	1
1	IOG	1	2	1.0	0.0	0.7401787373158066	1
2	IOG	1	2	1.0	0.0	0.2968150081378834	1
3	IOG	1	2	1.0	0.0	0.3029617665377085	1
4	IOG	1	2	1.0	0.0	0.3858884855200079	1
5	IOG	1	2	1.0	0.0	1.9067518788592481	1
6	IOG	1	2	1.0	0.0	0.35370646626667696	1
7	IOG	1	2	1.0	0.0	0.8129072976570576	1
8	IOG	1	2	1.0	0.0	0.8816290743919188	1
9	IOG	1	2	1.0	0.0	0.20312038335276994	1
10	IOG	1	2	1.0	0.0	0.34930190820047147	1
11	IOG	1	2	1.0	0.0	967.2975696943257	1
12	IOG	1	2	1.0	0.0	16.827813738220435	1
13	IOG	1	2	1.0	0.0	1.3801326906342424	1
14	IOG	1	2	1.0	0.0	0.4668136194116245	1
15	IOG	1	2	1.0	0.0	0.15047846697398304	1
16	IOG	1	2	1.0	0.0	0.8844987857592296	1
17	IOG	1	2	1.0	0.0	4.627512721581306	1
18	IOG	1	2	1.0	0.0	0.7827495803851601	1
19	IOG	1	2	1.0	0.0	9.215773523482255	1
20	IOG	1	2	1.0	0.0	6.805023147672548	1
21	IOG	1	2	1.0	0.0	0.8619822426468942	1
22	IOG	1	2	1.0	0.0	4.870248414658955	1
23	IOG	1	2	1.0	0.0	2.465805470515736	1
24	IOG	1	2	1.0	0.0	0.7126049508428562	1
25	IOG	1	2	1.0	0.0	0.5374492900304073	1
26	IOG	1	2	1.0	0.0	0.936535996919094	1
27	IOG	1	2	1.0	0.0	4.436020540857875	1
28	IOG	1	2	1.0	0.0	0.11861434514468308	1
29	IOG	1	2	1.0	0.0	6.3038345481785525	1
30	IOG	1	2	1.0	0.0	0.13190062808971012	1
31	IOG	1	2	1.0	0.0	0.13242516028164597	1
32	IOG	1	2	1.0	0.0	2.109280090404832	1
33	IOG	1	2	1.0	0.0	1.4354043278519655	1
34	IOG	1	2	1.0	0.0	8.575712161990712	1
35	IOG	1	2	1.0	0.0	2.645228261925286	1
36	IOG	1	2	1.0	0.0	1.2627872850506627	1
37	IOG	1	2	1.0	0.0	5.668075660442085	1
38	IOG	1	2	1.0	0.0	0.47595585818168984	1
39	IOG	1	2	1.0	0.0	31.19111228515282	1
40	IOG	1	2	1.0	0.0	5.945067923909527	1
41	IOG	1	2	1.0	0.0	0.147826475777845	1
42	IOG	1	2	1.0	0.0	5.005776380999538	1
43	IOG	1	2	1.0	0.0	1.2522091862899853	1
44	IOG	1	2	1.0	0.0	2.8833887622465717	1
45	IOG	1	2	1.0	0.0	0.3308531197123207	1
46	IOG	1	2	1.0	0.0	2.058633362011983	1
47	IOG	1	2	1.0	0.0	0.5879116256884647	1
48	IOG	1	2	1.0	0.0	1.3691774255211415	1
49	IOG	1	2	1.0	0.0	0.6515632930834153	1
50	IOG	1	2	1.0	0.0	0.7056232335114502	1
51	IOG	1	2	1.0	0.0	0.9036811175817201	1
52	IOG	1	2	1.0	0.0	10.68476834787513	1
53	IOG	1	2	1.0	0.0	7.8304311755270515	1
54	IOG	1	2	1.0	0.0	3.51221479053333	1
55	IOG	1	2	1.0	0.0	20.067049297463647	1
56	IOG	1	2	1.0	0.0	218.23077836294328	1
57	IOG	1	2	1.0	0.0	0.5420695303236938	1
58	IOG	1	2	1.0	0.0	1.1709255352272938	1
59	IOG	1	2	1.0	0.0	0.013165316229384955	1
60	IOG	1	2	1.0	0.0	1.6800840298928403	1
61	IOG	1	2	1.0	0.0	1.2135871644856009	1
62	IOG	1	2	1.0	0.0	0.21721192320196153	1
63	IOG	1	2	1.0	0.0	0.5132233875833943	1
64	IOG	1	2	1.0	0.0	1.1825802541977892	1
65	IOG	1	2	1.0	0.0	0.20341594822691267	1
66	IOG	1	2	1.0	0.0	0.686328439246962	1
67	IOG	1	2	1.0	0.0	1.0091581704061272	1
68	IOG	1	2	1.0	0.0	5.93905010844454	1
69	IOG	1	2	1.0	0.0	70.01626187139654	1
70	IOG	1	2	1.0	0.0	2.125812943182034	1
71	IOG	1	2	1.0	0.0	0.6500424426228614	1
72	IOG	1	2	1.0	0.0	0.5639297125820926	1
73	IOG	1	2	1.0	0.0	0.40192286138346556	1
74	IOG	1	2	1.0	0.0	0.9288048646963086	1
75	IOG	1	2	1.0	0.0	0.655796413095788	1
76	IOG	1	2	1.0	0.0	1.2812571744319545	1
77	IOG	1	2	1.0	0.0	18.39367882142722	1
78	IOG	1	2	1.0	0.0	1.0755470003523255	1
79	IOG	1	2	1.0	0.0	0.0883930422991081	1
80	IOG	1	2	1.0	0.0	0.054116293160107964	1
81	IOG	1	2	1.0	0.0	0.2155074374595376	1
82	IOG	1	2	1.0	0.0	0.9363711925687689	1
83	IOG	1	2	1.0	0.0	1.8278949888671416	1
84	IOG	1	2	1.0	0.0	15.965673501550562	1
85	IOG	1	2	1.0	0.0	0.39547190134010296	1
86	IOG	1	2	1.0	0.0	0.0847692537809843	1
87	IOG	1	2	1.0	0.0	1.0928766696680172	1
88	IOG	1	2	1.0	0.0	1.9710671827832356	1
89	IOG	1	2	1.0	0.0	55.42363007138159	1
90	IOG	1	2	1.0	0.0	0.6698751884537223	1
91	IOG	1	2	1.0	0.0	6.852737048524435	1
92	IOG	1	2	1.0	0.0	1.9208380603076236	1
93	IOG	1	2	1.0	0.0	4.7682760822856505	1
94	IOG	1	2	1.0	0.0	1.5768595742966596	1
95	IOG	1	2	1.0	0.0	1.4863608758656708	1
96	IOG	1	2	1.0	0.0	1.4203743248170486	1
97	IOG	1	2	1.0	0.0	0.07041444935126762	1
98	IOG	1	2	1.0	0.0	0.1953131551324182	1
99	IOG	1	2	1.0	0.0	1.0085894492908123	1
100	IOG	1	2	1.0	0.0	8.929457364410819	1
101	IOG	1	2	1.0	0.0	3.6768212222891816	1
102	IOG	1	2	1.0	0.0	5.665062830280977	1
103	IOG	1	2	1.0	0.0	7.842830532692777	1
104	IOG	1	2	1.0	0.0	1.2306815784643492	1
105	IOG	1	2	1.0	0.0	0.13242970398566473	1
106	IOG	1	2	1.0	0.0	0.656410194881141	1
107	IOG	1	2	1.0	0.0	0.8223617693528147	1
108	IOG	1	2	1.0	0.0	0.13144815329303738	1
109	IOG	1	2	1.0	0.0	0.1703656361639302	1
110	IOG	1	2	1.0	0.0	0.4970350300005912	1
111	IOG	1	2	1.0	0.0	244.6240409023638	1
112	IOG	1	2	1.0	0.0	0.8377989640372965	1
113	IOG	1	2	1.0	0.0	6.907878321836409	1
114	IOG	1	2	1.0	0.0	1.2952312242979005	1
115	IOG	1	2	1.0	0.0	0.5832498695602693	1
116	IOG	1	2	1.0	0.0	5.083701644789864	1
117	IOG	1	2	1.0	0.0	1.093116868508001	1
118	IOG	1	2	1.0	0.0	0.030860399010604334	1
119	IOG	1	2	1.0	0.0	2.847848841670572	1
120	IOG	1	2	1.0	0.0	0.0	1
121	IOG	1	2	1.0	0.0	0.475801656340981	1
122	IOG	1	2	1.0	0.0	1.9012629805927552	1
123	IOG	1	2	1.0	0.0	3.4273450023712937	1
124	IOG	1	2	1.0	0.0	7.657795523375604	1
125	IOG	1	2	1.0	0.0	0.7381495549934689	1
126	IOG	1	2	1.0	0.0	58.1433928347571	1
127	IOG	1	2	1.0	0.0	1.5259328716887073	1
128	IOG	1	2	1.0	0.0	44.849991472150826	1
129	IOG	1	2	1.0	0.0	0.6849438089617933	1
130	IOG	1	2	1.0	0.0	0.19601510469527578	1
131	IOG	1	2	1.0	0.0	1.2069941312833594	1
132	IOG	1	2	1.0	0.0	207.86659282601326	1
133	IOG	1	2	1.0	0.0	33.30799235894891	1
134	IOG	1	2	1.0	0.0	7.1624999373356	1
135	IOG	1	2	1.0	0.0	1.38823264198112	1
136	IOG	1	2	1.0	0.0	0.10556345546115307	1
137	IOG	1	2	1.0	0.0	0.9253544023282889	1
138	IOG	1	2	1.0	0.0	13.36978099123408	1
139	IOG	1	2	1.0	0.0	1.1330669534411106	1
140	IOG	1	2	1.0	0.0	0.7981442507917522	1
141	IOG	1	2	1.0	0.0	1.353533979630832	1
142	IOG	1	2	1.0	0.0	0.6237126057100209	1
143	IOG	1	2	1.0	0.0	0.21137066407641644	1
144	IOG	1	2	1.0	0.0	0.09357779512153791	1
145	IOG	1	2	1.0	0.0	0.21231468514956037	1
146	IOG	1	2	1.0	0.0	1.0637339233459944	1
147	IOG	1	2	1.0	0.0	0.023484301783805124	1
148	IOG	1	2	1.0	0.0	8.734574893499094	1
149	IOG	1	2	1.0	0.0	16.07427024786149	1
150	IOG	1	2	1.0	0.0	2.7571205158493166	1
151	IOG	1	2	1.0	0.0	0.7155662741439863	1
152	IOG	1	2	1.0	0.0	1.7640510920849417	1
153	IOG	1	2	1.0	0.0	3.5413458368608772	1
154	IOG	1	2	1.0	0.0	0.5855447705505743	1
155	IOG	1	2	1.0	0.0	0.9234588380909698	1
156	IOG	1	2	1.0	0.0	3.184477204224211	1
157	IOG	1	2	1.0	0.0	8.525819166313092	1
158	IOG	1	2	1.0	0.0	3.6010890897203716	1
159	IOG	1	2	1.0	0.0	7.029605583376157	1
160	IOG	1	2	1.0	0.0	7.176587095361265	1
161	IOG	1	2	1.0	0.0	0.5419315483152731	1
162	IOG	1	2	1.0	0.0	9.281405318080475	1
163	IOG	1	2	1.0	0.0	0.1421460730448117	1
164	IOG	1	2	1.0	0.0	0.12484937773338789	1
165	IOG	1	2	1.0	0.0	4.432372035263269	1
166	IOG	1	2	1.0	0.0	0.07738460867130277	1
167	IOG	1	2	1.0	0.0	0.7718599609307223	1
168	IOG	1	2	1.0	0.0	0.19260106914304748	1
169	IOG	1	2	1.0	0.0	6.133878656993098	1
170	IOG	1	2	1.0	0.0	2.2489130912929323	1
171	IOG	1	2	1.0	0.0	0.16909223639196472	1
172	IOG	1	2	1.0	0.0	3.539523878540149	1
173	IOG	1	2	1.0	0.0	17.035085556670314	1
174	IOG	1	2	1.0	0.0	540.3309039793774	1
175	IOG	1	2	1.0	0.0	15.397032459329957	1
176	IOG	1	2	1.0	0.0	0.1360510828570482	1
177	IOG	1	2	1.0	0.0	0.5782047404392425	1
178	IOG	1	2	1.0	0.0	0.7173750651638023	1
179	IOG	1	2	1.0	0.0	0.25025843052638475	1
180	IOG	1	2	1.0	0.0	0.16616356132011184	1
181	IOG	1	2	1.0	0.0	1.3884592176900847	1
182	IOG	1	2	1.0	0.0	1.2229789799832596	1
183	IOG	1	2	1.0	0.0	0.5496583103039623	1
184	IOG	1	2	1.0	0.0	0.22286407459503998	1
185	IOG	1	2	1.0	0.0	0.09423026151968711	1
186	IOG	1	2	1.0	0.0	7.424857849579579	1
187	IOG	1	2	1.0	0.0	0.15592210286454566	1
188	IOG	1	2	1.0	0.0	1250.9030366552336	1
189	IOG	1	2	1.0	0.0	1.3419804454735615	1
190	IOG	1	2	1.0	0.0	10.659845708001694	1
191	IOG	1	2	1.0	0.0	0.7926850744296137	1
192	IOG	1	2	1.0	0.0	5.223277440979793	1
193	IOG	1	2	1.0	0.0	0.07263653401198986	1
194	IOG	1	2	1.0	0.0	1.0868761135916178	1
195	IOG	1	2	1.0	0.0	1.103089234055804	1
196	IOG	1	2	1.0	0.0	0.5359896532013918	1
197	IOG	1	2	1.0	0.0	0.677432162590204	1
198	IOG	1	2	1.0	0.0	1.6034524217110862	1
199	IOG	1	2	1.0	0.0	0.44198169419292077	1
200	IOG	1	2	1.0	0.0	0.30115161675774527	1
201	IOG	1	2	1.0	0.0	0.029793332774254958	1
202	IOG	1	2	1.0	0.0	0.4934275462348066	1
203	IOG	1	2	1.0	0.0	50.700878882266835	1
204	IOG	1	2	1.0	0.0	56.821173530249524	1
205	IOG	1	2	1.0	0.0	0.940516073897096	1
206	IOG	1	2	1.0	0.0	880.1421403442613	1
207	IOG	1	2	1.0	0.0	3.319616174084479	1
208	IOG	1	2	1.0	0.0	0.7488854528563905	1
209	IOG	1	2	1.0	0.0	0.8376412411237604	1
210	IOG	1	2	1.0	0.0	24.331844277713675	1
211	IOG	1	2	1.0	0.0	0.9604512760835124	1
212	IOG	1	2	1.0	0.0	0.31285778247482116	1
213	IOG	1	2	1.0	0.0	1.7607078404302006	1
214	IOG	1	2	1.0	0.0	12.932399557164917	1
215	IOG	1	2	1.0	0.0	7.4002907020249395	1
216	IOG	1	2	1.0	0.0	0.40160020805927493	1
217	IOG	1	2	1.0	0.0	0.12283561352157815	1
218	IOG	1	2	1.0	0.0	23.913373325548783	1
219	IOG	1	2	1.0	0.0	0.3348062390517609	1
220	IOG	1	2	1.0	0.0	0.08393607804432694	1
221	IOG	1	2	1.0	0.0	1.6786937373836683	1
222	IOG	1	2	1.0	0.0	4.03906190198545	1
223	IOG	1	2	1.0	0.0	0.9132743890826982	1
224	IOG	1	2	1.0	0.0	4.028122245620304	1
225	IOG	1	2	1.0	0.0	0.5472457033600511	1
226	IOG	1	2	1.0	0.0	0.07731396437602549	1
227	IOG	1	2	1.0	0.0	16.477107646460485	1
228	IOG	1	2	1.0	0.0	161681.9770316353	1
229	IOG	1	2	1.0	0.0	0.30410243006600135	1
230	IOG	1	2	1.0	0.0	2.5904174634635986	1
231	IOG	1	2	1.0	0.0	0.9812930797949402	1
232	IOG	1	2	1.0	0.0	9.615425276911571	1
233	IOG	1	2	1.0	0.0	1.0063364360359703	1
234	IOG	1	2	1.0	0.0	0.9749692349144337	1
235	IOG	1	2	1.0	0.0	0.11315041518618196	1
236	IOG	1	2	1.0	0.0	0.4648753075919253	1
237	IOG	1	2	1.0	0.0	0.29292545533783587	1
238	IOG	1	2	1.0	0.0	7.918435886042341	1
239	IOG	1	2	1.0	0.0	0.5970586160544793	1
240	IOG	1	2	1.0	0.0	1.1567424990221242	1
241	IOG	1	2	1.0	0.0	5.321999858665615	1
242	IOG	1	2	1.0	0.0	0.8503320266857024	1
243	IOG	1	2	1.0	0.0	0.2696730126900387	1
244	IOG	1	2	1.0	0.0	0.706757806643196	1
245	IOG	1	2	1.0	0.0	0.10270912572904914	1
246	IOG	1	2	1.0	0.0	0.4127949379465162	1
247	IOG	1	2	1.0	0.0	10.223726962957786	1
248	IOG	1	2	1.0	0.0	0.937703467500375	1
249	IOG	1	2	1.0	0.0	0.29843845296994775	1
250	IOG	1	2	1.0	0.0	0.2775798340968489	1
251	IOG	1	2	1.0	0.0	3386.010821575443	1
252	IOG	1	2	1.0	0.0	0.4550430777214545	1
253	IOG	1	2	1.0	0.0	7.487810506595517	1
254	IOG	1	2	1.0	0.0	0.2666214190915326	1
255	IOG	1	2	1.0	0.0	0.06774005915194681	1
256	IOG	1	2	1.0	0.0	6.3026750799552875	1
257	IOG	1	2	1.0	0.0	23.77655701193562	1
258	IOG	1	2	1.0	0.0	9.125375367919823	1
259	IOG	1	2	1.0	0.0	0.27854716024999693	1
260	IOG	1	2	1.0	0.0	0.7848586877973067	1
261	IOG	1	2	1.0	0.0	0.366109901969178	1
262	IOG	1	2	1.0	0.0	0.047165878258036566	1
263	IOG	1	2	1.0	0.0	1.1430639733172057	1
264	IOG	1	2	1.0	0.0	1.1342922160620552	1
265	IOG	1	2	1.0	0.0	0.9237912067530923	1
266	IOG	1	2	1.0	0.0	0.44466583873154053	1
267	IOG	1	2	1.0	0.0	1.1173263040799168	1
268	IOG	1	2	1.0	0.0	4361.924823686784	1
269	IOG	1	2	1.0	0.0	0.9815993172102098	1
270	IOG	1	2	1.0	0.0	0.4004656926184276	1
271	IOG	1	2	1.0	0.0	0.47527281817211214	1
272	IOG	1	2	1.0	0.0	11.687797614320282	1
273	IOG	1	2	1.0	0.0	4.437904178791964	1
274	IOG	1	2	1.0	0.0	0.9252238765200773	1
275	IOG	1	2	1.0	0.0	0.7153139416583965	1
276	IOG	1	2	1.0	0.0	7.833645568658788	1
277	IOG	1	2	1.0	0.0	0.6344790121599863	1
278	IOG	1	2	1.0	0.0	2.4509900835927843	1
279	IOG	1	2	1.0	0.0	0.15049006720531816	1
280	IOG	1	2	1.0	0.0	4.926463880350336	1
281	IOG	1	2	1.0	0.0	0.49352784412001566	1
282	IOG	1	2	1.0	0.0	0.27422248337319416	1
283	IOG	1	2	1.0	0.0	1.213264166072017	1
284	IOG	1	2	1.0	0.0	0.9863613476995311	1
285	IOG	1	2	1.0	0.0	0.7778883434792787	1
286	IOG	1	2	1.0	0.0	0.3084588227408017	1
287	IOG	1	2	1.0	0.0	1.0141632183879237	1
288	IOG	1	2	1.0	0.0	5.852818813758156	1
289	IOG	1	2	1.0	0.0	0.37717634045553955	1
290	IOG	1	2	1.0	0.0	1.600547449762372	1
291	IOG	1	2	1.0	0.0	0.18918565933610293	1
292	IOG	1	2	1.0	0.0	0.8870255384897997	1
293	IOG	1	2	1.0	0.0	1.1123526460972644	1
294	IOG	1	2	1.0	0.0	0.5023519717825605	1
295	IOG	1	2	1.0	0.0	0.5039866097495446	1
296	IOG	1	2	1.0	0.0	4.631862450648289	1
297	IOG	1	2	1.0	0.0	0.30464448546881445	1
298	IOG	1	2	1.0	0.0	5.671549891892058	1
299	IOG	1	2	1.0	0.0	26.08458644284932	1
300	IOG	1	2	1.0	0.0	0.1294089579040163	1
301	IOG	1	2	1.0	0.0	11.153094096240329	1
302	IOG	1	2	1.0	0.0	0.504861743228856	1
303	IOG	1	2	1.0	0.0	0.4507777401188588	1
304	IOG	1	2	1.0	0.0	2.695068320747004	1
305	IOG	1	2	1.0	0.0	0.06787841864974636	1
306	IOG	1	2	1.0	0.0	1.489548707282303	1
307	IOG	1	2	1.0	0.0	0.2488912089667118	1
308	IOG	1	2	1.0	0.0	1.67572320143205	1
309	IOG	1	2	1.0	0.0	3.4547273560848484	1
310	IOG	1	2	1.0	0.0	0.17325809938899034	1
311	IOG	1	2	1.0	0.0	0.09175188778236437	1
312	IOG	1	2	1.0	0.0	0.4826492502688604	1
313	IOG	1	2	1.0	0.0	0.8517693282267702	1
314	IOG	1	2	1.0	0.0	0.2126266380752519	1
315	IOG	1	2	1.0	0.0	0.2014246938331116	1
316	IOG	1	2	1.0	0.0	4.892442295490468	1
317	IOG	1	2	1.0	0.0	7.407102771995303	1
318	IOG	1	2	1.0	0.0	0.18540090482216548	1
319	IOG	1	2	1.0	0.0	0.836794975857218	1
320	IOG	1	2	1.0	0.0	0.5097014017922429	1
321	IOG	1	2	1.0	0.0	1.4082277808250614	1
322	IOG	1	2	1.0	0.0	0.4013659603475465	1
323	IOG	1	2	1.0	0.0	3.1352104718728695	1
324	IOG	1	2	1.0	0.0	0.7887901835628854	1
325	IOG	1	2	1.0	0.0	0.7009755396888935	1
326	IOG	1	2	1.0	0.0	0.9652018688030608	1
327	IOG	1	2	1.0	0.0	4.686806554300291	1
328	IOG	1	2	1.0	0.0	0.3048478144167747	1
329	IOG	1	2	1.0	0.0	0.679961535456552	1
330	IOG	1	2	1.0	0.0	346.293698535275	1
331	IOG	1	2	1.0	0.0	1.734039985726958	1
332	IOG	1	2	1.0	0.0	0.12683559466017053	1
333	IOG	1	2	1.0	0.0	19.086437831250358	1
334	IOG	1	2	1.0	0.0	65.63306671605882	1
335	IOG	1	2	1.0	0.0	31.949397111496758	1
336	IOG	1	2	1.0	0.0	0.7345357924446398	1
337	IOG	1	2	1.0	0.0	0.13012823890798236	1
338	IOG	1	2	1.0	0.0	2.5655031141040032	1
339	IOG	1	2	1.0	0.0	1394.672364404136	1
340	IOG	1	2	1.0	0.0	5.8642884799099795	1
341	IOG	1	2	1.0	0.0	3.0968455775404715	1
342	IOG	1	2	1.0	0.0	2.808113018132311	1
343	IOG	1	2	1.0	0.0	3.850848887217755	1
344	IOG	1	2	1.0	0.0	0.13284014644324266	1
345	IOG	1	2	1.0	0.0	11.795813511618551	1
346	IOG	1	2	1.0	0.0	0.7752125586970817	1
347	IOG	1	2	1.0	0.0	4.197300495372152	1
348	IOG	1	2	1.0	0.0	0.8053900395199163	1
349	IOG	1	2	1.0	0.0	8.897004800907295	1
350	IOG	1	2	1.0	0.0	0.5975820356225957	1
351	IOG	1	2	1.0	0.0	1.0655644257996224	1
352	IOG	1	2	1.0	0.0	3.451361698605346	1
353	IOG	1	2	1.0	0.0	20.630189289183622	1
354	IOG	1	2	1.0	0.0	1.7778878766997328	1
355	IOG	1	2	1.0	0.0	0.4513584326907217	1
356	IOG	1	2	1.0	0.0	0.2027747592727469	1
357	IOG	1	2	1.0	0.0	0.17351803615090905	1
358	IOG	1	2	1.0	0.0	1.1052070736956425	1
359	IOG	1	2	1.0	0.0	4.308560325818608	1
360	IOG	1	2	1.0	0.0	0.3211915607575798	1
361	IOG	1	2	1.0	0.0	0.2522817767458424	1
362	IOG	1	2	1.0	0.0	1.3656747837582617	1
363	IOG	1	2	1.0	0.0	3.8856968336027817	1
364	IOG	1	2	1.0	0.0	3.7005339791524934	1
365	IOG	1	2	1.0	0.0	0.4493882872121359	1
366	IOG	1	2	1.0	0.0	13.196728218269811	1
367	IOG	1	2	1.0	0.0	0.852710297298833	1
368	IOG	1	2	1.0	0.0	0.9432268313787954	1
369	IOG	1	2	1.0	0.0	1.3653022198080835	1
370	IOG	1	2	1.0	0.0	0.287012396684877	1
371	IOG	1	2	1.0	0.0	0.4552004760578797	1
372	IOG	1	2	1.0	0.0	4838.000186603221	1
373	IOG	1	2	1.0	0.0	3.172273247820652	1
374	IOG	1	2	1.0	0.0	0.6716081198404953	1
375	IOG	1	2	1.0	0.0	0.4969980148579631	1
376	IOG	1	2	1.0	0.0	1.3974782360067362	1
377	IOG	1	2	1.0	0.0	0.9939027269824872	1
378	IOG	1	2	1.0	0.0	4.562013950001126	1
379	IOG	1	2	1.0	0.0	0.17425156364990105	1
380	IOG	1	2	1.0	0.0	8.090842547689821	1
381	IOG	1	2	1.0	0.0	0.4099312967310312	1
382	IOG	1	2	1.0	0.0	7.417521426839718	1
383	IOG	1	2	1.0	0.0	0.23425842505563932	1
384	IOG	1	2	1.0	0.0	3.801625206845993	1
385	IOG	1	2	1.0	0.0	0.3367448158691068	1
386	IOG	1	2	1.0	0.0	0.9653174560501665	1
387	IOG	1	2	1.0	0.0	0.39176504758439173	1
388	IOG	1	2	1.0	0.0	14.464516586348077	1
389	IOG	1	2	1.0	0.0	5.383039772655266	1
390	IOG	1	2	1.0	0.0	0.8189360501311297	1
391	IOG	1	2	1.0	0.0	15.268056691674436	1
392	IOG	1	2	1.0	0.0	2.0251382736419594	1
393	IOG	1	2	1.0	0.0	1.4076267913367453	1
394	IOG	1	2	1.0	0.0	0.18151136239899018	1
395	IOG	1	2	1.0	0.0	73.81186771999117	1
396	IOG	1	2	1.0	0.0	0.913274389399267	1
397	IOG	1	2	1.0	0.0	0.4010623083327291	1
398	IOG	1	2	1.0	0.0	35.182187414706256	1
399	IOG	1	2	1.0	0.0	0.8909212445061969	1
400	IOG	1	2	1.0	0.0	19.432659972264346	1
401	IOG	1	2	1.0	0.0	0.17760951160046068	1
402	IOG	1	2	1.0	0.0	7.236246117742882	1
403	IOG	1	2	1.0	0.0	0.08042488960516002	1
404	IOG	1	2	1.0	0.0	0.26612564324842153	1
405	IOG	1	2	1.0	0.0	1.2428861585103892	1
406	IOG	1	2	1.0	0.0	8.23286745254968	1
407	IOG	1	2	1.0	0.0	7.410680009222032	1
408	IOG	1	2	1.0	0.0	0.020982343679190336	1
409	IOG	1	2	1.0	0.0	1.696695413170681	1
410	IOG	1	2	1.0	0.0	0.1204692699612783	1
411	IOG	1	2	1.0	0.0	0.3048739859038281	1
412	IOG	1	2	1.0	0.0	0.947362935231633	1
413	IOG	1	2	1.0	0.0	0.8744194048255288	1
414	IOG	1	2	1.0	0.0	4.184617838716137	1
415	IOG	1	2	1.0	0.0	0.08837922770980822	1
416	IOG	1	2	1.0	0.0	1.413365274461462	1
417	IOG	1	2	1.0	0.0	8.175540659565415	1
418	IOG	1	2	1.0	0.0	1.4294182609800488	1
419	IOG	1	2	1.0	0.0	0.3773530623508846	1
420	IOG	1	2	1.0	0.0	0.5802563721014751	1
421	IOG	1	2	1.0	0.0	0.339598722271144	1
422	IOG	1	2	1.0	0.0	0.6438413657590234	1
423	IOG	1	2	1.0	0.0	0.42128429176255044	1
424	IOG	1	2	1.0	0.0	0.06206287124416911	1
425	IOG	1	2	1.0	0.0	18.89742853764241	1
426	IOG	1	2	1.0	0.0	3.110340994868473	1
427	IOG	1	2	1.0	0.0	0.8252963643358493	1
428	IOG	1	2	1.0	0.0	1.516382400036147	1
429	IOG	1	2	1.0	0.0	35.5344509776408	1
430	IOG	1	2	1.0	0.0	7.227956716426376	1
431	IOG	1	2	1.0	0.0	311.92999374881214	1
432	IOG	1	2	1.0	0.0	1.2229246880615774	1
433	IOG	1	2	1.0	0.0	0.8909749333792896	1
434	IOG	1	2	1.0	0.0	0.03303687180303691	1
435	IOG	1	2	1.0	0.0	0.0834631041808202	1
436	IOG	1	2	1.0	0.0	0.8405206489437337	1
437	IOG	1	2	1.0	0.0	0.26874276824220306	1
438	IOG	1	2	1.0	0.0	1256.5544808948898	1
439	IOG	1	2	1.0	0.0	6.0655847900184074	1
440	IOG	1	2	1.0	0.0	3.6616091491892786	1
441	IOG	1	2	1.0	0.0	0.059478161747838834	1
442	IOG	1	2	1.0	0.0	8.410394954691476	1
443	IOG	1	2	1.0	0.0	0.1578779774384807	1
444	IOG	1	2	1.0	0.0	2.1173302100325966	1
445	IOG	1	2	1.0	0.0	0.8896455270339467	1
446	IOG	1	2	1.0	0.0	9.887385045926546	1
447	IOG	1	2	1.0	0.0	6.9681371271539225	1
448	IOG	1	2	1.0	0.0	8.356390301787178	1
449	IOG	1	2	1.0	0.0	10.742258966786665	1
450	IOG	1	2	1.0	0.0	1.632308934748128e+30	1
451	IOG	1	2	1.0	0.0	0.7104364112091557	1
452	IOG	1	2	1.0	0.0	0.08062054221623452	1
453	IOG	1	2	1.0	0.0	0.04947975919416484	1
454	IOG	1	2	1.0	0.0	1.0473324477963704	1
455	IOG	1	2	1.0	0.0	6.488553964675803	1
456	IOG	1	2	1.0	0.0	1.835783957688269	1
457	IOG	1	2	1.0	0.0	0.6299414766785869	1
458	IOG	1	2	1.0	0.0	2.240399198753623	1
459	IOG	1	2	1.0	0.0	4.7567869893537225	1
460	IOG	1	2	1.0	0.0	0.5173877188576655	1
461	IOG	1	2	1.0	0.0	33.76126359783823	1
462	IOG	1	2	1.0	0.0	0.8762864661398615	1
463	IOG	1	2	1.0	0.0	18.64874471412195	1
464	IOG	1	2	1.0	0.0	0.14425026052267928	1
465	IOG	1	2	1.0	0.0	11.73181277072079	1
466	IOG	1	2	1.0	0.0	0.06230714323433999	1
467	IOG	1	2	1.0	0.0	0.6176980172233587	1
468	IOG	1	2	1.0	0.0	0.020145427997033317	1
469	IOG	1	2	1.0	0.0	47.68137663238664	1
470	IOG	1	2	1.0	0.0	0.8180310095212386	1
471	IOG	1	2	1.0	0.0	1.5589697699004892	1
472	IOG	1	2	1.0	0.0	0.9073314842123333	1
473	IOG	1	2	1.0	0.0	15.299102271953496	1
474	IOG	1	2	1.0	0.0	413312.5614529529	1
475	IOG	1	2	1.0	0.0	6.602691848773641	1
476	IOG	1	2	1.0	0.0	0.38306069859437947	1
477	IOG	1	2	1.0	0.0	0.9986777326720756	1
478	IOG	1	2	1.0	0.0	1.0671859897986768	1
479	IOG	1	2	1.0	0.0	1.383867873063801	1
480	IOG	1	2	1.0	0.0	1.0203680885900028	1
481	IOG	1	2	1.0	0.0	0.6101884729702587	1
482	IOG	1	2	1.0	0.0	14.818177182597232	1
483	IOG	1	2	1.0	0.0	0.1459737178684246	1
484	IOG	1	2	1.0	0.0	4.092246110049077	1
485	IOG	1	2	1.0	0.0	0.2899868181444872	1
486	IOG	1	2	1.0	0.0	20.022891653573126	1
487	IOG	1	2	1.0	0.0	0.1761277239645397	1
488	IOG	1	2	1.0	0.0	26.44009589462163	1
489	IOG	1	2	1.0	0.0	0.4555647243344217	1
490	IOG	1	2	1.0	0.0	1.0412767045680533	1
491	IOG	1	2	1.0	0.0	0.0819800035998436	1
492	IOG	1	2	1.0	0.0	0.0	1
493	IOG	1	2	1.0	0.0	0.193869811106147	1
494	IOG	1	2	1.0	0.0	0.024588689718490382	1
495	IOG	1	2	1.0	0.0	28.051867314118425	1
496	IOG	1	2	1.0	0.0	0.1378677486853898	1
497	IOG	1	2	1.0	0.0	0.29580601368420856	1
498	IOG	1	2	1.0	0.0	0.750238008141805	1
499	IOG	1	2	1.0	0.0	0.013900703514601863	1
500	IOG	2	3	1.0	0.0	0.3682759869119865	1
501	IOG	2	3	1.0	0.0	0.739668503678786	1
502	IOG	2	3	1.0	0.0	0.14437502710643804	1
503	IOG	2	3	1.0	0.0	0.42870899278751207	1
504	IOG	2	3	1.0	0.0	0.3992306721792415	1
505	IOG	2	3	1.0	0.0	2.5248604850163625	1
506	IOG	2	3	1.0	0.0	0.3673191013773499	1
507	IOG	2	3	1.0	0.0	0.8009843357413209	1
508	IOG	2	3	1.0	0.0	1.0006588975468906	1
509	IOG	2	3	1.0	0.0	0.221032850485608	1
510	IOG	2	3	1.0	0.0	0.08471752254424714	1
511	IOG	2	3	1.0	0.0	18.411291515611335	1
512	IOG	2	3	1.0	0.0	0.4514237455366284	1
513	IOG	2	3	1.0	0.0	17.226608140820275	1
514	IOG	2	3	1.0	0.0	0.2861125943968096	1
515	IOG	2	3	1.0	0.0	0.0829448647151746	1
516	IOG	2	3	1.0	0.0	1.3290192149192053	1
517	IOG	2	3	1.0	0.0	0.1251073584666605	1
518	IOG	2	3	1.0	0.0	0.4141718524922458	1
519	IOG	2	3	1.0	0.0	0.3848738722163648	1
520	IOG	2	3	1.0	0.0	0.6411652621702486	1
521	IOG	2	3	1.0	0.0	1.2383154232009699	1
522	IOG	2	3	1.0	0.0	1.5765422926921682	1
523	IOG	2	3	1.0	0.0	1.6940633421550726	1
524	IOG	2	3	1.0	0.0	2.2424582777424216	1
525	IOG	2	3	1.0	0.0	0.31171348895769135	1
526	IOG	2	3	1.0	0.0	0.7095745785120892	1
527	IOG	2	3	1.0	0.0	0.5096719703132232	1
528	IOG	2	3	1.0	0.0	1.3973912375795083	1
529	IOG	2	3	1.0	0.0	0.7721087716293742	1
530	IOG	2	3	1.0	0.0	0.13185289580858142	1
531	IOG	2	3	1.0	0.0	0.13242516028082568	1
532	IOG	2	3	1.0	0.0	0.38653549809167254	1
533	IOG	2	3	1.0	0.0	4.599856800273648	1
534	IOG	2	3	1.0	0.0	2.0507491188830342	1
535	IOG	2	3	1.0	0.0	8.41039011593724	1
536	IOG	2	3	1.0	0.0	1.2063360184786334	1
537	IOG	2	3	1.0	0.0	7.502622779316404	1
538	IOG	2	3	1.0	0.0	0.4544301986719509	1
539	IOG	2	3	1.0	0.0	11.982570505602116	1
540	IOG	2	3	1.0	0.0	9.596233146557921	1
541	IOG	2	3	1.0	0.0	1.3729930661974534	1
542	IOG	2	3	1.0	0.0	1.421070323712539	1
543	IOG	2	3	1.0	0.0	0.8029692475818904	1
544	IOG	2	3	1.0	0.0	0.8976483658265281	1
545	IOG	2	3	1.0	0.0	1.03562408137672	1
546	IOG	2	3	1.0	0.0	0.3396292256985613	1
547	IOG	2	3	1.0	0.0	0.13865937290383654	1
548	IOG	2	3	1.0	0.0	0.0	1
549	IOG	2	3	1.0	0.0	1.047777468027142	1
550	IOG	2	3	1.0	0.0	0.9163691248246366	1
551	IOG	2	3	1.0	0.0	19.62039603903383	1
552	IOG	2	3	1.0	0.0	6.767358990699196	1
553	IOG	2	3	1.0	0.0	0.17046437119898647	1
554	IOG	2	3	1.0	0.0	0.673714406533743	1
555	IOG	2	3	1.0	0.0	0.4122518366249974	1
556	IOG	2	3	1.0	0.0	130.17856404495382	1
557	IOG	2	3	1.0	0.0	0.11750679247635566	1
558	IOG	2	3	1.0	0.0	0.3923105063493598	1
559	IOG	2	3	1.0	0.0	0.10273630749136183	1
560	IOG	2	3	1.0	0.0	0.35724071450228667	1
561	IOG	2	3	1.0	0.0	10.968619826988018	1
562	IOG	2	3	1.0	0.0	0.36228962561659706	1
563	IOG	2	3	1.0	0.0	0.6947535568454708	1
564	IOG	2	3	1.0	0.0	7.98164840412613	1
565	IOG	2	3	1.0	0.0	0.24818288970386546	1
566	IOG	2	3	1.0	0.0	0.5164990211024918	1
567	IOG	2	3	1.0	0.0	0.7502379941544445	1
568	IOG	2	3	1.0	0.0	1.001966426158508	1
569	IOG	2	3	1.0	0.0	0.07823893639934482	1
570	IOG	2	3	1.0	0.0	0.04137098881823975	1
571	IOG	2	3	1.0	0.0	0.5004998760576859	1
572	IOG	2	3	1.0	0.0	0.6953426662441584	1
573	IOG	2	3	1.0	0.0	3.794269055794146	1
574	IOG	2	3	1.0	0.0	0.926080168183675	1
575	IOG	2	3	1.0	0.0	0.7558436327085201	1
576	IOG	2	3	1.0	0.0	0.8867122015270454	1
577	IOG	2	3	1.0	0.0	0.33397550433116086	1
578	IOG	2	3	1.0	0.0	0.12022657064856772	1
579	IOG	2	3	1.0	0.0	0.1251964074151498	1
580	IOG	2	3	1.0	0.0	0.04237570230896666	1
581	IOG	2	3	1.0	0.0	0.2547133472611122	1
582	IOG	2	3	1.0	0.0	0.28838111997374916	1
583	IOG	2	3	1.0	0.0	0.7507655796139819	1
584	IOG	2	3	1.0	0.0	2.448413305939658	1
585	IOG	2	3	1.0	0.0	0.49800104618524343	1
586	IOG	2	3	1.0	0.0	398.32680369450895	1
587	IOG	2	3	1.0	0.0	10.77453185285863	1
588	IOG	2	3	1.0	0.0	10.381663884835028	1
589	IOG	2	3	1.0	0.0	0.8939292019120204	1
590	IOG	2	3	1.0	0.0	2.7771030881510006	1
591	IOG	2	3	1.0	0.0	2.0536588099571884	1
592	IOG	2	3	1.0	0.0	7.361283537069212	1
593	IOG	2	3	1.0	0.0	6.5019591722391334	1
594	IOG	2	3	1.0	0.0	0.6083896400996771	1
595	IOG	2	3	1.0	0.0	0.9176356732573958	1
596	IOG	2	3	1.0	0.0	26.232492099203537	1
597	IOG	2	3	1.0	0.0	0.42025576703751766	1
598	IOG	2	3	1.0	0.0	0.21827781578557853	1
599	IOG	2	3	1.0	0.0	0.37895010914749294	1
600	IOG	2	3	1.0	0.0	0.9253651760428774	1
601	IOG	2	3	1.0	0.0	6.730094052606027	1
602	IOG	2	3	1.0	0.0	0.5582334812879275	1
603	IOG	2	3	1.0	0.0	8.613736787109108	1
604	IOG	2	3	1.0	0.0	1.6934267928574105	1
605	IOG	2	3	1.0	0.0	0.0	1
606	IOG	2	3	1.0	0.0	0.4962986128391485	1
607	IOG	2	3	1.0	0.0	0.5890863125133452	1
608	IOG	2	3	1.0	0.0	0.13734278286408197	1
609	IOG	2	3	1.0	0.0	0.03230692397783162	1
610	IOG	2	3	1.0	0.0	0.3569712979317388	1
611	IOG	2	3	1.0	0.0	10.774531840724094	1
612	IOG	2	3	1.0	0.0	0.2550288107331239	1
613	IOG	2	3	1.0	0.0	0.521278788024701	1
614	IOG	2	3	1.0	0.0	0.2905035956944767	1
615	IOG	2	3	1.0	0.0	1.1292458833339822	1
616	IOG	2	3	1.0	0.0	20.32338465194333	1
617	IOG	2	3	1.0	0.0	0.5856895696217316	1
618	IOG	2	3	1.0	0.0	0.09994357843538297	1
619	IOG	2	3	1.0	0.0	0.7080971633936419	1
620	IOG	2	3	1.0	0.0	6.047844765524921	1
621	IOG	2	3	1.0	0.0	0.48976568390416264	1
622	IOG	2	3	1.0	0.0	1.6795338114212317	1
623	IOG	2	3	1.0	0.0	4.716279099269888	1
624	IOG	2	3	1.0	0.0	2.0260286341895144	1
625	IOG	2	3	1.0	0.0	0.7684991362572788	1
626	IOG	2	3	1.0	0.0	1.1731793377387816	1
627	IOG	2	3	1.0	0.0	0.7932260656809136	1
628	IOG	2	3	1.0	0.0	4.925256078444852	1
629	IOG	2	3	1.0	0.0	0.5679869303411649	1
630	IOG	2	3	1.0	0.0	0.09514620946676575	1
631	IOG	2	3	1.0	0.0	0.6233483647420356	1
632	IOG	2	3	1.0	0.0	1.6196518731844571	1
633	IOG	2	3	1.0	0.0	0.750238008077238	1
634	IOG	2	3	1.0	0.0	3.832128333750775	1
635	IOG	2	3	1.0	0.0	1.196770294149227	1
636	IOG	2	3	1.0	0.0	0.06848838103652478	1
637	IOG	2	3	1.0	0.0	9.233693842681715	1
638	IOG	2	3	1.0	0.0	8.453078065402005	1
639	IOG	2	3	1.0	0.0	0.2062282384525544	1
640	IOG	2	3	1.0	0.0	9.152329441146177	1
641	IOG	2	3	1.0	0.0	1.3691774249910047	1
642	IOG	2	3	1.0	0.0	0.6330038434346454	1
643	IOG	2	3	1.0	0.0	0.2711780358237498	1
644	IOG	2	3	1.0	0.0	0.04943324244379273	1
645	IOG	2	3	1.0	0.0	0.2065202100676361	1
646	IOG	2	3	1.0	0.0	1.1904083316749217	1
647	IOG	2	3	1.0	0.0	0.008791520077865508	1
648	IOG	2	3	1.0	0.0	0.09278047691211802	1
649	IOG	2	3	1.0	0.0	1.0638686057052338	1
650	IOG	2	3	1.0	0.0	0.631440384305269	1
651	IOG	2	3	1.0	0.0	2.1319040925754873	1
652	IOG	2	3	1.0	0.0	1.115312441932878	1
653	IOG	2	3	1.0	0.0	4.028543601893974	1
654	IOG	2	3	1.0	0.0	0.3797233192720086	1
655	IOG	2	3	1.0	0.0	9.410784982362905	1
656	IOG	2	3	1.0	0.0	9.727546342283503	1
657	IOG	2	3	1.0	0.0	2.7988131616451652	1
658	IOG	2	3	1.0	0.0	6.856388702512829	1
659	IOG	2	3	1.0	0.0	0.10444288508289323	1
660	IOG	2	3	1.0	0.0	0.11219086828344108	1
661	IOG	2	3	1.0	0.0	0.1473168959337089	1
662	IOG	2	3	1.0	0.0	3.504603868919492	1
663	IOG	2	3	1.0	0.0	0.17701218650019884	1
664	IOG	2	3	1.0	0.0	0.13242710970897326	1
665	IOG	2	3	1.0	0.0	0.8371084680744298	1
666	IOG	2	3	1.0	0.0	0.10963358229883259	1
667	IOG	2	3	1.0	0.0	0.12167810234928232	1
668	IOG	2	3	1.0	0.0	0.1754422900584135	1
669	IOG	2	3	1.0	0.0	10.006884500520545	1
670	IOG	2	3	1.0	0.0	1.2814840429319891	1
671	IOG	2	3	1.0	0.0	0.13338163540651024	1
672	IOG	2	3	1.0	0.0	0.42276996349439366	1
673	IOG	2	3	1.0	0.0	0.17569211127020107	1
674	IOG	2	3	1.0	0.0	0.7067048256495037	1
675	IOG	2	3	1.0	0.0	15.621057042851778	1
676	IOG	2	3	1.0	0.0	0.1690852514414899	1
677	IOG	2	3	1.0	0.0	0.424475619704456	1
678	IOG	2	3	1.0	0.0	0.6109942434125208	1
679	IOG	2	3	1.0	0.0	0.2057745891338737	1
680	IOG	2	3	1.0	0.0	0.07732393324876745	1
681	IOG	2	3	1.0	0.0	0.965570378956767	1
682	IOG	2	3	1.0	0.0	8.021510144576936	1
683	IOG	2	3	1.0	0.0	0.5370628931125083	1
684	IOG	2	3	1.0	0.0	0.23006016259911694	1
685	IOG	2	3	1.0	0.0	0.0926435990351858	1
686	IOG	2	3	1.0	0.0	0.7723780196922327	1
687	IOG	2	3	1.0	0.0	0.1357308979049946	1
688	IOG	2	3	1.0	0.0	7.813697536820004	1
689	IOG	2	3	1.0	0.0	1.0558611761763728	1
690	IOG	2	3	1.0	0.0	8.877870301002046	1
691	IOG	2	3	1.0	0.0	1.0857750836656712	1
692	IOG	2	3	1.0	0.0	0.25509299358461146	1
693	IOG	2	3	1.0	0.0	0.030084955481888234	1
694	IOG	2	3	1.0	0.0	0.06759493504036321	1
695	IOG	2	3	1.0	0.0	1.2668130093118153	1
696	IOG	2	3	1.0	0.0	14.106887880574304	1
697	IOG	2	3	1.0	0.0	1.0126366175679784	1
698	IOG	2	3	1.0	0.0	0.6649150136607923	1
699	IOG	2	3	1.0	0.0	0.4786402628420554	1
700	IOG	2	3	1.0	0.0	0.2706811320539037	1
701	IOG	2	3	1.0	0.0	0.05622918298449813	1
702	IOG	2	3	1.0	0.0	0.07185578312005912	1
703	IOG	2	3	1.0	0.0	0.619781977991622	1
704	IOG	2	3	1.0	0.0	0.14036001572860335	1
705	IOG	2	3	1.0	0.0	0.691821176294756	1
706	IOG	2	3	1.0	0.0	1.338593575860982	1
707	IOG	2	3	1.0	0.0	22.152833637373558	1
708	IOG	2	3	1.0	0.0	0.735849654173268	1
709	IOG	2	3	1.0	0.0	0.8267743660216755	1
710	IOG	2	3	1.0	0.0	1.5343194818090469	1
711	IOG	2	3	1.0	0.0	27.56243214682922	1
712	IOG	2	3	1.0	0.0	0.2594726853929513	1
713	IOG	2	3	1.0	0.0	0.15297772227215195	1
714	IOG	2	3	1.0	0.0	2.864244234325237	1
715	IOG	2	3	1.0	0.0	4.993388461942972	1
716	IOG	2	3	1.0	0.0	0.5226457068109058	1
717	IOG	2	3	1.0	0.0	0.4152935595687868	1
718	IOG	2	3	1.0	0.0	12.70780823610442	1
719	IOG	2	3	1.0	0.0	0.3348544419355425	1
720	IOG	2	3	1.0	0.0	0.3004010386626063	1
721	IOG	2	3	1.0	0.0	2.291275113530985	1
722	IOG	2	3	1.0	0.0	1061.4435092475953	1
723	IOG	2	3	1.0	0.0	0.6529296838129377	1
724	IOG	2	3	1.0	0.0	0.9056936725955613	1
725	IOG	2	3	1.0	0.0	0.8893166476590609	1
726	IOG	2	3	1.0	0.0	0.16461490868377868	1
727	IOG	2	3	1.0	0.0	8.699909110010912	1
728	IOG	2	3	1.0	0.0	3.9878628056421226	1
729	IOG	2	3	1.0	0.0	0.30649212897951084	1
730	IOG	2	3	1.0	0.0	0.35933089090806736	1
731	IOG	2	3	1.0	0.0	18.675069327732633	1
732	IOG	2	3	1.0	0.0	1487.1825108390162	1
733	IOG	2	3	1.0	0.0	0.26772557738724845	1
734	IOG	2	3	1.0	0.0	0.575830439022247	1
735	IOG	2	3	1.0	0.0	0.16266848614376272	1
736	IOG	2	3	1.0	0.0	0.07230411211845501	1
737	IOG	2	3	1.0	0.0	0.39640679193959516	1
738	IOG	2	3	1.0	0.0	1.0465857981545459	1
739	IOG	2	3	1.0	0.0	2.6586274468448776	1
740	IOG	2	3	1.0	0.0	1.9286335194817465	1
741	IOG	2	3	1.0	0.0	1.618860157249259	1
742	IOG	2	3	1.0	0.0	0.47986914805368197	1
743	IOG	2	3	1.0	0.0	0.3186936193371373	1
744	IOG	2	3	1.0	0.0	10.772613723245403	1
745	IOG	2	3	1.0	0.0	0.12495881521500964	1
746	IOG	2	3	1.0	0.0	0.2652451913647582	1
747	IOG	2	3	1.0	0.0	8.091431165829409	1
748	IOG	2	3	1.0	0.0	11.236464801924292	1
749	IOG	2	3	1.0	0.0	0.3358306967703467	1
750	IOG	2	3	1.0	0.0	0.0710356516268827	1
751	IOG	2	3	1.0	0.0	1.06278829906279	1
752	IOG	2	3	1.0	0.0	0.19045298958459594	1
753	IOG	2	3	1.0	0.0	0.05587678266465752	1
754	IOG	2	3	1.0	0.0	0.09111411480685727	1
755	IOG	2	3	1.0	0.0	0.06423416768682759	1
756	IOG	2	3	1.0	0.0	2.3241514101744416	1
757	IOG	2	3	1.0	0.0	0.911625803716078	1
758	IOG	2	3	1.0	0.0	0.5102370377714461	1
759	IOG	2	3	1.0	0.0	0.48640355224814186	1
760	IOG	2	3	1.0	0.0	20.91753251023374	1
761	IOG	2	3	1.0	0.0	0.25457442689105997	1
762	IOG	2	3	1.0	0.0	0.11408810392288252	1
763	IOG	2	3	1.0	0.0	1.061426712678075	1
764	IOG	2	3	1.0	0.0	0.9742543675934574	1
765	IOG	2	3	1.0	0.0	0.07687308922951025	1
766	IOG	2	3	1.0	0.0	0.41762449543429514	1
767	IOG	2	3	1.0	0.0	0.32791057903000004	1
768	IOG	2	3	1.0	0.0	944.681675401931	1
769	IOG	2	3	1.0	0.0	0.36980737711978506	1
770	IOG	2	3	1.0	0.0	0.16295531439195163	1
771	IOG	2	3	1.0	0.0	0.8924920487871393	1
772	IOG	2	3	1.0	0.0	1.2382229769185464	1
773	IOG	2	3	1.0	0.0	7.7098614948305695	1
774	IOG	2	3	1.0	0.0	0.5546664657626076	1
775	IOG	2	3	1.0	0.0	0.5918387774375174	1
776	IOG	2	3	1.0	0.0	14.668417668397655	1
777	IOG	2	3	1.0	0.0	0.6117572084819816	1
778	IOG	2	3	1.0	0.0	2.113223383044067	1
779	IOG	2	3	1.0	0.0	0.30060548551315736	1
780	IOG	2	3	1.0	0.0	10.57709510876277	1
781	IOG	2	3	1.0	0.0	0.08006749859602774	1
782	IOG	2	3	1.0	0.0	2306.71652814978	1
783	IOG	2	3	1.0	0.0	3.080672581608387	1
784	IOG	2	3	1.0	0.0	0.10513040480139252	1
785	IOG	2	3	1.0	0.0	4135.174900415215	1
786	IOG	2	3	1.0	0.0	0.4920676458627041	1
787	IOG	2	3	1.0	0.0	0.8714813774563595	1
788	IOG	2	3	1.0	0.0	0.26351160164380105	1
789	IOG	2	3	1.0	0.0	0.7875155363849319	1
790	IOG	2	3	1.0	0.0	9.442438768608229	1
791	IOG	2	3	1.0	0.0	0.2680615889990377	1
792	IOG	2	3	1.0	0.0	1.46844611290888	1
793	IOG	2	3	1.0	0.0	0.35622862885546114	1
794	IOG	2	3	1.0	0.0	0.4851054592759291	1
795	IOG	2	3	1.0	0.0	0.3367014877773052	1
796	IOG	2	3	1.0	0.0	0.4414212047960068	1
797	IOG	2	3	1.0	0.0	0.29617559710731267	1
798	IOG	2	3	1.0	0.0	0.32962122698293367	1
799	IOG	2	3	1.0	0.0	3.1070061551890795	1
800	IOG	2	3	1.0	0.0	0.44957826039740856	1
801	IOG	2	3	1.0	0.0	1.600769165539115	1
802	IOG	2	3	1.0	0.0	0.3173998281906061	1
803	IOG	2	3	1.0	0.0	0.7078224896810751	1
804	IOG	2	3	1.0	0.0	0.9941883491082715	1
805	IOG	2	3	1.0	0.0	0.04055345855139755	1
806	IOG	2	3	1.0	0.0	0.5818526907618998	1
807	IOG	2	3	1.0	0.0	0.27724498665650577	1
808	IOG	2	3	1.0	0.0	1.7990048114499773	1
809	IOG	2	3	1.0	0.0	1.4409971361292864	1
810	IOG	2	3	1.0	0.0	0.0173135746828742	1
811	IOG	2	3	1.0	0.0	0.0913536653739137	1
812	IOG	2	3	1.0	0.0	0.39156647420558593	1
813	IOG	2	3	1.0	0.0	3.215379506398744	1
814	IOG	2	3	1.0	0.0	0.23695365632944057	1
815	IOG	2	3	1.0	0.0	0.16619610978529017	1
816	IOG	2	3	1.0	0.0	12.471924610792154	1
817	IOG	2	3	1.0	0.0	5.6230117903929635	1
818	IOG	2	3	1.0	0.0	0.3547477560348569	1
819	IOG	2	3	1.0	0.0	0.055709512629254505	1
820	IOG	2	3	1.0	0.0	1.066429484343693	1
821	IOG	2	3	1.0	0.0	0.8996763760207341	1
822	IOG	2	3	1.0	0.0	0.16585395231443445	1
823	IOG	2	3	1.0	0.0	1.7637772800648055	1
824	IOG	2	3	1.0	0.0	0.5619466421383617	1
825	IOG	2	3	1.0	0.0	0.054434232552839766	1
826	IOG	2	3	1.0	0.0	0.8052225447708277	1
827	IOG	2	3	1.0	0.0	12.228707890699013	1
828	IOG	2	3	1.0	0.0	0.3946813397842961	1
829	IOG	2	3	1.0	0.0	0.2649262786848956	1
830	IOG	2	3	1.0	0.0	37.88473094539995	1
831	IOG	2	3	1.0	0.0	10.77453184124257	1
832	IOG	2	3	1.0	0.0	0.12883247847772777	1
833	IOG	2	3	1.0	0.0	10.793980878971958	1
834	IOG	2	3	1.0	0.0	3.440345952050373	1
835	IOG	2	3	1.0	0.0	6.529153928451672	1
836	IOG	2	3	1.0	0.0	0.5197333838916077	1
837	IOG	2	3	1.0	0.0	0.13379498998455294	1
838	IOG	2	3	1.0	0.0	1.29619379282776	1
839	IOG	2	3	1.0	0.0	0.7081309895038952	1
840	IOG	2	3	1.0	0.0	0.5972441159252745	1
841	IOG	2	3	1.0	0.0	8.387392656299191	1
842	IOG	2	3	1.0	0.0	1.2827072556566776	1
843	IOG	2	3	1.0	0.0	6.696647001780403	1
844	IOG	2	3	1.0	0.0	0.039560119380232406	1
845	IOG	2	3	1.0	0.0	81.42609413807298	1
846	IOG	2	3	1.0	0.0	0.4953616452967348	1
847	IOG	2	3	1.0	0.0	0.9102136722889542	1
848	IOG	2	3	1.0	0.0	11.95240174875853	1
849	IOG	2	3	1.0	0.0	0.42516257111379746	1
850	IOG	2	3	1.0	0.0	0.8503069995757965	1
851	IOG	2	3	1.0	0.0	0.4336911424526793	1
852	IOG	2	3	1.0	0.0	2.912507233200546	1
853	IOG	2	3	1.0	0.0	0.7779657275313053	1
854	IOG	2	3	1.0	0.0	0.13596255042659078	1
855	IOG	2	3	1.0	0.0	0.2844714762747736	1
856	IOG	2	3	1.0	0.0	0.19775252719886957	1
857	IOG	2	3	1.0	0.0	0.28369700715658797	1
858	IOG	2	3	1.0	0.0	0.4599884416130739	1
859	IOG	2	3	1.0	0.0	1.2133849657229985	1
860	IOG	2	3	1.0	0.0	0.28903108993785764	1
861	IOG	2	3	1.0	0.0	0.3144191244493998	1
862	IOG	2	3	1.0	0.0	6.872063581097553	1
863	IOG	2	3	1.0	0.0	0.3365635042716244	1
864	IOG	2	3	1.0	0.0	2.745860118769876	1
865	IOG	2	3	1.0	0.0	0.11417503418285653	1
866	IOG	2	3	1.0	0.0	9.104379620864611	1
867	IOG	2	3	1.0	0.0	0.018539866469685175	1
868	IOG	2	3	1.0	0.0	0.5394124916062207	1
869	IOG	2	3	1.0	0.0	0.934829281074785	1
870	IOG	2	3	1.0	0.0	0.18536170431109072	1
871	IOG	2	3	1.0	0.0	1.3335222093488945	1
872	IOG	2	3	1.0	0.0	1.235383197663776	1
873	IOG	2	3	1.0	0.0	13.786477953845509	1
874	IOG	2	3	1.0	0.0	0.030642476241555125	1
875	IOG	2	3	1.0	0.0	0.6991173694249486	1
876	IOG	2	3	1.0	0.0	1.2243261103530407	1
877	IOG	2	3	1.0	0.0	0.5317275028136794	1
878	IOG	2	3	1.0	0.0	0.3432167473393076	1
879	IOG	2	3	1.0	0.0	0.11212065970262658	1
880	IOG	2	3	1.0	0.0	0.037902031049472	1
881	IOG	2	3	1.0	0.0	0.42504195103685294	1
882	IOG	2	3	1.0	0.0	0.5108087681030711	1
883	IOG	2	3	1.0	0.0	0.09616484436707115	1
884	IOG	2	3	1.0	0.0	2.2953383300667882	1
885	IOG	2	3	1.0	0.0	0.46695673237022894	1
886	IOG	2	3	1.0	0.0	0.10810420943616048	1
887	IOG	2	3	1.0	0.0	0.26942853880003714	1
888	IOG	2	3	1.0	0.0	20.1254499219791	1
889	IOG	2	3	1.0	0.0	93.68122205273554	1
890	IOG	2	3	1.0	0.0	0.870676376705837	1
891	IOG	2	3	1.0	0.0	0.5336257668740859	1
892	IOG	2	3	1.0	0.0	0.20851021334970438	1
893	IOG	2	3	1.0	0.0	0.7505089983597625	1
894	IOG	2	3	1.0	0.0	0.2995972266592839	1
895	IOG	2	3	1.0	0.0	5.098090711681476	1
896	IOG	2	3	1.0	0.0	0.9243572790638959	1
897	IOG	2	3	1.0	0.0	0.29691761886689727	1
898	IOG	2	3	1.0	0.0	1.0058834149923568	1
899	IOG	2	3	1.0	0.0	0.39133271351782306	1
900	IOG	2	3	1.0	0.0	14.668417864446763	1
901	IOG	2	3	1.0	0.0	0.14397306935735338	1
902	IOG	2	3	1.0	0.0	0.14098051058885275	1
903	IOG	2	3	1.0	0.0	0.028255660445753124	1
904	IOG	2	3	1.0	0.0	0.31623993993073574	1
905	IOG	2	3	1.0	0.0	1.402568516285462	1
906	IOG	2	3	1.0	0.0	0.37318455264109024	1
907	IOG	2	3	1.0	0.0	0.7187389623532809	1
908	IOG	2	3	1.0	0.0	0.022772078119555197	1
909	IOG	2	3	1.0	0.0	0.17439284561248058	1
910	IOG	2	3	1.0	0.0	0.10084141834202975	1
911	IOG	2	3	1.0	0.0	0.2540301948494738	1
912	IOG	2	3	1.0	0.0	0.8185982286626201	1
913	IOG	2	3	1.0	0.0	0.771577619136508	1
914	IOG	2	3	1.0	0.0	12.496080359665203	1
915	IOG	2	3	1.0	0.0	0.1509732141021812	1
916	IOG	2	3	1.0	0.0	11.928169108835231	1
917	IOG	2	3	1.0	0.0	2.067712869785867	1
918	IOG	2	3	1.0	0.0	3.3718968249139434	1
919	IOG	2	3	1.0	0.0	0.6802730475649138	1
920	IOG	2	3	1.0	0.0	0.3059614682643605	1
921	IOG	2	3	1.0	0.0	0.22474270336394286	1
922	IOG	2	3	1.0	0.0	0.6768439643229271	1
923	IOG	2	3	1.0	0.0	0.43314563721185917	1
924	IOG	2	3	1.0	0.0	0.06153592821598556	1
925	IOG	2	3	1.0	0.0	1.1139968255170056	1
926	IOG	2	3	1.0	0.0	0.8178829734177951	1
927	IOG	2	3	1.0	0.0	0.30700574502160793	1
928	IOG	2	3	1.0	0.0	2.6418561816610477	1
929	IOG	2	3	1.0	0.0	1.3389267913042187	1
930	IOG	2	3	1.0	0.0	25.843992051766264	1
931	IOG	2	3	1.0	0.0	17.241397234416013	1
932	IOG	2	3	1.0	0.0	1.0855523018562878	1
933	IOG	2	3	1.0	0.0	0.4681018540570096	1
934	IOG	2	3	1.0	0.0	0.05254949653146425	1
935	IOG	2	3	1.0	0.0	0.008936967707444256	1
936	IOG	2	3	1.0	0.0	0.43030644453659844	1
937	IOG	2	3	1.0	0.0	1.9107916100394107	1
938	IOG	2	3	1.0	0.0	4.922888151391556	1
939	IOG	2	3	1.0	0.0	8.083001125152974	1
940	IOG	2	3	1.0	0.0	0.04877023900298972	1
941	IOG	2	3	1.0	0.0	0.023459893544164518	1
942	IOG	2	3	1.0	0.0	173.1594876492692	1
943	IOG	2	3	1.0	0.0	0.08644781124234283	1
944	IOG	2	3	1.0	0.0	22.424929246899985	1
945	IOG	2	3	1.0	0.0	0.7054945858406061	1
946	IOG	2	3	1.0	0.0	0.723757290857691	1
947	IOG	2	3	1.0	0.0	158.40180355443144	1
948	IOG	2	3	1.0	0.0	0.12217344593228478	1
949	IOG	2	3	1.0	0.0	2.503763443613914	1
950	IOG	2	3	1.0	0.0	10.772613974198475	1
951	IOG	2	3	1.0	0.0	0.6466155073923222	1
952	IOG	2	3	1.0	0.0	0.14799743373102647	1
953	IOG	2	3	1.0	0.0	0.06586840896526923	1
954	IOG	2	3	1.0	0.0	0.3008168633292787	1
955	IOG	2	3	1.0	0.0	4.8969886479502875	1
956	IOG	2	3	1.0	0.0	1.223210498527785	1
957	IOG	2	3	1.0	0.0	0.5388826348941431	1
958	IOG	2	3	1.0	0.0	1.009697711767908	1
959	IOG	2	3	1.0	0.0	8.819986817154485	1
960	IOG	2	3	1.0	0.0	0.6915236824051452	1
961	IOG	2	3	1.0	0.0	17.96738907395855	1
962	IOG	2	3	1.0	0.0	0.5644705348932535	1
963	IOG	2	3	1.0	0.0	7.078592753895014	1
964	IOG	2	3	1.0	0.0	0.26336310670174246	1
965	IOG	2	3	1.0	0.0	1.0073473349963884	1
966	IOG	2	3	1.0	0.0	0.0944839033135481	1
967	IOG	2	3	1.0	0.0	0.32470468176070594	1
968	IOG	2	3	1.0	0.0	0.009027955476612195	1
969	IOG	2	3	1.0	0.0	1.0417493692195874	1
970	IOG	2	3	1.0	0.0	5.924323712885049	1
971	IOG	2	3	1.0	0.0	1.3499888529636452	1
972	IOG	2	3	1.0	0.0	0.6669109444127768	1
973	IOG	2	3	1.0	0.0	1.2266632216314435	1
974	IOG	2	3	1.0	0.0	5.029967898646387	1
975	IOG	2	3	1.0	0.0	0.5849857317907213	1
976	IOG	2	3	1.0	0.0	0.4991653455430814	1
977	IOG	2	3	1.0	0.0	0.1824934042810552	1
978	IOG	2	3	1.0	0.0	2.773084157214949	1
979	IOG	2	3	1.0	0.0	0.9240702254056709	1
980	IOG	2	3	1.0	0.0	1.0466555993741316	1
981	IOG	2	3	1.0	0.0	0.6530115192474351	1
982	IOG	2	3	1.0	0.0	7.58375955239058	1
983	IOG	2	3	1.0	0.0	0.11964926440633995	1
984	IOG	2	3	1.0	0.0	5.852020392945894	1
985	IOG	2	3	1.0	0.0	0.708864899919535	1
986	IOG	2	3	1.0	0.0	7.882010545178842	1
987	IOG	2	3	1.0	0.0	0.4135358825881098	1
988	IOG	2	3	1.0	0.0	0.554533217168834	1
989	IOG	2	3	1.0	0.0	0.6235949680581244	1
990	IOG	2	3	1.0	0.0	11.409100494870582	1
991	IOG	2	3	1.0	0.0	0.11916145838819991	1
992	IOG	2	3	1.0	0.0	0.7055746327808511	1
993	IOG	2	3	1.0	0.0	0.17284478326877029	1
994	IOG	2	3	1.0	0.0	0.04854937660091729	1
995	IOG	2	3	1.0	0.0	0.6294003989572117	1
996	IOG	2	3	1.0	0.0	0.18207659417634625	1
997	IOG	2	3	1.0	0.0	0.48910374431189957	1
998	IOG	2	3	1.0	0.0	0.750536188029143	1
999	IOG	2	3	1.0	0.0	0.1258695455791731	1
1000	IOG	3	4	1.0	0.0	0.3286847537103187	1
1001	IOG	3	4	1.0	0.0	9.622329450222612	1
1002	IOG	3	4	1.0	0.0	0.1691650491479053	1
1003	IOG	3	4	1.0	0.0	0.31582785701922267	1
1004	IOG	3	4	1.0	0.0	0.33428063584025985	1
1005	IOG	3	4	1.0	0.0	1.9671763538996099	1
1006	IOG	3	4	1.0	0.0	0.37261889471827153	1
1007	IOG	3	4	1.0	0.0	0.12964244051425855	1
1008	IOG	3	4	1.0	0.0	0.8497042300779409	1
1009	IOG	3	4	1.0	0.0	0.19116041845106846	1
1010	IOG	3	4	1.0	0.0	0.19448281415128998	1
1011	IOG	3	4	1.0	0.0	7.8206140207164445	1
1012	IOG	3	4	1.0	0.0	0.3901540844055932	1
1013	IOG	3	4	1.0	0.0	1.3801326904512965	1
1014	IOG	3	4	1.0	0.0	10.758728925510063	1
1015	IOG	3	4	1.0	0.0	0.09314978589154495	1
1016	IOG	3	4	1.0	0.0	1.3753636181113897	1
1017	IOG	3	4	1.0	0.0	0.3871059315656804	1
1018	IOG	3	4	1.0	0.0	0.5329234874071633	1
1019	IOG	3	4	1.0	0.0	0.4342282380754533	1
1020	IOG	3	4	1.0	0.0	8.574324300414677	1
1021	IOG	3	4	1.0	0.0	0.48047658273698957	1
1022	IOG	3	4	1.0	0.0	3.6469619239876394	1
1023	IOG	3	4	1.0	0.0	1.8151059574723996	1
1024	IOG	3	4	1.0	0.0	1.2270310439208072	1
1025	IOG	3	4	1.0	0.0	0.27252480033497006	1
1026	IOG	3	4	1.0	0.0	0.7952942372342077	1
1027	IOG	3	4	1.0	0.0	0.3843218899164482	1
1028	IOG	3	4	1.0	0.0	0.1055601572313436	1
1029	IOG	3	4	1.0	0.0	0.2165114450963012	1
1030	IOG	3	4	1.0	0.0	0.12479617555585812	1
1031	IOG	3	4	1.0	0.0	0.12506947137857294	1
1032	IOG	3	4	1.0	0.0	0.5769890134518445	1
1033	IOG	3	4	1.0	0.0	2.4496204062782345	1
1034	IOG	3	4	1.0	0.0	2.344875174824434	1
1035	IOG	3	4	1.0	0.0	18.341558576518516	1
1036	IOG	3	4	1.0	0.0	2.0927495146665107	1
1037	IOG	3	4	1.0	0.0	0.9768458769285846	1
1038	IOG	3	4	1.0	0.0	0.41994947680416356	1
1039	IOG	3	4	1.0	0.0	3.052769590407184	1
1040	IOG	3	4	1.0	0.0	8.863659623936547	1
1041	IOG	3	4	1.0	0.0	0.3273175661202629	1
1042	IOG	3	4	1.0	0.0	1.3219597426775418	1
1043	IOG	3	4	1.0	0.0	0.904431615928031	1
1044	IOG	3	4	1.0	0.0	0.9663463411591523	1
1045	IOG	3	4	1.0	0.0	0.693122171144114	1
1046	IOG	3	4	1.0	0.0	0.2833351850020998	1
1047	IOG	3	4	1.0	0.0	0.12946497071896923	1
1048	IOG	3	4	1.0	0.0	1.377992289994031	1
1049	IOG	3	4	1.0	0.0	0.595521054692154	1
1050	IOG	3	4	1.0	0.0	0.4325001809724668	1
1051	IOG	3	4	1.0	0.0	1.1334810979152943	1
1052	IOG	3	4	1.0	0.0	8.879254585549877	1
1053	IOG	3	4	1.0	0.0	0.024793626753163628	1
1054	IOG	3	4	1.0	0.0	0.6009204517797037	1
1055	IOG	3	4	1.0	0.0	0.8697433022836046	1
1056	IOG	3	4	1.0	0.0	44.800755461905126	1
1057	IOG	3	4	1.0	0.0	0.06716179517179201	1
1058	IOG	3	4	1.0	0.0	0.2975146929715694	1
1059	IOG	3	4	1.0	0.0	0.15682083109620149	1
1060	IOG	3	4	1.0	0.0	0.5399829550013451	1
1061	IOG	3	4	1.0	0.0	93.92405245803316	1
1062	IOG	3	4	1.0	0.0	0.35529146836298625	1
1063	IOG	3	4	1.0	0.0	0.09277766070684126	1
1064	IOG	3	4	1.0	0.0	1.1963089877820683	1
1065	IOG	3	4	1.0	0.0	0.19434262381373443	1
1066	IOG	3	4	1.0	0.0	0.7025596232640865	1
1067	IOG	3	4	1.0	0.0	0.9838071206355772	1
1068	IOG	3	4	1.0	0.0	7.3105082937819175	1
1069	IOG	3	4	1.0	0.0	0.3180812691400311	1
1070	IOG	3	4	1.0	0.0	0.05341572815911365	1
1071	IOG	3	4	1.0	0.0	0.12670026525575112	1
1072	IOG	3	4	1.0	0.0	0.6697419746282758	1
1073	IOG	3	4	1.0	0.0	0.1351328778670837	1
1074	IOG	3	4	1.0	0.0	0.9214843204704631	1
1075	IOG	3	4	1.0	0.0	0.6020188046088445	1
1076	IOG	3	4	1.0	0.0	0.6783582260843171	1
1077	IOG	3	4	1.0	0.0	0.08634705794496039	1
1078	IOG	3	4	1.0	0.0	0.05457663173452286	1
1079	IOG	3	4	1.0	0.0	0.3389589744393076	1
1080	IOG	3	4	1.0	0.0	0.03272073353847811	1
1081	IOG	3	4	1.0	0.0	0.34396052822591255	1
1082	IOG	3	4	1.0	0.0	0.31307248545537364	1
1083	IOG	3	4	1.0	0.0	0.030108208202941376	1
1084	IOG	3	4	1.0	0.0	0.7179494167728344	1
1085	IOG	3	4	1.0	0.0	0.3883848107764982	1
1086	IOG	3	4	1.0	0.0	1.8562838480460717	1
1087	IOG	3	4	1.0	0.0	21.9323545907081	1
1088	IOG	3	4	1.0	0.0	2.4296786670417525	1
1089	IOG	3	4	1.0	0.0	0.7067504736207932	1
1090	IOG	3	4	1.0	0.0	16.920693992845404	1
1091	IOG	3	4	1.0	0.0	2.710837942803221	1
1092	IOG	3	4	1.0	0.0	8.60214090926128	1
1093	IOG	3	4	1.0	0.0	6.445985344067094	1
1094	IOG	3	4	1.0	0.0	0.7080971533960949	1
1095	IOG	3	4	1.0	0.0	0.5192173035666499	1
1096	IOG	3	4	1.0	0.0	1.3075382902834867	1
1097	IOG	3	4	1.0	0.0	0.10977871290235855	1
1098	IOG	3	4	1.0	0.0	0.449138414028071	1
1099	IOG	3	4	1.0	0.0	0.23790889209815302	1
1100	IOG	3	4	1.0	0.0	2.045553420935505	1
1101	IOG	3	4	1.0	0.0	0.7579598823156145	1
1102	IOG	3	4	1.0	0.0	1.383897172349914	1
1103	IOG	3	4	1.0	0.0	14.84922052040158	1
1104	IOG	3	4	1.0	0.0	1.8193947735947966	1
1105	IOG	3	4	1.0	0.0	0.13242970393479173	1
1106	IOG	3	4	1.0	0.0	0.3979316376223303	1
1107	IOG	3	4	1.0	0.0	0.1303761981531066	1
1108	IOG	3	4	1.0	0.0	0.015847734878291265	1
1109	IOG	3	4	1.0	0.0	0.023255990768992867	1
1110	IOG	3	4	1.0	0.0	0.36691150787874854	1
1111	IOG	3	4	1.0	0.0	0.22212863869292288	1
1112	IOG	3	4	1.0	0.0	0.2771782898390467	1
1113	IOG	3	4	1.0	0.0	0.029222903776751425	1
1114	IOG	3	4	1.0	0.0	0.08723519552271511	1
1115	IOG	3	4	1.0	0.0	0.5420137850759954	1
1116	IOG	3	4	1.0	0.0	18.875645957914053	1
1117	IOG	3	4	1.0	0.0	0.30685502733097475	1
1118	IOG	3	4	1.0	0.0	0.11169246952451665	1
1119	IOG	3	4	1.0	0.0	0.7080971633961841	1
1120	IOG	3	4	1.0	0.0	0.9260497390157505	1
1121	IOG	3	4	1.0	0.0	0.6316086860577989	1
1122	IOG	3	4	1.0	0.0	0.5551214995982714	1
1123	IOG	3	4	1.0	0.0	1.5142101017957463	1
1124	IOG	3	4	1.0	0.0	0.8810296049879056	1
1125	IOG	3	4	1.0	0.0	0.5488119189329331	1
1126	IOG	3	4	1.0	0.0	0.13540301101390376	1
1127	IOG	3	4	1.0	0.0	0.9147229821640268	1
1128	IOG	3	4	1.0	0.0	2.1346215722542015	1
1129	IOG	3	4	1.0	0.0	0.46207343015621455	1
1130	IOG	3	4	1.0	0.0	0.13814342457686454	1
1131	IOG	3	4	1.0	0.0	0.3398854499993028	1
1132	IOG	3	4	1.0	0.0	2.805182353329596	1
1133	IOG	3	4	1.0	0.0	0.7501267296516108	1
1134	IOG	3	4	1.0	0.0	2.8851779944574907	1
1135	IOG	3	4	1.0	0.0	0.20789332709759262	1
1136	IOG	3	4	1.0	0.0	0.08606242028930577	1
1137	IOG	3	4	1.0	0.0	6.399406481670823	1
1138	IOG	3	4	1.0	0.0	0.42067955504487736	1
1139	IOG	3	4	1.0	0.0	0.0271056071164674	1
1140	IOG	3	4	1.0	0.0	0.2927390736720417	1
1141	IOG	3	4	1.0	0.0	9.088713400005492	1
1142	IOG	3	4	1.0	0.0	0.7466916080370652	1
1143	IOG	3	4	1.0	0.0	0.22812250806038625	1
1144	IOG	3	4	1.0	0.0	0.08859303547917645	1
1145	IOG	3	4	1.0	0.0	0.4190573468294603	1
1146	IOG	3	4	1.0	0.0	1.1574302343689529	1
1147	IOG	3	4	1.0	0.0	0.042031701226529466	1
1148	IOG	3	4	1.0	0.0	0.25647443010484594	1
1149	IOG	3	4	1.0	0.0	1.0704685517449501	1
1150	IOG	3	4	1.0	0.0	0.11817889091521327	1
1151	IOG	3	4	1.0	0.0	1.3722905493002173	1
1152	IOG	3	4	1.0	0.0	0.3574425234876215	1
1153	IOG	3	4	1.0	0.0	3.8060644774531593	1
1154	IOG	3	4	1.0	0.0	1.4609885701107097	1
1155	IOG	3	4	1.0	0.0	0.9166624710612487	1
1156	IOG	3	4	1.0	0.0	6.9006740933588055	1
1157	IOG	3	4	1.0	0.0	0.6018130624276699	1
1158	IOG	3	4	1.0	0.0	0.9110375593682867	1
1159	IOG	3	4	1.0	0.0	0.1371827910623975	1
1160	IOG	3	4	1.0	0.0	0.8716468699516478	1
1161	IOG	3	4	1.0	0.0	0.10190723007634683	1
1162	IOG	3	4	1.0	0.0	1.6262904830516511	1
1163	IOG	3	4	1.0	0.0	0.1977379843184109	1
1164	IOG	3	4	1.0	0.0	0.13242516028048057	1
1165	IOG	3	4	1.0	0.0	0.49350599934383366	1
1166	IOG	3	4	1.0	0.0	0.04076656530388377	1
1167	IOG	3	4	1.0	0.0	0.11648837722838452	1
1168	IOG	3	4	1.0	0.0	0.15187979031035173	1
1169	IOG	3	4	1.0	0.0	0.37912738279780506	1
1170	IOG	3	4	1.0	0.0	1.2746686600048167	1
1171	IOG	3	4	1.0	0.0	0.1429695425075681	1
1172	IOG	3	4	1.0	0.0	0.46799974255937704	1
1173	IOG	3	4	1.0	0.0	0.030938687196323762	1
1174	IOG	3	4	1.0	0.0	25.701714911533102	1
1175	IOG	3	4	1.0	0.0	8.541804083334412	1
1176	IOG	3	4	1.0	0.0	0.1989126974921627	1
1177	IOG	3	4	1.0	0.0	0.43464224787988837	1
1178	IOG	3	4	1.0	0.0	0.7362602318881883	1
1179	IOG	3	4	1.0	0.0	0.16386014302664978	1
1180	IOG	3	4	1.0	0.0	0.09289694666401521	1
1181	IOG	3	4	1.0	0.0	0.6261192107300797	1
1182	IOG	3	4	1.0	0.0	8.485179889373775	1
1183	IOG	3	4	1.0	0.0	0.5375066281267158	1
1184	IOG	3	4	1.0	0.0	0.31635959356661103	1
1185	IOG	3	4	1.0	0.0	0.06784638438401706	1
1186	IOG	3	4	1.0	0.0	0.33220077927878966	1
1187	IOG	3	4	1.0	0.0	0.15005289422473386	1
1188	IOG	3	4	1.0	0.0	21.731062174569587	1
1189	IOG	3	4	1.0	0.0	0.5783650240316998	1
1190	IOG	3	4	1.0	0.0	5.059820006765041	1
1191	IOG	3	4	1.0	0.0	1.5260814599329795	1
1192	IOG	3	4	1.0	0.0	0.10024980233386233	1
1193	IOG	3	4	1.0	0.0	0.03197426834375216	1
1194	IOG	3	4	1.0	0.0	0.0293236381856076	1
1195	IOG	3	4	1.0	0.0	0.16684128246279437	1
1196	IOG	3	4	1.0	0.0	11.548409590533803	1
1197	IOG	3	4	1.0	0.0	0.7769407143042774	1
1198	IOG	3	4	1.0	0.0	0.06741745127689172	1
1199	IOG	3	4	1.0	0.0	0.06809570570045112	1
1200	IOG	3	4	1.0	0.0	0.13060988143169594	1
1201	IOG	3	4	1.0	0.0	0.10816914103043149	1
1202	IOG	3	4	1.0	0.0	0.12392028426654339	1
1203	IOG	3	4	1.0	0.0	0.59463493855627	1
1204	IOG	3	4	1.0	0.0	0.6892658017418651	1
1205	IOG	3	4	1.0	0.0	0.3575951075078372	1
1206	IOG	3	4	1.0	0.0	1.781950847630493	1
1207	IOG	3	4	1.0	0.0	0.5991140948719446	1
1208	IOG	3	4	1.0	0.0	0.3085552989669384	1
1209	IOG	3	4	1.0	0.0	1.0291755227788215	1
1210	IOG	3	4	1.0	0.0	0.7153769470680078	1
1211	IOG	3	4	1.0	0.0	8.601867946035174	1
1212	IOG	3	4	1.0	0.0	0.27711269776348524	1
1213	IOG	3	4	1.0	0.0	1.2725002115475754	1
1214	IOG	3	4	1.0	0.0	0.43291686447140054	1
1215	IOG	3	4	1.0	0.0	0.46638146681176473	1
1216	IOG	3	4	1.0	0.0	0.6244419514525659	1
1217	IOG	3	4	1.0	0.0	0.12058321557941612	1
1218	IOG	3	4	1.0	0.0	0.3408107513323184	1
1219	IOG	3	4	1.0	0.0	0.14799076663660815	1
1220	IOG	3	4	1.0	0.0	13.841984458654299	1
1221	IOG	3	4	1.0	0.0	1.83794528079521	1
1222	IOG	3	4	1.0	0.0	0.2195868962258062	1
1223	IOG	3	4	1.0	0.0	0.1356365171694917	1
1224	IOG	3	4	1.0	0.0	2.3219476518847753	1
1225	IOG	3	4	1.0	0.0	0.807939311035758	1
1226	IOG	3	4	1.0	0.0	0.07082594300250561	1
1227	IOG	3	4	1.0	0.0	11.713981322004472	1
1228	IOG	3	4	1.0	0.0	52.84865877606034	1
1229	IOG	3	4	1.0	0.0	0.23918487328890103	1
1230	IOG	3	4	1.0	0.0	0.2425969153741971	1
1231	IOG	3	4	1.0	0.0	0.9145164404330404	1
1232	IOG	3	4	1.0	0.0	1.3089722003968192	1
1233	IOG	3	4	1.0	0.0	0.257205326414462	1
1234	IOG	3	4	1.0	0.0	0.575648656257232	1
1235	IOG	3	4	1.0	0.0	0.08534463057950467	1
1236	IOG	3	4	1.0	0.0	0.14435676441228354	1
1237	IOG	3	4	1.0	0.0	0.30015496148044807	1
1238	IOG	3	4	1.0	0.0	4.077683637383178	1
1239	IOG	3	4	1.0	0.0	0.4229064086711902	1
1240	IOG	3	4	1.0	0.0	3.5555914494286207	1
1241	IOG	3	4	1.0	0.0	0.7148124531069107	1
1242	IOG	3	4	1.0	0.0	0.10692004671594668	1
1243	IOG	3	4	1.0	0.0	0.3355300365963306	1
1244	IOG	3	4	1.0	0.0	8.481662061569578	1
1245	IOG	3	4	1.0	0.0	0.10035451854758229	1
1246	IOG	3	4	1.0	0.0	0.29985787561786736	1
1247	IOG	3	4	1.0	0.0	0.1421249300964973	1
1248	IOG	3	4	1.0	0.0	1.103937742195232	1
1249	IOG	3	4	1.0	0.0	0.3251310937508626	1
1250	IOG	3	4	1.0	0.0	0.07278811776628571	1
1251	IOG	3	4	1.0	0.0	0.3566864919622471	1
1252	IOG	3	4	1.0	0.0	0.1166108368579517	1
1253	IOG	3	4	1.0	0.0	0.0662916877452428	1
1254	IOG	3	4	1.0	0.0	0.3780384696841707	1
1255	IOG	3	4	1.0	0.0	0.1557337886374979	1
1256	IOG	3	4	1.0	0.0	1.2057573829908583	1
1257	IOG	3	4	1.0	0.0	0.9117999805391028	1
1258	IOG	3	4	1.0	0.0	0.3906116691659867	1
1259	IOG	3	4	1.0	0.0	0.22485235793468267	1
1260	IOG	3	4	1.0	0.0	6.199441552175894	1
1261	IOG	3	4	1.0	0.0	0.20735962396621102	1
1262	IOG	3	4	1.0	0.0	0.02555974033426197	1
1263	IOG	3	4	1.0	0.0	0.7814035660151697	1
1264	IOG	3	4	1.0	0.0	0.8283087818926931	1
1265	IOG	3	4	1.0	0.0	0.134211449578303	1
1266	IOG	3	4	1.0	0.0	0.3701270735386	1
1267	IOG	3	4	1.0	0.0	0.16699998055186252	1
1268	IOG	3	4	1.0	0.0	1.3249218365083584	1
1269	IOG	3	4	1.0	0.0	0.2885816729462943	1
1270	IOG	3	4	1.0	0.0	0.10454926776455375	1
1271	IOG	3	4	1.0	0.0	0.7960032552646059	1
1272	IOG	3	4	1.0	0.0	14.82164115458872	1
1273	IOG	3	4	1.0	0.0	0.7564950285593317	1
1274	IOG	3	4	1.0	0.0	0.9653904075631652	1
1275	IOG	3	4	1.0	0.0	0.1130601385399416	1
1276	IOG	3	4	1.0	0.0	15.127493108829825	1
1277	IOG	3	4	1.0	0.0	0.4677132200904458	1
1278	IOG	3	4	1.0	0.0	0.2353292667714032	1
1279	IOG	3	4	1.0	0.0	0.5077926835021286	1
1280	IOG	3	4	1.0	0.0	6.5838841660264205	1
1281	IOG	3	4	1.0	0.0	0.10392708825287414	1
1282	IOG	3	4	1.0	0.0	1.3710713801472467	1
1283	IOG	3	4	1.0	0.0	1.187810698876442	1
1284	IOG	3	4	1.0	0.0	0.07159530446404659	1
1285	IOG	3	4	1.0	0.0	0.8025454991760315	1
1286	IOG	3	4	1.0	0.0	0.32928519406090034	1
1287	IOG	3	4	1.0	0.0	8.462737711711632	1
1288	IOG	3	4	1.0	0.0	0.6213623915994996	1
1289	IOG	3	4	1.0	0.0	0.13242710961657272	1
1290	IOG	3	4	1.0	0.0	1.1753574335104011	1
1291	IOG	3	4	1.0	0.0	0.16882448560543684	1
1292	IOG	3	4	1.0	0.0	0.4563271609895598	1
1293	IOG	3	4	1.0	0.0	0.4394032447763077	1
1294	IOG	3	4	1.0	0.0	0.5707139914393651	1
1295	IOG	3	4	1.0	0.0	0.27204928060913774	1
1296	IOG	3	4	1.0	0.0	0.9226089851853376	1
1297	IOG	3	4	1.0	0.0	0.28082945842089074	1
1298	IOG	3	4	1.0	0.0	0.575529313612713	1
1299	IOG	3	4	1.0	0.0	9.006972709414669	1
1300	IOG	3	4	1.0	0.0	0.5270490596229083	1
1301	IOG	3	4	1.0	0.0	1.1676215240789798	1
1302	IOG	3	4	1.0	0.0	0.2223472017171644	1
1303	IOG	3	4	1.0	0.0	0.2754594006421319	1
1304	IOG	3	4	1.0	0.0	0.9161693826480017	1
1305	IOG	3	4	1.0	0.0	0.0537509298898544	1
1306	IOG	3	4	1.0	0.0	0.7680397931966451	1
1307	IOG	3	4	1.0	0.0	0.8432406007317739	1
1308	IOG	3	4	1.0	0.0	0.16248470689891553	1
1309	IOG	3	4	1.0	0.0	5.7257012703589725	1
1310	IOG	3	4	1.0	0.0	0.038545536983182756	1
1311	IOG	3	4	1.0	0.0	0.07427807034014132	1
1312	IOG	3	4	1.0	0.0	0.1244104794692305	1
1313	IOG	3	4	1.0	0.0	0.49022224986953505	1
1314	IOG	3	4	1.0	0.0	0.07313500067290113	1
1315	IOG	3	4	1.0	0.0	0.2296625883325985	1
1316	IOG	3	4	1.0	0.0	0.3053023509731606	1
1317	IOG	3	4	1.0	0.0	0.7063467243117976	1
1318	IOG	3	4	1.0	0.0	0.3176131221496809	1
1319	IOG	3	4	1.0	0.0	0.062356904181234095	1
1320	IOG	3	4	1.0	0.0	0.8545845792964837	1
1321	IOG	3	4	1.0	0.0	1.045429606559734	1
1322	IOG	3	4	1.0	0.0	0.11159176988190764	1
1323	IOG	3	4	1.0	0.0	4.05605519896125	1
1324	IOG	3	4	1.0	0.0	0.39747870245179573	1
1325	IOG	3	4	1.0	0.0	0.06718151422764343	1
1326	IOG	3	4	1.0	0.0	0.4580544139195013	1
1327	IOG	3	4	1.0	0.0	8.835743576922438	1
1328	IOG	3	4	1.0	0.0	0.2880864898744967	1
1329	IOG	3	4	1.0	0.0	0.040850921102141356	1
1330	IOG	3	4	1.0	0.0	0.1960177187381758	1
1331	IOG	3	4	1.0	0.0	0.17546660583640036	1
1332	IOG	3	4	1.0	0.0	0.1355215370928286	1
1333	IOG	3	4	1.0	0.0	23.163826884721864	1
1334	IOG	3	4	1.0	0.0	0.1172154922237542	1
1335	IOG	3	4	1.0	0.0	14.906345069454279	1
1336	IOG	3	4	1.0	0.0	0.7062943907417086	1
1337	IOG	3	4	1.0	0.0	0.18824819861077935	1
1338	IOG	3	4	1.0	0.0	1.380907159911016	1
1339	IOG	3	4	1.0	0.0	0.8997805069855848	1
1340	IOG	3	4	1.0	0.0	0.12170369885492993	1
1341	IOG	3	4	1.0	0.0	4.58174013613173	1
1342	IOG	3	4	1.0	0.0	0.15146678787231319	1
1343	IOG	3	4	1.0	0.0	7.150920781154301	1
1344	IOG	3	4	1.0	0.0	0.08791387920170698	1
1345	IOG	3	4	1.0	0.0	0.5145506508616862	1
1346	IOG	3	4	1.0	0.0	0.4070842073766276	1
1347	IOG	3	4	1.0	0.0	0.6397838481627124	1
1348	IOG	3	4	1.0	0.0	546.252886906301	1
1349	IOG	3	4	1.0	0.0	0.778843412888804	1
1350	IOG	3	4	1.0	0.0	0.8338153796208487	1
1351	IOG	3	4	1.0	0.0	0.2851320193067993	1
1352	IOG	3	4	1.0	0.0	0.4721592261279879	1
1353	IOG	3	4	1.0	0.0	2.2247440770963003	1
1354	IOG	3	4	1.0	0.0	0.6888129237419526	1
1355	IOG	3	4	1.0	0.0	0.3233281896079947	1
1356	IOG	3	4	1.0	0.0	0.25045177708213506	1
1357	IOG	3	4	1.0	0.0	0.021371057817271635	1
1358	IOG	3	4	1.0	0.0	0.6498997532498919	1
1359	IOG	3	4	1.0	0.0	0.8691377758816586	1
1360	IOG	3	4	1.0	0.0	0.2975685001471392	1
1361	IOG	3	4	1.0	0.0	0.2884585467361386	1
1362	IOG	3	4	1.0	0.0	0.8433224666500921	1
1363	IOG	3	4	1.0	0.0	0.28100374111712334	1
1364	IOG	3	4	1.0	0.0	15.537084879306558	1
1365	IOG	3	4	1.0	0.0	0.2009412212954146	1
1366	IOG	3	4	1.0	0.0	0.4286685919474697	1
1367	IOG	3	4	1.0	0.0	6.415800003033903	1
1368	IOG	3	4	1.0	0.0	0.40719373297266204	1
1369	IOG	3	4	1.0	0.0	0.21754393412325362	1
1370	IOG	3	4	1.0	0.0	0.08586773286133687	1
1371	IOG	3	4	1.0	0.0	0.07544068892409156	1
1372	IOG	3	4	1.0	0.0	0.27125697157254225	1
1373	IOG	3	4	1.0	0.0	15.538604729114066	1
1374	IOG	3	4	1.0	0.0	0.06962804503650744	1
1375	IOG	3	4	1.0	0.0	0.37110529593444286	1
1376	IOG	3	4	1.0	0.0	0.6072661487151515	1
1377	IOG	3	4	1.0	0.0	0.18185372626425972	1
1378	IOG	3	4	1.0	0.0	0.42802732767779844	1
1379	IOG	3	4	1.0	0.0	0.177422379598207	1
1380	IOG	3	4	1.0	0.0	0.033904542484363254	1
1381	IOG	3	4	1.0	0.0	0.44596635647685745	1
1382	IOG	3	4	1.0	0.0	0.6091315278650961	1
1383	IOG	3	4	1.0	0.0	0.06601106412197298	1
1384	IOG	3	4	1.0	0.0	15.671028920180872	1
1385	IOG	3	4	1.0	0.0	0.4908169246702808	1
1386	IOG	3	4	1.0	0.0	0.07681829345535018	1
1387	IOG	3	4	1.0	0.0	0.3211654958147375	1
1388	IOG	3	4	1.0	0.0	0.2736017647362652	1
1389	IOG	3	4	1.0	0.0	2.6098232059965962	1
1390	IOG	3	4	1.0	0.0	0.07880597405018594	1
1391	IOG	3	4	1.0	0.0	6.204933744275832	1
1392	IOG	3	4	1.0	0.0	0.21263209613206127	1
1393	IOG	3	4	1.0	0.0	0.7066552994061824	1
1394	IOG	3	4	1.0	0.0	0.05536879131063841	1
1395	IOG	3	4	1.0	0.0	5.001700299485306	1
1396	IOG	3	4	1.0	0.0	0.6094233151369841	1
1397	IOG	3	4	1.0	0.0	0.3003825312122564	1
1398	IOG	3	4	1.0	0.0	1.980521435539262	1
1399	IOG	3	4	1.0	0.0	0.07636556826699002	1
1400	IOG	3	4	1.0	0.0	0.05695070282176278	1
1401	IOG	3	4	1.0	0.0	0.14003971094011122	1
1402	IOG	3	4	1.0	0.0	0.24557874908889282	1
1403	IOG	3	4	1.0	0.0	0.022346902553514163	1
1404	IOG	3	4	1.0	0.0	0.3108773533508755	1
1405	IOG	3	4	1.0	0.0	1.5040573481307349	1
1406	IOG	3	4	1.0	0.0	0.20009022429729056	1
1407	IOG	3	4	1.0	0.0	0.5220830163303926	1
1408	IOG	3	4	1.0	0.0	0.07235879758451748	1
1409	IOG	3	4	1.0	0.0	3.0690519774977423	1
1410	IOG	3	4	1.0	0.0	0.07821993577866929	1
1411	IOG	3	4	1.0	0.0	0.31968675018088966	1
1412	IOG	3	4	1.0	0.0	0.48432077158045966	1
1413	IOG	3	4	1.0	0.0	0.2729982989678417	1
1414	IOG	3	4	1.0	0.0	5.738058771758978	1
1415	IOG	3	4	1.0	0.0	0.09239528999473198	1
1416	IOG	3	4	1.0	0.0	42.669168564546325	1
1417	IOG	3	4	1.0	0.0	1.437475674135836	1
1418	IOG	3	4	1.0	0.0	0.9780557640241787	1
1419	IOG	3	4	1.0	0.0	0.3523091265631465	1
1420	IOG	3	4	1.0	0.0	0.19378149395820826	1
1421	IOG	3	4	1.0	0.0	0.23951857251724512	1
1422	IOG	3	4	1.0	0.0	0.7740539364734924	1
1423	IOG	3	4	1.0	0.0	0.3558266353434381	1
1424	IOG	3	4	1.0	0.0	0.1024436763756146	1
1425	IOG	3	4	1.0	0.0	1.218146622786061	1
1426	IOG	3	4	1.0	0.0	0.8309932009709933	1
1427	IOG	3	4	1.0	0.0	0.29507818902012	1
1428	IOG	3	4	1.0	0.0	21.206301538041732	1
1429	IOG	3	4	1.0	0.0	0.5318540017871309	1
1430	IOG	3	4	1.0	0.0	3.9067813619648604	1
1431	IOG	3	4	1.0	0.0	13.099773442684814	1
1432	IOG	3	4	1.0	0.0	0.16052814935348284	1
1433	IOG	3	4	1.0	0.0	0.21186461582682042	1
1434	IOG	3	4	1.0	0.0	0.04735927858739438	1
1435	IOG	3	4	1.0	0.0	0.07470721425781607	1
1436	IOG	3	4	1.0	0.0	0.03665336737645924	1
1437	IOG	3	4	1.0	0.0	0.45427329799889515	1
1438	IOG	3	4	1.0	0.0	2.8763289343248895	1
1439	IOG	3	4	1.0	0.0	0.9595413819794578	1
1440	IOG	3	4	1.0	0.0	7.368786022161938	1
1441	IOG	3	4	1.0	0.0	0.0474143563201888	1
1442	IOG	3	4	1.0	0.0	2.593499166399465	1
1443	IOG	3	4	1.0	0.0	0.11204089954156715	1
1444	IOG	3	4	1.0	0.0	9.177791104121008	1
1445	IOG	3	4	1.0	0.0	1.0147178293205177	1
1446	IOG	3	4	1.0	0.0	1.2946132924882974	1
1447	IOG	3	4	1.0	0.0	163.1219928543386	1
1448	IOG	3	4	1.0	0.0	0.15177977438658655	1
1449	IOG	3	4	1.0	0.0	3.52445101004341	1
1450	IOG	3	4	1.0	0.0	10.722248416254665	1
1451	IOG	3	4	1.0	0.0	0.22536618275345707	1
1452	IOG	3	4	1.0	0.0	0.09187993746181533	1
1453	IOG	3	4	1.0	0.0	0.21200072045788942	1
1454	IOG	3	4	1.0	0.0	0.8482452096729334	1
1455	IOG	3	4	1.0	0.0	0.05637813818471142	1
1456	IOG	3	4	1.0	0.0	0.9607385909566653	1
1457	IOG	3	4	1.0	0.0	0.7650260439502758	1
1458	IOG	3	4	1.0	0.0	0.05808672036642459	1
1459	IOG	3	4	1.0	0.0	10.746417858215931	1
1460	IOG	3	4	1.0	0.0	0.4191211570251343	1
1461	IOG	3	4	1.0	0.0	22.850867179849825	1
1462	IOG	3	4	1.0	0.0	0.7139826120507153	1
1463	IOG	3	4	1.0	0.0	0.8921789639993034	1
1464	IOG	3	4	1.0	0.0	0.2403673514651996	1
1465	IOG	3	4	1.0	0.0	7.831440466522928	1
1466	IOG	3	4	1.0	0.0	0.10955906893912545	1
1467	IOG	3	4	1.0	0.0	0.3518473088510315	1
1468	IOG	3	4	1.0	0.0	0.04153191679872537	1
1469	IOG	3	4	1.0	0.0	6.7099399208396235	1
1470	IOG	3	4	1.0	0.0	0.5656637942096455	1
1471	IOG	3	4	1.0	0.0	1.3499888511305151	1
1472	IOG	3	4	1.0	0.0	0.1994964165816846	1
1473	IOG	3	4	1.0	0.0	1.1520103257560372	1
1474	IOG	3	4	1.0	0.0	1.1052859948900084	1
1475	IOG	3	4	1.0	0.0	6.836677181156817	1
1476	IOG	3	4	1.0	0.0	0.5898894921378744	1
1477	IOG	3	4	1.0	0.0	0.10985278658652362	1
1478	IOG	3	4	1.0	0.0	2.570778516193695	1
1479	IOG	3	4	1.0	0.0	0.5643864245446624	1
1480	IOG	3	4	1.0	0.0	0.9358007200875288	1
1481	IOG	3	4	1.0	0.0	0.4170660825808302	1
1482	IOG	3	4	1.0	0.0	0.915731044745615	1
1483	IOG	3	4	1.0	0.0	0.11660234437476646	1
1484	IOG	3	4	1.0	0.0	0.747894805103013	1
1485	IOG	3	4	1.0	0.0	0.5007428350189428	1
1486	IOG	3	4	1.0	0.0	0.514006323490853	1
1487	IOG	3	4	1.0	0.0	0.4514886048106325	1
1488	IOG	3	4	1.0	0.0	8.094452815734527	1
1489	IOG	3	4	1.0	0.0	0.6113573823981113	1
1490	IOG	3	4	1.0	0.0	0.013908908243610758	1
1491	IOG	3	4	1.0	0.0	0.1455938102585853	1
1492	IOG	3	4	1.0	0.0	0.705574632809725	1
1493	IOG	3	4	1.0	0.0	0.31553432550754745	1
1494	IOG	3	4	1.0	0.0	0.03178493671896909	1
1495	IOG	3	4	1.0	0.0	0.8955156642934505	1
1496	IOG	3	4	1.0	0.0	0.05602689711412592	1
1497	IOG	3	4	1.0	0.0	0.08476038686476954	1
1498	IOG	3	4	1.0	0.0	0.7505709854366022	1
1499	IOG	3	4	1.0	0.0	0.09486580311819985	1
1500	IOG	4	5	1.0	0.0	0.30880390216154907	1
1501	IOG	4	5	1.0	0.0	0.8807796317888914	1
1502	IOG	4	5	1.0	0.0	0.11687849350680411	1
1503	IOG	4	5	1.0	0.0	0.31376285924955877	1
1504	IOG	4	5	1.0	0.0	0.24455963590415514	1
1505	IOG	4	5	1.0	0.0	2.362364592037188	1
1506	IOG	4	5	1.0	0.0	0.2552592029187668	1
1507	IOG	4	5	1.0	0.0	0.09573718197255694	1
1508	IOG	4	5	1.0	0.0	1.0246303179080303	1
1509	IOG	4	5	1.0	0.0	0.20004554057497953	1
1510	IOG	4	5	1.0	0.0	0.18751074749073712	1
1511	IOG	4	5	1.0	0.0	2.5037514201355484	1
1512	IOG	4	5	1.0	0.0	0.22179169357914405	1
1513	IOG	4	5	1.0	0.0	19.045626493753154	1
1514	IOG	4	5	1.0	0.0	0.007259488590668649	1
1515	IOG	4	5	1.0	0.0	0.13242710959779969	1
1516	IOG	4	5	1.0	0.0	8.300132019321923	1
1517	IOG	4	5	1.0	0.0	0.7225328069285661	1
1518	IOG	4	5	1.0	0.0	0.32456869104185027	1
1519	IOG	4	5	1.0	0.0	0.34913338278807415	1
1520	IOG	4	5	1.0	0.0	0.7619774301348854	1
1521	IOG	4	5	1.0	0.0	0.1615558688188921	1
1522	IOG	4	5	1.0	0.0	1.9065471024973968	1
1523	IOG	4	5	1.0	0.0	2.691794621165682	1
1524	IOG	4	5	1.0	0.0	0.15355910079111573	1
1525	IOG	4	5	1.0	0.0	0.2893864307798497	1
1526	IOG	4	5	1.0	0.0	0.6515144511176919	1
1527	IOG	4	5	1.0	0.0	0.21394384435017255	1
1528	IOG	4	5	1.0	0.0	0.5029121203589725	1
1529	IOG	4	5	1.0	0.0	0.362219875157736	1
1530	IOG	4	5	1.0	0.0	0.12482153237889326	1
1531	IOG	4	5	1.0	0.0	0.09823175160140718	1
1532	IOG	4	5	1.0	0.0	0.24252114421383206	1
1533	IOG	4	5	1.0	0.0	2.4677039820288726	1
1534	IOG	4	5	1.0	0.0	2.201612520994745	1
1535	IOG	4	5	1.0	0.0	4.816329947198523	1
1536	IOG	4	5	1.0	0.0	0.33658511569749566	1
1537	IOG	4	5	1.0	0.0	0.8533477573627344	1
1538	IOG	4	5	1.0	0.0	0.3335683804546977	1
1539	IOG	4	5	1.0	0.0	17.022699670698298	1
1540	IOG	4	5	1.0	0.0	7.8031617538183236	1
1541	IOG	4	5	1.0	0.0	0.4162443727613427	1
1542	IOG	4	5	1.0	0.0	8.410442920104925	1
1543	IOG	4	5	1.0	0.0	0.09967883085134605	1
1544	IOG	4	5	1.0	0.0	0.7150541227741765	1
1545	IOG	4	5	1.0	0.0	0.76986127862318	1
1546	IOG	4	5	1.0	0.0	0.2589503659095166	1
1547	IOG	4	5	1.0	0.0	0.09497723345647144	1
1548	IOG	4	5	1.0	0.0	1.3884424672696611	1
1549	IOG	4	5	1.0	0.0	0.6921288337966295	1
1550	IOG	4	5	1.0	0.0	0.14423432630148636	1
1551	IOG	4	5	1.0	0.0	1.3940739078080204	1
1552	IOG	4	5	1.0	0.0	0.4309656456469003	1
1553	IOG	4	5	1.0	0.0	0.07057532745854841	1
1554	IOG	4	5	1.0	0.0	0.6049217066934107	1
1555	IOG	4	5	1.0	0.0	0.40260618284969046	1
1556	IOG	4	5	1.0	0.0	0.9896934062535939	1
1557	IOG	4	5	1.0	0.0	0.012571256677307376	1
1558	IOG	4	5	1.0	0.0	0.37937604714039047	1
1559	IOG	4	5	1.0	0.0	0.1405504570707843	1
1560	IOG	4	5	1.0	0.0	0.2873291757071452	1
1561	IOG	4	5	1.0	0.0	9.863088216998552	1
1562	IOG	4	5	1.0	0.0	0.28151737307949226	1
1563	IOG	4	5	1.0	0.0	0.624502031151478	1
1564	IOG	4	5	1.0	0.0	1.112450555478878	1
1565	IOG	4	5	1.0	0.0	0.18401987878549764	1
1566	IOG	4	5	1.0	0.0	0.058506450811174254	1
1567	IOG	4	5	1.0	0.0	7.096774567957609	1
1568	IOG	4	5	1.0	0.0	5.9175844451920465	1
1569	IOG	4	5	1.0	0.0	0.593827659405925	1
1570	IOG	4	5	1.0	0.0	0.07356173757965069	1
1571	IOG	4	5	1.0	0.0	0.16063904176028368	1
1572	IOG	4	5	1.0	0.0	0.4161165463697589	1
1573	IOG	4	5	1.0	0.0	0.09604031948547447	1
1574	IOG	4	5	1.0	0.0	5.618692281480053	1
1575	IOG	4	5	1.0	0.0	0.16399426095048814	1
1576	IOG	4	5	1.0	0.0	0.5958049739326099	1
1577	IOG	4	5	1.0	0.0	0.1614353687078919	1
1578	IOG	4	5	1.0	0.0	0.047803748883666494	1
1579	IOG	4	5	1.0	0.0	0.2849678376379212	1
1580	IOG	4	5	1.0	0.0	0.04619344767100653	1
1581	IOG	4	5	1.0	0.0	0.35323657466687075	1
1582	IOG	4	5	1.0	0.0	0.28411944260058825	1
1583	IOG	4	5	1.0	0.0	0.11116264705017762	1
1584	IOG	4	5	1.0	0.0	0.9017350611425686	1
1585	IOG	4	5	1.0	0.0	0.49259664144434023	1
1586	IOG	4	5	1.0	0.0	29.237907978585625	1
1587	IOG	4	5	1.0	0.0	0.14667687747991892	1
1588	IOG	4	5	1.0	0.0	6.6923954103059895	1
1589	IOG	4	5	1.0	0.0	5.646295051922991	1
1590	IOG	4	5	1.0	0.0	7.048654275773625	1
1591	IOG	4	5	1.0	0.0	4.2239336378727135	1
1592	IOG	4	5	1.0	0.0	1.0128834167727903	1
1593	IOG	4	5	1.0	0.0	4.574266411326812	1
1594	IOG	4	5	1.0	0.0	15.298955380186252	1
1595	IOG	4	5	1.0	0.0	0.7458377835512333	1
1596	IOG	4	5	1.0	0.0	0.798193985942423	1
1597	IOG	4	5	1.0	0.0	0.33884919120000156	1
1598	IOG	4	5	1.0	0.0	0.5351076377145207	1
1599	IOG	4	5	1.0	0.0	0.15401829919713536	1
1600	IOG	4	5	1.0	0.0	7.412062550265378	1
1601	IOG	4	5	1.0	0.0	4.405074414352425	1
1602	IOG	4	5	1.0	0.0	1.373299414627534	1
1603	IOG	4	5	1.0	0.0	1.107609155221974	1
1604	IOG	4	5	1.0	0.0	1.8889226720071934	1
1605	IOG	4	5	1.0	0.0	0.09170759739366782	1
1606	IOG	4	5	1.0	0.0	1.0977477140500254	1
1607	IOG	4	5	1.0	0.0	0.026510137221474613	1
1608	IOG	4	5	1.0	0.0	0.007943818538881868	1
1609	IOG	4	5	1.0	0.0	0.010212497493700661	1
1610	IOG	4	5	1.0	0.0	0.5046477390180456	1
1611	IOG	4	5	1.0	0.0	0.1610652161502118	1
1612	IOG	4	5	1.0	0.0	0.19698739022731132	1
1613	IOG	4	5	1.0	0.0	0.0	1
1614	IOG	4	5	1.0	0.0	0.07123502529990051	1
1615	IOG	4	5	1.0	0.0	0.07947747836947353	1
1616	IOG	4	5	1.0	0.0	0.7505709868050988	1
1617	IOG	4	5	1.0	0.0	0.350958720352208	1
1618	IOG	4	5	1.0	0.0	0.09117683133521562	1
1619	IOG	4	5	1.0	0.0	0.7067504732085539	1
1620	IOG	4	5	1.0	0.0	0.9193495234032771	1
1621	IOG	4	5	1.0	0.0	0.4750720595633857	1
1622	IOG	4	5	1.0	0.0	11.423456233319783	1
1623	IOG	4	5	1.0	0.0	0.6345751752475982	1
1624	IOG	4	5	1.0	0.0	4.608739006381535	1
1625	IOG	4	5	1.0	0.0	0.8531083853207244	1
1626	IOG	4	5	1.0	0.0	6.941779887489297	1
1627	IOG	4	5	1.0	0.0	0.7370061169860357	1
1628	IOG	4	5	1.0	0.0	0.41173567312213555	1
1629	IOG	4	5	1.0	0.0	0.6219394752226453	1
1630	IOG	4	5	1.0	0.0	0.2693764550001858	1
1631	IOG	4	5	1.0	0.0	0.3412126356644153	1
1632	IOG	4	5	1.0	0.0	3.191851112361725	1
1633	IOG	4	5	1.0	0.0	0.7505709865946533	1
1634	IOG	4	5	1.0	0.0	0.9257902698271656	1
1635	IOG	4	5	1.0	0.0	0.22524262682933568	1
1636	IOG	4	5	1.0	0.0	0.10995529660302375	1
1637	IOG	4	5	1.0	0.0	0.9462781148693833	1
1638	IOG	4	5	1.0	0.0	0.4233688221165318	1
1639	IOG	4	5	1.0	0.0	0.15388107598488415	1
1640	IOG	4	5	1.0	0.0	0.2350519138695581	1
1641	IOG	4	5	1.0	0.0	0.6243808854593882	1
1642	IOG	4	5	1.0	0.0	0.5976009867903034	1
1643	IOG	4	5	1.0	0.0	0.08710950635128445	1
1644	IOG	4	5	1.0	0.0	0.06664491588328311	1
1645	IOG	4	5	1.0	0.0	0.6635719787580153	1
1646	IOG	4	5	1.0	0.0	0.04768345047066916	1
1647	IOG	4	5	1.0	0.0	0.08870979983075686	1
1648	IOG	4	5	1.0	0.0	0.271618218420528	1
1649	IOG	4	5	1.0	0.0	1.1645074716879196	1
1650	IOG	4	5	1.0	0.0	0.13245099165432894	1
1651	IOG	4	5	1.0	0.0	0.2879514698567042	1
1652	IOG	4	5	1.0	0.0	0.19802456888943223	1
1653	IOG	4	5	1.0	0.0	4.278452608100386	1
1654	IOG	4	5	1.0	0.0	1.5902752752923526	1
1655	IOG	4	5	1.0	0.0	0.9245804726322433	1
1656	IOG	4	5	1.0	0.0	14.894724610659043	1
1657	IOG	4	5	1.0	0.0	0.6682371629567794	1
1658	IOG	4	5	1.0	0.0	7.321765953404064	1
1659	IOG	4	5	1.0	0.0	0.14721706778017724	1
1660	IOG	4	5	1.0	0.0	1.1668557325608733	1
1661	IOG	4	5	1.0	0.0	0.0973993994219339	1
1662	IOG	4	5	1.0	0.0	4.623530447861684	1
1663	IOG	4	5	1.0	0.0	0.14197270883435562	1
1664	IOG	4	5	1.0	0.0	0.12484937755987038	1
1665	IOG	4	5	1.0	0.0	5.171193056849272	1
1666	IOG	4	5	1.0	0.0	0.09193508527912651	1
1667	IOG	4	5	1.0	0.0	0.10837743243105294	1
1668	IOG	4	5	1.0	0.0	0.14816569075843108	1
1669	IOG	4	5	1.0	0.0	0.20300998820299723	1
1670	IOG	4	5	1.0	0.0	0.10181670128097416	1
1671	IOG	4	5	1.0	0.0	0.09487606023696488	1
1672	IOG	4	5	1.0	0.0	0.20192875354558834	1
1673	IOG	4	5	1.0	0.0	0.0072885641990853445	1
1674	IOG	4	5	1.0	0.0	3.2788902849438526	1
1675	IOG	4	5	1.0	0.0	0.3555033415220159	1
1676	IOG	4	5	1.0	0.0	0.12195917148721822	1
1677	IOG	4	5	1.0	0.0	0.2637736366700305	1
1678	IOG	4	5	1.0	0.0	0.632073115217146	1
1679	IOG	4	5	1.0	0.0	0.1653276004986141	1
1680	IOG	4	5	1.0	0.0	0.15417899282314773	1
1681	IOG	4	5	1.0	0.0	0.2780281623300863	1
1682	IOG	4	5	1.0	0.0	0.8082248852459846	1
1683	IOG	4	5	1.0	0.0	0.6500720773541662	1
1684	IOG	4	5	1.0	0.0	0.21276717081604074	1
1685	IOG	4	5	1.0	0.0	0.7720837107564369	1
1686	IOG	4	5	1.0	0.0	0.596310090668568	1
1687	IOG	4	5	1.0	0.0	0.15859334551246193	1
1688	IOG	4	5	1.0	0.0	29.114978405947877	1
1689	IOG	4	5	1.0	0.0	1.105009279469329	1
1690	IOG	4	5	1.0	0.0	10.406489860135753	1
1691	IOG	4	5	1.0	0.0	0.12337400809979675	1
1692	IOG	4	5	1.0	0.0	0.07550105900818099	1
1693	IOG	4	5	1.0	0.0	0.027794750747735734	1
1694	IOG	4	5	1.0	0.0	0.0352363746393058	1
1695	IOG	4	5	1.0	0.0	0.03385891589867988	1
1696	IOG	4	5	1.0	0.0	20.139824812661026	1
1697	IOG	4	5	1.0	0.0	0.8193905512924957	1
1698	IOG	4	5	1.0	0.0	0.08226539772031938	1
1699	IOG	4	5	1.0	0.0	0.04480674516835267	1
1700	IOG	4	5	1.0	0.0	0.14400311681085445	1
1701	IOG	4	5	1.0	0.0	0.098087389223823	1
1702	IOG	4	5	1.0	0.0	0.10479799509508621	1
1703	IOG	4	5	1.0	0.0	0.4730987182178654	1
1704	IOG	4	5	1.0	0.0	0.2619048257301114	1
1705	IOG	4	5	1.0	0.0	0.18481090459055133	1
1706	IOG	4	5	1.0	0.0	1.9823250873762643	1
1707	IOG	4	5	1.0	0.0	0.5933925211196274	1
1708	IOG	4	5	1.0	0.0	0.38305338442547954	1
1709	IOG	4	5	1.0	0.0	1.0114624786657824	1
1710	IOG	4	5	1.0	0.0	0.18718225278294254	1
1711	IOG	4	5	1.0	0.0	1.7322135918099515	1
1712	IOG	4	5	1.0	0.0	0.30362362082911487	1
1713	IOG	4	5	1.0	0.0	0.7374623621443641	1
1714	IOG	4	5	1.0	0.0	0.9188724255067209	1
1715	IOG	4	5	1.0	0.0	0.31138398723240734	1
1716	IOG	4	5	1.0	0.0	0.783587696002191	1
1717	IOG	4	5	1.0	0.0	0.29068987713191297	1
1718	IOG	4	5	1.0	0.0	0.2042553871623388	1
1719	IOG	4	5	1.0	0.0	0.13335674990824614	1
1720	IOG	4	5	1.0	0.0	55.92452637354068	1
1721	IOG	4	5	1.0	0.0	0.34955027413814077	1
1722	IOG	4	5	1.0	0.0	0.2491613264644037	1
1723	IOG	4	5	1.0	0.0	0.14901669373535065	1
1724	IOG	4	5	1.0	0.0	3.5824792076625327	1
1725	IOG	4	5	1.0	0.0	0.2907084160382697	1
1726	IOG	4	5	1.0	0.0	0.08306511027705227	1
1727	IOG	4	5	1.0	0.0	1.2103518118080991	1
1728	IOG	4	5	1.0	0.0	0.09524704602400266	1
1729	IOG	4	5	1.0	0.0	0.30874550342744267	1
1730	IOG	4	5	1.0	0.0	0.23537588404617804	1
1731	IOG	4	5	1.0	0.0	0.921922431926859	1
1732	IOG	4	5	1.0	0.0	0.3200072181715144	1
1733	IOG	4	5	1.0	0.0	0.2558357374237853	1
1734	IOG	4	5	1.0	0.0	0.29593724343752925	1
1735	IOG	4	5	1.0	0.0	0.07975284969045088	1
1736	IOG	4	5	1.0	0.0	0.16082655764624743	1
1737	IOG	4	5	1.0	0.0	0.27580068696363313	1
1738	IOG	4	5	1.0	0.0	0.24141238516116714	1
1739	IOG	4	5	1.0	0.0	0.14623586882516582	1
1740	IOG	4	5	1.0	0.0	19.879865946816558	1
1741	IOG	4	5	1.0	0.0	0.7337453230583303	1
1742	IOG	4	5	1.0	0.0	0.10039708182961564	1
1743	IOG	4	5	1.0	0.0	0.18497641883159271	1
1744	IOG	4	5	1.0	0.0	0.8540316026055956	1
1745	IOG	4	5	1.0	0.0	0.1250768751045302	1
1746	IOG	4	5	1.0	0.0	0.26385654739112924	1
1747	IOG	4	5	1.0	0.0	9.650482662610257	1
1748	IOG	4	5	1.0	0.0	1.1611594663145466	1
1749	IOG	4	5	1.0	0.0	0.30734451482860076	1
1750	IOG	4	5	1.0	0.0	0.3085943911791248	1
1751	IOG	4	5	1.0	0.0	0.37734087968262514	1
1752	IOG	4	5	1.0	0.0	0.01592729707982973	1
1753	IOG	4	5	1.0	0.0	0.10974627638871481	1
1754	IOG	4	5	1.0	0.0	0.11939060873090347	1
1755	IOG	4	5	1.0	0.0	0.1146776855521603	1
1756	IOG	4	5	1.0	0.0	0.7110774606149354	1
1757	IOG	4	5	1.0	0.0	0.7505710120936564	1
1758	IOG	4	5	1.0	0.0	1.3678065256124585	1
1759	IOG	4	5	1.0	0.0	0.06686017479559529	1
1760	IOG	4	5	1.0	0.0	19.530636340492983	1
1761	IOG	4	5	1.0	0.0	0.36985128766219233	1
1762	IOG	4	5	1.0	0.0	0.03936984356569533	1
1763	IOG	4	5	1.0	0.0	0.35225366190131246	1
1764	IOG	4	5	1.0	0.0	0.9039876602606007	1
1765	IOG	4	5	1.0	0.0	0.010835658511192827	1
1766	IOG	4	5	1.0	0.0	0.41661958899703294	1
1767	IOG	4	5	1.0	0.0	0.06383316837663504	1
1768	IOG	4	5	1.0	0.0	0.24795111745921286	1
1769	IOG	4	5	1.0	0.0	0.4058438742982847	1
1770	IOG	4	5	1.0	0.0	0.05702455759556184	1
1771	IOG	4	5	1.0	0.0	1.3012572716500175	1
1772	IOG	4	5	1.0	0.0	19.79753593194137	1
1773	IOG	4	5	1.0	0.0	0.777699749788163	1
1774	IOG	4	5	1.0	0.0	0.02673286798329175	1
1775	IOG	4	5	1.0	0.0	0.09535378749006765	1
1776	IOG	4	5	1.0	0.0	0.03512153393464554	1
1777	IOG	4	5	1.0	0.0	0.44241757169946716	1
1778	IOG	4	5	1.0	0.0	0.1362857503489172	1
1779	IOG	4	5	1.0	0.0	0.3882265968583713	1
1780	IOG	4	5	1.0	0.0	10.902675894253274	1
1781	IOG	4	5	1.0	0.0	0.07328166146290407	1
1782	IOG	4	5	1.0	0.0	1.6631151046765664	1
1783	IOG	4	5	1.0	0.0	2.6683064509889616	1
1784	IOG	4	5	1.0	0.0	0.10399417896728164	1
1785	IOG	4	5	1.0	0.0	4.979293840911298	1
1786	IOG	4	5	1.0	0.0	0.2804906235594621	1
1787	IOG	4	5	1.0	0.0	0.6117686340094601	1
1788	IOG	4	5	1.0	0.0	1.368115415828643	1
1789	IOG	4	5	1.0	0.0	0.1324271096221773	1
1790	IOG	4	5	1.0	0.0	0.7770525272756974	1
1791	IOG	4	5	1.0	0.0	0.1845586865930415	1
1792	IOG	4	5	1.0	0.0	1.3214429496446625	1
1793	IOG	4	5	1.0	0.0	0.5439595885424078	1
1794	IOG	4	5	1.0	0.0	0.0779985501427492	1
1795	IOG	4	5	1.0	0.0	0.25011388925215405	1
1796	IOG	4	5	1.0	0.0	0.7628620619030798	1
1797	IOG	4	5	1.0	0.0	0.1091119907999171	1
1798	IOG	4	5	1.0	0.0	0.9282983861980489	1
1799	IOG	4	5	1.0	0.0	0.5915135834083824	1
1800	IOG	4	5	1.0	0.0	0.3735452784028235	1
1801	IOG	4	5	1.0	0.0	0.8671013946635805	1
1802	IOG	4	5	1.0	0.0	0.24787789406005664	1
1803	IOG	4	5	1.0	0.0	0.12732020174741007	1
1804	IOG	4	5	1.0	0.0	0.3914971586369212	1
1805	IOG	4	5	1.0	0.0	0.03309152158297279	1
1806	IOG	4	5	1.0	0.0	0.8493031956717826	1
1807	IOG	4	5	1.0	0.0	0.6322280652533169	1
1808	IOG	4	5	1.0	0.0	0.16116998188185835	1
1809	IOG	4	5	1.0	0.0	0.7250583542716702	1
1810	IOG	4	5	1.0	0.0	0.24392310994046323	1
1811	IOG	4	5	1.0	0.0	0.09778652364263972	1
1812	IOG	4	5	1.0	0.0	0.0164865872268839	1
1813	IOG	4	5	1.0	0.0	0.4696489662604131	1
1814	IOG	4	5	1.0	0.0	0.23407029891551193	1
1815	IOG	4	5	1.0	0.0	0.17555942775913655	1
1816	IOG	4	5	1.0	0.0	0.2558041171966774	1
1817	IOG	4	5	1.0	0.0	0.5576831367733948	1
1818	IOG	4	5	1.0	0.0	0.33786783574733154	1
1819	IOG	4	5	1.0	0.0	0.0941581636159814	1
1820	IOG	4	5	1.0	0.0	0.7886142911575214	1
1821	IOG	4	5	1.0	0.0	0.08243391370796994	1
1822	IOG	4	5	1.0	0.0	0.12049869524481313	1
1823	IOG	4	5	1.0	0.0	1.459956067709356	1
1824	IOG	4	5	1.0	0.0	0.39579320932262807	1
1825	IOG	4	5	1.0	0.0	0.04923509278726894	1
1826	IOG	4	5	1.0	0.0	0.3454512997824653	1
1827	IOG	4	5	1.0	0.0	0.9443461675036257	1
1828	IOG	4	5	1.0	0.0	0.3765553722344112	1
1829	IOG	4	5	1.0	0.0	0.2532662938399421	1
1830	IOG	4	5	1.0	0.0	3.6575766517519224	1
1831	IOG	4	5	1.0	0.0	0.09138206426306004	1
1832	IOG	4	5	1.0	0.0	0.15378699596998668	1
1833	IOG	4	5	1.0	0.0	1.487858511561323	1
1834	IOG	4	5	1.0	0.0	0.04864148008980319	1
1835	IOG	4	5	1.0	0.0	23.985362490407887	1
1836	IOG	4	5	1.0	0.0	0.6643268774360594	1
1837	IOG	4	5	1.0	0.0	0.18162585389553504	1
1838	IOG	4	5	1.0	0.0	1.431348488794826	1
1839	IOG	4	5	1.0	0.0	0.9004825245180387	1
1840	IOG	4	5	1.0	0.0	0.07971399650310634	1
1841	IOG	4	5	1.0	0.0	0.0	1
1842	IOG	4	5	1.0	0.0	0.11767306754676952	1
1843	IOG	4	5	1.0	0.0	0.9124222574635452	1
1844	IOG	4	5	1.0	0.0	0.018672874341115392	1
1845	IOG	4	5	1.0	0.0	0.11968188103900936	1
1846	IOG	4	5	1.0	0.0	0.4084021766671084	1
1847	IOG	4	5	1.0	0.0	0.20623480420626256	1
1848	IOG	4	5	1.0	0.0	3.581174817408934	1
1849	IOG	4	5	1.0	0.0	0.49160692949963736	1
1850	IOG	4	5	1.0	0.0	0.9165818041139335	1
1851	IOG	4	5	1.0	0.0	0.6518398868743747	1
1852	IOG	4	5	1.0	0.0	1.0464506944334124	1
1853	IOG	4	5	1.0	0.0	0.039138831518922695	1
1854	IOG	4	5	1.0	0.0	1.4724974390023913	1
1855	IOG	4	5	1.0	0.0	0.18259201692319066	1
1856	IOG	4	5	1.0	0.0	0.213725015289943	1
1857	IOG	4	5	1.0	0.0	0.03531406485161009	1
1858	IOG	4	5	1.0	0.0	0.48742557240289935	1
1859	IOG	4	5	1.0	0.0	0.7927990956065704	1
1860	IOG	4	5	1.0	0.0	0.18674162047015208	1
1861	IOG	4	5	1.0	0.0	0.3602562881764592	1
1862	IOG	4	5	1.0	0.0	0.8530948305812954	1
1863	IOG	4	5	1.0	0.0	0.2662062657208268	1
1864	IOG	4	5	1.0	0.0	10.951516139377036	1
1865	IOG	4	5	1.0	0.0	0.4089484366314684	1
1866	IOG	4	5	1.0	0.0	0.23519253559601516	1
1867	IOG	4	5	1.0	0.0	0.9032688792569299	1
1868	IOG	4	5	1.0	0.0	0.6129517791879818	1
1869	IOG	4	5	1.0	0.0	0.28328493871153454	1
1870	IOG	4	5	1.0	0.0	0.08590702411130254	1
1871	IOG	4	5	1.0	0.0	0.10844208933759922	1
1872	IOG	4	5	1.0	0.0	0.3098606538138766	1
1873	IOG	4	5	1.0	0.0	20.70333144815717	1
1874	IOG	4	5	1.0	0.0	0.10003830483151538	1
1875	IOG	4	5	1.0	0.0	0.39257344663144356	1
1876	IOG	4	5	1.0	0.0	0.398649445496225	1
1877	IOG	4	5	1.0	0.0	0.17746121611699228	1
1878	IOG	4	5	1.0	0.0	0.7424877260428563	1
1879	IOG	4	5	1.0	0.0	0.27052924151471436	1
1880	IOG	4	5	1.0	0.0	0.05655263254041394	1
1881	IOG	4	5	1.0	0.0	0.4944398382227839	1
1882	IOG	4	5	1.0	0.0	0.7780408551045985	1
1883	IOG	4	5	1.0	0.0	0.09200513946457985	1
1884	IOG	4	5	1.0	0.0	0.30933732658531543	1
1885	IOG	4	5	1.0	0.0	0.44370314766497343	1
1886	IOG	4	5	1.0	0.0	0.09707318166644754	1
1887	IOG	4	5	1.0	0.0	0.2670999717496829	1
1888	IOG	4	5	1.0	0.0	0.251203277698775	1
1889	IOG	4	5	1.0	0.0	0.33274815030919075	1
1890	IOG	4	5	1.0	0.0	0.102124362981168	1
1891	IOG	4	5	1.0	0.0	0.8272456085258563	1
1892	IOG	4	5	1.0	0.0	0.26846059154712265	1
1893	IOG	4	5	1.0	0.0	0.27336002901569434	1
1894	IOG	4	5	1.0	0.0	0.23766628724928568	1
1895	IOG	4	5	1.0	0.0	16.854204766740587	1
1896	IOG	4	5	1.0	0.0	0.1065595822335216	1
1897	IOG	4	5	1.0	0.0	0.20143656814951663	1
1898	IOG	4	5	1.0	0.0	0.8142613231194329	1
1899	IOG	4	5	1.0	0.0	0.05221683143808203	1
1900	IOG	4	5	1.0	0.0	0.050220637534839636	1
1901	IOG	4	5	1.0	0.0	0.14794983042218568	1
1902	IOG	4	5	1.0	0.0	0.3073086228268904	1
1903	IOG	4	5	1.0	0.0	0.018186798527405706	1
1904	IOG	4	5	1.0	0.0	0.09627369061312523	1
1905	IOG	4	5	1.0	0.0	1.0447196500754217	1
1906	IOG	4	5	1.0	0.0	0.32326551115540303	1
1907	IOG	4	5	1.0	0.0	0.3406661301721924	1
1908	IOG	4	5	1.0	0.0	0.026775907293277335	1
1909	IOG	4	5	1.0	0.0	0.5847604171490424	1
1910	IOG	4	5	1.0	0.0	0.11104310927671614	1
1911	IOG	4	5	1.0	0.0	0.24249747833932717	1
1912	IOG	4	5	1.0	0.0	0.48763866625172403	1
1913	IOG	4	5	1.0	0.0	0.2228883053445043	1
1914	IOG	4	5	1.0	0.0	9.258630051555143	1
1915	IOG	4	5	1.0	0.0	0.2150614848674022	1
1916	IOG	4	5	1.0	0.0	0.20934378773957854	1
1917	IOG	4	5	1.0	0.0	0.23546345074527442	1
1918	IOG	4	5	1.0	0.0	1.7479311537704134	1
1919	IOG	4	5	1.0	0.0	1.0098255058627257	1
1920	IOG	4	5	1.0	0.0	0.0907308506383247	1
1921	IOG	4	5	1.0	0.0	0.23180495428544057	1
1922	IOG	4	5	1.0	0.0	0.4234645403403494	1
1923	IOG	4	5	1.0	0.0	0.3039693946807386	1
1924	IOG	4	5	1.0	0.0	0.07501125820279014	1
1925	IOG	4	5	1.0	0.0	0.712507646459275	1
1926	IOG	4	5	1.0	0.0	17.24035942309812	1
1927	IOG	4	5	1.0	0.0	0.2830714350022241	1
1928	IOG	4	5	1.0	0.0	2.013283592491464	1
1929	IOG	4	5	1.0	0.0	0.27253490246872697	1
1930	IOG	4	5	1.0	0.0	1.269961411919968	1
1931	IOG	4	5	1.0	0.0	9.180050747386911	1
1932	IOG	4	5	1.0	0.0	0.18111202978585772	1
1933	IOG	4	5	1.0	0.0	0.1471430939155027	1
1934	IOG	4	5	1.0	0.0	0.060422146722220384	1
1935	IOG	4	5	1.0	0.0	0.03462619716270915	1
1936	IOG	4	5	1.0	0.0	0.2075636433005303	1
1937	IOG	4	5	1.0	0.0	0.40018414116776785	1
1938	IOG	4	5	1.0	0.0	1.4618151630340015	1
1939	IOG	4	5	1.0	0.0	0.702734802458181	1
1940	IOG	4	5	1.0	0.0	0.18891690390838944	1
1941	IOG	4	5	1.0	0.0	0.07661338770734052	1
1942	IOG	4	5	1.0	0.0	1.2299525605413126	1
1943	IOG	4	5	1.0	0.0	0.1478899165767241	1
1944	IOG	4	5	1.0	0.0	0.728998822621179	1
1945	IOG	4	5	1.0	0.0	0.6917311480558943	1
1946	IOG	4	5	1.0	0.0	0.9712482182856205	1
1947	IOG	4	5	1.0	0.0	0.7657872211943045	1
1948	IOG	4	5	1.0	0.0	0.1309734485692588	1
1949	IOG	4	5	1.0	0.0	0.865560235097983	1
1950	IOG	4	5	1.0	0.0	14.824947862765871	1
1951	IOG	4	5	1.0	0.0	0.31404468544115655	1
1952	IOG	4	5	1.0	0.0	0.05536923369342789	1
1953	IOG	4	5	1.0	0.0	0.07357206357104315	1
1954	IOG	4	5	1.0	0.0	0.7584913365788472	1
1955	IOG	4	5	1.0	0.0	0.055342878969578346	1
1956	IOG	4	5	1.0	0.0	1.0852322082152552	1
1957	IOG	4	5	1.0	0.0	0.5389291246663559	1
1958	IOG	4	5	1.0	0.0	0.13025564214530194	1
1959	IOG	4	5	1.0	0.0	0.41077833491319604	1
1960	IOG	4	5	1.0	0.0	0.41640109846142076	1
1961	IOG	4	5	1.0	0.0	1.8919074667120321	1
1962	IOG	4	5	1.0	0.0	0.3612618873782062	1
1963	IOG	4	5	1.0	0.0	7.119354519712196	1
1964	IOG	4	5	1.0	0.0	0.10300396465840689	1
1965	IOG	4	5	1.0	0.0	1.458883638093631	1
1966	IOG	4	5	1.0	0.0	0.03574876234748446	1
1967	IOG	4	5	1.0	0.0	0.43378717716015797	1
1968	IOG	4	5	1.0	0.0	0.01435701852423827	1
1969	IOG	4	5	1.0	0.0	15.461214044361856	1
1970	IOG	4	5	1.0	0.0	0.5703505925633401	1
1971	IOG	4	5	1.0	0.0	1.3658961607444287	1
1972	IOG	4	5	1.0	0.0	0.10431810703025168	1
1973	IOG	4	5	1.0	0.0	1.2065652155176063	1
1974	IOG	4	5	1.0	0.0	5.258597288516693	1
1975	IOG	4	5	1.0	0.0	0.6072608340891522	1
1976	IOG	4	5	1.0	0.0	0.24037771278054026	1
1977	IOG	4	5	1.0	0.0	0.10263534673502535	1
1978	IOG	4	5	1.0	0.0	1.4460529176940757	1
1979	IOG	4	5	1.0	0.0	0.7201776026666442	1
1980	IOG	4	5	1.0	0.0	0.8282420216210542	1
1981	IOG	4	5	1.0	0.0	0.33968119282157483	1
1982	IOG	4	5	1.0	0.0	0.9221488182885065	1
1983	IOG	4	5	1.0	0.0	0.13539233153730784	1
1984	IOG	4	5	1.0	0.0	0.6814600317867785	1
1985	IOG	4	5	1.0	0.0	0.6936965450707961	1
1986	IOG	4	5	1.0	0.0	5.5781892559793915	1
1987	IOG	4	5	1.0	0.0	0.1493349537214737	1
1988	IOG	4	5	1.0	0.0	6.300486667725788	1
1989	IOG	4	5	1.0	0.0	0.5048624347832646	1
1990	IOG	4	5	1.0	0.0	0.029254632370556505	1
1991	IOG	4	5	1.0	0.0	0.07518702951434755	1
1992	IOG	4	5	1.0	0.0	0.7776810984545046	1
1993	IOG	4	5	1.0	0.0	0.27557312048091265	1
1994	IOG	4	5	1.0	0.0	0.01816760072142918	1
1995	IOG	4	5	1.0	0.0	0.7543490068344172	1
1996	IOG	4	5	1.0	0.0	0.04110809025975772	1
1997	IOG	4	5	1.0	0.0	0.04330678028284353	1
1998	IOG	4	5	1.0	0.0	0.7501267300356218	1
[truncated: 11,501 more rows]
