# Supplementary material for: Idiosyncratic, Retinotopic Bias in Face Identification Modulated by Familiarity
Source: eNeuro. 2018 Oct 4;5(5):ENEURO.0054-18.2018. doi: 10.1523/ENEURO.0054-18.2018 (PMC6171739; doi:10.1523/ENEURO.0054-18.2018)
Supplement: Extended Data — The archive contains data from both experiments, as well as the analysis scripts. Download Extended Data 1, ZIP file. [file sup_enu-eN-NWR-0054-18-s02.zip › famretino2-3.0.0/model/outputs/sim-01_task-face_increase_units_500sim.csv]

	roi	ratio	n_voxels	gain	rf_increase	value	b_units
0	IOG	1	2	1.0	0.0	0.5993534100648205	1
1	IOG	1	2	1.0	0.0	0.18673048377408408	1
2	IOG	1	2	1.0	0.0	0.18389486609572137	1
3	IOG	1	2	1.0	0.0	0.7631169299743755	1
4	IOG	1	2	1.0	0.0	0.47605266841189925	1
5	IOG	1	2	1.0	0.0	0.5078924901355727	1
6	IOG	1	2	1.0	0.0	2.0577537947180913	1
7	IOG	1	2	1.0	0.0	0.22101918382613392	1
8	IOG	1	2	1.0	0.0	0.005215386463777965	1
9	IOG	1	2	1.0	0.0	1.2438516441755854	1
10	IOG	1	2	1.0	0.0	0.10581740191269756	1
11	IOG	1	2	1.0	0.0	0.10164333873123815	1
12	IOG	1	2	1.0	0.0	0.08559927101747263	1
13	IOG	1	2	1.0	0.0	0.17127995805774865	1
14	IOG	1	2	1.0	0.0	0.3864413742246978	1
15	IOG	1	2	1.0	0.0	0.32888708458038246	1
16	IOG	1	2	1.0	0.0	6.21579898749639	1
17	IOG	1	2	1.0	0.0	0.2780462769194309	1
18	IOG	1	2	1.0	0.0	0.14829371163213845	1
19	IOG	1	2	1.0	0.0	0.707945724241182	1
20	IOG	1	2	1.0	0.0	0.7216733823158132	1
21	IOG	1	2	1.0	0.0	3.782410612353538	1
22	IOG	1	2	1.0	0.0	0.502620744057872	1
23	IOG	1	2	1.0	0.0	0.025833062406281602	1
24	IOG	1	2	1.0	0.0	0.20267162508545777	1
25	IOG	1	2	1.0	0.0	0.12770789647559805	1
26	IOG	1	2	1.0	0.0	0.20474553983722604	1
27	IOG	1	2	1.0	0.0	1.587845621633638	1
28	IOG	1	2	1.0	0.0	1.03300705174654	1
29	IOG	1	2	1.0	0.0	2.378610674282172	1
30	IOG	1	2	1.0	0.0	0.23453687361648554	1
31	IOG	1	2	1.0	0.0	0.185654037486154	1
32	IOG	1	2	1.0	0.0	0.7921255462651886	1
33	IOG	1	2	1.0	0.0	0.6325752706345061	1
34	IOG	1	2	1.0	0.0	0.34990393548783894	1
35	IOG	1	2	1.0	0.0	0.6779592282378128	1
36	IOG	1	2	1.0	0.0	0.7031132465356157	1
37	IOG	1	2	1.0	0.0	0.9124154452710773	1
38	IOG	1	2	1.0	0.0	0.3410832030488666	1
39	IOG	1	2	1.0	0.0	1.243987170804397	1
40	IOG	1	2	1.0	0.0	0.6989096636302348	1
41	IOG	1	2	1.0	0.0	0.3407188307348922	1
42	IOG	1	2	1.0	0.0	8.170012521179181	1
43	IOG	1	2	1.0	0.0	0.4047450916703493	1
44	IOG	1	2	1.0	0.0	6.598677489811529	1
45	IOG	1	2	1.0	0.0	0.15683421447153145	1
46	IOG	1	2	1.0	0.0	0.13549619485333247	1
47	IOG	1	2	1.0	0.0	0.14164624921222582	1
48	IOG	1	2	1.0	0.0	0.3147210075347195	1
49	IOG	1	2	1.0	0.0	0.0012906996309384714	1
50	IOG	1	2	1.0	0.0	0.16596062571248654	1
51	IOG	1	2	1.0	0.0	1.4391799195054447	1
52	IOG	1	2	1.0	0.0	0.24380307122432676	1
53	IOG	1	2	1.0	0.0	1.1814470657814409	1
54	IOG	1	2	1.0	0.0	21.933230145590723	1
55	IOG	1	2	1.0	0.0	0.29048392846388005	1
56	IOG	1	2	1.0	0.0	44.085852672721956	1
57	IOG	1	2	1.0	0.0	3.116869336795245	1
58	IOG	1	2	1.0	0.0	0.36352500290867745	1
59	IOG	1	2	1.0	0.0	0.2872249080829465	1
60	IOG	1	2	1.0	0.0	0.274777862365688	1
61	IOG	1	2	1.0	0.0	70.92603852932889	1
62	IOG	1	2	1.0	0.0	0.06620211445720434	1
63	IOG	1	2	1.0	0.0	0.5117134248423807	1
64	IOG	1	2	1.0	0.0	0.4356036674266255	1
65	IOG	1	2	1.0	0.0	0.36812926312881117	1
66	IOG	1	2	1.0	0.0	1.3838971753083646	1
67	IOG	1	2	1.0	0.0	0.383238875961429	1
68	IOG	1	2	1.0	0.0	0.21873901173167457	1
69	IOG	1	2	1.0	0.0	10.870038701040901	1
70	IOG	1	2	1.0	0.0	38.37017006195324	1
71	IOG	1	2	1.0	0.0	1.2772883480416495	1
72	IOG	1	2	1.0	0.0	0.1851412034650861	1
73	IOG	1	2	1.0	0.0	0.7817756729208758	1
74	IOG	1	2	1.0	0.0	0.34933255976048483	1
75	IOG	1	2	1.0	0.0	0.42829890958532535	1
76	IOG	1	2	1.0	0.0	0.12549779815736437	1
77	IOG	1	2	1.0	0.0	0.29744767323297355	1
78	IOG	1	2	1.0	0.0	2.5451910851994595	1
79	IOG	1	2	1.0	0.0	0.11207139547183431	1
80	IOG	1	2	1.0	0.0	0.21586814617763878	1
81	IOG	1	2	1.0	0.0	0.6569278664411575	1
82	IOG	1	2	1.0	0.0	0.2492171676178105	1
83	IOG	1	2	1.0	0.0	0.1731125512257295	1
84	IOG	1	2	1.0	0.0	0.3672329150771406	1
85	IOG	1	2	1.0	0.0	0.6460413900277644	1
86	IOG	1	2	1.0	0.0	0.4351741562343002	1
87	IOG	1	2	1.0	0.0	0.6015380684059135	1
88	IOG	1	2	1.0	0.0	0.3565763188307697	1
89	IOG	1	2	1.0	0.0	0.7296658141250845	1
90	IOG	1	2	1.0	0.0	0.21408187571320628	1
91	IOG	1	2	1.0	0.0	1.6849217091754662	1
92	IOG	1	2	1.0	0.0	0.8556577550714018	1
93	IOG	1	2	1.0	0.0	0.5938661571683097	1
94	IOG	1	2	1.0	0.0	6.292310039155101	1
95	IOG	1	2	1.0	0.0	0.2099765146994045	1
96	IOG	1	2	1.0	0.0	0.04337873412731169	1
97	IOG	1	2	1.0	0.0	0.011272961956936852	1
98	IOG	1	2	1.0	0.0	0.814859136251528	1
99	IOG	1	2	1.0	0.0	0.00625484221581565	1
100	IOG	1	2	1.0	0.0	1.9573823346691577	1
101	IOG	1	2	1.0	0.0	0.5583152850904608	1
102	IOG	1	2	1.0	0.0	5.618692281477383	1
103	IOG	1	2	1.0	0.0	0.1541955915753837	1
104	IOG	1	2	1.0	0.0	76.8434876808293	1
105	IOG	1	2	1.0	0.0	0.36345975240245987	1
106	IOG	1	2	1.0	0.0	1.242537892624105	1
107	IOG	1	2	1.0	0.0	1.078334997446221	1
108	IOG	1	2	1.0	0.0	0.14878852948142	1
109	IOG	1	2	1.0	0.0	6.41634659638746	1
110	IOG	1	2	1.0	0.0	0.8056169846596274	1
111	IOG	1	2	1.0	0.0	0.13202607850910922	1
112	IOG	1	2	1.0	0.0	0.18497664024017108	1
113	IOG	1	2	1.0	0.0	0.342876027388297	1
114	IOG	1	2	1.0	0.0	0.36446818701294437	1
115	IOG	1	2	1.0	0.0	0.14003925754092736	1
116	IOG	1	2	1.0	0.0	0.9986898277597165	1
117	IOG	1	2	1.0	0.0	0.5500002885834355	1
118	IOG	1	2	1.0	0.0	3.787719098407993	1
119	IOG	1	2	1.0	0.0	14.81949155577428	1
120	IOG	1	2	1.0	0.0	2.3711140480485526	1
121	IOG	1	2	1.0	0.0	0.9827635982935187	1
122	IOG	1	2	1.0	0.0	0.313382044494177	1
123	IOG	1	2	1.0	0.0	0.09018366293128711	1
124	IOG	1	2	1.0	0.0	0.20343231063881045	1
125	IOG	1	2	1.0	0.0	0.43884236268872057	1
126	IOG	1	2	1.0	0.0	0.48967710268302445	1
127	IOG	1	2	1.0	0.0	0.23996653277243796	1
128	IOG	1	2	1.0	0.0	0.36582513834523683	1
129	IOG	1	2	1.0	0.0	0.8316783622688194	1
130	IOG	1	2	1.0	0.0	0.9109813619712652	1
131	IOG	1	2	1.0	0.0	0.2728854031423046	1
132	IOG	1	2	1.0	0.0	0.9148839982961332	1
133	IOG	1	2	1.0	0.0	13.292284509465256	1
134	IOG	1	2	1.0	0.0	0.14423286702546945	1
135	IOG	1	2	1.0	0.0	0.19632466975665058	1
136	IOG	1	2	1.0	0.0	0.7277859530411336	1
137	IOG	1	2	1.0	0.0	3.468025599774799	1
138	IOG	1	2	1.0	0.0	0.21450379802817068	1
139	IOG	1	2	1.0	0.0	1.9623516344558554	1
140	IOG	1	2	1.0	0.0	0.16018466148531865	1
141	IOG	1	2	1.0	0.0	0.21277482340333614	1
142	IOG	1	2	1.0	0.0	0.23718127269478634	1
143	IOG	1	2	1.0	0.0	0.2029317664358821	1
144	IOG	1	2	1.0	0.0	0.04644171504649647	1
145	IOG	1	2	1.0	0.0	0.1353196545505357	1
146	IOG	1	2	1.0	0.0	1.005788849115657	1
147	IOG	1	2	1.0	0.0	0.9588110158845982	1
148	IOG	1	2	1.0	0.0	0.5470124303321476	1
149	IOG	1	2	1.0	0.0	0.4524701316896448	1
150	IOG	1	2	1.0	0.0	0.5846072258026092	1
151	IOG	1	2	1.0	0.0	6.130164521154521	1
152	IOG	1	2	1.0	0.0	6.695926885966589	1
153	IOG	1	2	1.0	0.0	0.6001542154594321	1
154	IOG	1	2	1.0	0.0	5.196178743305417	1
155	IOG	1	2	1.0	0.0	3.3423064639016475	1
156	IOG	1	2	1.0	0.0	0.36427912493599135	1
157	IOG	1	2	1.0	0.0	2.537035862771366	1
158	IOG	1	2	1.0	0.0	0.44031016305648796	1
159	IOG	1	2	1.0	0.0	3.048254372793884	1
160	IOG	1	2	1.0	0.0	0.41428680342668633	1
161	IOG	1	2	1.0	0.0	4.274263377980699	1
162	IOG	1	2	1.0	0.0	0.07962762700910841	1
163	IOG	1	2	1.0	0.0	0.09979398407902619	1
164	IOG	1	2	1.0	0.0	1.3825296661984503	1
165	IOG	1	2	1.0	0.0	0.5146874091695613	1
166	IOG	1	2	1.0	0.0	1.3763106523962425	1
167	IOG	1	2	1.0	0.0	2.077266509946333	1
168	IOG	1	2	1.0	0.0	0.6494928220075223	1
169	IOG	1	2	1.0	0.0	0.13239609909807082	1
170	IOG	1	2	1.0	0.0	0.2570352410771271	1
171	IOG	1	2	1.0	0.0	0.8255125680088435	1
172	IOG	1	2	1.0	0.0	1.0232001592944933	1
173	IOG	1	2	1.0	0.0	0.11663072122338747	1
174	IOG	1	2	1.0	0.0	0.44183195738270725	1
175	IOG	1	2	1.0	0.0	0.42120878702592707	1
176	IOG	1	2	1.0	0.0	0.571517023911598	1
177	IOG	1	2	1.0	0.0	13.34627825257467	1
178	IOG	1	2	1.0	0.0	1.2949584180329472	1
179	IOG	1	2	1.0	0.0	0.13454465050637338	1
180	IOG	1	2	1.0	0.0	0.38425529710721407	1
181	IOG	1	2	1.0	0.0	2.4355949933017853	1
182	IOG	1	2	1.0	0.0	35.97233568474512	1
183	IOG	1	2	1.0	0.0	0.08456771209198159	1
184	IOG	1	2	1.0	0.0	0.2099890808990507	1
185	IOG	1	2	1.0	0.0	0.765499243204095	1
186	IOG	1	2	1.0	0.0	3.9521083684864244	1
187	IOG	1	2	1.0	0.0	0.8283040662287897	1
188	IOG	1	2	1.0	0.0	0.11117885244139468	1
189	IOG	1	2	1.0	0.0	0.05413596773057279	1
190	IOG	1	2	1.0	0.0	28.275324326247937	1
191	IOG	1	2	1.0	0.0	1.5768550435073212	1
192	IOG	1	2	1.0	0.0	24.19985563783464	1
193	IOG	1	2	1.0	0.0	0.6072208858559487	1
194	IOG	1	2	1.0	0.0	1.7034076971337089	1
195	IOG	1	2	1.0	0.0	0.595449925725788	1
196	IOG	1	2	1.0	0.0	0.3554390561989535	1
197	IOG	1	2	1.0	0.0	0.10436618254125113	1
198	IOG	1	2	1.0	0.0	0.8620036825013996	1
199	IOG	1	2	1.0	0.0	0.18816624773334636	1
200	IOG	1	2	1.0	0.0	0.2876281472483967	1
201	IOG	1	2	1.0	0.0	0.8097548170051166	1
202	IOG	1	2	1.0	0.0	0.39931541794233927	1
203	IOG	1	2	1.0	0.0	0.1939526366767886	1
204	IOG	1	2	1.0	0.0	0.5008651330860204	1
205	IOG	1	2	1.0	0.0	1.0666169030850083	1
206	IOG	1	2	1.0	0.0	0.5490170774848279	1
207	IOG	1	2	1.0	0.0	0.34436132666001384	1
208	IOG	1	2	1.0	0.0	0.27064347979683645	1
209	IOG	1	2	1.0	0.0	0.9251579948985733	1
210	IOG	1	2	1.0	0.0	3.3204171174953987	1
211	IOG	1	2	1.0	0.0	0.6210526528860721	1
212	IOG	1	2	1.0	0.0	0.6557371029153669	1
213	IOG	1	2	1.0	0.0	0.39341890730055645	1
214	IOG	1	2	1.0	0.0	6.33139190393338	1
215	IOG	1	2	1.0	0.0	6.6562155900097935	1
216	IOG	1	2	1.0	0.0	0.47029532925722006	1
217	IOG	1	2	1.0	0.0	0.2178351447445236	1
218	IOG	1	2	1.0	0.0	0.02197701162760335	1
219	IOG	1	2	1.0	0.0	0.36859228869354993	1
220	IOG	1	2	1.0	0.0	1.9771143417410206	1
221	IOG	1	2	1.0	0.0	18.03761383266714	1
222	IOG	1	2	1.0	0.0	0.14237055209880856	1
223	IOG	1	2	1.0	0.0	1.3884424674914642	1
224	IOG	1	2	1.0	0.0	0.0436342769330237	1
225	IOG	1	2	1.0	0.0	0.28017371013970105	1
226	IOG	1	2	1.0	0.0	0.023906819245462313	1
227	IOG	1	2	1.0	0.0	11.859614137920579	1
228	IOG	1	2	1.0	0.0	0.4141316797320729	1
229	IOG	1	2	1.0	0.0	0.3840343322923834	1
230	IOG	1	2	1.0	0.0	0.2592356833165954	1
231	IOG	1	2	1.0	0.0	0.9483714516845299	1
232	IOG	1	2	1.0	0.0	1.5383543332318323	1
233	IOG	1	2	1.0	0.0	0.7005708685067883	1
234	IOG	1	2	1.0	0.0	0.2071110578651842	1
235	IOG	1	2	1.0	0.0	0.06968046107374364	1
236	IOG	1	2	1.0	0.0	0.4171416049719183	1
237	IOG	1	2	1.0	0.0	0.15259802265682373	1
238	IOG	1	2	1.0	0.0	0.3056796358404927	1
239	IOG	1	2	1.0	0.0	0.2838291000945208	1
240	IOG	1	2	1.0	0.0	0.1318528958520197	1
241	IOG	1	2	1.0	0.0	0.9162261189995625	1
242	IOG	1	2	1.0	0.0	0.6523974052962803	1
243	IOG	1	2	1.0	0.0	0.169524976251212	1
244	IOG	1	2	1.0	0.0	1.2560450412343773	1
245	IOG	1	2	1.0	0.0	7.592822707335548	1
246	IOG	1	2	1.0	0.0	0.16222134874992283	1
247	IOG	1	2	1.0	0.0	0.6887051632950343	1
248	IOG	1	2	1.0	0.0	0.36340614909897107	1
249	IOG	1	2	1.0	0.0	0.49919225568358	1
250	IOG	1	2	1.0	0.0	1.7172953675355531	1
251	IOG	1	2	1.0	0.0	0.5271741856202377	1
252	IOG	1	2	1.0	0.0	0.41128195682049123	1
253	IOG	1	2	1.0	0.0	2.144403312004425	1
254	IOG	1	2	1.0	0.0	0.44379116683352904	1
255	IOG	1	2	1.0	0.0	0.4763634479834838	1
256	IOG	1	2	1.0	0.0	4.022421953311254	1
257	IOG	1	2	1.0	0.0	2.0535497010982904	1
258	IOG	1	2	1.0	0.0	0.0800058188803767	1
259	IOG	1	2	1.0	0.0	7.871190138948403	1
260	IOG	1	2	1.0	0.0	4.297853237369491	1
261	IOG	1	2	1.0	0.0	0.11190993128798121	1
262	IOG	1	2	1.0	0.0	0.010892656189735183	1
263	IOG	1	2	1.0	0.0	0.24423809751156433	1
264	IOG	1	2	1.0	0.0	2.3345399268162947	1
265	IOG	1	2	1.0	0.0	0.6948687862068387	1
266	IOG	1	2	1.0	0.0	0.8703144608708477	1
267	IOG	1	2	1.0	0.0	0.7696173847082672	1
268	IOG	1	2	1.0	0.0	0.2818352817676509	1
269	IOG	1	2	1.0	0.0	0.24326420908546856	1
270	IOG	1	2	1.0	0.0	0.02873010478651391	1
271	IOG	1	2	1.0	0.0	0.0756870590548789	1
272	IOG	1	2	1.0	0.0	0.19531003836558022	1
273	IOG	1	2	1.0	0.0	0.2952570278635427	1
274	IOG	1	2	1.0	0.0	0.20480212314220708	1
275	IOG	1	2	1.0	0.0	0.16833781642361734	1
276	IOG	1	2	1.0	0.0	0.3731327823545441	1
277	IOG	1	2	1.0	0.0	0.30305511121633133	1
278	IOG	1	2	1.0	0.0	0.43439910650184543	1
279	IOG	1	2	1.0	0.0	0.26708578352553347	1
280	IOG	1	2	1.0	0.0	0.7081892163313313	1
281	IOG	1	2	1.0	0.0	0.2027034385937922	1
282	IOG	1	2	1.0	0.0	2.7545060209719425	1
283	IOG	1	2	1.0	0.0	0.5660475595076127	1
284	IOG	1	2	1.0	0.0	0.3610673003727515	1
285	IOG	1	2	1.0	0.0	17.960697386909423	1
286	IOG	1	2	1.0	0.0	0.005784848736086888	1
287	IOG	1	2	1.0	0.0	0.21190698425572274	1
288	IOG	1	2	1.0	0.0	11.530362331468316	1
289	IOG	1	2	1.0	0.0	0.019460547402823117	1
290	IOG	1	2	1.0	0.0	0.3334126107897361	1
291	IOG	1	2	1.0	0.0	1.114557561991976	1
292	IOG	1	2	1.0	0.0	6.986828385311025	1
293	IOG	1	2	1.0	0.0	0.4010465231828825	1
294	IOG	1	2	1.0	0.0	20.151042144575438	1
295	IOG	1	2	1.0	0.0	0.24593745023247288	1
296	IOG	1	2	1.0	0.0	0.43144750080846345	1
297	IOG	1	2	1.0	0.0	0.6886769106460915	1
298	IOG	1	2	1.0	0.0	2.072432634615563	1
299	IOG	1	2	1.0	0.0	0.35339305396259424	1
300	IOG	1	2	1.0	0.0	0.3909961162371946	1
301	IOG	1	2	1.0	0.0	0.4914789525951863	1
302	IOG	1	2	1.0	0.0	0.7809418174885379	1
303	IOG	1	2	1.0	0.0	0.17650604434867545	1
304	IOG	1	2	1.0	0.0	0.2436890980632861	1
305	IOG	1	2	1.0	0.0	0.11439188398980762	1
306	IOG	1	2	1.0	0.0	1.5693370650685676	1
307	IOG	1	2	1.0	0.0	0.9360422367503236	1
308	IOG	1	2	1.0	0.0	0.2978419831772767	1
309	IOG	1	2	1.0	0.0	0.2021101657161281	1
310	IOG	1	2	1.0	0.0	19.454617771686397	1
311	IOG	1	2	1.0	0.0	0.46004356350448916	1
312	IOG	1	2	1.0	0.0	0.5461455739008734	1
313	IOG	1	2	1.0	0.0	0.04080761691598571	1
314	IOG	1	2	1.0	0.0	0.5302973029399534	1
315	IOG	1	2	1.0	0.0	2.5328280346442	1
316	IOG	1	2	1.0	0.0	53.963975565045885	1
317	IOG	1	2	1.0	0.0	4.2705683547969455	1
318	IOG	1	2	1.0	0.0	0.143686534872551	1
319	IOG	1	2	1.0	0.0	0.12215606601150378	1
320	IOG	1	2	1.0	0.0	0.1324383632960483	1
321	IOG	1	2	1.0	0.0	0.1604986657374795	1
322	IOG	1	2	1.0	0.0	0.14357878100890295	1
323	IOG	1	2	1.0	0.0	1.3763106521550597	1
324	IOG	1	2	1.0	0.0	3.575358240231723	1
325	IOG	1	2	1.0	0.0	1.2409300293589027	1
326	IOG	1	2	1.0	0.0	0.27596620326684046	1
327	IOG	1	2	1.0	0.0	0.2765564004511551	1
328	IOG	1	2	1.0	0.0	0.8280750369410023	1
329	IOG	1	2	1.0	0.0	1.2769667774277889	1
330	IOG	1	2	1.0	0.0	0.020418631933966532	1
331	IOG	1	2	1.0	0.0	0.5416350515399752	1
332	IOG	1	2	1.0	0.0	0.46306912354044216	1
333	IOG	1	2	1.0	0.0	0.0988458482353235	1
334	IOG	1	2	1.0	0.0	5.541304393276359	1
335	IOG	1	2	1.0	0.0	5.669736260368399	1
336	IOG	1	2	1.0	0.0	3.6801346866082216	1
337	IOG	1	2	1.0	0.0	0.3134130373596874	1
338	IOG	1	2	1.0	0.0	0.219778102048168	1
339	IOG	1	2	1.0	0.0	3.916944693330057	1
340	IOG	1	2	1.0	0.0	2.0377681262150102	1
341	IOG	1	2	1.0	0.0	2.6114482965999732	1
342	IOG	1	2	1.0	0.0	0.23673717129170774	1
343	IOG	1	2	1.0	0.0	1.0239562882268571	1
344	IOG	1	2	1.0	0.0	0.3643838033625005	1
345	IOG	1	2	1.0	0.0	18.438475215818713	1
346	IOG	1	2	1.0	0.0	0.14588309402558833	1
347	IOG	1	2	1.0	0.0	0.3635330866110057	1
348	IOG	1	2	1.0	0.0	0.16323801360166532	1
349	IOG	1	2	1.0	0.0	0.04932465772548347	1
350	IOG	1	2	1.0	0.0	0.36182683578709923	1
351	IOG	1	2	1.0	0.0	0.3185242875100129	1
352	IOG	1	2	1.0	0.0	0.4113419979675906	1
353	IOG	1	2	1.0	0.0	0.5043319681273997	1
354	IOG	1	2	1.0	0.0	0.4201967024272171	1
355	IOG	1	2	1.0	0.0	0.28872988360123136	1
356	IOG	1	2	1.0	0.0	0.003698260897555897	1
357	IOG	1	2	1.0	0.0	0.22442759183191954	1
358	IOG	1	2	1.0	0.0	4.791039704687396	1
359	IOG	1	2	1.0	0.0	0.18425730453364034	1
360	IOG	1	2	1.0	0.0	0.3159836689351817	1
361	IOG	1	2	1.0	0.0	0.16487187387671767	1
362	IOG	1	2	1.0	0.0	0.22848274210921815	1
363	IOG	1	2	1.0	0.0	1.3905797513189198	1
364	IOG	1	2	1.0	0.0	0.02178367488845853	1
365	IOG	1	2	1.0	0.0	1.9600597771582282	1
366	IOG	1	2	1.0	0.0	0.8186094969908713	1
367	IOG	1	2	1.0	0.0	0.20359408160057396	1
368	IOG	1	2	1.0	0.0	0.2847606376325889	1
369	IOG	1	2	1.0	0.0	0.21487441140005248	1
370	IOG	1	2	1.0	0.0	0.7866101093151214	1
371	IOG	1	2	1.0	0.0	0.17931467974582962	1
372	IOG	1	2	1.0	0.0	0.03842786587765576	1
373	IOG	1	2	1.0	0.0	1.3395410490061053	1
374	IOG	1	2	1.0	0.0	0.131762641936896	1
375	IOG	1	2	1.0	0.0	0.38637964717267315	1
376	IOG	1	2	1.0	0.0	0.45826556338111557	1
377	IOG	1	2	1.0	0.0	0.14782565370131917	1
378	IOG	1	2	1.0	0.0	0.5600234457346979	1
379	IOG	1	2	1.0	0.0	0.31559832036086927	1
380	IOG	1	2	1.0	0.0	0.8008724175237336	1
381	IOG	1	2	1.0	0.0	0.10886580257907871	1
382	IOG	1	2	1.0	0.0	0.37450565637481326	1
383	IOG	1	2	1.0	0.0	0.6659529129448475	1
384	IOG	1	2	1.0	0.0	0.33566664795265666	1
385	IOG	1	2	1.0	0.0	15.128702220752043	1
386	IOG	1	2	1.0	0.0	0.44891658998409206	1
387	IOG	1	2	1.0	0.0	0.2508946714014781	1
388	IOG	1	2	1.0	0.0	0.24234862705996651	1
389	IOG	1	2	1.0	0.0	0.22935704674716295	1
390	IOG	1	2	1.0	0.0	0.12121377481018111	1
391	IOG	1	2	1.0	0.0	1.2530855846785567	1
392	IOG	1	2	1.0	0.0	0.22334200463890327	1
393	IOG	1	2	1.0	0.0	5.55657168729005	1
394	IOG	1	2	1.0	0.0	0.10022448361441595	1
395	IOG	1	2	1.0	0.0	18.47118861435457	1
396	IOG	1	2	1.0	0.0	0.4809600954221063	1
397	IOG	1	2	1.0	0.0	0.6297315703589257	1
398	IOG	1	2	1.0	0.0	0.8312302598086834	1
399	IOG	1	2	1.0	0.0	0.26213203166406496	1
400	IOG	1	2	1.0	0.0	0.9618497830529839	1
401	IOG	1	2	1.0	0.0	0.1478057221251549	1
402	IOG	1	2	1.0	0.0	1.1496321858598384	1
403	IOG	1	2	1.0	0.0	0.25045773454614434	1
404	IOG	1	2	1.0	0.0	2.3766675605448633	1
405	IOG	1	2	1.0	0.0	2.41585821103612	1
406	IOG	1	2	1.0	0.0	0.20055358880766586	1
407	IOG	1	2	1.0	0.0	0.09169668287416491	1
408	IOG	1	2	1.0	0.0	0.519549302817625	1
409	IOG	1	2	1.0	0.0	0.26418664758768695	1
410	IOG	1	2	1.0	0.0	0.6120319407433432	1
411	IOG	1	2	1.0	0.0	0.4176559794364082	1
412	IOG	1	2	1.0	0.0	7.467547062572613	1
413	IOG	1	2	1.0	0.0	0.1680905197101862	1
414	IOG	1	2	1.0	0.0	0.30602338995523815	1
415	IOG	1	2	1.0	0.0	0.5799693966088952	1
416	IOG	1	2	1.0	0.0	0.21600902849906822	1
417	IOG	1	2	1.0	0.0	1.0452662467321119	1
418	IOG	1	2	1.0	0.0	0.26801052477466947	1
419	IOG	1	2	1.0	0.0	0.12133675722149163	1
420	IOG	1	2	1.0	0.0	0.09048768028176962	1
421	IOG	1	2	1.0	0.0	0.35462425080829446	1
422	IOG	1	2	1.0	0.0	5.118361988175407	1
423	IOG	1	2	1.0	0.0	0.045268851733728306	1
424	IOG	1	2	1.0	0.0	12.155878191456761	1
425	IOG	1	2	1.0	0.0	0.6948929416655177	1
426	IOG	1	2	1.0	0.0	0.8968576842995556	1
427	IOG	1	2	1.0	0.0	0.7275168770910481	1
428	IOG	1	2	1.0	0.0	0.027616899644042125	1
429	IOG	1	2	1.0	0.0	0.3848238785031624	1
430	IOG	1	2	1.0	0.0	0.5531272605854506	1
431	IOG	1	2	1.0	0.0	0.05092694102550176	1
432	IOG	1	2	1.0	0.0	0.47900777358147284	1
433	IOG	1	2	1.0	0.0	0.3267568723236264	1
434	IOG	1	2	1.0	0.0	0.3117209138220727	1
435	IOG	1	2	1.0	0.0	0.6812613643273495	1
436	IOG	1	2	1.0	0.0	0.05489163968065281	1
437	IOG	1	2	1.0	0.0	0.0074321994228936355	1
438	IOG	1	2	1.0	0.0	0.881579387707533	1
439	IOG	1	2	1.0	0.0	1.0615530724297064	1
440	IOG	1	2	1.0	0.0	0.9768006754132268	1
441	IOG	1	2	1.0	0.0	52.82676549966254	1
442	IOG	1	2	1.0	0.0	0.020032526292052308	1
443	IOG	1	2	1.0	0.0	5.149978325151293	1
444	IOG	1	2	1.0	0.0	1.22718003115763	1
445	IOG	1	2	1.0	0.0	0.4733681079959316	1
446	IOG	1	2	1.0	0.0	0.310059210241199	1
447	IOG	1	2	1.0	0.0	0.15533736188768715	1
448	IOG	1	2	1.0	0.0	0.10605540525761598	1
449	IOG	1	2	1.0	0.0	0.147762643718709	1
450	IOG	1	2	1.0	0.0	0.19519379145353422	1
451	IOG	1	2	1.0	0.0	1.0983392496549995	1
452	IOG	1	2	1.0	0.0	14.982721554132798	1
453	IOG	1	2	1.0	0.0	0.24454015749042746	1
454	IOG	1	2	1.0	0.0	10.442474691224888	1
455	IOG	1	2	1.0	0.0	0.7610597913087646	1
456	IOG	1	2	1.0	0.0	0.29216305020015765	1
457	IOG	1	2	1.0	0.0	15.48630427021169	1
458	IOG	1	2	1.0	0.0	0.3026635884191735	1
459	IOG	1	2	1.0	0.0	0.3115211925148891	1
460	IOG	1	2	1.0	0.0	928.3615428590002	1
461	IOG	1	2	1.0	0.0	0.17611537598962188	1
462	IOG	1	2	1.0	0.0	3.8856968336052673	1
463	IOG	1	2	1.0	0.0	0.2987108442267701	1
464	IOG	1	2	1.0	0.0	0.7647788667916289	1
465	IOG	1	2	1.0	0.0	0.09503160477600509	1
466	IOG	1	2	1.0	0.0	0.3087861595073499	1
467	IOG	1	2	1.0	0.0	0.4195008850953936	1
468	IOG	1	2	1.0	0.0	0.5591058032770538	1
469	IOG	1	2	1.0	0.0	0.3575164948184503	1
470	IOG	1	2	1.0	0.0	0.23265556346022537	1
471	IOG	1	2	1.0	0.0	0.24765633714944926	1
472	IOG	1	2	1.0	0.0	10.0318496334359	1
473	IOG	1	2	1.0	0.0	0.9121684734005009	1
474	IOG	1	2	1.0	0.0	0.8265592306787555	1
475	IOG	1	2	1.0	0.0	0.3253783940184184	1
476	IOG	1	2	1.0	0.0	0.19817711706003946	1
477	IOG	1	2	1.0	0.0	0.5047200350056856	1
478	IOG	1	2	1.0	0.0	0.07088103290509679	1
479	IOG	1	2	1.0	0.0	0.22821913004690286	1
480	IOG	1	2	1.0	0.0	0.7948178515924303	1
481	IOG	1	2	1.0	0.0	0.8323527086473332	1
482	IOG	1	2	1.0	0.0	0.47757258801989644	1
483	IOG	1	2	1.0	0.0	0.3832890263279793	1
484	IOG	1	2	1.0	0.0	0.07738219729851957	1
485	IOG	1	2	1.0	0.0	1.4858793030832897	1
486	IOG	1	2	1.0	0.0	3.3823432013178123	1
487	IOG	1	2	1.0	0.0	0.7730276799818808	1
488	IOG	1	2	1.0	0.0	0.3432505851158058	1
489	IOG	1	2	1.0	0.0	0.07294403628250962	1
490	IOG	1	2	1.0	0.0	0.3421494840111079	1
491	IOG	1	2	1.0	0.0	1.4473773760885655	1
492	IOG	1	2	1.0	0.0	0.8248562699167509	1
493	IOG	1	2	1.0	0.0	0.26411525919616685	1
494	IOG	1	2	1.0	0.0	0.4800558745663395	1
495	IOG	1	2	1.0	0.0	0.17249046515696892	1
496	IOG	1	2	1.0	0.0	128.90363409078316	1
497	IOG	1	2	1.0	0.0	0.4642571753607839	1
498	IOG	1	2	1.0	0.0	0.020897713483500155	1
499	IOG	1	2	1.0	0.0	0.4843126111865679	1
500	IOG	2	3	1.0	0.0	0.6006214776866259	1
501	IOG	2	3	1.0	0.0	0.2928292642933827	1
502	IOG	2	3	1.0	0.0	0.14126238210791717	1
503	IOG	2	3	1.0	0.0	9.217784351809835	1
504	IOG	2	3	1.0	0.0	0.45435117248036666	1
505	IOG	2	3	1.0	0.0	0.32086278151958386	1
506	IOG	2	3	1.0	0.0	1.7087120351041731	1
507	IOG	2	3	1.0	0.0	0.09315594056841336	1
508	IOG	2	3	1.0	0.0	0.024644319201515632	1
509	IOG	2	3	1.0	0.0	9.941564975833142	1
510	IOG	2	3	1.0	0.0	0.04205693484296592	1
511	IOG	2	3	1.0	0.0	0.20856901043328704	1
512	IOG	2	3	1.0	0.0	0.12651591880465113	1
513	IOG	2	3	1.0	0.0	0.13018698152709832	1
514	IOG	2	3	1.0	0.0	0.10265841415267565	1
515	IOG	2	3	1.0	0.0	0.1890325407936006	1
516	IOG	2	3	1.0	0.0	0.8826524815832968	1
517	IOG	2	3	1.0	0.0	0.09727842055921215	1
518	IOG	2	3	1.0	0.0	0.19886351093898502	1
519	IOG	2	3	1.0	0.0	0.08579854036144391	1
520	IOG	2	3	1.0	0.0	0.714396324972328	1
521	IOG	2	3	1.0	0.0	0.2788261427124803	1
522	IOG	2	3	1.0	0.0	0.5163439546044026	1
523	IOG	2	3	1.0	0.0	0.032839041490628954	1
524	IOG	2	3	1.0	0.0	0.17110392801715088	1
525	IOG	2	3	1.0	0.0	0.1934471122584493	1
526	IOG	2	3	1.0	0.0	0.19546686839138055	1
527	IOG	2	3	1.0	0.0	0.18753195945083828	1
528	IOG	2	3	1.0	0.0	0.3858741237065769	1
529	IOG	2	3	1.0	0.0	0.20028364893926937	1
530	IOG	2	3	1.0	0.0	0.23298625596867675	1
531	IOG	2	3	1.0	0.0	0.23003756399630207	1
532	IOG	2	3	1.0	0.0	0.4768697310373572	1
533	IOG	2	3	1.0	0.0	0.1127512457490058	1
534	IOG	2	3	1.0	0.0	0.22939587879100354	1
535	IOG	2	3	1.0	0.0	0.505428318695658	1
536	IOG	2	3	1.0	0.0	0.7185749588511383	1
537	IOG	2	3	1.0	0.0	0.43276166926116005	1
538	IOG	2	3	1.0	0.0	0.2947308499120994	1
539	IOG	2	3	1.0	0.0	0.642664240148202	1
540	IOG	2	3	1.0	0.0	0.27376054369396513	1
541	IOG	2	3	1.0	0.0	0.34662649638731985	1
542	IOG	2	3	1.0	0.0	4.670011209233774	1
543	IOG	2	3	1.0	0.0	0.3871722677113593	1
544	IOG	2	3	1.0	0.0	0.09754918511286424	1
545	IOG	2	3	1.0	0.0	0.12723905134627742	1
546	IOG	2	3	1.0	0.0	0.1690512913053563	1
547	IOG	2	3	1.0	0.0	0.07321561923409049	1
548	IOG	2	3	1.0	0.0	0.17776708862804336	1
549	IOG	2	3	1.0	0.0	0.0033048484049378545	1
550	IOG	2	3	1.0	0.0	0.38732353839245154	1
551	IOG	2	3	1.0	0.0	0.4506753551156184	1
552	IOG	2	3	1.0	0.0	0.20050198353275162	1
553	IOG	2	3	1.0	0.0	0.09194105180511056	1
554	IOG	2	3	1.0	0.0	0.6581067206243026	1
555	IOG	2	3	1.0	0.0	0.2244760671006089	1
556	IOG	2	3	1.0	0.0	0.3613786420922937	1
557	IOG	2	3	1.0	0.0	4.852326640000686	1
558	IOG	2	3	1.0	0.0	0.3618752497847738	1
559	IOG	2	3	1.0	0.0	0.2994670820666319	1
560	IOG	2	3	1.0	0.0	14.582039137476032	1
561	IOG	2	3	1.0	0.0	45.18248447314039	1
562	IOG	2	3	1.0	0.0	0.05821757470121928	1
563	IOG	2	3	1.0	0.0	0.2494240816036184	1
564	IOG	2	3	1.0	0.0	0.2583490250218452	1
565	IOG	2	3	1.0	0.0	0.30654383685061165	1
566	IOG	2	3	1.0	0.0	1.3905797513189198	1
567	IOG	2	3	1.0	0.0	0.43425083017790794	1
568	IOG	2	3	1.0	0.0	0.23745477061786263	1
569	IOG	2	3	1.0	0.0	0.8533822286233872	1
570	IOG	2	3	1.0	0.0	0.13687330164502684	1
571	IOG	2	3	1.0	0.0	0.3154125529227879	1
572	IOG	2	3	1.0	0.0	0.12281055677034292	1
573	IOG	2	3	1.0	0.0	0.02504818942047429	1
574	IOG	2	3	1.0	0.0	0.3816329953089426	1
575	IOG	2	3	1.0	0.0	0.38788562720565667	1
576	IOG	2	3	1.0	0.0	0.09678653942093149	1
577	IOG	2	3	1.0	0.0	0.3067419740982108	1
578	IOG	2	3	1.0	0.0	17.537980822519494	1
579	IOG	2	3	1.0	0.0	0.09171752368207006	1
580	IOG	2	3	1.0	0.0	0.20266850249569224	1
581	IOG	2	3	1.0	0.0	0.17796434996824104	1
582	IOG	2	3	1.0	0.0	0.07857534697170994	1
583	IOG	2	3	1.0	0.0	0.01433897108093263	1
584	IOG	2	3	1.0	0.0	0.13828822838627366	1
585	IOG	2	3	1.0	0.0	13.208416700488602	1
586	IOG	2	3	1.0	0.0	0.062499818552764784	1
587	IOG	2	3	1.0	0.0	0.04718123433514787	1
588	IOG	2	3	1.0	0.0	0.2574329616133342	1
589	IOG	2	3	1.0	0.0	0.3697182192785111	1
590	IOG	2	3	1.0	0.0	1.343149445729919	1
591	IOG	2	3	1.0	0.0	0.06940708302965076	1
592	IOG	2	3	1.0	0.0	0.10474068060693761	1
593	IOG	2	3	1.0	0.0	0.36890431897376	1
594	IOG	2	3	1.0	0.0	1.1339489383512107	1
595	IOG	2	3	1.0	0.0	0.2119821128732216	1
596	IOG	2	3	1.0	0.0	0.03661590472875899	1
597	IOG	2	3	1.0	0.0	0.007211240831929812	1
598	IOG	2	3	1.0	0.0	0.8526730436716228	1
599	IOG	2	3	1.0	0.0	0.04293429079588708	1
600	IOG	2	3	1.0	0.0	1.0526986334022377	1
601	IOG	2	3	1.0	0.0	0.6382416788555192	1
602	IOG	2	3	1.0	0.0	0.7655107786803997	1
603	IOG	2	3	1.0	0.0	0.205231088831288	1
604	IOG	2	3	1.0	0.0	29.39866096395992	1
605	IOG	2	3	1.0	0.0	0.3644683949133973	1
606	IOG	2	3	1.0	0.0	1.0986208138304339	1
607	IOG	2	3	1.0	0.0	1.8397585134154488	1
608	IOG	2	3	1.0	0.0	0.06630933046781667	1
609	IOG	2	3	1.0	0.0	1.414809046636023	1
610	IOG	2	3	1.0	0.0	0.6262784708134266	1
611	IOG	2	3	1.0	0.0	0.22765995501893288	1
612	IOG	2	3	1.0	0.0	0.21247174560911122	1
613	IOG	2	3	1.0	0.0	0.23005959603965215	1
614	IOG	2	3	1.0	0.0	0.327627370425484	1
615	IOG	2	3	1.0	0.0	0.1819737776457403	1
616	IOG	2	3	1.0	0.0	0.015519043170447009	1
617	IOG	2	3	1.0	0.0	0.38387742645049266	1
618	IOG	2	3	1.0	0.0	0.31226973737994473	1
619	IOG	2	3	1.0	0.0	0.7049971739850203	1
620	IOG	2	3	1.0	0.0	0.18522655386954118	1
621	IOG	2	3	1.0	0.0	10.12416601749332	1
622	IOG	2	3	1.0	0.0	0.15009254921427162	1
623	IOG	2	3	1.0	0.0	0.09064892889814047	1
624	IOG	2	3	1.0	0.0	0.2535719443949771	1
625	IOG	2	3	1.0	0.0	0.4115057426545026	1
626	IOG	2	3	1.0	0.0	0.12843326091452642	1
627	IOG	2	3	1.0	0.0	0.19298266943118839	1
628	IOG	2	3	1.0	0.0	0.23030942261413054	1
629	IOG	2	3	1.0	0.0	1.2273163664091937	1
630	IOG	2	3	1.0	0.0	0.5958444028406639	1
631	IOG	2	3	1.0	0.0	0.26662106598397173	1
632	IOG	2	3	1.0	0.0	1.4469175625597173	1
633	IOG	2	3	1.0	0.0	8.289624205144277	1
634	IOG	2	3	1.0	0.0	0.11153841658988856	1
635	IOG	2	3	1.0	0.0	0.3012990864541812	1
636	IOG	2	3	1.0	0.0	0.44423774309506814	1
637	IOG	2	3	1.0	0.0	0.5063649552394577	1
638	IOG	2	3	1.0	0.0	0.21523065362692745	1
639	IOG	2	3	1.0	0.0	0.4534120351288104	1
640	IOG	2	3	1.0	0.0	0.30281649953643114	1
641	IOG	2	3	1.0	0.0	0.23276434675281582	1
642	IOG	2	3	1.0	0.0	0.24870188152423287	1
643	IOG	2	3	1.0	0.0	0.1972207180398419	1
644	IOG	2	3	1.0	0.0	0.4107196277350995	1
645	IOG	2	3	1.0	0.0	0.12710259856525585	1
646	IOG	2	3	1.0	0.0	0.12924524564247603	1
647	IOG	2	3	1.0	0.0	0.08513739998610063	1
648	IOG	2	3	1.0	0.0	0.2800583773946857	1
649	IOG	2	3	1.0	0.0	1.0425758828838347	1
650	IOG	2	3	1.0	0.0	0.1610726221012915	1
651	IOG	2	3	1.0	0.0	19.193674774771104	1
652	IOG	2	3	1.0	0.0	0.5515763940202866	1
653	IOG	2	3	1.0	0.0	0.4658137008583555	1
654	IOG	2	3	1.0	0.0	0.373790890668137	1
655	IOG	2	3	1.0	0.0	0.28106797299066394	1
656	IOG	2	3	1.0	0.0	0.018286762307461145	1
657	IOG	2	3	1.0	0.0	0.01845419346351712	1
658	IOG	2	3	1.0	0.0	0.33570564470737957	1
659	IOG	2	3	1.0	0.0	2.089512832708011	1
660	IOG	2	3	1.0	0.0	0.11419988994320837	1
661	IOG	2	3	1.0	0.0	34.275852345207035	1
662	IOG	2	3	1.0	0.0	0.06311954139675036	1
663	IOG	2	3	1.0	0.0	0.012310711081290929	1
664	IOG	2	3	1.0	0.0	0.7537817021621585	1
665	IOG	2	3	1.0	0.0	0.5555548735897237	1
666	IOG	2	3	1.0	0.0	0.34798249724280944	1
667	IOG	2	3	1.0	0.0	2.086287885267323	1
668	IOG	2	3	1.0	0.0	0.13243836344703164	1
669	IOG	2	3	1.0	0.0	0.31393452536738253	1
670	IOG	2	3	1.0	0.0	0.2055297165040024	1
671	IOG	2	3	1.0	0.0	0.8123280948709946	1
672	IOG	2	3	1.0	0.0	1.6753711661322754	1
673	IOG	2	3	1.0	0.0	0.011459425633652659	1
674	IOG	2	3	1.0	0.0	0.49426551766911747	1
675	IOG	2	3	1.0	0.0	0.14353879526119379	1
676	IOG	2	3	1.0	0.0	0.8087037179794019	1
677	IOG	2	3	1.0	0.0	18.91975504254812	1
678	IOG	2	3	1.0	0.0	0.8390746713672661	1
679	IOG	2	3	1.0	0.0	0.12022518105873713	1
680	IOG	2	3	1.0	0.0	0.0863039692275991	1
681	IOG	2	3	1.0	0.0	2.3903297463038333	1
682	IOG	2	3	1.0	0.0	1.003748494578218	1
683	IOG	2	3	1.0	0.0	0.09573029532879074	1
684	IOG	2	3	1.0	0.0	0.2549733042016332	1
685	IOG	2	3	1.0	0.0	0.22900215415966108	1
686	IOG	2	3	1.0	0.0	0.3272940753459303	1
687	IOG	2	3	1.0	0.0	0.25291242966003163	1
688	IOG	2	3	1.0	0.0	0.12274053815319745	1
689	IOG	2	3	1.0	0.0	0.20196615374327315	1
690	IOG	2	3	1.0	0.0	0.2214074266311573	1
691	IOG	2	3	1.0	0.0	0.42488275026146977	1
692	IOG	2	3	1.0	0.0	1.2331166592039606	1
693	IOG	2	3	1.0	0.0	0.14590397977932446	1
694	IOG	2	3	1.0	0.0	0.4397569605917463	1
695	IOG	2	3	1.0	0.0	1.2843797093601919	1
696	IOG	2	3	1.0	0.0	0.2417285019593793	1
697	IOG	2	3	1.0	0.0	0.03798301932851646	1
698	IOG	2	3	1.0	0.0	0.29790097812666794	1
699	IOG	2	3	1.0	0.0	0.3651213141717213	1
700	IOG	2	3	1.0	0.0	0.24389752659915243	1
701	IOG	2	3	1.0	0.0	9.825336637230798	1
702	IOG	2	3	1.0	0.0	0.26446306163073274	1
703	IOG	2	3	1.0	0.0	0.1109707033172319	1
704	IOG	2	3	1.0	0.0	0.24755280140563657	1
705	IOG	2	3	1.0	0.0	17.27836965367915	1
706	IOG	2	3	1.0	0.0	0.21305806203000668	1
707	IOG	2	3	1.0	0.0	0.32955204201690536	1
708	IOG	2	3	1.0	0.0	0.07052698110335796	1
709	IOG	2	3	1.0	0.0	0.6178738264732372	1
710	IOG	2	3	1.0	0.0	0.12840397364584982	1
711	IOG	2	3	1.0	0.0	0.7031040472615105	1
712	IOG	2	3	1.0	0.0	0.27221802212709606	1
713	IOG	2	3	1.0	0.0	0.9814065348708332	1
714	IOG	2	3	1.0	0.0	1.4367903254154664	1
715	IOG	2	3	1.0	0.0	2.5121780540056333	1
716	IOG	2	3	1.0	0.0	0.2790888836224826	1
717	IOG	2	3	1.0	0.0	0.2567781095217722	1
718	IOG	2	3	1.0	0.0	0.02946681100894427	1
719	IOG	2	3	1.0	0.0	0.5446674590225153	1
720	IOG	2	3	1.0	0.0	0.09753748724868601	1
721	IOG	2	3	1.0	0.0	11.961237506177993	1
722	IOG	2	3	1.0	0.0	0.19599654311316217	1
723	IOG	2	3	1.0	0.0	0.2517986143425847	1
724	IOG	2	3	1.0	0.0	0.03556913007922629	1
725	IOG	2	3	1.0	0.0	0.23604381658323587	1
726	IOG	2	3	1.0	0.0	0.09525570137571002	1
727	IOG	2	3	1.0	0.0	6.514050554885146	1
728	IOG	2	3	1.0	0.0	0.07460807237726094	1
729	IOG	2	3	1.0	0.0	0.20317097027578773	1
730	IOG	2	3	1.0	0.0	0.20435708095073177	1
731	IOG	2	3	1.0	0.0	0.6681087568293242	1
732	IOG	2	3	1.0	0.0	1.9614634177434322	1
733	IOG	2	3	1.0	0.0	0.8189247174154087	1
734	IOG	2	3	1.0	0.0	0.2920322049329577	1
735	IOG	2	3	1.0	0.0	0.09201982067008777	1
736	IOG	2	3	1.0	0.0	0.3451597412555572	1
737	IOG	2	3	1.0	0.0	0.14228520991711993	1
738	IOG	2	3	1.0	0.0	0.3062682301989745	1
739	IOG	2	3	1.0	0.0	0.12538723717450742	1
740	IOG	2	3	1.0	0.0	0.13185289569092348	1
741	IOG	2	3	1.0	0.0	0.07997364581495348	1
742	IOG	2	3	1.0	0.0	1.0598985331974635	1
743	IOG	2	3	1.0	0.0	0.13586560828241523	1
744	IOG	2	3	1.0	0.0	0.269236198774944	1
745	IOG	2	3	1.0	0.0	0.934632148953735	1
746	IOG	2	3	1.0	0.0	0.1324251602298197	1
747	IOG	2	3	1.0	0.0	0.4325875691411386	1
748	IOG	2	3	1.0	0.0	0.23737633222690308	1
749	IOG	2	3	1.0	0.0	0.33902700547282894	1
750	IOG	2	3	1.0	0.0	0.19298742264584248	1
751	IOG	2	3	1.0	0.0	0.41910933461865185	1
752	IOG	2	3	1.0	0.0	0.36949772264971276	1
753	IOG	2	3	1.0	0.0	1.7540177468081377	1
754	IOG	2	3	1.0	0.0	0.26357358634490213	1
755	IOG	2	3	1.0	0.0	0.3796439983240615	1
756	IOG	2	3	1.0	0.0	4.801736781492231	1
757	IOG	2	3	1.0	0.0	0.6130925936536039	1
758	IOG	2	3	1.0	0.0	0.19331585298415493	1
759	IOG	2	3	1.0	0.0	0.769196190828852	1
760	IOG	2	3	1.0	0.0	0.1523593103378168	1
761	IOG	2	3	1.0	0.0	0.09794392626789927	1
762	IOG	2	3	1.0	0.0	0.10238908571358896	1
763	IOG	2	3	1.0	0.0	0.2980805977806529	1
764	IOG	2	3	1.0	0.0	0.5432386298423773	1
765	IOG	2	3	1.0	0.0	0.12053017364780756	1
766	IOG	2	3	1.0	0.0	0.3737392220735431	1
767	IOG	2	3	1.0	0.0	0.7047899113348837	1
768	IOG	2	3	1.0	0.0	0.3397858205153784	1
769	IOG	2	3	1.0	0.0	0.2702743716402899	1
770	IOG	2	3	1.0	0.0	0.02089467800749903	1
771	IOG	2	3	1.0	0.0	0.034892752082980025	1
772	IOG	2	3	1.0	0.0	0.16236734023044844	1
773	IOG	2	3	1.0	0.0	0.25540529885914104	1
774	IOG	2	3	1.0	0.0	0.2031314412567635	1
775	IOG	2	3	1.0	0.0	0.26420768143970935	1
776	IOG	2	3	1.0	0.0	0.3725577396924552	1
777	IOG	2	3	1.0	0.0	0.057139455240801065	1
778	IOG	2	3	1.0	0.0	0.43595408859215223	1
779	IOG	2	3	1.0	0.0	0.4135235133494512	1
780	IOG	2	3	1.0	0.0	0.6169665649121997	1
781	IOG	2	3	1.0	0.0	0.1735553433972027	1
782	IOG	2	3	1.0	0.0	0.15812343523060388	1
783	IOG	2	3	1.0	0.0	0.5505489517804725	1
784	IOG	2	3	1.0	0.0	0.4894213491381949	1
785	IOG	2	3	1.0	0.0	0.16587665780639885	1
786	IOG	2	3	1.0	0.0	0.004758956664873939	1
787	IOG	2	3	1.0	0.0	0.23867026499639749	1
788	IOG	2	3	1.0	0.0	0.08514547184342526	1
789	IOG	2	3	1.0	0.0	0.04480587729646575	1
790	IOG	2	3	1.0	0.0	0.3529237737965562	1
791	IOG	2	3	1.0	0.0	1.1520552527526196	1
792	IOG	2	3	1.0	0.0	7.984034781351884	1
793	IOG	2	3	1.0	0.0	0.31186340971686877	1
794	IOG	2	3	1.0	0.0	27.090663816721975	1
795	IOG	2	3	1.0	0.0	0.28049417612497934	1
796	IOG	2	3	1.0	0.0	0.49434243770234965	1
797	IOG	2	3	1.0	0.0	0.5824094685415371	1
798	IOG	2	3	1.0	0.0	0.31305127063110344	1
799	IOG	2	3	1.0	0.0	0.18707562050565768	1
800	IOG	2	3	1.0	0.0	0.20384338035322658	1
801	IOG	2	3	1.0	0.0	0.10210592589919963	1
802	IOG	2	3	1.0	0.0	3.3249177191524497	1
803	IOG	2	3	1.0	0.0	0.12479605445942232	1
804	IOG	2	3	1.0	0.0	0.23385386600757974	1
805	IOG	2	3	1.0	0.0	0.011844619294262596	1
806	IOG	2	3	1.0	0.0	0.02572576060630487	1
807	IOG	2	3	1.0	0.0	0.2907634226964127	1
808	IOG	2	3	1.0	0.0	0.5458114045029244	1
809	IOG	2	3	1.0	0.0	0.16916498860609375	1
810	IOG	2	3	1.0	0.0	0.03928649794302987	1
811	IOG	2	3	1.0	0.0	0.3221122155821518	1
812	IOG	2	3	1.0	0.0	0.2355004943226839	1
813	IOG	2	3	1.0	0.0	0.22498120906430677	1
814	IOG	2	3	1.0	0.0	3.636160505059293	1
815	IOG	2	3	1.0	0.0	1.8329662861909777	1
816	IOG	2	3	1.0	0.0	0.7051926581486729	1
817	IOG	2	3	1.0	0.0	15.318055151358005	1
818	IOG	2	3	1.0	0.0	0.23407849374395798	1
819	IOG	2	3	1.0	0.0	0.1283938557593175	1
820	IOG	2	3	1.0	0.0	0.0	1
821	IOG	2	3	1.0	0.0	0.16998994962891012	1
822	IOG	2	3	1.0	0.0	0.13289061409281364	1
823	IOG	2	3	1.0	0.0	0.0	1
824	IOG	2	3	1.0	0.0	0.17931077620713975	1
825	IOG	2	3	1.0	0.0	17.41018696585389	1
826	IOG	2	3	1.0	0.0	0.06422371621680932	1
827	IOG	2	3	1.0	0.0	0.2905563263036698	1
828	IOG	2	3	1.0	0.0	0.5983654139329272	1
829	IOG	2	3	1.0	0.0	0.4558225993103976	1
830	IOG	2	3	1.0	0.0	0.16314740613801276	1
831	IOG	2	3	1.0	0.0	0.35995412006286753	1
832	IOG	2	3	1.0	0.0	0.22188660136168156	1
833	IOG	2	3	1.0	0.0	0.11795465208300768	1
834	IOG	2	3	1.0	0.0	0.9004929066740788	1
835	IOG	2	3	1.0	0.0	7.759425886563657	1
836	IOG	2	3	1.0	0.0	0.3351347752833517	1
837	IOG	2	3	1.0	0.0	0.28940332303189464	1
838	IOG	2	3	1.0	0.0	0.18860888029216813	1
839	IOG	2	3	1.0	0.0	0.408024379800372	1
840	IOG	2	3	1.0	0.0	6.648290712392207	1
841	IOG	2	3	1.0	0.0	2.2726423840768017	1
842	IOG	2	3	1.0	0.0	0.12620811622263214	1
843	IOG	2	3	1.0	0.0	12.041900351547161	1
844	IOG	2	3	1.0	0.0	0.38464949988823505	1
845	IOG	2	3	1.0	0.0	0.6090942101838133	1
846	IOG	2	3	1.0	0.0	0.39528165609196014	1
847	IOG	2	3	1.0	0.0	0.3672283271451395	1
848	IOG	2	3	1.0	0.0	0.13235366727292946	1
849	IOG	2	3	1.0	0.0	0.4053352060305967	1
850	IOG	2	3	1.0	0.0	0.34259732494687983	1
851	IOG	2	3	1.0	0.0	0.46380946224007374	1
852	IOG	2	3	1.0	0.0	0.26913750220755206	1
853	IOG	2	3	1.0	0.0	1.115652792182244	1
854	IOG	2	3	1.0	0.0	5.5355897597158465	1
855	IOG	2	3	1.0	0.0	0.242199106903376	1
856	IOG	2	3	1.0	0.0	0.004758956664873967	1
857	IOG	2	3	1.0	0.0	0.15636038727146523	1
858	IOG	2	3	1.0	0.0	3.3473156842539624	1
859	IOG	2	3	1.0	0.0	0.1713396970829413	1
860	IOG	2	3	1.0	0.0	0.30457725082560516	1
861	IOG	2	3	1.0	0.0	0.17805755741267418	1
862	IOG	2	3	1.0	0.0	0.11377866845874826	1
863	IOG	2	3	1.0	0.0	0.2450048975408839	1
864	IOG	2	3	1.0	0.0	0.024132334885104027	1
865	IOG	2	3	1.0	0.0	0.49239961738884236	1
866	IOG	2	3	1.0	0.0	1.0381533469832958	1
867	IOG	2	3	1.0	0.0	0.13186808131293254	1
868	IOG	2	3	1.0	0.0	0.28540291519019784	1
869	IOG	2	3	1.0	0.0	0.18083062638826533	1
870	IOG	2	3	1.0	0.0	0.08172351741172824	1
871	IOG	2	3	1.0	0.0	0.16344366727787402	1
872	IOG	2	3	1.0	0.0	0.16785060522809225	1
873	IOG	2	3	1.0	0.0	0.23928811393393254	1
874	IOG	2	3	1.0	0.0	0.09289397805770057	1
875	IOG	2	3	1.0	0.0	0.3146704178425822	1
876	IOG	2	3	1.0	0.0	0.567179712281507	1
877	IOG	2	3	1.0	0.0	0.16008238864596847	1
878	IOG	2	3	1.0	0.0	0.7424426061493745	1
879	IOG	2	3	1.0	0.0	0.21287548420115665	1
880	IOG	2	3	1.0	0.0	1.4566966369982617	1
881	IOG	2	3	1.0	0.0	0.18901393168334563	1
882	IOG	2	3	1.0	0.0	0.11853632152809773	1
883	IOG	2	3	1.0	0.0	0.2659554574064311	1
884	IOG	2	3	1.0	0.0	0.13530927033526519	1
885	IOG	2	3	1.0	0.0	0.06141465322190752	1
886	IOG	2	3	1.0	0.0	0.1709605605146656	1
887	IOG	2	3	1.0	0.0	0.2797352766423027	1
888	IOG	2	3	1.0	0.0	0.3042279531831704	1
889	IOG	2	3	1.0	0.0	0.2258790838030847	1
890	IOG	2	3	1.0	0.0	0.014363633858246714	1
891	IOG	2	3	1.0	0.0	1.623704045443327	1
892	IOG	2	3	1.0	0.0	0.17366985241165225	1
893	IOG	2	3	1.0	0.0	10.445614620552915	1
894	IOG	2	3	1.0	0.0	0.12507687523489397	1
895	IOG	2	3	1.0	0.0	19.398048444274714	1
896	IOG	2	3	1.0	0.0	0.25714904015313084	1
897	IOG	2	3	1.0	0.0	0.5687318690224767	1
898	IOG	2	3	1.0	0.0	0.1964483997945029	1
899	IOG	2	3	1.0	0.0	0.34223873765019824	1
900	IOG	2	3	1.0	0.0	0.957028414096287	1
901	IOG	2	3	1.0	0.0	0.11521224457438914	1
902	IOG	2	3	1.0	0.0	0.86428905464987	1
903	IOG	2	3	1.0	0.0	0.27441199289186535	1
904	IOG	2	3	1.0	0.0	2.5874912591350885	1
905	IOG	2	3	1.0	0.0	1.5494450137020328	1
906	IOG	2	3	1.0	0.0	0.28599534877476906	1
907	IOG	2	3	1.0	0.0	0.11249917210049414	1
908	IOG	2	3	1.0	0.0	0.17637107010286804	1
909	IOG	2	3	1.0	0.0	0.2961017750040631	1
910	IOG	2	3	1.0	0.0	0.332584912909687	1
911	IOG	2	3	1.0	0.0	0.14893409154122264	1
912	IOG	2	3	1.0	0.0	1.912928543317462	1
913	IOG	2	3	1.0	0.0	0.1680905199976437	1
914	IOG	2	3	1.0	0.0	0.26220233843927604	1
915	IOG	2	3	1.0	0.0	0.2566446128907417	1
916	IOG	2	3	1.0	0.0	0.20015075468618979	1
917	IOG	2	3	1.0	0.0	0.5599054940465985	1
918	IOG	2	3	1.0	0.0	0.3048177574809355	1
919	IOG	2	3	1.0	0.0	0.12309924779036706	1
920	IOG	2	3	1.0	0.0	0.09289996376550994	1
921	IOG	2	3	1.0	0.0	0.20282769393539873	1
922	IOG	2	3	1.0	0.0	6.939616686549213	1
923	IOG	2	3	1.0	0.0	0.26007942957330277	1
924	IOG	2	3	1.0	0.0	6.14333175041459	1
925	IOG	2	3	1.0	0.0	0.6943970461946365	1
926	IOG	2	3	1.0	0.0	0.18720785339460877	1
927	IOG	2	3	1.0	0.0	0.18864449123346305	1
928	IOG	2	3	1.0	0.0	0.010711126179254585	1
929	IOG	2	3	1.0	0.0	0.41015800602288605	1
930	IOG	2	3	1.0	0.0	0.2376397747481988	1
931	IOG	2	3	1.0	0.0	0.04976618108844235	1
932	IOG	2	3	1.0	0.0	0.40177679900648844	1
933	IOG	2	3	1.0	0.0	0.15006538378689277	1
934	IOG	2	3	1.0	0.0	0.49946513105294443	1
935	IOG	2	3	1.0	0.0	3.171414259194969	1
936	IOG	2	3	1.0	0.0	0.026825398870395145	1
937	IOG	2	3	1.0	0.0	0.05493797643972309	1
938	IOG	2	3	1.0	0.0	5.1030830596625805	1
939	IOG	2	3	1.0	0.0	1.6664210577563323	1
940	IOG	2	3	1.0	0.0	0.7724214037316762	1
941	IOG	2	3	1.0	0.0	135.70472850787863	1
942	IOG	2	3	1.0	0.0	0.5423530183677877	1
943	IOG	2	3	1.0	0.0	3.285181333092323	1
944	IOG	2	3	1.0	0.0	1.5978276181120545	1
945	IOG	2	3	1.0	0.0	0.4249926651348345	1
946	IOG	2	3	1.0	0.0	0.2655941903607423	1
947	IOG	2	3	1.0	0.0	0.21906344774002537	1
948	IOG	2	3	1.0	0.0	0.07420454281135548	1
949	IOG	2	3	1.0	0.0	0.10318687123731543	1
950	IOG	2	3	1.0	0.0	0.23737520038798585	1
951	IOG	2	3	1.0	0.0	0.8496408542434161	1
952	IOG	2	3	1.0	0.0	0.5133668517126648	1
953	IOG	2	3	1.0	0.0	0.15270331797852904	1
954	IOG	2	3	1.0	0.0	10.80445998486996	1
955	IOG	2	3	1.0	0.0	0.13155862817214778	1
956	IOG	2	3	1.0	0.0	0.27229877306802985	1
957	IOG	2	3	1.0	0.0	11.209044096928308	1
958	IOG	2	3	1.0	0.0	0.27882781591811795	1
959	IOG	2	3	1.0	0.0	0.1478611735916619	1
960	IOG	2	3	1.0	0.0	38.30772845243216	1
961	IOG	2	3	1.0	0.0	0.10809309037633981	1
962	IOG	2	3	1.0	0.0	4.523100622795104	1
963	IOG	2	3	1.0	0.0	0.10563711473458066	1
964	IOG	2	3	1.0	0.0	0.48160207398642796	1
965	IOG	2	3	1.0	0.0	0.5670005685557786	1
966	IOG	2	3	1.0	0.0	0.20255652641908362	1
967	IOG	2	3	1.0	0.0	0.3793329654516841	1
968	IOG	2	3	1.0	0.0	0.040295354391872325	1
969	IOG	2	3	1.0	0.0	0.3465605685440226	1
970	IOG	2	3	1.0	0.0	0.09146318346338113	1
971	IOG	2	3	1.0	0.0	0.385651392171346	1
972	IOG	2	3	1.0	0.0	0.4404883945175886	1
973	IOG	2	3	1.0	0.0	1.2523914265629335	1
974	IOG	2	3	1.0	0.0	0.09005104607357221	1
975	IOG	2	3	1.0	0.0	0.34367408675696776	1
976	IOG	2	3	1.0	0.0	0.2962628751535191	1
977	IOG	2	3	1.0	0.0	0.06795434223044236	1
978	IOG	2	3	1.0	0.0	0.37259895801022486	1
979	IOG	2	3	1.0	0.0	0.26361669616369954	1
980	IOG	2	3	1.0	0.0	0.3388291740599523	1
981	IOG	2	3	1.0	0.0	1.8599178917917982	1
982	IOG	2	3	1.0	0.0	0.3957614931254687	1
983	IOG	2	3	1.0	0.0	0.3823936084979267	1
984	IOG	2	3	1.0	0.0	0.14470378316184043	1
985	IOG	2	3	1.0	0.0	0.3495549479851524	1
986	IOG	2	3	1.0	0.0	0.8920815984723403	1
987	IOG	2	3	1.0	0.0	15.886493989087308	1
988	IOG	2	3	1.0	0.0	0.2699676522136466	1
989	IOG	2	3	1.0	0.0	0.06053199576587246	1
990	IOG	2	3	1.0	0.0	0.298111737797575	1
991	IOG	2	3	1.0	0.0	0.27529869286432423	1
992	IOG	2	3	1.0	0.0	0.16479997864055584	1
993	IOG	2	3	1.0	0.0	0.19899026542772472	1
994	IOG	2	3	1.0	0.0	0.46623458107778515	1
995	IOG	2	3	1.0	0.0	0.1400655134921908	1
996	IOG	2	3	1.0	0.0	2.5879307793250845	1
997	IOG	2	3	1.0	0.0	0.30664115745578585	1
998	IOG	2	3	1.0	0.0	0.024727733889771522	1
999	IOG	2	3	1.0	0.0	7.704469234523534	1
1000	IOG	3	4	1.0	0.0	0.09999641318728619	1
1001	IOG	3	4	1.0	0.0	0.31677362154928157	1
1002	IOG	3	4	1.0	0.0	0.17871378317305087	1
1003	IOG	3	4	1.0	0.0	4.699879645046959	1
1004	IOG	3	4	1.0	0.0	0.3694652293581038	1
1005	IOG	3	4	1.0	0.0	0.20706110098505304	1
1006	IOG	3	4	1.0	0.0	0.3518210948998261	1
1007	IOG	3	4	1.0	0.0	0.12506947141370772	1
1008	IOG	3	4	1.0	0.0	0.07705172510927061	1
1009	IOG	3	4	1.0	0.0	0.2644875190931343	1
1010	IOG	3	4	1.0	0.0	0.055663752507105854	1
1011	IOG	3	4	1.0	0.0	0.20127958835734977	1
1012	IOG	3	4	1.0	0.0	0.08045811158737318	1
1013	IOG	3	4	1.0	0.0	0.1256562985626797	1
1014	IOG	3	4	1.0	0.0	0.04115486478476346	1
1015	IOG	3	4	1.0	0.0	0.2332648625545323	1
1016	IOG	3	4	1.0	0.0	0.9673072636362797	1
1017	IOG	3	4	1.0	0.0	0.14044798640095826	1
1018	IOG	3	4	1.0	0.0	0.2647959549939406	1
1019	IOG	3	4	1.0	0.0	0.31842958792723786	1
1020	IOG	3	4	1.0	0.0	0.3461623534857866	1
1021	IOG	3	4	1.0	0.0	0.2796566899114615	1
1022	IOG	3	4	1.0	0.0	0.4195907547908461	1
1023	IOG	3	4	1.0	0.0	0.0839238441894322	1
1024	IOG	3	4	1.0	0.0	0.1284039736458497	1
1025	IOG	3	4	1.0	0.0	0.08111605787906068	1
1026	IOG	3	4	1.0	0.0	0.19623537238198407	1
1027	IOG	3	4	1.0	0.0	0.169674398288592	1
1028	IOG	3	4	1.0	0.0	0.453477194546159	1
1029	IOG	3	4	1.0	0.0	0.19930537844261123	1
1030	IOG	3	4	1.0	0.0	0.13477790042931342	1
1031	IOG	3	4	1.0	0.0	0.34501564644722243	1
1032	IOG	3	4	1.0	0.0	0.29335184480494364	1
1033	IOG	3	4	1.0	0.0	0.0607070840792331	1
1034	IOG	3	4	1.0	0.0	0.2395251087197699	1
1035	IOG	3	4	1.0	0.0	0.4626153459841641	1
1036	IOG	3	4	1.0	0.0	0.04723703114760174	1
1037	IOG	3	4	1.0	0.0	0.45234694695562966	1
1038	IOG	3	4	1.0	0.0	0.32054807714445194	1
1039	IOG	3	4	1.0	0.0	0.35023494304515407	1
1040	IOG	3	4	1.0	0.0	0.2084208422202888	1
1041	IOG	3	4	1.0	0.0	0.37401748413679997	1
1042	IOG	3	4	1.0	0.0	0.11869134031804662	1
1043	IOG	3	4	1.0	0.0	0.02581073031022152	1
1044	IOG	3	4	1.0	0.0	0.07818517363677886	1
1045	IOG	3	4	1.0	0.0	0.205942301269285	1
1046	IOG	3	4	1.0	0.0	0.16685488932823322	1
1047	IOG	3	4	1.0	0.0	0.13994004080944863	1
1048	IOG	3	4	1.0	0.0	0.3158144419190814	1
1049	IOG	3	4	1.0	0.0	0.007607435273017702	1
1050	IOG	3	4	1.0	0.0	0.3092234256354922	1
1051	IOG	3	4	1.0	0.0	0.19045259774025122	1
1052	IOG	3	4	1.0	0.0	0.19866067251356184	1
1053	IOG	3	4	1.0	0.0	18.031125344819017	1
1054	IOG	3	4	1.0	0.0	0.3886636998942833	1
1055	IOG	3	4	1.0	0.0	0.19367534044058635	1
1056	IOG	3	4	1.0	0.0	0.22901406896048304	1
1057	IOG	3	4	1.0	0.0	0.017077846847811617	1
1058	IOG	3	4	1.0	0.0	0.36635258542728816	1
1059	IOG	3	4	1.0	0.0	0.28182500858925014	1
1060	IOG	3	4	1.0	0.0	1.0603912235600381	1
1061	IOG	3	4	1.0	0.0	1.328244112589868	1
1062	IOG	3	4	1.0	0.0	0.08186335466980474	1
1063	IOG	3	4	1.0	0.0	0.1223756608060551	1
1064	IOG	3	4	1.0	0.0	0.30871681338271817	1
1065	IOG	3	4	1.0	0.0	0.22341315540752257	1
1066	IOG	3	4	1.0	0.0	9.16896168976306	1
1067	IOG	3	4	1.0	0.0	0.3006876019471473	1
1068	IOG	3	4	1.0	0.0	0.23961157672024536	1
1069	IOG	3	4	1.0	0.0	1.0857265980875164	1
1070	IOG	3	4	1.0	0.0	0.0920831064194174	1
1071	IOG	3	4	1.0	0.0	0.20840661212578288	1
1072	IOG	3	4	1.0	0.0	0.05384701131240327	1
1073	IOG	3	4	1.0	0.0	0.03899875909644271	1
1074	IOG	3	4	1.0	0.0	0.34096624200307774	1
1075	IOG	3	4	1.0	0.0	0.2873672064129741	1
1076	IOG	3	4	1.0	0.0	0.09739930970260981	1
1077	IOG	3	4	1.0	0.0	0.2556948416068572	1
1078	IOG	3	4	1.0	0.0	0.21535423247118196	1
1079	IOG	3	4	1.0	0.0	0.09172827200998054	1
1080	IOG	3	4	1.0	0.0	0.0736580790118002	1
1081	IOG	3	4	1.0	0.0	0.15811644179671508	1
1082	IOG	3	4	1.0	0.0	0.08963999913501419	1
1083	IOG	3	4	1.0	0.0	0.03433742602189651	1
1084	IOG	3	4	1.0	0.0	0.12087886698678467	1
1085	IOG	3	4	1.0	0.0	14.1206509998668	1
1086	IOG	3	4	1.0	0.0	0.06254642331505983	1
1087	IOG	3	4	1.0	0.0	0.06920726557439641	1
1088	IOG	3	4	1.0	0.0	0.3334290253616192	1
1089	IOG	3	4	1.0	0.0	0.3814929620434241	1
1090	IOG	3	4	1.0	0.0	0.15381768663878512	1
1091	IOG	3	4	1.0	0.0	0.06685474889263199	1
1092	IOG	3	4	1.0	0.0	5.3903433022127665	1
1093	IOG	3	4	1.0	0.0	0.4983321262698227	1
1094	IOG	3	4	1.0	0.0	1.0856575388469225	1
1095	IOG	3	4	1.0	0.0	0.18220707346988219	1
1096	IOG	3	4	1.0	0.0	0.03982791291571605	1
1097	IOG	3	4	1.0	0.0	0.00023568722779774645	1
1098	IOG	3	4	1.0	0.0	0.23881324835838172	1
1099	IOG	3	4	1.0	0.0	0.047253267930045216	1
1100	IOG	3	4	1.0	0.0	0.9211150567083913	1
1101	IOG	3	4	1.0	0.0	0.07334366812592366	1
1102	IOG	3	4	1.0	0.0	0.07273015091002777	1
1103	IOG	3	4	1.0	0.0	0.1791388126907279	1
1104	IOG	3	4	1.0	0.0	14.301042425686166	1
1105	IOG	3	4	1.0	0.0	0.3201988201543139	1
1106	IOG	3	4	1.0	0.0	0.11930877562700326	1
1107	IOG	3	4	1.0	0.0	0.20227047203750992	1
1108	IOG	3	4	1.0	0.0	0.05462797473842538	1
1109	IOG	3	4	1.0	0.0	0.34827836043333615	1
1110	IOG	3	4	1.0	0.0	0.3543052462363334	1
1111	IOG	3	4	1.0	0.0	0.17220335393891983	1
1112	IOG	3	4	1.0	0.0	0.19413933213861456	1
1113	IOG	3	4	1.0	0.0	0.14878336563870107	1
1114	IOG	3	4	1.0	0.0	0.20885546294154636	1
1115	IOG	3	4	1.0	0.0	0.14854540603714722	1
1116	IOG	3	4	1.0	0.0	0.13644679069642185	1
1117	IOG	3	4	1.0	0.0	0.3854474891898605	1
1118	IOG	3	4	1.0	0.0	0.21160202158076324	1
1119	IOG	3	4	1.0	0.0	4.695217203051493	1
1120	IOG	3	4	1.0	0.0	0.49321756215495327	1
1121	IOG	3	4	1.0	0.0	0.24959849000562584	1
1122	IOG	3	4	1.0	0.0	0.1114623841534216	1
1123	IOG	3	4	1.0	0.0	0.099020089636837	1
1124	IOG	3	4	1.0	0.0	0.24415757302018376	1
1125	IOG	3	4	1.0	0.0	0.3714297773877879	1
1126	IOG	3	4	1.0	0.0	0.16396730321841402	1
1127	IOG	3	4	1.0	0.0	0.18075551759344483	1
1128	IOG	3	4	1.0	0.0	0.03569780542504571	1
1129	IOG	3	4	1.0	0.0	0.2997248497429893	1
1130	IOG	3	4	1.0	0.0	0.43625200592348967	1
1131	IOG	3	4	1.0	0.0	0.2927905554850373	1
1132	IOG	3	4	1.0	0.0	0.5623274127686273	1
1133	IOG	3	4	1.0	0.0	0.186658377304533	1
1134	IOG	3	4	1.0	0.0	0.09281363283687127	1
1135	IOG	3	4	1.0	0.0	0.37782386706005844	1
1136	IOG	3	4	1.0	0.0	0.24877583142464166	1
1137	IOG	3	4	1.0	0.0	0.5550759621005771	1
1138	IOG	3	4	1.0	0.0	0.25375011368806466	1
1139	IOG	3	4	1.0	0.0	0.4044653713016016	1
1140	IOG	3	4	1.0	0.0	0.3881821505564935	1
1141	IOG	3	4	1.0	0.0	0.28608166101098226	1
1142	IOG	3	4	1.0	0.0	0.22285925268763462	1
1143	IOG	3	4	1.0	0.0	0.19345517660904876	1
1144	IOG	3	4	1.0	0.0	0.25936160695268917	1
1145	IOG	3	4	1.0	0.0	0.13284549687636318	1
1146	IOG	3	4	1.0	0.0	0.09317084985383665	1
1147	IOG	3	4	1.0	0.0	0.14729912411574966	1
1148	IOG	3	4	1.0	0.0	0.17105375032724307	1
1149	IOG	3	4	1.0	0.0	0.6115709848212254	1
1150	IOG	3	4	1.0	0.0	0.19608959680843083	1
1151	IOG	3	4	1.0	0.0	1.6722852517998616	1
1152	IOG	3	4	1.0	0.0	0.37893432445260306	1
1153	IOG	3	4	1.0	0.0	0.33428815955581154	1
1154	IOG	3	4	1.0	0.0	0.31208351242225596	1
1155	IOG	3	4	1.0	0.0	0.13949290572901557	1
1156	IOG	3	4	1.0	0.0	0.03871072304079058	1
1157	IOG	3	4	1.0	0.0	0.004251927218191407	1
1158	IOG	3	4	1.0	0.0	0.6339676369393181	1
1159	IOG	3	4	1.0	0.0	1.2522592391579952	1
1160	IOG	3	4	1.0	0.0	0.1579964671522528	1
1161	IOG	3	4	1.0	0.0	0.5006492409629044	1
1162	IOG	3	4	1.0	0.0	0.3555488493451151	1
1163	IOG	3	4	1.0	0.0	0.02996063050425546	1
1164	IOG	3	4	1.0	0.0	0.38133497032954844	1
1165	IOG	3	4	1.0	0.0	0.558318777245369	1
1166	IOG	3	4	1.0	0.0	0.03283904149062933	1
1167	IOG	3	4	1.0	0.0	0.0647544642326173	1
1168	IOG	3	4	1.0	0.0	0.17518604584580158	1
1169	IOG	3	4	1.0	0.0	0.5069590836816343	1
1170	IOG	3	4	1.0	0.0	0.032602192510042496	1
1171	IOG	3	4	1.0	0.0	0.1291464770248267	1
1172	IOG	3	4	1.0	0.0	4.006322720270427	1
1173	IOG	3	4	1.0	0.0	0.025718391424017835	1
1174	IOG	3	4	1.0	0.0	0.4537162458202535	1
1175	IOG	3	4	1.0	0.0	0.04413849678739614	1
1176	IOG	3	4	1.0	0.0	0.628213032664785	1
1177	IOG	3	4	1.0	0.0	0.3720494638014947	1
1178	IOG	3	4	1.0	0.0	0.1031868712373156	1
1179	IOG	3	4	1.0	0.0	0.1635321227837099	1
1180	IOG	3	4	1.0	0.0	0.06721354330267637	1
1181	IOG	3	4	1.0	0.0	0.9743202708109122	1
1182	IOG	3	4	1.0	0.0	0.7810367216693112	1
1183	IOG	3	4	1.0	0.0	0.09599962194825529	1
1184	IOG	3	4	1.0	0.0	0.24235393350199652	1
1185	IOG	3	4	1.0	0.0	0.08684858072331822	1
1186	IOG	3	4	1.0	0.0	0.0766581426484167	1
1187	IOG	3	4	1.0	0.0	0.1863185413527826	1
1188	IOG	3	4	1.0	0.0	0.35570602786226896	1
1189	IOG	3	4	1.0	0.0	0.234788413997748	1
1190	IOG	3	4	1.0	0.0	0.06165367266068193	1
1191	IOG	3	4	1.0	0.0	0.5166706737642891	1
1192	IOG	3	4	1.0	0.0	0.9781809094199059	1
1193	IOG	3	4	1.0	0.0	0.18876076752285278	1
1194	IOG	3	4	1.0	0.0	0.1324271095116219	1
1195	IOG	3	4	1.0	0.0	0.14432882892677235	1
1196	IOG	3	4	1.0	0.0	0.26368722677825224	1
1197	IOG	3	4	1.0	0.0	0.09071625028284903	1
1198	IOG	3	4	1.0	0.0	0.0774209928089559	1
1199	IOG	3	4	1.0	0.0	0.3729095102156086	1
1200	IOG	3	4	1.0	0.0	0.1725211641081767	1
1201	IOG	3	4	1.0	0.0	40.762112873949036	1
1202	IOG	3	4	1.0	0.0	0.2849357320623726	1
1203	IOG	3	4	1.0	0.0	0.15822099757118374	1
1204	IOG	3	4	1.0	0.0	0.33879913273592	1
1205	IOG	3	4	1.0	0.0	0.4869549388809845	1
1206	IOG	3	4	1.0	0.0	0.3573384339259379	1
1207	IOG	3	4	1.0	0.0	0.3094735126727315	1
1208	IOG	3	4	1.0	0.0	0.047227452667295264	1
1209	IOG	3	4	1.0	0.0	0.24900633830131186	1
1210	IOG	3	4	1.0	0.0	0.12625252936438727	1
1211	IOG	3	4	1.0	0.0	0.17643598020887552	1
1212	IOG	3	4	1.0	0.0	0.06405744370850412	1
1213	IOG	3	4	1.0	0.0	0.13730984059652906	1
1214	IOG	3	4	1.0	0.0	0.9256817775032822	1
1215	IOG	3	4	1.0	0.0	6.282448117042398	1
1216	IOG	3	4	1.0	0.0	0.31933526879233926	1
1217	IOG	3	4	1.0	0.0	0.18759209607030883	1
1218	IOG	3	4	1.0	0.0	0.04848323455146199	1
1219	IOG	3	4	1.0	0.0	0.3647851053806491	1
1220	IOG	3	4	1.0	0.0	0.11961756756196418	1
1221	IOG	3	4	1.0	0.0	0.20335404900670984	1
1222	IOG	3	4	1.0	0.0	0.1506445357056219	1
1223	IOG	3	4	1.0	0.0	0.5499069468934873	1
1224	IOG	3	4	1.0	0.0	0.13017859373646287	1
1225	IOG	3	4	1.0	0.0	0.09491532082211575	1
1226	IOG	3	4	1.0	0.0	0.3925948324108853	1
1227	IOG	3	4	1.0	0.0	0.3838552125927647	1
1228	IOG	3	4	1.0	0.0	0.05923274904326978	1
1229	IOG	3	4	1.0	0.0	0.09268015971886952	1
1230	IOG	3	4	1.0	0.0	0.26479595707582276	1
1231	IOG	3	4	1.0	0.0	0.5382793884048669	1
1232	IOG	3	4	1.0	0.0	0.445931631170275	1
1233	IOG	3	4	1.0	0.0	5.4323150282905015	1
1234	IOG	3	4	1.0	0.0	0.27323624986044703	1
1235	IOG	3	4	1.0	0.0	0.12641937415746085	1
1236	IOG	3	4	1.0	0.0	0.31279396724166203	1
1237	IOG	3	4	1.0	0.0	0.15935775046707293	1
1238	IOG	3	4	1.0	0.0	0.11796581291029196	1
1239	IOG	3	4	1.0	0.0	23.414301042729964	1
1240	IOG	3	4	1.0	0.0	0.12479617348155131	1
1241	IOG	3	4	1.0	0.0	0.05106792227767663	1
1242	IOG	3	4	1.0	0.0	1.0302998371385614	1
1243	IOG	3	4	1.0	0.0	0.1535947671785216	1
1244	IOG	3	4	1.0	0.0	0.1599245705610532	1
1245	IOG	3	4	1.0	0.0	0.9364016139474384	1
1246	IOG	3	4	1.0	0.0	0.1324383632660304	1
1247	IOG	3	4	1.0	0.0	0.025767607927454535	1
1248	IOG	3	4	1.0	0.0	0.11983287987722992	1
1249	IOG	3	4	1.0	0.0	0.2562412040729613	1
1250	IOG	3	4	1.0	0.0	0.11583790780139522	1
1251	IOG	3	4	1.0	0.0	0.23548008070542745	1
1252	IOG	3	4	1.0	0.0	0.19050604613334338	1
1253	IOG	3	4	1.0	0.0	0.6106559420208071	1
1254	IOG	3	4	1.0	0.0	0.24978698694044205	1
1255	IOG	3	4	1.0	0.0	0.3041806381623711	1
1256	IOG	3	4	1.0	0.0	8.560436632501661	1
1257	IOG	3	4	1.0	0.0	0.523409725811449	1
1258	IOG	3	4	1.0	0.0	0.054858953863819004	1
1259	IOG	3	4	1.0	0.0	0.07407118520709181	1
1260	IOG	3	4	1.0	0.0	0.3692915437547023	1
1261	IOG	3	4	1.0	0.0	0.13728458415016404	1
1262	IOG	3	4	1.0	0.0	0.20435585536897913	1
1263	IOG	3	4	1.0	0.0	0.2181817720945963	1
1264	IOG	3	4	1.0	0.0	0.5104116526046798	1
1265	IOG	3	4	1.0	0.0	0.09944587627185228	1
1266	IOG	3	4	1.0	0.0	0.26610500010933263	1
1267	IOG	3	4	1.0	0.0	1.0512982467898604	1
1268	IOG	3	4	1.0	0.0	0.24414818329274146	1
1269	IOG	3	4	1.0	0.0	0.30763228788972874	1
1270	IOG	3	4	1.0	0.0	0.015911384476183645	1
1271	IOG	3	4	1.0	0.0	0.20336184655292508	1
1272	IOG	3	4	1.0	0.0	0.2196780762782662	1
1273	IOG	3	4	1.0	0.0	0.26748400480639845	1
1274	IOG	3	4	1.0	0.0	0.20337351287897987	1
1275	IOG	3	4	1.0	0.0	0.16778298326321647	1
1276	IOG	3	4	1.0	0.0	0.3725636681064362	1
1277	IOG	3	4	1.0	0.0	0.041592573711776035	1
1278	IOG	3	4	1.0	0.0	0.4365056702010571	1
1279	IOG	3	4	1.0	0.0	0.40865650028321227	1
1280	IOG	3	4	1.0	0.0	0.541992713428657	1
1281	IOG	3	4	1.0	0.0	0.37175527233276084	1
1282	IOG	3	4	1.0	0.0	0.06036881662626004	1
1283	IOG	3	4	1.0	0.0	0.2809500169633337	1
1284	IOG	3	4	1.0	0.0	0.1930498637519683	1
1285	IOG	3	4	1.0	0.0	1.0547708725526173	1
1286	IOG	3	4	1.0	0.0	0.00818842857163904	1
1287	IOG	3	4	1.0	0.0	0.26359649825476406	1
1288	IOG	3	4	1.0	0.0	0.02746749006099654	1
1289	IOG	3	4	1.0	0.0	0.028350944902316624	1
1290	IOG	3	4	1.0	0.0	0.37137393487193193	1
1291	IOG	3	4	1.0	0.0	11.530362331442506	1
1292	IOG	3	4	1.0	0.0	0.40523370071408127	1
1293	IOG	3	4	1.0	0.0	0.11453948664255274	1
1294	IOG	3	4	1.0	0.0	0.06974742739350683	1
1295	IOG	3	4	1.0	0.0	0.29680080501653483	1
1296	IOG	3	4	1.0	0.0	7.52771908396003	1
1297	IOG	3	4	1.0	0.0	0.3755691483874144	1
1298	IOG	3	4	1.0	0.0	0.25519373259284717	1
1299	IOG	3	4	1.0	0.0	0.09891042515658094	1
1300	IOG	3	4	1.0	0.0	0.1789666878938882	1
1301	IOG	3	4	1.0	0.0	0.2502251586819501	1
1302	IOG	3	4	1.0	0.0	1.237134511054327	1
1303	IOG	3	4	1.0	0.0	0.13186808135512063	1
1304	IOG	3	4	1.0	0.0	0.2546895020858714	1
1305	IOG	3	4	1.0	0.0	0.027797178754501238	1
1306	IOG	3	4	1.0	0.0	0.07204869802683145	1
1307	IOG	3	4	1.0	0.0	0.3464455256979453	1
1308	IOG	3	4	1.0	0.0	0.17442321566117197	1
1309	IOG	3	4	1.0	0.0	0.18386802803111685	1
1310	IOG	3	4	1.0	0.0	0.04475703931416596	1
1311	IOG	3	4	1.0	0.0	0.2145055831923409	1
1312	IOG	3	4	1.0	0.0	0.19751321938440278	1
1313	IOG	3	4	1.0	0.0	0.17080869547380578	1
1314	IOG	3	4	1.0	0.0	0.10284557950144008	1
1315	IOG	3	4	1.0	0.0	4.107359865597264	1
1316	IOG	3	4	1.0	0.0	0.44721526136613915	1
1317	IOG	3	4	1.0	0.0	12.69128654190822	1
1318	IOG	3	4	1.0	0.0	0.20166700304534313	1
1319	IOG	3	4	1.0	0.0	0.07442222215082288	1
1320	IOG	3	4	1.0	0.0	0.13242710967683025	1
1321	IOG	3	4	1.0	0.0	0.07829448865600946	1
1322	IOG	3	4	1.0	0.0	0.14335568602370952	1
1323	IOG	3	4	1.0	0.0	0.33588244821584745	1
1324	IOG	3	4	1.0	0.0	0.12420662125700713	1
1325	IOG	3	4	1.0	0.0	0.9370803029911267	1
1326	IOG	3	4	1.0	0.0	0.13333504938261814	1
1327	IOG	3	4	1.0	0.0	0.265924206536294	1
1328	IOG	3	4	1.0	0.0	0.007778173050749978	1
1329	IOG	3	4	1.0	0.0	0.23768317551333848	1
1330	IOG	3	4	1.0	0.0	0.1703913994828822	1
1331	IOG	3	4	1.0	0.0	0.12365107961911094	1
1332	IOG	3	4	1.0	0.0	0.12927659752640816	1
1333	IOG	3	4	1.0	0.0	0.11361816871319964	1
1334	IOG	3	4	1.0	0.0	0.45058309791791296	1
1335	IOG	3	4	1.0	0.0	6.722345144495713	1
1336	IOG	3	4	1.0	0.0	0.19740001531134532	1
1337	IOG	3	4	1.0	0.0	0.03830182340651063	1
1338	IOG	3	4	1.0	0.0	0.22236376975192412	1
1339	IOG	3	4	1.0	0.0	0.40125609799936424	1
1340	IOG	3	4	1.0	0.0	3.3735555423693824	1
1341	IOG	3	4	1.0	0.0	2.6965377203835903	1
1342	IOG	3	4	1.0	0.0	0.1675630596062174	1
1343	IOG	3	4	1.0	0.0	0.7119404437155975	1
1344	IOG	3	4	1.0	0.0	0.37612692495189887	1
1345	IOG	3	4	1.0	0.0	0.19119526430163875	1
1346	IOG	3	4	1.0	0.0	0.1287279921422922	1
1347	IOG	3	4	1.0	0.0	0.38014405410185753	1
1348	IOG	3	4	1.0	0.0	0.10647379886139732	1
1349	IOG	3	4	1.0	0.0	0.12016103611201132	1
1350	IOG	3	4	1.0	0.0	0.5720602384552168	1
1351	IOG	3	4	1.0	0.0	0.5110062775360091	1
1352	IOG	3	4	1.0	0.0	0.7065464135920456	1
1353	IOG	3	4	1.0	0.0	0.03501853832352083	1
1354	IOG	3	4	1.0	0.0	0.7908698774578751	1
1355	IOG	3	4	1.0	0.0	0.33234866020569653	1
1356	IOG	3	4	1.0	0.0	0.011116781754974553	1
1357	IOG	3	4	1.0	0.0	0.12621263742170283	1
1358	IOG	3	4	1.0	0.0	0.7305067386705477	1
1359	IOG	3	4	1.0	0.0	0.24684965713395568	1
1360	IOG	3	4	1.0	0.0	0.2397403663893734	1
1361	IOG	3	4	1.0	0.0	0.19883400788408334	1
1362	IOG	3	4	1.0	0.0	0.1625118554231848	1
1363	IOG	3	4	1.0	0.0	0.03576811322331449	1
1364	IOG	3	4	1.0	0.0	0.04561188232860416	1
1365	IOG	3	4	1.0	0.0	0.3376951744092396	1
1366	IOG	3	4	1.0	0.0	0.11510708535530002	1
1367	IOG	3	4	1.0	0.0	0.13186808133458927	1
1368	IOG	3	4	1.0	0.0	0.35036137081295377	1
1369	IOG	3	4	1.0	0.0	0.2132254586897311	1
1370	IOG	3	4	1.0	0.0	0.2210683090545308	1
1371	IOG	3	4	1.0	0.0	0.14039090166257198	1
1372	IOG	3	4	1.0	0.0	0.12794338185317633	1
1373	IOG	3	4	1.0	0.0	0.13568010631928287	1
1374	IOG	3	4	1.0	0.0	0.11072003611345414	1
1375	IOG	3	4	1.0	0.0	0.3483325539989286	1
1376	IOG	3	4	1.0	0.0	0.1224792514431219	1
1377	IOG	3	4	1.0	0.0	0.05320299993330391	1
1378	IOG	3	4	1.0	0.0	0.7916291153734747	1
1379	IOG	3	4	1.0	0.0	0.0903478092565104	1
1380	IOG	3	4	1.0	0.0	1.3732994175179631	1
1381	IOG	3	4	1.0	0.0	0.13704551851641641	1
1382	IOG	3	4	1.0	0.0	0.05141344863519174	1
1383	IOG	3	4	1.0	0.0	0.22196555819522157	1
1384	IOG	3	4	1.0	0.0	0.06231084697994631	1
1385	IOG	3	4	1.0	0.0	0.22610614659807143	1
1386	IOG	3	4	1.0	0.0	0.06483184861252295	1
1387	IOG	3	4	1.0	0.0	0.17639831302514536	1
1388	IOG	3	4	1.0	0.0	0.37686942258841377	1
1389	IOG	3	4	1.0	0.0	0.2809786511537168	1
1390	IOG	3	4	1.0	0.0	0.021807440545235292	1
1391	IOG	3	4	1.0	0.0	0.19709717273482397	1
1392	IOG	3	4	1.0	0.0	0.21632200176658012	1
1393	IOG	3	4	1.0	0.0	0.408508996895393	1
1394	IOG	3	4	1.0	0.0	0.1324297038691447	1
1395	IOG	3	4	1.0	0.0	14.373659742980559	1
1396	IOG	3	4	1.0	0.0	0.18779507158416234	1
1397	IOG	3	4	1.0	0.0	0.5161296020209738	1
1398	IOG	3	4	1.0	0.0	0.23786415307929096	1
1399	IOG	3	4	1.0	0.0	0.303197923366909	1
1400	IOG	3	4	1.0	0.0	1.0287726672967865	1
1401	IOG	3	4	1.0	0.0	0.185308103907657	1
1402	IOG	3	4	1.0	0.0	0.1601164850698787	1
1403	IOG	3	4	1.0	0.0	0.27389271535730253	1
1404	IOG	3	4	1.0	0.0	3.246640092862911	1
1405	IOG	3	4	1.0	0.0	0.5540097883846646	1
1406	IOG	3	4	1.0	0.0	0.09606325945022987	1
1407	IOG	3	4	1.0	0.0	0.12479830474555186	1
1408	IOG	3	4	1.0	0.0	0.1738080070816972	1
1409	IOG	3	4	1.0	0.0	0.26300462384355133	1
1410	IOG	3	4	1.0	0.0	0.2223817458363313	1
1411	IOG	3	4	1.0	0.0	0.1442367234818156	1
1412	IOG	3	4	1.0	0.0	0.3342039991096244	1
1413	IOG	3	4	1.0	0.0	0.13242516022950157	1
1414	IOG	3	4	1.0	0.0	0.3045231822901645	1
1415	IOG	3	4	1.0	0.0	0.2809193639811277	1
1416	IOG	3	4	1.0	0.0	0.20070755290698625	1
1417	IOG	3	4	1.0	0.0	0.620931135155738	1
1418	IOG	3	4	1.0	0.0	0.1986390574448752	1
1419	IOG	3	4	1.0	0.0	0.12158654670123327	1
1420	IOG	3	4	1.0	0.0	0.10844257511284236	1
1421	IOG	3	4	1.0	0.0	0.25077184207529435	1
1422	IOG	3	4	1.0	0.0	0.6896516499998194	1
1423	IOG	3	4	1.0	0.0	0.3592279635991947	1
1424	IOG	3	4	1.0	0.0	0.05366392604479675	1
1425	IOG	3	4	1.0	0.0	0.4043860995390565	1
1426	IOG	3	4	1.0	0.0	0.21403481335492905	1
1427	IOG	3	4	1.0	0.0	0.18323218003790143	1
1428	IOG	3	4	1.0	0.0	0.056941305374746586	1
1429	IOG	3	4	1.0	0.0	0.19544895173061755	1
1430	IOG	3	4	1.0	0.0	0.09732939713104849	1
1431	IOG	3	4	1.0	0.0	0.05853080337999704	1
1432	IOG	3	4	1.0	0.0	0.22082184266131097	1
1433	IOG	3	4	1.0	0.0	0.1011031807376212	1
1434	IOG	3	4	1.0	0.0	0.3707888519699534	1
1435	IOG	3	4	1.0	0.0	0.5343027054073866	1
1436	IOG	3	4	1.0	0.0	0.04068941889030334	1
1437	IOG	3	4	1.0	0.0	0.13650149973070477	1
1438	IOG	3	4	1.0	0.0	0.3329478476086909	1
1439	IOG	3	4	1.0	0.0	0.21047749888683076	1
1440	IOG	3	4	1.0	0.0	0.4294077292268555	1
1441	IOG	3	4	1.0	0.0	12.419241426873995	1
1442	IOG	3	4	1.0	0.0	0.15976713270431894	1
1443	IOG	3	4	1.0	0.0	0.8995537214589597	1
1444	IOG	3	4	1.0	0.0	0.5635066457309058	1
1445	IOG	3	4	1.0	0.0	0.4460265155706803	1
1446	IOG	3	4	1.0	0.0	0.01433505812324816	1
1447	IOG	3	4	1.0	0.0	0.21092040772091222	1
1448	IOG	3	4	1.0	0.0	0.09376361717201279	1
1449	IOG	3	4	1.0	0.0	0.12508152684047114	1
1450	IOG	3	4	1.0	0.0	0.23804593708998553	1
1451	IOG	3	4	1.0	0.0	0.1702848326410404	1
1452	IOG	3	4	1.0	0.0	0.5182707940618911	1
1453	IOG	3	4	1.0	0.0	0.2248462235972863	1
1454	IOG	3	4	1.0	0.0	1.4454065432168233	1
1455	IOG	3	4	1.0	0.0	0.07222240519836233	1
1456	IOG	3	4	1.0	0.0	0.2687258370600385	1
1457	IOG	3	4	1.0	0.0	4.492814958147948	1
1458	IOG	3	4	1.0	0.0	0.07829545239229321	1
1459	IOG	3	4	1.0	0.0	0.1120335863912369	1
1460	IOG	3	4	1.0	0.0	0.16385350926006859	1
1461	IOG	3	4	1.0	0.0	0.11320408075474886	1
1462	IOG	3	4	1.0	0.0	0.08998441261796289	1
1463	IOG	3	4	1.0	0.0	0.10106738940157363	1
1464	IOG	3	4	1.0	0.0	0.009309154778922756	1
1465	IOG	3	4	1.0	0.0	0.20076209407560056	1
1466	IOG	3	4	1.0	0.0	0.2682635851408315	1
1467	IOG	3	4	1.0	0.0	0.43016972521767627	1
1468	IOG	3	4	1.0	0.0	0.09713934828560189	1
1469	IOG	3	4	1.0	0.0	0.10554435013601951	1
1470	IOG	3	4	1.0	0.0	0.019906214889005014	1
1471	IOG	3	4	1.0	0.0	0.48029058731366997	1
1472	IOG	3	4	1.0	0.0	0.6125409806689208	1
1473	IOG	3	4	1.0	0.0	0.877740475685971	1
1474	IOG	3	4	1.0	0.0	0.054387456320037095	1
1475	IOG	3	4	1.0	0.0	0.06970169821825743	1
1476	IOG	3	4	1.0	0.0	0.18409896950247823	1
1477	IOG	3	4	1.0	0.0	0.07995437865497612	1
1478	IOG	3	4	1.0	0.0	0.35445640022294844	1
1479	IOG	3	4	1.0	0.0	0.2166957485494223	1
1480	IOG	3	4	1.0	0.0	0.3137818271198208	1
1481	IOG	3	4	1.0	0.0	0.7604944193697628	1
1482	IOG	3	4	1.0	0.0	0.37899690212248827	1
1483	IOG	3	4	1.0	0.0	0.31726340096562855	1
1484	IOG	3	4	1.0	0.0	0.04949518079093809	1
1485	IOG	3	4	1.0	0.0	0.7394846673065649	1
1486	IOG	3	4	1.0	0.0	0.4183869744536082	1
1487	IOG	3	4	1.0	0.0	1.409049385194808	1
1488	IOG	3	4	1.0	0.0	0.2636271993884994	1
1489	IOG	3	4	1.0	0.0	0.08163533290052394	1
1490	IOG	3	4	1.0	0.0	0.33366499921609055	1
1491	IOG	3	4	1.0	0.0	0.06622755692405002	1
1492	IOG	3	4	1.0	0.0	0.1467517337855606	1
1493	IOG	3	4	1.0	0.0	0.20204345418487024	1
1494	IOG	3	4	1.0	0.0	0.44332507514915254	1
1495	IOG	3	4	1.0	0.0	0.16632563246645868	1
1496	IOG	3	4	1.0	0.0	0.8438156646406332	1
1497	IOG	3	4	1.0	0.0	0.2452770695913886	1
1498	IOG	3	4	1.0	0.0	0.040222875446857806	1
1499	IOG	3	4	1.0	0.0	1.0334204665215632	1
1500	IOG	4	5	1.0	0.0	0.07995030251868206	1
1501	IOG	4	5	1.0	0.0	0.3242774533980674	1
1502	IOG	4	5	1.0	0.0	0.18370483112725614	1
1503	IOG	4	5	1.0	0.0	0.6706791274778092	1
1504	IOG	4	5	1.0	0.0	0.22926080550847963	1
1505	IOG	4	5	1.0	0.0	0.2014431931768016	1
1506	IOG	4	5	1.0	0.0	17.967389091104245	1
1507	IOG	4	5	1.0	0.0	0.07516844170685642	1
1508	IOG	4	5	1.0	0.0	0.07705172510831493	1
1509	IOG	4	5	1.0	0.0	0.49811553410218795	1
1510	IOG	4	5	1.0	0.0	0.03686981069029774	1
1511	IOG	4	5	1.0	0.0	0.1972442843302596	1
1512	IOG	4	5	1.0	0.0	0.07326337891871432	1
1513	IOG	4	5	1.0	0.0	0.11965896299103497	1
1514	IOG	4	5	1.0	0.0	0.08626929573859214	1
1515	IOG	4	5	1.0	0.0	0.06039255868652496	1
1516	IOG	4	5	1.0	0.0	0.34241829638020355	1
1517	IOG	4	5	1.0	0.0	0.18524798976644866	1
1518	IOG	4	5	1.0	0.0	0.2641152630111376	1
1519	IOG	4	5	1.0	0.0	0.043335623133239284	1
1520	IOG	4	5	1.0	0.0	0.28803861663856856	1
1521	IOG	4	5	1.0	0.0	0.23405951634522468	1
1522	IOG	4	5	1.0	0.0	0.2754537783061962	1
1523	IOG	4	5	1.0	0.0	0.03383396803988466	1
1524	IOG	4	5	1.0	0.0	0.1751781439225243	1
1525	IOG	4	5	1.0	0.0	0.08283212693555925	1
1526	IOG	4	5	1.0	0.0	0.1988961751388671	1
1527	IOG	4	5	1.0	0.0	0.18080942279294332	1
1528	IOG	4	5	1.0	0.0	0.48235159289251006	1
1529	IOG	4	5	1.0	0.0	0.20352706299383655	1
1530	IOG	4	5	1.0	0.0	0.15703659661691616	1
1531	IOG	4	5	1.0	0.0	0.3953423636408876	1
1532	IOG	4	5	1.0	0.0	0.33627311883175864	1
1533	IOG	4	5	1.0	0.0	0.050372917728866484	1
1534	IOG	4	5	1.0	0.0	0.20521045181668773	1
1535	IOG	4	5	1.0	0.0	0.2713577687623663	1
1536	IOG	4	5	1.0	0.0	0.09816323813330188	1
1537	IOG	4	5	1.0	0.0	0.5494823055878592	1
1538	IOG	4	5	1.0	0.0	0.3627247618750913	1
1539	IOG	4	5	1.0	0.0	0.3994522252472953	1
1540	IOG	4	5	1.0	0.0	0.16280055004852392	1
1541	IOG	4	5	1.0	0.0	0.2841698138855859	1
1542	IOG	4	5	1.0	0.0	0.08167746903343949	1
1543	IOG	4	5	1.0	0.0	0.007254053102261772	1
1544	IOG	4	5	1.0	0.0	0.13061154361593608	1
1545	IOG	4	5	1.0	0.0	0.275191777742996	1
1546	IOG	4	5	1.0	0.0	0.14533192258948885	1
1547	IOG	4	5	1.0	0.0	0.06118404196961362	1
1548	IOG	4	5	1.0	0.0	0.05799277163970175	1
1549	IOG	4	5	1.0	0.0	0.016427736520595697	1
1550	IOG	4	5	1.0	0.0	0.30851870225133315	1
1551	IOG	4	5	1.0	0.0	0.20813471430534272	1
1552	IOG	4	5	1.0	0.0	0.19918958301917092	1
1553	IOG	4	5	1.0	0.0	9.31589635819617	1
1554	IOG	4	5	1.0	0.0	0.32968197292170043	1
1555	IOG	4	5	1.0	0.0	0.2436126038359603	1
1556	IOG	4	5	1.0	0.0	0.29879994046159475	1
1557	IOG	4	5	1.0	0.0	0.007252549087313545	1
1558	IOG	4	5	1.0	0.0	0.3684144534639492	1
1559	IOG	4	5	1.0	0.0	0.2810696391644009	1
1560	IOG	4	5	1.0	0.0	0.2131621381218924	1
1561	IOG	4	5	1.0	0.0	0.6612775160578921	1
1562	IOG	4	5	1.0	0.0	0.09040448764924465	1
1563	IOG	4	5	1.0	0.0	0.34330799650332944	1
1564	IOG	4	5	1.0	0.0	0.3080391771749408	1
1565	IOG	4	5	1.0	0.0	0.43383677780037655	1
1566	IOG	4	5	1.0	0.0	1.3801326893651535	1
1567	IOG	4	5	1.0	0.0	0.014867012422104626	1
1568	IOG	4	5	1.0	0.0	0.13242710949494602	1
1569	IOG	4	5	1.0	0.0	0.2739613604271859	1
1570	IOG	4	5	1.0	0.0	0.06232014860676023	1
1571	IOG	4	5	1.0	0.0	0.21282056262940868	1
1572	IOG	4	5	1.0	0.0	0.049494151293543204	1
1573	IOG	4	5	1.0	0.0	0.07760260808397648	1
1574	IOG	4	5	1.0	0.0	0.40581413024453306	1
1575	IOG	4	5	1.0	0.0	0.19463914207074412	1
1576	IOG	4	5	1.0	0.0	0.0	1
1577	IOG	4	5	1.0	0.0	0.1837151884950337	1
1578	IOG	4	5	1.0	0.0	0.21540736522237797	1
1579	IOG	4	5	1.0	0.0	0.11820603874062806	1
1580	IOG	4	5	1.0	0.0	0.17080690660203118	1
1581	IOG	4	5	1.0	0.0	0.16209300117281153	1
1582	IOG	4	5	1.0	0.0	0.14879787441225562	1
1583	IOG	4	5	1.0	0.0	0.00725703697178887	1
1584	IOG	4	5	1.0	0.0	0.15194659613283693	1
1585	IOG	4	5	1.0	0.0	1.2731960056740959	1
1586	IOG	4	5	1.0	0.0	0.06250508438449456	1
1587	IOG	4	5	1.0	0.0	0.05873998888092742	1
1588	IOG	4	5	1.0	0.0	0.292087194358959	1
1589	IOG	4	5	1.0	0.0	0.3634971885476481	1
1590	IOG	4	5	1.0	0.0	0.44723600504958266	1
1591	IOG	4	5	1.0	0.0	0.024329715410931197	1
1592	IOG	4	5	1.0	0.0	0.8549647133603563	1
1593	IOG	4	5	1.0	0.0	0.3807778206242225	1
1594	IOG	4	5	1.0	0.0	0.9350870310163542	1
1595	IOG	4	5	1.0	0.0	0.19438072624302694	1
1596	IOG	4	5	1.0	0.0	0.2013843669365881	1
1597	IOG	4	5	1.0	0.0	0.06636954239253334	1
1598	IOG	4	5	1.0	0.0	0.20497179239025917	1
1599	IOG	4	5	1.0	0.0	0.05719429707873706	1
1600	IOG	4	5	1.0	0.0	0.6426882824318032	1
1601	IOG	4	5	1.0	0.0	0.06597125298339288	1
1602	IOG	4	5	1.0	0.0	0.08293188725004186	1
1603	IOG	4	5	1.0	0.0	0.1387993761867987	1
1604	IOG	4	5	1.0	0.0	0.12180584490540905	1
1605	IOG	4	5	1.0	0.0	0.18707412789117647	1
1606	IOG	4	5	1.0	0.0	0.1286011079784779	1
1607	IOG	4	5	1.0	0.0	0.22335213480124297	1
1608	IOG	4	5	1.0	0.0	0.038332320623148855	1
1609	IOG	4	5	1.0	0.0	0.34992407398876973	1
1610	IOG	4	5	1.0	0.0	0.43182208229064	1
1611	IOG	4	5	1.0	0.0	0.18511507249398168	1
1612	IOG	4	5	1.0	0.0	0.11518014331273348	1
1613	IOG	4	5	1.0	0.0	0.15393214512096104	1
1614	IOG	4	5	1.0	0.0	0.04794671755633062	1
1615	IOG	4	5	1.0	0.0	0.16760310349716218	1
1616	IOG	4	5	1.0	0.0	0.058216366340394066	1
1617	IOG	4	5	1.0	0.0	0.46431800796801825	1
1618	IOG	4	5	1.0	0.0	0.249221855198072	1
1619	IOG	4	5	1.0	0.0	0.009711256258009539	1
1620	IOG	4	5	1.0	0.0	0.3700506169381562	1
1621	IOG	4	5	1.0	0.0	0.11936592080056657	1
1622	IOG	4	5	1.0	0.0	0.007255314842435329	1
1623	IOG	4	5	1.0	0.0	0.08278053164340896	1
1624	IOG	4	5	1.0	0.0	0.21027126075274238	1
1625	IOG	4	5	1.0	0.0	0.37042503474027155	1
1626	IOG	4	5	1.0	0.0	0.028947632075428567	1
1627	IOG	4	5	1.0	0.0	0.11188485992361652	1
1628	IOG	4	5	1.0	0.0	0.0738416668618687	1
1629	IOG	4	5	1.0	0.0	0.08659081979330364	1
1630	IOG	4	5	1.0	0.0	0.4708983590052165	1
1631	IOG	4	5	1.0	0.0	0.2881524419666236	1
1632	IOG	4	5	1.0	0.0	0.2803307786257999	1
1633	IOG	4	5	1.0	0.0	0.07647621668048407	1
1634	IOG	4	5	1.0	0.0	0.12025114435091451	1
1635	IOG	4	5	1.0	0.0	0.22540341888096926	1
1636	IOG	4	5	1.0	0.0	0.11455611951400009	1
1637	IOG	4	5	1.0	0.0	0.43232012533685293	1
1638	IOG	4	5	1.0	0.0	0.28824628520681944	1
1639	IOG	4	5	1.0	0.0	0.39823321682180934	1
1640	IOG	4	5	1.0	0.0	0.28328108278869424	1
1641	IOG	4	5	1.0	0.0	0.28874082788341326	1
1642	IOG	4	5	1.0	0.0	0.27970176731667507	1
1643	IOG	4	5	1.0	0.0	0.056916569373867396	1
1644	IOG	4	5	1.0	0.0	0.3689511514013767	1
1645	IOG	4	5	1.0	0.0	0.13501624135393284	1
1646	IOG	4	5	1.0	0.0	0.10157842611206282	1
1647	IOG	4	5	1.0	0.0	0.12008681968822169	1
1648	IOG	4	5	1.0	0.0	0.20022597090444272	1
1649	IOG	4	5	1.0	0.0	0.4565202490961137	1
1650	IOG	4	5	1.0	0.0	0.09640293661020632	1
1651	IOG	4	5	1.0	0.0	0.5905361177979594	1
1652	IOG	4	5	1.0	0.0	0.0	1
1653	IOG	4	5	1.0	0.0	0.32692047513348643	1
1654	IOG	4	5	1.0	0.0	0.016321397612094973	1
1655	IOG	4	5	1.0	0.0	0.08797286048994446	1
1656	IOG	4	5	1.0	0.0	0.021554239747994454	1
1657	IOG	4	5	1.0	0.0	0.024600726291890453	1
1658	IOG	4	5	1.0	0.0	0.22240775801041923	1
1659	IOG	4	5	1.0	0.0	0.15883508174023225	1
1660	IOG	4	5	1.0	0.0	0.2120784789976891	1
1661	IOG	4	5	1.0	0.0	0.6556498550469194	1
1662	IOG	4	5	1.0	0.0	0.4165669095103108	1
1663	IOG	4	5	1.0	0.0	0.027926533206972557	1
1664	IOG	4	5	1.0	0.0	0.42526788839416485	1
1665	IOG	4	5	1.0	0.0	0.5126469623334372	1
1666	IOG	4	5	1.0	0.0	0.07776113457435405	1
1667	IOG	4	5	1.0	0.0	0.030611506733338747	1
1668	IOG	4	5	1.0	0.0	0.17520984831218808	1
1669	IOG	4	5	1.0	0.0	0.13525969158499793	1
1670	IOG	4	5	1.0	0.0	0.09446053134248547	1
1671	IOG	4	5	1.0	0.0	0.11483037373782662	1
1672	IOG	4	5	1.0	0.0	0.5230665661785195	1
1673	IOG	4	5	1.0	0.0	0.016423461280648997	1
1674	IOG	4	5	1.0	0.0	0.49335370940969797	1
1675	IOG	4	5	1.0	0.0	0.08770756792642391	1
1676	IOG	4	5	1.0	0.0	7.082145784010025	1
1677	IOG	4	5	1.0	0.0	0.36446509975680413	1
1678	IOG	4	5	1.0	0.0	0.09764184556208258	1
1679	IOG	4	5	1.0	0.0	0.19196278681511958	1
1680	IOG	4	5	1.0	0.0	0.05045923515144641	1
1681	IOG	4	5	1.0	0.0	0.8543991657153682	1
1682	IOG	4	5	1.0	0.0	0.8599929983853758	1
1683	IOG	4	5	1.0	0.0	0.12877627680561685	1
1684	IOG	4	5	1.0	0.0	0.19006375976723808	1
1685	IOG	4	5	1.0	0.0	0.11731377472026325	1
1686	IOG	4	5	1.0	0.0	0.0460655773260192	1
1687	IOG	4	5	1.0	0.0	0.16413237751867912	1
1688	IOG	4	5	1.0	0.0	0.31895897826658476	1
1689	IOG	4	5	1.0	0.0	0.1806460344179489	1
1690	IOG	4	5	1.0	0.0	0.0985094646803317	1
1691	IOG	4	5	1.0	0.0	0.19910460609339353	1
1692	IOG	4	5	1.0	0.0	13.645713806928915	1
1693	IOG	4	5	1.0	0.0	0.205670632409942	1
1694	IOG	4	5	1.0	0.0	0.007252548799894623	1
1695	IOG	4	5	1.0	0.0	0.14669787883199342	1
1696	IOG	4	5	1.0	0.0	0.08758072531980611	1
1697	IOG	4	5	1.0	0.0	0.09074597601532122	1
1698	IOG	4	5	1.0	0.0	0.28367220979031504	1
1699	IOG	4	5	1.0	0.0	0.0979068489120096	1
1700	IOG	4	5	1.0	0.0	0.1441303492727581	1
1701	IOG	4	5	1.0	0.0	2.598826104213736	1
1702	IOG	4	5	1.0	0.0	0.20619683767845437	1
1703	IOG	4	5	1.0	0.0	2.4818455843353605e-05	1
1704	IOG	4	5	1.0	0.0	0.36932135209618167	1
1705	IOG	4	5	1.0	0.0	0.2898498358888681	1
1706	IOG	4	5	1.0	0.0	0.14575940747362762	1
1707	IOG	4	5	1.0	0.0	0.3517801885421793	1
1708	IOG	4	5	1.0	0.0	0.03320535509910988	1
1709	IOG	4	5	1.0	0.0	0.33736964087336474	1
1710	IOG	4	5	1.0	0.0	0.11215165794057505	1
1711	IOG	4	5	1.0	0.0	0.1324383634660784	1
1712	IOG	4	5	1.0	0.0	0.04791484611262097	1
1713	IOG	4	5	1.0	0.0	0.3703049746215175	1
1714	IOG	4	5	1.0	0.0	0.47100601575815093	1
1715	IOG	4	5	1.0	0.0	2.744989276155909	1
1716	IOG	4	5	1.0	0.0	0.17254328685103615	1
1717	IOG	4	5	1.0	0.0	0.22543478439763548	1
1718	IOG	4	5	1.0	0.0	0.02078311255303304	1
1719	IOG	4	5	1.0	0.0	0.2819846675080409	1
1720	IOG	4	5	1.0	0.0	0.09828870561594202	1
1721	IOG	4	5	1.0	0.0	0.17312634381641304	1
1722	IOG	4	5	1.0	0.0	0.03308710073464832	1
1723	IOG	4	5	1.0	0.0	0.5206679501547554	1
1724	IOG	4	5	1.0	0.0	0.08046314266113573	1
1725	IOG	4	5	1.0	0.0	0.049972599350258835	1
1726	IOG	4	5	1.0	0.0	0.32698856623433015	1
1727	IOG	4	5	1.0	0.0	0.00015012472384696302	1
1728	IOG	4	5	1.0	0.0	0.05016483493996086	1
1729	IOG	4	5	1.0	0.0	0.07356189611262295	1
1730	IOG	4	5	1.0	0.0	0.24881902700802278	1
1731	IOG	4	5	1.0	0.0	0.1778651262835467	1
1732	IOG	4	5	1.0	0.0	0.421025344771134	1
1733	IOG	4	5	1.0	0.0	0.6203500845062538	1
1734	IOG	4	5	1.0	0.0	0.30858262584432317	1
1735	IOG	4	5	1.0	0.0	0.15145253932359576	1
1736	IOG	4	5	1.0	0.0	0.34596288779095263	1
1737	IOG	4	5	1.0	0.0	0.14362975667670771	1
1738	IOG	4	5	1.0	0.0	0.1250694711592877	1
1739	IOG	4	5	1.0	0.0	1.1900275356355672	1
1740	IOG	4	5	1.0	0.0	0.13186808135727973	1
1741	IOG	4	5	1.0	0.0	0.009649950004658805	1
1742	IOG	4	5	1.0	0.0	0.6612655146806719	1
1743	IOG	4	5	1.0	0.0	0.2100229174962682	1
1744	IOG	4	5	1.0	0.0	0.14540993549393372	1
1745	IOG	4	5	1.0	0.0	0.06575971158680306	1
1746	IOG	4	5	1.0	0.0	0.13242710957854478	1
1747	IOG	4	5	1.0	0.0	0.025882448847278586	1
1748	IOG	4	5	1.0	0.0	0.1535392884458679	1
1749	IOG	4	5	1.0	0.0	0.12321123973973863	1
1750	IOG	4	5	1.0	0.0	0.12774837855195184	1
1751	IOG	4	5	1.0	0.0	0.3293330276739287	1
1752	IOG	4	5	1.0	0.0	0.11160905788949005	1
1753	IOG	4	5	1.0	0.0	0.6517115154080241	1
1754	IOG	4	5	1.0	0.0	0.25847104370961826	1
1755	IOG	4	5	1.0	0.0	0.09251814591267009	1
1756	IOG	4	5	1.0	0.0	0.6796365950064909	1
1757	IOG	4	5	1.0	0.0	6.068795721488508	1
1758	IOG	4	5	1.0	0.0	0.0231563602526135	1
1759	IOG	4	5	1.0	0.0	0.06614651857058884	1
1760	IOG	4	5	1.0	0.0	0.3586305700596555	1
1761	IOG	4	5	1.0	0.0	0.167966879920905	1
1762	IOG	4	5	1.0	0.0	0.26376452946964585	1
1763	IOG	4	5	1.0	0.0	0.13242710975031896	1
1764	IOG	4	5	1.0	0.0	0.5993044931539908	1
1765	IOG	4	5	1.0	0.0	0.1085350469707058	1
1766	IOG	4	5	1.0	0.0	0.3127367986562279	1
1767	IOG	4	5	1.0	0.0	0.22213284219853885	1
1768	IOG	4	5	1.0	0.0	0.28158030509634613	1
1769	IOG	4	5	1.0	0.0	0.20651030076060167	1
1770	IOG	4	5	1.0	0.0	0.019491295098919025	1
1771	IOG	4	5	1.0	0.0	0.19859316333420796	1
1772	IOG	4	5	1.0	0.0	0.12763049312761768	1
1773	IOG	4	5	1.0	0.0	0.09979975420200918	1
1774	IOG	4	5	1.0	0.0	0.17994269227741033	1
1775	IOG	4	5	1.0	0.0	0.12703015920473396	1
1776	IOG	4	5	1.0	0.0	0.1794455960863707	1
1777	IOG	4	5	1.0	0.0	0.1044889560273041	1
1778	IOG	4	5	1.0	0.0	0.5192656902200461	1
1779	IOG	4	5	1.0	0.0	0.43921665418217465	1
1780	IOG	4	5	1.0	0.0	0.5921975447211587	1
1781	IOG	4	5	1.0	0.0	0.36409997504600283	1
1782	IOG	4	5	1.0	0.0	0.07033190760722005	1
1783	IOG	4	5	1.0	0.0	0.2725780201216812	1
1784	IOG	4	5	1.0	0.0	0.6638268559485732	1
1785	IOG	4	5	1.0	0.0	0.48980696502125787	1
1786	IOG	4	5	1.0	0.0	0.011846849508531548	1
1787	IOG	4	5	1.0	0.0	0.02393705931965287	1
1788	IOG	4	5	1.0	0.0	0.029875924971072807	1
1789	IOG	4	5	1.0	0.0	0.009684873655967657	1
1790	IOG	4	5	1.0	0.0	0.30491556848905155	1
1791	IOG	4	5	1.0	0.0	1.1012589934019963	1
1792	IOG	4	5	1.0	0.0	0.1366841014667206	1
1793	IOG	4	5	1.0	0.0	0.004928690160313303	1
1794	IOG	4	5	1.0	0.0	0.09136309402878917	1
1795	IOG	4	5	1.0	0.0	0.2664400330453308	1
1796	IOG	4	5	1.0	0.0	0.48622796923883843	1
1797	IOG	4	5	1.0	0.0	0.061449594063913954	1
1798	IOG	4	5	1.0	0.0	0.38927293187642253	1
1799	IOG	4	5	1.0	0.0	0.18707412835574824	1
1800	IOG	4	5	1.0	0.0	0.2477378482972103	1
1801	IOG	4	5	1.0	0.0	0.20028974042035824	1
1802	IOG	4	5	1.0	0.0	0.24325489167419823	1
1803	IOG	4	5	1.0	0.0	0.1765060443600429	1
1804	IOG	4	5	1.0	0.0	0.19139175480458542	1
1805	IOG	4	5	1.0	0.0	0.039091505635949986	1
1806	IOG	4	5	1.0	0.0	0.08759458154805212	1
1807	IOG	4	5	1.0	0.0	0.026454541875060213	1
1808	IOG	4	5	1.0	0.0	0.18774347195201055	1
1809	IOG	4	5	1.0	0.0	0.21707505621720596	1
1810	IOG	4	5	1.0	0.0	0.0276823288010875	1
1811	IOG	4	5	1.0	0.0	0.29655564682806645	1
1812	IOG	4	5	1.0	0.0	0.17279949337283163	1
1813	IOG	4	5	1.0	0.0	0.1251157245923367	1
1814	IOG	4	5	1.0	0.0	0.10883959745769403	1
1815	IOG	4	5	1.0	0.0	15.39465221049556	1
1816	IOG	4	5	1.0	0.0	0.4116558639109432	1
1817	IOG	4	5	1.0	0.0	0.11962256905837251	1
1818	IOG	4	5	1.0	0.0	0.27015394387854225	1
1819	IOG	4	5	1.0	0.0	0.09433993091013418	1
1820	IOG	4	5	1.0	0.0	0.13243836355629948	1
1821	IOG	4	5	1.0	0.0	0.12275079293839405	1
1822	IOG	4	5	1.0	0.0	0.14381681897434584	1
1823	IOG	4	5	1.0	0.0	0.1741844878390376	1
1824	IOG	4	5	1.0	0.0	0.42110860643681713	1
1825	IOG	4	5	1.0	0.0	14.765340549154564	1
1826	IOG	4	5	1.0	0.0	0.029085818591990324	1
1827	IOG	4	5	1.0	0.0	0.2953815804251194	1
1828	IOG	4	5	1.0	0.0	0.13033053040344006	1
1829	IOG	4	5	1.0	0.0	0.10220962144839421	1
1830	IOG	4	5	1.0	0.0	0.1469418855018548	1
1831	IOG	4	5	1.0	0.0	0.13731941172647452	1
1832	IOG	4	5	1.0	0.0	0.2465984490975517	1
1833	IOG	4	5	1.0	0.0	0.09240416774499546	1
1834	IOG	4	5	1.0	0.0	0.2211942447940021	1
1835	IOG	4	5	1.0	0.0	6.552407499618236	1
1836	IOG	4	5	1.0	0.0	0.19429982823916175	1
1837	IOG	4	5	1.0	0.0	0.017898393038282213	1
1838	IOG	4	5	1.0	0.0	0.11987118529526428	1
1839	IOG	4	5	1.0	0.0	0.200597637408441	1
1840	IOG	4	5	1.0	0.0	2.0945080035967374	1
1841	IOG	4	5	1.0	0.0	1.5604364613043287	1
1842	IOG	4	5	1.0	0.0	0.12832471509150506	1
1843	IOG	4	5	1.0	0.0	0.725135771265629	1
1844	IOG	4	5	1.0	0.0	0.35621504890004496	1
1845	IOG	4	5	1.0	0.0	0.1687619549981399	1
1846	IOG	4	5	1.0	0.0	0.16806378703580574	1
1847	IOG	4	5	1.0	0.0	0.22817286595921493	1
1848	IOG	4	5	1.0	0.0	0.12631481246370152	1
1849	IOG	4	5	1.0	0.0	0.01606068956435323	1
1850	IOG	4	5	1.0	0.0	0.1314794771553908	1
1851	IOG	4	5	1.0	0.0	0.5316467526927233	1
1852	IOG	4	5	1.0	0.0	0.13630342305421678	1
1853	IOG	4	5	1.0	0.0	0.01434530073591539	1
1854	IOG	4	5	1.0	0.0	0.3798670681434543	1
1855	IOG	4	5	1.0	0.0	0.15446037347580321	1
1856	IOG	4	5	1.0	0.0	0.008323311193802254	1
1857	IOG	4	5	1.0	0.0	0.03433389703408124	1
1858	IOG	4	5	1.0	0.0	0.6357904408876462	1
1859	IOG	4	5	1.0	0.0	0.052946991764834944	1
1860	IOG	4	5	1.0	0.0	0.0737338933132884	1
1861	IOG	4	5	1.0	0.0	0.035801928403697114	1
1862	IOG	4	5	1.0	0.0	0.13854981713638248	1
1863	IOG	4	5	1.0	0.0	0.13705302758561125	1
1864	IOG	4	5	1.0	0.0	0.3599896527342177	1
1865	IOG	4	5	1.0	0.0	0.2922924310570412	1
1866	IOG	4	5	1.0	0.0	0.099060702515183	1
1867	IOG	4	5	1.0	0.0	0.10029548750285594	1
1868	IOG	4	5	1.0	0.0	0.35820981335814506	1
1869	IOG	4	5	1.0	0.0	0.3700784192533402	1
1870	IOG	4	5	1.0	0.0	0.16687357397032943	1
1871	IOG	4	5	1.0	0.0	0.11941111712548984	1
1872	IOG	4	5	1.0	0.0	0.07474962544789854	1
1873	IOG	4	5	1.0	0.0	0.13821897518087223	1
1874	IOG	4	5	1.0	0.0	0.04912304680272494	1
1875	IOG	4	5	1.0	0.0	0.401421613503485	1
1876	IOG	4	5	1.0	0.0	0.13518221254817647	1
1877	IOG	4	5	1.0	0.0	0.10037454816687691	1
1878	IOG	4	5	1.0	0.0	15.250300245896746	1
1879	IOG	4	5	1.0	0.0	0.06443675453428799	1
1880	IOG	4	5	1.0	0.0	0.49430224534288714	1
1881	IOG	4	5	1.0	0.0	0.3481513008583827	1
1882	IOG	4	5	1.0	0.0	0.0767554397808807	1
1883	IOG	4	5	1.0	0.0	0.19662245388869692	1
1884	IOG	4	5	1.0	0.0	0.12264528246283418	1
1885	IOG	4	5	1.0	0.0	0.23914146464052785	1
1886	IOG	4	5	1.0	0.0	0.19541010785650248	1
1887	IOG	4	5	1.0	0.0	0.15687788993994495	1
1888	IOG	4	5	1.0	0.0	0.33379507379962126	1
1889	IOG	4	5	1.0	0.0	0.2661202523702395	1
1890	IOG	4	5	1.0	0.0	0.021837469560413564	1
1891	IOG	4	5	1.0	0.0	0.1827919085628703	1
1892	IOG	4	5	1.0	0.0	0.26905409764047505	1
1893	IOG	4	5	1.0	0.0	0.00140997361168259	1
1894	IOG	4	5	1.0	0.0	0.13242516023189496	1
1895	IOG	4	5	1.0	0.0	0.1685206220088885	1
1896	IOG	4	5	1.0	0.0	0.09810894156722177	1
1897	IOG	4	5	1.0	0.0	0.42388182807952474	1
1898	IOG	4	5	1.0	0.0	0.1250815293288377	1
1899	IOG	4	5	1.0	0.0	0.03791141094642759	1
1900	IOG	4	5	1.0	0.0	1.1742599935157603	1
1901	IOG	4	5	1.0	0.0	0.17420491705345817	1
1902	IOG	4	5	1.0	0.0	0.8835407450630011	1
1903	IOG	4	5	1.0	0.0	0.20018645907279245	1
1904	IOG	4	5	1.0	0.0	1.700552376979478	1
1905	IOG	4	5	1.0	0.0	0.13102694595802955	1
1906	IOG	4	5	1.0	0.0	0.08764750188060019	1
1907	IOG	4	5	1.0	0.0	0.09570663817266926	1
1908	IOG	4	5	1.0	0.0	0.15223090980619353	1
1909	IOG	4	5	1.0	0.0	0.26478137369805677	1
1910	IOG	4	5	1.0	0.0	0.42175746278527404	1
1911	IOG	4	5	1.0	0.0	0.1117766723393733	1
1912	IOG	4	5	1.0	0.0	0.035270364213929324	1
1913	IOG	4	5	1.0	0.0	0.16066766438986885	1
1914	IOG	4	5	1.0	0.0	0.24142786133627456	1
1915	IOG	4	5	1.0	0.0	0.20605504316011825	1
1916	IOG	4	5	1.0	0.0	0.16886354993413277	1
1917	IOG	4	5	1.0	0.0	0.037167138192250634	1
1918	IOG	4	5	1.0	0.0	0.16805089389431732	1
1919	IOG	4	5	1.0	0.0	0.19085930619948313	1
1920	IOG	4	5	1.0	0.0	0.11387275298839375	1
1921	IOG	4	5	1.0	0.0	0.23486177840622605	1
1922	IOG	4	5	1.0	0.0	0.5635850301759953	1
1923	IOG	4	5	1.0	0.0	0.4676934145327565	1
1924	IOG	4	5	1.0	0.0	0.021082494220908483	1
1925	IOG	4	5	1.0	0.0	0.2525108678300935	1
1926	IOG	4	5	1.0	0.0	0.15486608945610333	1
1927	IOG	4	5	1.0	0.0	0.20251030412734744	1
1928	IOG	4	5	1.0	0.0	0.06000241488355583	1
1929	IOG	4	5	1.0	0.0	0.20798484860875482	1
1930	IOG	4	5	1.0	0.0	0.14075047791630713	1
1931	IOG	4	5	1.0	0.0	0.10853069104504381	1
1932	IOG	4	5	1.0	0.0	0.17043225336536377	1
1933	IOG	4	5	1.0	0.0	0.1341695409475187	1
1934	IOG	4	5	1.0	0.0	0.4849124317298431	1
1935	IOG	4	5	1.0	0.0	0.5172563364891694	1
1936	IOG	4	5	1.0	0.0	0.04154216156023315	1
1937	IOG	4	5	1.0	0.0	0.02013051784573189	1
1938	IOG	4	5	1.0	0.0	0.1718204022004	1
1939	IOG	4	5	1.0	0.0	0.30135215873934734	1
1940	IOG	4	5	1.0	0.0	0.5166184461907027	1
1941	IOG	4	5	1.0	0.0	0.26477066654504805	1
1942	IOG	4	5	1.0	0.0	0.1260996592020281	1
1943	IOG	4	5	1.0	0.0	0.3539191573976611	1
1944	IOG	4	5	1.0	0.0	0.3062060285704009	1
1945	IOG	4	5	1.0	0.0	0.32477971197056643	1
1946	IOG	4	5	1.0	0.0	0.02592965475531408	1
1947	IOG	4	5	1.0	0.0	0.2285753639706556	1
1948	IOG	4	5	1.0	0.0	0.04364663265232028	1
1949	IOG	4	5	1.0	0.0	0.17722196692080408	1
1950	IOG	4	5	1.0	0.0	0.20717074960374104	1
1951	IOG	4	5	1.0	0.0	0.22344728299227817	1
1952	IOG	4	5	1.0	0.0	0.5171663247512935	1
1953	IOG	4	5	1.0	0.0	0.17978744892452855	1
1954	IOG	4	5	1.0	0.0	0.9747448207023273	1
1955	IOG	4	5	1.0	0.0	0.08236388236819417	1
1956	IOG	4	5	1.0	0.0	0.2894634442349625	1
1957	IOG	4	5	1.0	0.0	0.5662846429455505	1
1958	IOG	4	5	1.0	0.0	0.06853450020004002	1
1959	IOG	4	5	1.0	0.0	0.12615750117105698	1
1960	IOG	4	5	1.0	0.0	0.17250990769425073	1
1961	IOG	4	5	1.0	0.0	0.14295993740918755	1
1962	IOG	4	5	1.0	0.0	0.09074178989618589	1
1963	IOG	4	5	1.0	0.0	0.09316603749128467	1
1964	IOG	4	5	1.0	0.0	0.09858121864120484	1
1965	IOG	4	5	1.0	0.0	0.35193086842343546	1
1966	IOG	4	5	1.0	0.0	0.07995621175530876	1
1967	IOG	4	5	1.0	0.0	0.44227529390843534	1
1968	IOG	4	5	1.0	0.0	0.08355909763678977	1
1969	IOG	4	5	1.0	0.0	0.11614305084223109	1
1970	IOG	4	5	1.0	0.0	0.20060940397784596	1
1971	IOG	4	5	1.0	0.0	0.2949576942381206	1
1972	IOG	4	5	1.0	0.0	0.5580417367007269	1
1973	IOG	4	5	1.0	0.0	0.3323945808354942	1
1974	IOG	4	5	1.0	0.0	0.14410771810069184	1
1975	IOG	4	5	1.0	0.0	0.12873602624350178	1
1976	IOG	4	5	1.0	0.0	0.19519015155054362	1
1977	IOG	4	5	1.0	0.0	0.2918911737073399	1
1978	IOG	4	5	1.0	0.0	0.3637252105335961	1
1979	IOG	4	5	1.0	0.0	0.11618628153156899	1
1980	IOG	4	5	1.0	0.0	0.38947204628612125	1
1981	IOG	4	5	1.0	0.0	0.30400540485262634	1
1982	IOG	4	5	1.0	0.0	0.5221491639932749	1
1983	IOG	4	5	1.0	0.0	0.3200137357320021	1
1984	IOG	4	5	1.0	0.0	0.03334325114680276	1
1985	IOG	4	5	1.0	0.0	0.6791139447064789	1
1986	IOG	4	5	1.0	0.0	0.3970927012698581	1
1987	IOG	4	5	1.0	0.0	0.8891071682963677	1
1988	IOG	4	5	1.0	0.0	0.022470497694211652	1
1989	IOG	4	5	1.0	0.0	0.13243836324025715	1
1990	IOG	4	5	1.0	0.0	0.3363894641294802	1
1991	IOG	4	5	1.0	0.0	0.21792367864318135	1
1992	IOG	4	5	1.0	0.0	0.16805963586625225	1
1993	IOG	4	5	1.0	0.0	0.20122213482464282	1
1994	IOG	4	5	1.0	0.0	0.03502066677749178	1
1995	IOG	4	5	1.0	0.0	0.00019033639803743032	1
1996	IOG	4	5	1.0	0.0	0.24347506581367945	1
1997	IOG	4	5	1.0	0.0	0.10525228824452273	1
1998	IOG	4	5	1.0	0.0	0.043386834797377156	1
[truncated: 11,501 more rows]
