# Supplementary material for: Idiosyncratic, Retinotopic Bias in Face Identification Modulated by Familiarity
Source: eNeuro. 2018 Oct 4;5(5):ENEURO.0054-18.2018. doi: 10.1523/ENEURO.0054-18.2018 (PMC6171739; doi:10.1523/ENEURO.0054-18.2018)
Supplement: Extended Data — The archive contains data from both experiments, as well as the analysis scripts. Download Extended Data 1, ZIP file. [file sup_enu-eN-NWR-0054-18-s02.zip › famretino2-3.0.0/model/outputs/sim-02_task-estimation_increase_units_fixgain_500sim.csv]

	roi	ratio	n_voxels	gain	rf_increase	value	b_units
0	IOG	1	2	1.0	0.0	0.9972072700644952	1
1	IOG	1	2	1.0	0.0	0.8662081575390852	1
2	IOG	1	2	1.0	0.0	1.741811206376712	1
3	IOG	1	2	1.0	0.0	0.6726226036418147	1
4	IOG	1	2	1.0	0.0	0.26753259166285814	1
5	IOG	1	2	1.0	0.0	1.5925173256993532	1
6	IOG	1	2	1.0	0.0	0.44257446842505505	1
7	IOG	1	2	1.0	0.0	8.740652777716807	1
8	IOG	1	2	1.0	0.0	0.6562012676579796	1
9	IOG	1	2	1.0	0.0	0.37225967879668853	1
10	IOG	1	2	1.0	0.0	0.29481521887054246	1
11	IOG	1	2	1.0	0.0	3.1904249679981005	1
12	IOG	1	2	1.0	0.0	2.842036625712354	1
13	IOG	1	2	1.0	0.0	3.6843155733425275	1
14	IOG	1	2	1.0	0.0	0.39005817837646706	1
15	IOG	1	2	1.0	0.0	0.09325983991537173	1
16	IOG	1	2	1.0	0.0	10.904334617029264	1
17	IOG	1	2	1.0	0.0	22.265311966789483	1
18	IOG	1	2	1.0	0.0	1.3014329445492043	1
19	IOG	1	2	1.0	0.0	0.5342449598147804	1
20	IOG	1	2	1.0	0.0	19.630399126824965	1
21	IOG	1	2	1.0	0.0	1.2190732365631483	1
22	IOG	1	2	1.0	0.0	2.1745998606178096	1
23	IOG	1	2	1.0	0.0	1.7291488453355577	1
24	IOG	1	2	1.0	0.0	0.9745384980013134	1
25	IOG	1	2	1.0	0.0	0.9117961761820615	1
26	IOG	1	2	1.0	0.0	28.52236513982126	1
27	IOG	1	2	1.0	0.0	1.0001299531181702	1
28	IOG	1	2	1.0	0.0	0.848701763027163	1
29	IOG	1	2	1.0	0.0	2.508195455126094	1
30	IOG	1	2	1.0	0.0	0.16546670682832065	1
31	IOG	1	2	1.0	0.0	0.0550282831321153	1
32	IOG	1	2	1.0	0.0	0.6090462048728983	1
33	IOG	1	2	1.0	0.0	1.6311044392305767	1
34	IOG	1	2	1.0	0.0	0.21571217488978212	1
35	IOG	1	2	1.0	0.0	1.2373051585905834	1
36	IOG	1	2	1.0	0.0	113.46273796925365	1
37	IOG	1	2	1.0	0.0	1.6411260078989536	1
38	IOG	1	2	1.0	0.0	0.9665453441461904	1
39	IOG	1	2	1.0	0.0	12.697390602373359	1
40	IOG	1	2	1.0	0.0	1.026856719292449	1
41	IOG	1	2	1.0	0.0	142.10846654449477	1
42	IOG	1	2	1.0	0.0	1.262149663480396	1
43	IOG	1	2	1.0	0.0	8.368656995557403	1
44	IOG	1	2	1.0	0.0	0.32252105489853433	1
45	IOG	1	2	1.0	0.0	0.6466054242331738	1
46	IOG	1	2	1.0	0.0	12.168779323696501	1
47	IOG	1	2	1.0	0.0	0.16750784550154177	1
48	IOG	1	2	1.0	0.0	17.14673589470077	1
49	IOG	1	2	1.0	0.0	0.3076902986315442	1
50	IOG	1	2	1.0	0.0	7.201064289596197	1
51	IOG	1	2	1.0	0.0	147.03275066586684	1
52	IOG	1	2	1.0	0.0	4.001422888905628	1
53	IOG	1	2	1.0	0.0	0.507863943563855	1
54	IOG	1	2	1.0	0.0	1.7914034113606074	1
55	IOG	1	2	1.0	0.0	217.1185331659232	1
56	IOG	1	2	1.0	0.0	638.7663813958433	1
57	IOG	1	2	1.0	0.0	1.7803253588380634	1
58	IOG	1	2	1.0	0.0	12.651657150885871	1
59	IOG	1	2	1.0	0.0	0.013980515310575991	1
60	IOG	1	2	1.0	0.0	13.333894118036635	1
61	IOG	1	2	1.0	0.0	50.62138257992875	1
62	IOG	1	2	1.0	0.0	0.31038740147192706	1
63	IOG	1	2	1.0	0.0	0.5432224425845023	1
64	IOG	1	2	1.0	0.0	1.3885848557183702	1
65	IOG	1	2	1.0	0.0	0.5427760802216863	1
66	IOG	1	2	1.0	0.0	8.426021606350346	1
67	IOG	1	2	1.0	0.0	10.234132259176157	1
68	IOG	1	2	1.0	0.0	1.1319574634844867	1
69	IOG	1	2	1.0	0.0	10.56670813035331	1
70	IOG	1	2	1.0	0.0	28.758031615386884	1
71	IOG	1	2	1.0	0.0	12.50212030945185	1
72	IOG	1	2	1.0	0.0	0.6905740221112536	1
73	IOG	1	2	1.0	0.0	0.5333516060114348	1
74	IOG	1	2	1.0	0.0	15.08234212421843	1
75	IOG	1	2	1.0	0.0	1.5324682939332397	1
76	IOG	1	2	1.0	0.0	2.6010032175595836	1
77	IOG	1	2	1.0	0.0	17.059093463778538	1
78	IOG	1	2	1.0	0.0	0.4299042756544411	1
79	IOG	1	2	1.0	0.0	0.18425915453895564	1
80	IOG	1	2	1.0	0.0	0.05095431630321576	1
81	IOG	1	2	1.0	0.0	0.21183963117420934	1
82	IOG	1	2	1.0	0.0	17.474280004081727	1
83	IOG	1	2	1.0	0.0	0.37204263730506004	1
84	IOG	1	2	1.0	0.0	5.580611628804987	1
85	IOG	1	2	1.0	0.0	0.5839137587654247	1
86	IOG	1	2	1.0	0.0	0.6035673946446793	1
87	IOG	1	2	1.0	0.0	1.8690755792066938	1
88	IOG	1	2	1.0	0.0	1.6598555515176585	1
89	IOG	1	2	1.0	0.0	11.472583368863987	1
90	IOG	1	2	1.0	0.0	4.5890273810488305	1
91	IOG	1	2	1.0	0.0	40.57398179823813	1
92	IOG	1	2	1.0	0.0	0.24029623239154105	1
93	IOG	1	2	1.0	0.0	1.8799893765826476	1
94	IOG	1	2	1.0	0.0	1.6104023964379912	1
95	IOG	1	2	1.0	0.0	0.28387457378137704	1
96	IOG	1	2	1.0	0.0	7.5285980352103	1
97	IOG	1	2	1.0	0.0	10.082595685283943	1
98	IOG	1	2	1.0	0.0	0.16753225265024982	1
99	IOG	1	2	1.0	0.0	0.7357363855137781	1
100	IOG	1	2	1.0	0.0	25.423959941265046	1
101	IOG	1	2	1.0	0.0	9.521621755357016	1
102	IOG	1	2	1.0	0.0	8.940858087533286	1
103	IOG	1	2	1.0	0.0	2.010074511682881	1
104	IOG	1	2	1.0	0.0	0.4154801083722405	1
105	IOG	1	2	1.0	0.0	0.14772539588768419	1
106	IOG	1	2	1.0	0.0	0.35365719188276723	1
107	IOG	1	2	1.0	0.0	0.8059070463175675	1
108	IOG	1	2	1.0	0.0	0.07176785816944076	1
109	IOG	1	2	1.0	0.0	0.5054279140861172	1
110	IOG	1	2	1.0	0.0	0.430652923866039	1
111	IOG	1	2	1.0	0.0	36.862367195956416	1
112	IOG	1	2	1.0	0.0	1.2942531594720994	1
113	IOG	1	2	1.0	0.0	6.442229181798401	1
114	IOG	1	2	1.0	0.0	1.5684784253313926	1
115	IOG	1	2	1.0	0.0	7.061281896892034	1
116	IOG	1	2	1.0	0.0	772.932779675105	1
117	IOG	1	2	1.0	0.0	22.168686414488153	1
118	IOG	1	2	1.0	0.0	0.07858792554095614	1
119	IOG	1	2	1.0	0.0	1.5739598329019442	1
120	IOG	1	2	1.0	0.0	30.190387012815748	1
121	IOG	1	2	1.0	0.0	8.235033637327268	1
122	IOG	1	2	1.0	0.0	0.7817420380158829	1
123	IOG	1	2	1.0	0.0	6.914350162749904	1
124	IOG	1	2	1.0	0.0	10.780363947056113	1
125	IOG	1	2	1.0	0.0	0.5789835632332095	1
126	IOG	1	2	1.0	0.0	1866.4082304625463	1
127	IOG	1	2	1.0	0.0	1.184377370118725	1
128	IOG	1	2	1.0	0.0	98.08988610747537	1
129	IOG	1	2	1.0	0.0	0.9421034015386156	1
130	IOG	1	2	1.0	0.0	0.3956408799938594	1
131	IOG	1	2	1.0	0.0	0.5300282906730039	1
132	IOG	1	2	1.0	0.0	9.597710558964017	1
133	IOG	1	2	1.0	0.0	15.9016455720409	1
134	IOG	1	2	1.0	0.0	153.19227192594732	1
135	IOG	1	2	1.0	0.0	0.8462274377477379	1
136	IOG	1	2	1.0	0.0	0.18923352115316017	1
137	IOG	1	2	1.0	0.0	9.655289580322208	1
138	IOG	1	2	1.0	0.0	1.2659440654732852	1
139	IOG	1	2	1.0	0.0	0.40909887374373327	1
140	IOG	1	2	1.0	0.0	14.24491370512513	1
141	IOG	1	2	1.0	0.0	11.916912498398705	1
142	IOG	1	2	1.0	0.0	1.0163248529596574	1
143	IOG	1	2	1.0	0.0	0.15866509820052338	1
144	IOG	1	2	1.0	0.0	0.1106773076621566	1
145	IOG	1	2	1.0	0.0	0.3378992229235961	1
146	IOG	1	2	1.0	0.0	0.5535207948995177	1
147	IOG	1	2	1.0	0.0	0.012787105123655516	1
148	IOG	1	2	1.0	0.0	1.0609396775332582	1
149	IOG	1	2	1.0	0.0	7.723944134505698	1
150	IOG	1	2	1.0	0.0	2.6602718937984333	1
151	IOG	1	2	1.0	0.0	0.8894212070798382	1
152	IOG	1	2	1.0	0.0	2.5497000527687574	1
153	IOG	1	2	1.0	0.0	12.839972861969429	1
154	IOG	1	2	1.0	0.0	0.48958176878652193	1
155	IOG	1	2	1.0	0.0	18.271723453153427	1
156	IOG	1	2	1.0	0.0	1.6805600981738764	1
157	IOG	1	2	1.0	0.0	0.5080043633769715	1
158	IOG	1	2	1.0	0.0	0.5047310283911288	1
159	IOG	1	2	1.0	0.0	0.742398521885587	1
160	IOG	1	2	1.0	0.0	5.414196865118256	1
161	IOG	1	2	1.0	0.0	0.5986946211265177	1
162	IOG	1	2	1.0	0.0	1.4649786321579223	1
163	IOG	1	2	1.0	0.0	0.479054460638912	1
164	IOG	1	2	1.0	0.0	0.1323356005788374	1
165	IOG	1	2	1.0	0.0	0.8188091879435578	1
166	IOG	1	2	1.0	0.0	0.03700492675673076	1
167	IOG	1	2	1.0	0.0	0.21484201452661789	1
168	IOG	1	2	1.0	0.0	0.13589078426959572	1
169	IOG	1	2	1.0	0.0	158.47632029753396	1
170	IOG	1	2	1.0	0.0	2.33048161495128	1
171	IOG	1	2	1.0	0.0	0.056254962939113216	1
172	IOG	1	2	1.0	0.0	1.0960245295523	1
173	IOG	1	2	1.0	0.0	0.7211164257883672	1
174	IOG	1	2	1.0	0.0	2.25398917435386	1
175	IOG	1	2	1.0	0.0	1.8056258749146799	1
176	IOG	1	2	1.0	0.0	0.6472764174510055	1
177	IOG	1	2	1.0	0.0	11.677357550212216	1
178	IOG	1	2	1.0	0.0	0.6920568404326096	1
179	IOG	1	2	1.0	0.0	0.4281603260967466	1
180	IOG	1	2	1.0	0.0	0.1751241360473366	1
181	IOG	1	2	1.0	0.0	23.51552208272519	1
182	IOG	1	2	1.0	0.0	0.749232306488745	1
183	IOG	1	2	1.0	0.0	0.9349228739766309	1
184	IOG	1	2	1.0	0.0	0.37013605454128884	1
185	IOG	1	2	1.0	0.0	0.1470466040592256	1
186	IOG	1	2	1.0	0.0	2049.820352090351	1
187	IOG	1	2	1.0	0.0	0.5237083410766372	1
188	IOG	1	2	1.0	0.0	4.2106393961261235	1
189	IOG	1	2	1.0	0.0	1.8422353119386314	1
190	IOG	1	2	1.0	0.0	2.3612762516489805	1
191	IOG	1	2	1.0	0.0	0.9655334586607948	1
192	IOG	1	2	1.0	0.0	54.691536013431616	1
193	IOG	1	2	1.0	0.0	0.04735495908973169	1
194	IOG	1	2	1.0	0.0	0.6714548601140904	1
195	IOG	1	2	1.0	0.0	1.4469652653175666	1
196	IOG	1	2	1.0	0.0	2.678588902505064	1
197	IOG	1	2	1.0	0.0	0.5377910025350366	1
198	IOG	1	2	1.0	0.0	2.9635292484614824	1
199	IOG	1	2	1.0	0.0	0.4362302800578489	1
200	IOG	1	2	1.0	0.0	0.3621131016717264	1
201	IOG	1	2	1.0	0.0	0.01844103989655048	1
202	IOG	1	2	1.0	0.0	0.5576828607826139	1
203	IOG	1	2	1.0	0.0	135.564523225588	1
204	IOG	1	2	1.0	0.0	6.496541531601333	1
205	IOG	1	2	1.0	0.0	6.94948664798701	1
206	IOG	1	2	1.0	0.0	69.01498017974475	1
207	IOG	1	2	1.0	0.0	17.122204492675053	1
208	IOG	1	2	1.0	0.0	13.283869226515472	1
209	IOG	1	2	1.0	0.0	1.0959176924438438	1
210	IOG	1	2	1.0	0.0	1.1340538704396157	1
211	IOG	1	2	1.0	0.0	3.8384622958688954	1
212	IOG	1	2	1.0	0.0	0.5942585393965577	1
213	IOG	1	2	1.0	0.0	2.250064317368624	1
214	IOG	1	2	1.0	0.0	3.2488359082787865	1
215	IOG	1	2	1.0	0.0	1.0548085045676963	1
216	IOG	1	2	1.0	0.0	30.892302508985203	1
217	IOG	1	2	1.0	0.0	0.3001603170013828	1
218	IOG	1	2	1.0	0.0	20.703331448146443	1
219	IOG	1	2	1.0	0.0	0.16149462031967063	1
220	IOG	1	2	1.0	0.0	2.339504913713723	1
221	IOG	1	2	1.0	0.0	3.0934058053159124	1
222	IOG	1	2	1.0	0.0	17.841197455982737	1
223	IOG	1	2	1.0	0.0	7.501464329030238	1
224	IOG	1	2	1.0	0.0	0.6347089024180772	1
225	IOG	1	2	1.0	0.0	0.45906345635546175	1
226	IOG	1	2	1.0	0.0	0.1028518194159426	1
227	IOG	1	2	1.0	0.0	406.07510489708113	1
228	IOG	1	2	1.0	0.0	24.129218797252832	1
229	IOG	1	2	1.0	0.0	0.6107063143841297	1
230	IOG	1	2	1.0	0.0	1.7444933264643228	1
231	IOG	1	2	1.0	0.0	0.7644186643711366	1
232	IOG	1	2	1.0	0.0	0.7775213319934164	1
233	IOG	1	2	1.0	0.0	2.928245784449081	1
234	IOG	1	2	1.0	0.0	1.0605166065758862	1
235	IOG	1	2	1.0	0.0	0.14280400094026305	1
236	IOG	1	2	1.0	0.0	0.9242130918565684	1
237	IOG	1	2	1.0	0.0	0.573349315065027	1
238	IOG	1	2	1.0	0.0	9.794526078624465	1
239	IOG	1	2	1.0	0.0	3.759690157755239	1
240	IOG	1	2	1.0	0.0	3.657881852647379	1
241	IOG	1	2	1.0	0.0	266.46688746682236	1
242	IOG	1	2	1.0	0.0	0.5111929639459125	1
243	IOG	1	2	1.0	0.0	0.7128819596164656	1
244	IOG	1	2	1.0	0.0	6.107807451529659	1
245	IOG	1	2	1.0	0.0	0.2062096245836732	1
246	IOG	1	2	1.0	0.0	1.2303214374854075	1
247	IOG	1	2	1.0	0.0	1.0144566128051418	1
248	IOG	1	2	1.0	0.0	1.0244439423946603	1
249	IOG	1	2	1.0	0.0	0.4186846432887495	1
250	IOG	1	2	1.0	0.0	0.8137868664920241	1
251	IOG	1	2	1.0	0.0	4.891161332998417	1
252	IOG	1	2	1.0	0.0	0.19112563528694113	1
253	IOG	1	2	1.0	0.0	20.561178097503593	1
254	IOG	1	2	1.0	0.0	0.09559809381087067	1
255	IOG	1	2	1.0	0.0	0.1063768294619524	1
256	IOG	1	2	1.0	0.0	23.07256873511395	1
257	IOG	1	2	1.0	0.0	12.45252453630222	1
258	IOG	1	2	1.0	0.0	0.5690495031273173	1
259	IOG	1	2	1.0	0.0	0.24841479078583167	1
260	IOG	1	2	1.0	0.0	32.652013925669316	1
261	IOG	1	2	1.0	0.0	0.3142404860807741	1
262	IOG	1	2	1.0	0.0	0.1397440865765078	1
263	IOG	1	2	1.0	0.0	7.467547062566766	1
264	IOG	1	2	1.0	0.0	8.336089967310397	1
265	IOG	1	2	1.0	0.0	4.18163791701229	1
266	IOG	1	2	1.0	0.0	0.17233729787189225	1
267	IOG	1	2	1.0	0.0	2.2898810682664976	1
268	IOG	1	2	1.0	0.0	4.262294038985978	1
269	IOG	1	2	1.0	0.0	0.8878544097162069	1
270	IOG	1	2	1.0	0.0	0.7374339298861251	1
271	IOG	1	2	1.0	0.0	0.5715579409838863	1
272	IOG	1	2	1.0	0.0	23.20483806710037	1
273	IOG	1	2	1.0	0.0	0.5571755700553891	1
274	IOG	1	2	1.0	0.0	0.7973040723150506	1
275	IOG	1	2	1.0	0.0	0.34200564137624667	1
276	IOG	1	2	1.0	0.0	0.9848214477309294	1
277	IOG	1	2	1.0	0.0	0.5590877505054592	1
278	IOG	1	2	1.0	0.0	4.589116327744849	1
279	IOG	1	2	1.0	0.0	0.42784803691128376	1
280	IOG	1	2	1.0	0.0	2.1084391930452435	1
281	IOG	1	2	1.0	0.0	0.583231520641866	1
282	IOG	1	2	1.0	0.0	4.161855372473131	1
283	IOG	1	2	1.0	0.0	1.8457785554411321	1
284	IOG	1	2	1.0	0.0	0.9734554966425201	1
285	IOG	1	2	1.0	0.0	3.6265634177510346	1
286	IOG	1	2	1.0	0.0	0.4506267442407686	1
287	IOG	1	2	1.0	0.0	10.0152562306677	1
288	IOG	1	2	1.0	0.0	0.24104685358392494	1
289	IOG	1	2	1.0	0.0	0.8229827269489954	1
290	IOG	1	2	1.0	0.0	0.6620612270033308	1
291	IOG	1	2	1.0	0.0	0.03222152741639134	1
292	IOG	1	2	1.0	0.0	0.37750870040398593	1
293	IOG	1	2	1.0	0.0	0.1913329494384231	1
294	IOG	1	2	1.0	0.0	0.21727363463278437	1
295	IOG	1	2	1.0	0.0	1.5024120656801097	1
296	IOG	1	2	1.0	0.0	6.854412964291029	1
297	IOG	1	2	1.0	0.0	0.16981253526004664	1
298	IOG	1	2	1.0	0.0	0.11238611411105776	1
299	IOG	1	2	1.0	0.0	2.296555567757923	1
300	IOG	1	2	1.0	0.0	3.0188092766904266	1
301	IOG	1	2	1.0	0.0	12.936323365305043	1
302	IOG	1	2	1.0	0.0	0.17171806097931633	1
303	IOG	1	2	1.0	0.0	0.47378929124850716	1
304	IOG	1	2	1.0	0.0	2.105409988420883	1
305	IOG	1	2	1.0	0.0	0.03985760845054736	1
306	IOG	1	2	1.0	0.0	1.3756113806659536	1
307	IOG	1	2	1.0	0.0	0.3709789815578447	1
308	IOG	1	2	1.0	0.0	0.398884127960533	1
309	IOG	1	2	1.0	0.0	3.0367215777987746	1
310	IOG	1	2	1.0	0.0	0.10257466365345319	1
311	IOG	1	2	1.0	0.0	0.09526106156179857	1
312	IOG	1	2	1.0	0.0	0.49857655419912245	1
313	IOG	1	2	1.0	0.0	4.833078147869861	1
314	IOG	1	2	1.0	0.0	0.5110942145947999	1
315	IOG	1	2	1.0	0.0	0.30447551401498985	1
316	IOG	1	2	1.0	0.0	1.4320784281070507	1
317	IOG	1	2	1.0	0.0	0.9907473857087759	1
318	IOG	1	2	1.0	0.0	4.011028918351141	1
319	IOG	1	2	1.0	0.0	1.5791577473248775	1
320	IOG	1	2	1.0	0.0	0.3125004524513536	1
321	IOG	1	2	1.0	0.0	23.20630037175259	1
322	IOG	1	2	1.0	0.0	9.127404037973495	1
323	IOG	1	2	1.0	0.0	2.004292719891699	1
324	IOG	1	2	1.0	0.0	0.994835963803216	1
325	IOG	1	2	1.0	0.0	1.0611136846934333	1
326	IOG	1	2	1.0	0.0	2.2088382480038895	1
327	IOG	1	2	1.0	0.0	44.90645412657696	1
328	IOG	1	2	1.0	0.0	0.2958163435784352	1
329	IOG	1	2	1.0	0.0	1.7307452297066628	1
330	IOG	1	2	1.0	0.0	4.108468978087918	1
331	IOG	1	2	1.0	0.0	0.6959597510881017	1
332	IOG	1	2	1.0	0.0	0.2659597794245448	1
333	IOG	1	2	1.0	0.0	2.0008214773142985	1
334	IOG	1	2	1.0	0.0	3.5120176203172484	1
335	IOG	1	2	1.0	0.0	5.188809225559201	1
336	IOG	1	2	1.0	0.0	1.2235096615373158	1
337	IOG	1	2	1.0	0.0	0.18200291032150995	1
338	IOG	1	2	1.0	0.0	9.254097815741988	1
339	IOG	1	2	1.0	0.0	4.60303246611922	1
340	IOG	1	2	1.0	0.0	0.6494547658119446	1
341	IOG	1	2	1.0	0.0	1815124.790649975	1
342	IOG	1	2	1.0	0.0	0.341794138580356	1
343	IOG	1	2	1.0	0.0	0.5432901491547906	1
344	IOG	1	2	1.0	0.0	0.2735745750771655	1
345	IOG	1	2	1.0	0.0	2.759623116300272	1
346	IOG	1	2	1.0	0.0	0.5438424897012673	1
347	IOG	1	2	1.0	0.0	4.434528220558207	1
348	IOG	1	2	1.0	0.0	4.694765584575943	1
349	IOG	1	2	1.0	0.0	3.4834762319851356	1
350	IOG	1	2	1.0	0.0	0.881525385648105	1
351	IOG	1	2	1.0	0.0	0.3660686040052816	1
352	IOG	1	2	1.0	0.0	3.2131244422882177	1
353	IOG	1	2	1.0	0.0	149.1362590460205	1
354	IOG	1	2	1.0	0.0	1.1558041856010228	1
355	IOG	1	2	1.0	0.0	0.7604678383471387	1
356	IOG	1	2	1.0	0.0	0.32198451404708966	1
357	IOG	1	2	1.0	0.0	0.07328829810821627	1
358	IOG	1	2	1.0	0.0	0.7310601467808268	1
359	IOG	1	2	1.0	0.0	8.853551963369952	1
360	IOG	1	2	1.0	0.0	0.4495392419152187	1
361	IOG	1	2	1.0	0.0	0.9923823608467159	1
362	IOG	1	2	1.0	0.0	0.8463270355810546	1
363	IOG	1	2	1.0	0.0	1.133307400018727	1
364	IOG	1	2	1.0	0.0	4.929958181566679	1
365	IOG	1	2	1.0	0.0	0.7331426450110359	1
366	IOG	1	2	1.0	0.0	54.085784113046365	1
367	IOG	1	2	1.0	0.0	1.1434654124179948	1
368	IOG	1	2	1.0	0.0	0.7830725841625978	1
369	IOG	1	2	1.0	0.0	2.81675468449426	1
370	IOG	1	2	1.0	0.0	0.2007981829674898	1
371	IOG	1	2	1.0	0.0	0.295690761990443	1
372	IOG	1	2	1.0	0.0	14724.245079630537	1
373	IOG	1	2	1.0	0.0	2.1882936702610176	1
374	IOG	1	2	1.0	0.0	28.06737082879021	1
375	IOG	1	2	1.0	0.0	1.3010954545299693	1
376	IOG	1	2	1.0	0.0	191.06571341452337	1
377	IOG	1	2	1.0	0.0	31.63480823209967	1
378	IOG	1	2	1.0	0.0	0.9842231023015108	1
379	IOG	1	2	1.0	0.0	0.046092377169483986	1
380	IOG	1	2	1.0	0.0	27.53371108278047	1
381	IOG	1	2	1.0	0.0	1.2016178754230735	1
382	IOG	1	2	1.0	0.0	1.4205356421790514	1
383	IOG	1	2	1.0	0.0	0.07339241404049675	1
384	IOG	1	2	1.0	0.0	0.42365055440682126	1
385	IOG	1	2	1.0	0.0	0.522858919259019	1
386	IOG	1	2	1.0	0.0	183.74520649855745	1
387	IOG	1	2	1.0	0.0	0.6101853115305785	1
388	IOG	1	2	1.0	0.0	84.91801060209319	1
389	IOG	1	2	1.0	0.0	681.2633884426428	1
390	IOG	1	2	1.0	0.0	1.1491931325221976	1
391	IOG	1	2	1.0	0.0	1.968319652437016	1
392	IOG	1	2	1.0	0.0	1759.8042626521255	1
393	IOG	1	2	1.0	0.0	1.5809861417417985	1
394	IOG	1	2	1.0	0.0	0.15162076893540427	1
395	IOG	1	2	1.0	0.0	1.4116365810808498	1
396	IOG	1	2	1.0	0.0	15.281842321009965	1
397	IOG	1	2	1.0	0.0	0.5577388036356732	1
398	IOG	1	2	1.0	0.0	9.761804234030013	1
399	IOG	1	2	1.0	0.0	1.1394591433859744	1
400	IOG	1	2	1.0	0.0	1.1734803924468258	1
401	IOG	1	2	1.0	0.0	0.7076895633272655	1
402	IOG	1	2	1.0	0.0	1.0452467391039637	1
403	IOG	1	2	1.0	0.0	0.03987874622687845	1
404	IOG	1	2	1.0	0.0	0.26662143060095195	1
405	IOG	1	2	1.0	0.0	4.054339470575856	1
406	IOG	1	2	1.0	0.0	25.484948497724734	1
407	IOG	1	2	1.0	0.0	6.4544243984921925	1
408	IOG	1	2	1.0	0.0	0.0685476485239041	1
409	IOG	1	2	1.0	0.0	16.250489182464236	1
410	IOG	1	2	1.0	0.0	0.14988619608239143	1
411	IOG	1	2	1.0	0.0	0.576279504339746	1
412	IOG	1	2	1.0	0.0	1.6037996994643626	1
413	IOG	1	2	1.0	0.0	1.067685697342509	1
414	IOG	1	2	1.0	0.0	2.737676712751832	1
415	IOG	1	2	1.0	0.0	0.06624611793502148	1
416	IOG	1	2	1.0	0.0	0.35735389667436845	1
417	IOG	1	2	1.0	0.0	1.8479731723944441	1
418	IOG	1	2	1.0	0.0	4.404398026846326	1
419	IOG	1	2	1.0	0.0	0.375395420734213	1
420	IOG	1	2	1.0	0.0	0.5940191385147077	1
421	IOG	1	2	1.0	0.0	0.4546726182555757	1
422	IOG	1	2	1.0	0.0	5.777403355002664	1
423	IOG	1	2	1.0	0.0	0.9446218786406388	1
424	IOG	1	2	1.0	0.0	0.03814385553241969	1
425	IOG	1	2	1.0	0.0	18.364484259082573	1
426	IOG	1	2	1.0	0.0	110681.22424832852	1
427	IOG	1	2	1.0	0.0	0.1302599207419606	1
428	IOG	1	2	1.0	0.0	1.7708956312596738	1
429	IOG	1	2	1.0	0.0	0.6588211355157922	1
430	IOG	1	2	1.0	0.0	11.567972705327216	1
431	IOG	1	2	1.0	0.0	2.188477976881653	1
432	IOG	1	2	1.0	0.0	0.6828976803795619	1
433	IOG	1	2	1.0	0.0	0.8495820369895402	1
434	IOG	1	2	1.0	0.0	0.13062488317596116	1
435	IOG	1	2	1.0	0.0	0.01015937136198097	1
436	IOG	1	2	1.0	0.0	0.8576185315741531	1
437	IOG	1	2	1.0	0.0	0.670147047266536	1
438	IOG	1	2	1.0	0.0	8.858168742357899	1
439	IOG	1	2	1.0	0.0	7.718673510614391	1
440	IOG	1	2	1.0	0.0	0.8977894896385	1
441	IOG	1	2	1.0	0.0	0.07717994262417578	1
442	IOG	1	2	1.0	0.0	595.7532857428995	1
443	IOG	1	2	1.0	0.0	0.24350466460613057	1
444	IOG	1	2	1.0	0.0	2.2896790552736883	1
445	IOG	1	2	1.0	0.0	0.7668367937957776	1
446	IOG	1	2	1.0	0.0	0.3584608270445703	1
447	IOG	1	2	1.0	0.0	500.4232471598	1
448	IOG	1	2	1.0	0.0	0.6669370257750065	1
449	IOG	1	2	1.0	0.0	0.9585619693821541	1
450	IOG	1	2	1.0	0.0	2.2918197766485657	1
451	IOG	1	2	1.0	0.0	2.3539398662485347	1
452	IOG	1	2	1.0	0.0	0.5641928458057914	1
453	IOG	1	2	1.0	0.0	0.03151498005541048	1
454	IOG	1	2	1.0	0.0	1.3190084601323897	1
455	IOG	1	2	1.0	0.0	0.9145382785507676	1
456	IOG	1	2	1.0	0.0	1.3473479441168812	1
457	IOG	1	2	1.0	0.0	3.6026246696143396	1
458	IOG	1	2	1.0	0.0	9.54867116341757	1
459	IOG	1	2	1.0	0.0	0.920643033870443	1
460	IOG	1	2	1.0	0.0	0.3132854153853385	1
461	IOG	1	2	1.0	0.0	2.995516210051904	1
462	IOG	1	2	1.0	0.0	13.849389080108178	1
463	IOG	1	2	1.0	0.0	10.21203531372129	1
464	IOG	1	2	1.0	0.0	0.027937521473786187	1
465	IOG	1	2	1.0	0.0	1.1683077422114458	1
466	IOG	1	2	1.0	0.0	0.04349976580451951	1
467	IOG	1	2	1.0	0.0	1.7921801561946262	1
468	IOG	1	2	1.0	0.0	0.04756221045837457	1
469	IOG	1	2	1.0	0.0	1.1837276108328239	1
470	IOG	1	2	1.0	0.0	0.7799699909805468	1
471	IOG	1	2	1.0	0.0	8.92649735995435	1
472	IOG	1	2	1.0	0.0	0.8142068724456852	1
473	IOG	1	2	1.0	0.0	1.6581850861074563	1
474	IOG	1	2	1.0	0.0	220.82378270273918	1
475	IOG	1	2	1.0	0.0	0.44976963991640595	1
476	IOG	1	2	1.0	0.0	2.8114777993981344	1
477	IOG	1	2	1.0	0.0	2.3561056472078805	1
478	IOG	1	2	1.0	0.0	13.890476063658234	1
479	IOG	1	2	1.0	0.0	4.524523981680838	1
480	IOG	1	2	1.0	0.0	1.362838426900598	1
481	IOG	1	2	1.0	0.0	0.7991393463600573	1
482	IOG	1	2	1.0	0.0	0.6110986121724571	1
483	IOG	1	2	1.0	0.0	0.39471512335445075	1
484	IOG	1	2	1.0	0.0	1.069240019134198	1
485	IOG	1	2	1.0	0.0	0.1714750297028489	1
486	IOG	1	2	1.0	0.0	0.3254605337969121	1
487	IOG	1	2	1.0	0.0	0.12937973387784282	1
488	IOG	1	2	1.0	0.0	72.18294386062567	1
489	IOG	1	2	1.0	0.0	12.512252308814375	1
490	IOG	1	2	1.0	0.0	2.387201182146697	1
491	IOG	1	2	1.0	0.0	0.20296636252945816	1
492	IOG	1	2	1.0	0.0	8.374947698558923	1
493	IOG	1	2	1.0	0.0	0.5542163957948962	1
494	IOG	1	2	1.0	0.0	0.023161171112183264	1
495	IOG	1	2	1.0	0.0	1.9139826374128734	1
496	IOG	1	2	1.0	0.0	0.17432801730404462	1
497	IOG	1	2	1.0	0.0	0.5215186528232169	1
498	IOG	1	2	1.0	0.0	1.8744783896539536	1
499	IOG	1	2	1.0	0.0	0.049555307264186645	1
500	IOG	2	3	1.0	0.0	0.5591800019786637	1
501	IOG	2	3	1.0	0.0	1.1096093860758798	1
502	IOG	2	3	1.0	0.0	0.12831013042313197	1
503	IOG	2	3	1.0	0.0	0.4208338012173849	1
504	IOG	2	3	1.0	0.0	0.25487251634686	1
505	IOG	2	3	1.0	0.0	1.6841362962276536	1
506	IOG	2	3	1.0	0.0	0.5816812849128863	1
507	IOG	2	3	1.0	0.0	1.011715841110855	1
508	IOG	2	3	1.0	0.0	1.1704078898285148	1
509	IOG	2	3	1.0	0.0	1.0795736141528387	1
510	IOG	2	3	1.0	0.0	0.02408862346975786	1
511	IOG	2	3	1.0	0.0	47.81759634720288	1
512	IOG	2	3	1.0	0.0	0.4884411753962902	1
513	IOG	2	3	1.0	0.0	18.142844619238566	1
514	IOG	2	3	1.0	0.0	0.5000210664343168	1
515	IOG	2	3	1.0	0.0	0.13197521709125742	1
516	IOG	2	3	1.0	0.0	2.799601701486875	1
517	IOG	2	3	1.0	0.0	0.08269412731631395	1
518	IOG	2	3	1.0	0.0	0.2478683197588946	1
519	IOG	2	3	1.0	0.0	0.28346986685732367	1
520	IOG	2	3	1.0	0.0	4.052328147488168	1
521	IOG	2	3	1.0	0.0	1.371025878632067	1
522	IOG	2	3	1.0	0.0	2.49077791001688	1
523	IOG	2	3	1.0	0.0	1.2881612284133332	1
524	IOG	2	3	1.0	0.0	0.8220362384890751	1
525	IOG	2	3	1.0	0.0	0.4912171218203632	1
526	IOG	2	3	1.0	0.0	1.116126082927595	1
527	IOG	2	3	1.0	0.0	0.2853955382311072	1
528	IOG	2	3	1.0	0.0	0.3184525625381595	1
529	IOG	2	3	1.0	0.0	1.2889008941263902	1
530	IOG	2	3	1.0	0.0	0.08448905619592248	1
531	IOG	2	3	1.0	0.0	0.1539272291430775	1
532	IOG	2	3	1.0	0.0	0.229590341967048	1
533	IOG	2	3	1.0	0.0	0.6922433507355192	1
534	IOG	2	3	1.0	0.0	1.1213142297314782	1
535	IOG	2	3	1.0	0.0	1.9470128613040716	1
536	IOG	2	3	1.0	0.0	2.2111886635889237	1
537	IOG	2	3	1.0	0.0	1.6926414497879094	1
538	IOG	2	3	1.0	0.0	0.734914709989883	1
539	IOG	2	3	1.0	0.0	4.424593964210699	1
540	IOG	2	3	1.0	0.0	0.45463928544620913	1
541	IOG	2	3	1.0	0.0	5.818593118592066	1
542	IOG	2	3	1.0	0.0	1.6430623031414024	1
543	IOG	2	3	1.0	0.0	0.1537363092062295	1
544	IOG	2	3	1.0	0.0	0.3800189645140884	1
545	IOG	2	3	1.0	0.0	0.6849112713808209	1
546	IOG	2	3	1.0	0.0	0.17654992430207728	1
547	IOG	2	3	1.0	0.0	0.14718980897546757	1
548	IOG	2	3	1.0	0.0	9.375358003733574	1
549	IOG	2	3	1.0	0.0	0.21376698279255843	1
550	IOG	2	3	1.0	0.0	6.08687837601165	1
551	IOG	2	3	1.0	0.0	2.4280042249805205	1
552	IOG	2	3	1.0	0.0	2.4263005383685723	1
553	IOG	2	3	1.0	0.0	0.32479468452489874	1
554	IOG	2	3	1.0	0.0	1.1962720353586422	1
555	IOG	2	3	1.0	0.0	1.5704219330416185	1
556	IOG	2	3	1.0	0.0	0.8296233105256656	1
557	IOG	2	3	1.0	0.0	0.08251973472294244	1
558	IOG	2	3	1.0	0.0	5.022050162115776	1
559	IOG	2	3	1.0	0.0	0.0480772429786155	1
560	IOG	2	3	1.0	0.0	0.44318325087379384	1
561	IOG	2	3	1.0	0.0	1.339361216825073	1
562	IOG	2	3	1.0	0.0	0.21111104747741263	1
563	IOG	2	3	1.0	0.0	0.6354247812477218	1
564	IOG	2	3	1.0	0.0	1.729789023638967	1
565	IOG	2	3	1.0	0.0	0.558106320071473	1
566	IOG	2	3	1.0	0.0	0.7222292171403188	1
567	IOG	2	3	1.0	0.0	9.866712425568318	1
568	IOG	2	3	1.0	0.0	30.694849117814364	1
569	IOG	2	3	1.0	0.0	0.2024846670715143	1
570	IOG	2	3	1.0	0.0	0.15320421988549657	1
571	IOG	2	3	1.0	0.0	1.397749653191916	1
572	IOG	2	3	1.0	0.0	2.9926098267543884	1
573	IOG	2	3	1.0	0.0	0.4586081804198277	1
574	IOG	2	3	1.0	0.0	9.100766962385059	1
575	IOG	2	3	1.0	0.0	0.3597106375837421	1
576	IOG	2	3	1.0	0.0	14.513594059942745	1
577	IOG	2	3	1.0	0.0	0.1726415622165562	1
578	IOG	2	3	1.0	0.0	0.8668084792341748	1
579	IOG	2	3	1.0	0.0	0.10663787214748816	1
580	IOG	2	3	1.0	0.0	0.045134812388930266	1
581	IOG	2	3	1.0	0.0	0.8526409644377054	1
582	IOG	2	3	1.0	0.0	0.13426246894573246	1
583	IOG	2	3	1.0	0.0	7.263616290382551	1
584	IOG	2	3	1.0	0.0	1.0373799601876408	1
585	IOG	2	3	1.0	0.0	0.7166785419783621	1
586	IOG	2	3	1.0	0.0	16.067131751094042	1
587	IOG	2	3	1.0	0.0	16.381147639246457	1
588	IOG	2	3	1.0	0.0	4.077839425519167	1
589	IOG	2	3	1.0	0.0	6.624636851952054	1
590	IOG	2	3	1.0	0.0	1.0155189539968368	1
591	IOG	2	3	1.0	0.0	73.22314657419898	1
592	IOG	2	3	1.0	0.0	0.9136588803081807	1
593	IOG	2	3	1.0	0.0	0.7664351963005083	1
594	IOG	2	3	1.0	0.0	2.0110978353678512	1
595	IOG	2	3	1.0	0.0	0.8580376243580391	1
596	IOG	2	3	1.0	0.0	8.765914050867329	1
597	IOG	2	3	1.0	0.0	0.10612607038247865	1
598	IOG	2	3	1.0	0.0	0.16689538206886156	1
599	IOG	2	3	1.0	0.0	0.455132118521539	1
600	IOG	2	3	1.0	0.0	36.59527062643042	1
601	IOG	2	3	1.0	0.0	1.1956915046304224	1
602	IOG	2	3	1.0	0.0	2.63944509608724	1
603	IOG	2	3	1.0	0.0	10.74106874250844	1
604	IOG	2	3	1.0	0.0	3.5338991125643098	1
605	IOG	2	3	1.0	0.0	0.10833066806254821	1
606	IOG	2	3	1.0	0.0	1.357915615941373	1
607	IOG	2	3	1.0	0.0	0.8518307372991692	1
608	IOG	2	3	1.0	0.0	0.07605661166883014	1
609	IOG	2	3	1.0	0.0	0.02374657557233565	1
610	IOG	2	3	1.0	0.0	0.6079921403688179	1
611	IOG	2	3	1.0	0.0	10.91674769512828	1
612	IOG	2	3	1.0	0.0	0.12537751047248194	1
613	IOG	2	3	1.0	0.0	0.33474438474833695	1
614	IOG	2	3	1.0	0.0	0.38674995673823565	1
615	IOG	2	3	1.0	0.0	1.9600348947556578	1
616	IOG	2	3	1.0	0.0	6.29066297789946	1
617	IOG	2	3	1.0	0.0	0.5058865999316307	1
618	IOG	2	3	1.0	0.0	0.09889927810408913	1
619	IOG	2	3	1.0	0.0	11.41036711103178	1
620	IOG	2	3	1.0	0.0	19.931174408787932	1
621	IOG	2	3	1.0	0.0	0.9152002744145654	1
622	IOG	2	3	1.0	0.0	2.309413052274648	1
623	IOG	2	3	1.0	0.0	1.015088284901046	1
624	IOG	2	3	1.0	0.0	2.3212730035263025	1
625	IOG	2	3	1.0	0.0	0.6647508394672865	1
626	IOG	2	3	1.0	0.0	12.588700467660075	1
627	IOG	2	3	1.0	0.0	1.2694482796575937	1
628	IOG	2	3	1.0	0.0	0.4449643521321888	1
629	IOG	2	3	1.0	0.0	0.3610258580782377	1
630	IOG	2	3	1.0	0.0	0.003682131795635594	1
631	IOG	2	3	1.0	0.0	0.9250038446802654	1
632	IOG	2	3	1.0	0.0	9.77211408655946	1
633	IOG	2	3	1.0	0.0	26.008485765208363	1
634	IOG	2	3	1.0	0.0	15.678038999903535	1
635	IOG	2	3	1.0	0.0	1.0356660404059617	1
636	IOG	2	3	1.0	0.0	0.0676417269405698	1
637	IOG	2	3	1.0	0.0	13.684745224287056	1
638	IOG	2	3	1.0	0.0	0.6006068420363959	1
639	IOG	2	3	1.0	0.0	0.3244211521206382	1
640	IOG	2	3	1.0	0.0	0.6729267093504029	1
641	IOG	2	3	1.0	0.0	21.99429874507569	1
642	IOG	2	3	1.0	0.0	0.3670641661881897	1
643	IOG	2	3	1.0	0.0	0.505115085788837	1
644	IOG	2	3	1.0	0.0	0.12674437552147122	1
645	IOG	2	3	1.0	0.0	0.0846540942914982	1
646	IOG	2	3	1.0	0.0	0.23484814990766734	1
647	IOG	2	3	1.0	0.0	0.009647095124264099	1
648	IOG	2	3	1.0	0.0	0.1564574779037229	1
649	IOG	2	3	1.0	0.0	2.4361462678397254	1
650	IOG	2	3	1.0	0.0	3.062026085536018	1
651	IOG	2	3	1.0	0.0	1.1170574518605594	1
652	IOG	2	3	1.0	0.0	0.8406888200404063	1
653	IOG	2	3	1.0	0.0	7.452356627096309	1
654	IOG	2	3	1.0	0.0	0.948529243740693	1
655	IOG	2	3	1.0	0.0	14.823872170296074	1
656	IOG	2	3	1.0	0.0	0.8230961675628101	1
657	IOG	2	3	1.0	0.0	0.6188017719844392	1
658	IOG	2	3	1.0	0.0	1.3323327606105735	1
659	IOG	2	3	1.0	0.0	0.2648748385836864	1
660	IOG	2	3	1.0	0.0	3.090027963593988	1
661	IOG	2	3	1.0	0.0	0.19734196569304552	1
662	IOG	2	3	1.0	0.0	2.2789440621343036	1
663	IOG	2	3	1.0	0.0	0.2246140131693242	1
664	IOG	2	3	1.0	0.0	0.11299141630508536	1
665	IOG	2	3	1.0	0.0	0.8652217897008442	1
666	IOG	2	3	1.0	0.0	0.1095832406972431	1
667	IOG	2	3	1.0	0.0	0.04931976432052052	1
668	IOG	2	3	1.0	0.0	0.08215263425265874	1
669	IOG	2	3	1.0	0.0	1.3981741762072812	1
670	IOG	2	3	1.0	0.0	6.571191971418723	1
671	IOG	2	3	1.0	0.0	0.157455283929489	1
672	IOG	2	3	1.0	0.0	0.27213112432191866	1
673	IOG	2	3	1.0	0.0	0.3293480299258265	1
674	IOG	2	3	1.0	0.0	2.5521382956674787	1
675	IOG	2	3	1.0	0.0	1.8562615261355546	1
676	IOG	2	3	1.0	0.0	0.5021353199006474	1
677	IOG	2	3	1.0	0.0	0.8868041935991371	1
678	IOG	2	3	1.0	0.0	0.5573319996345423	1
679	IOG	2	3	1.0	0.0	0.13706547914158537	1
680	IOG	2	3	1.0	0.0	0.031193659555717526	1
681	IOG	2	3	1.0	0.0	0.5918523996475908	1
682	IOG	2	3	1.0	0.0	0.9258375822205793	1
683	IOG	2	3	1.0	0.0	0.49271502706492987	1
684	IOG	2	3	1.0	0.0	0.2647428194029793	1
685	IOG	2	3	1.0	0.0	0.19002840026716433	1
686	IOG	2	3	1.0	0.0	0.9477441431086516	1
687	IOG	2	3	1.0	0.0	0.24283291372956903	1
688	IOG	2	3	1.0	0.0	0.5665224410729838	1
689	IOG	2	3	1.0	0.0	1.4762596480037526	1
690	IOG	2	3	1.0	0.0	11.662453545215005	1
691	IOG	2	3	1.0	0.0	2.537388033532632	1
692	IOG	2	3	1.0	0.0	0.23436804248838905	1
693	IOG	2	3	1.0	0.0	0.12860226006567474	1
694	IOG	2	3	1.0	0.0	0.11564231805121043	1
695	IOG	2	3	1.0	0.0	1.3705977129292244	1
696	IOG	2	3	1.0	0.0	49.1107061048957	1
697	IOG	2	3	1.0	0.0	0.8320956499964021	1
698	IOG	2	3	1.0	0.0	0.07519036205481072	1
699	IOG	2	3	1.0	0.0	0.4946239835201587	1
700	IOG	2	3	1.0	0.0	0.5806491314121303	1
701	IOG	2	3	1.0	0.0	0.02386138288755782	1
702	IOG	2	3	1.0	0.0	0.07994595931863337	1
703	IOG	2	3	1.0	0.0	0.8254270742500042	1
704	IOG	2	3	1.0	0.0	0.20933496336762827	1
705	IOG	2	3	1.0	0.0	0.5571245287802689	1
706	IOG	2	3	1.0	0.0	1.6625866224242758	1
707	IOG	2	3	1.0	0.0	0.4738204097563648	1
708	IOG	2	3	1.0	0.0	0.11737240189076002	1
709	IOG	2	3	1.0	0.0	0.9777692907479785	1
710	IOG	2	3	1.0	0.0	15.397633666895983	1
711	IOG	2	3	1.0	0.0	1.8098855561184155	1
712	IOG	2	3	1.0	0.0	0.7560173796350698	1
713	IOG	2	3	1.0	0.0	0.7798171708326307	1
714	IOG	2	3	1.0	0.0	0.6548805042243714	1
715	IOG	2	3	1.0	0.0	5.58100577939541	1
716	IOG	2	3	1.0	0.0	3.221388513393869	1
717	IOG	2	3	1.0	0.0	0.09947312146458229	1
718	IOG	2	3	1.0	0.0	12.707808236090344	1
719	IOG	2	3	1.0	0.0	0.1840090279888873	1
720	IOG	2	3	1.0	0.0	0.6254983047775011	1
721	IOG	2	3	1.0	0.0	25.657535440261768	1
722	IOG	2	3	1.0	0.0	7.757520191375306	1
723	IOG	2	3	1.0	0.0	0.8430865051237434	1
724	IOG	2	3	1.0	0.0	6.414971711792829	1
725	IOG	2	3	1.0	0.0	0.5777248051348204	1
726	IOG	2	3	1.0	0.0	0.1538030534088966	1
727	IOG	2	3	1.0	0.0	3.9186772787036745	1
728	IOG	2	3	1.0	0.0	14.841518240248318	1
729	IOG	2	3	1.0	0.0	0.489298126274058	1
730	IOG	2	3	1.0	0.0	0.4518524119492103	1
731	IOG	2	3	1.0	0.0	1.0074469370259616	1
732	IOG	2	3	1.0	0.0	139.89356618676084	1
733	IOG	2	3	1.0	0.0	0.2764581268907619	1
734	IOG	2	3	1.0	0.0	5.166057895589372	1
735	IOG	2	3	1.0	0.0	0.09748264447488458	1
736	IOG	2	3	1.0	0.0	0.18974194979091508	1
737	IOG	2	3	1.0	0.0	0.43791595278637735	1
738	IOG	2	3	1.0	0.0	1.3206915733857534	1
739	IOG	2	3	1.0	0.0	1.7382668045476337	1
740	IOG	2	3	1.0	0.0	1.991790046506984	1
741	IOG	2	3	1.0	0.0	3.1506751106775477	1
742	IOG	2	3	1.0	0.0	0.22040932133935934	1
743	IOG	2	3	1.0	0.0	0.7773866804025655	1
744	IOG	2	3	1.0	0.0	8.281082959995674	1
745	IOG	2	3	1.0	0.0	0.1281205433581575	1
746	IOG	2	3	1.0	0.0	18.44621541630582	1
747	IOG	2	3	1.0	0.0	93.55778330919955	1
748	IOG	2	3	1.0	0.0	1.462119837971279	1
749	IOG	2	3	1.0	0.0	0.23627872767865782	1
750	IOG	2	3	1.0	0.0	0.14734202314063888	1
751	IOG	2	3	1.0	0.0	1.3970924097387156	1
752	IOG	2	3	1.0	0.0	0.313058006431897	1
753	IOG	2	3	1.0	0.0	1.0068959573437692	1
754	IOG	2	3	1.0	0.0	0.39094738550394414	1
755	IOG	2	3	1.0	0.0	0.09243540207374201	1
756	IOG	2	3	1.0	0.0	26.67745023853621	1
757	IOG	2	3	1.0	0.0	8.08564578055146	1
758	IOG	2	3	1.0	0.0	0.36409317761191357	1
759	IOG	2	3	1.0	0.0	0.416097955068979	1
760	IOG	2	3	1.0	0.0	1.628544901731361	1
761	IOG	2	3	1.0	0.0	0.9427366994377472	1
762	IOG	2	3	1.0	0.0	0.12459869629259517	1
763	IOG	2	3	1.0	0.0	9.375358003732796	1
764	IOG	2	3	1.0	0.0	1.6389715783907841	1
765	IOG	2	3	1.0	0.0	0.123998091419997	1
766	IOG	2	3	1.0	0.0	0.3527631370414861	1
767	IOG	2	3	1.0	0.0	0.22097381014508585	1
768	IOG	2	3	1.0	0.0	5.293470526102024	1
769	IOG	2	3	1.0	0.0	0.5874403894318403	1
770	IOG	2	3	1.0	0.0	0.2237021331001354	1
771	IOG	2	3	1.0	0.0	0.7274994565293554	1
772	IOG	2	3	1.0	0.0	17.87298151404298	1
773	IOG	2	3	1.0	0.0	3.26725304619987	1
774	IOG	2	3	1.0	0.0	0.6686306540249386	1
775	IOG	2	3	1.0	0.0	7.287726007457788	1
776	IOG	2	3	1.0	0.0	1.2676133948467467	1
777	IOG	2	3	1.0	0.0	0.8085806323311697	1
778	IOG	2	3	1.0	0.0	3.422304382662465	1
779	IOG	2	3	1.0	0.0	0.5634211123724375	1
780	IOG	2	3	1.0	0.0	12.113847834289604	1
781	IOG	2	3	1.0	0.0	0.04429819807907625	1
782	IOG	2	3	1.0	0.0	18.00414465605516	1
783	IOG	2	3	1.0	0.0	1.987849798446263	1
784	IOG	2	3	1.0	0.0	0.2614228996836049	1
785	IOG	2	3	1.0	0.0	23.734824125170125	1
786	IOG	2	3	1.0	0.0	0.4994155159450564	1
787	IOG	2	3	1.0	0.0	14.742323115265252	1
788	IOG	2	3	1.0	0.0	11.833739204339452	1
789	IOG	2	3	1.0	0.0	0.6346603034278878	1
790	IOG	2	3	1.0	0.0	0.8350366202733074	1
791	IOG	2	3	1.0	0.0	0.02706541341676806	1
792	IOG	2	3	1.0	0.0	0.5479461139273891	1
793	IOG	2	3	1.0	0.0	0.6345630698561503	1
794	IOG	2	3	1.0	0.0	5.501579751768243	1
795	IOG	2	3	1.0	0.0	1.1815284396322396	1
796	IOG	2	3	1.0	0.0	0.459080858945418	1
797	IOG	2	3	1.0	0.0	0.16952071845772632	1
798	IOG	2	3	1.0	0.0	24.33086418504249	1
799	IOG	2	3	1.0	0.0	1.7456299472783252	1
800	IOG	2	3	1.0	0.0	0.5723569451953485	1
801	IOG	2	3	1.0	0.0	2.301121380745676	1
802	IOG	2	3	1.0	0.0	0.7465924510928612	1
803	IOG	2	3	1.0	0.0	0.5597529467479571	1
804	IOG	2	3	1.0	0.0	0.499875787803163	1
805	IOG	2	3	1.0	0.0	0.053710970571890795	1
806	IOG	2	3	1.0	0.0	0.9397496174022912	1
807	IOG	2	3	1.0	0.0	0.1647831106461244	1
808	IOG	2	3	1.0	0.0	15.692911466389198	1
809	IOG	2	3	1.0	0.0	0.9169668092506441	1
810	IOG	2	3	1.0	0.0	0.10877428283879845	1
811	IOG	2	3	1.0	0.0	0.054800777896043436	1
812	IOG	2	3	1.0	0.0	0.5552816750370048	1
813	IOG	2	3	1.0	0.0	11.31085767825128	1
814	IOG	2	3	1.0	0.0	6.371304960446477	1
815	IOG	2	3	1.0	0.0	0.36124311982812074	1
816	IOG	2	3	1.0	0.0	2.0948844751654665	1
817	IOG	2	3	1.0	0.0	0.5357957625963163	1
818	IOG	2	3	1.0	0.0	1.1368804574619995	1
819	IOG	2	3	1.0	0.0	0.19555251560364428	1
820	IOG	2	3	1.0	0.0	0.4649180839791709	1
821	IOG	2	3	1.0	0.0	1.3213557065323782	1
822	IOG	2	3	1.0	0.0	0.23797393820848514	1
823	IOG	2	3	1.0	0.0	107.75214172913341	1
824	IOG	2	3	1.0	0.0	0.5431964085275587	1
825	IOG	2	3	1.0	0.0	0.021203099928367233	1
826	IOG	2	3	1.0	0.0	0.3674721820538324	1
827	IOG	2	3	1.0	0.0	16.011943421497055	1
828	IOG	2	3	1.0	0.0	0.11177485549288588	1
829	IOG	2	3	1.0	0.0	4.590143547737169	1
830	IOG	2	3	1.0	0.0	5.6582147270784375	1
831	IOG	2	3	1.0	0.0	5.726880841710312	1
832	IOG	2	3	1.0	0.0	0.37330601547408526	1
833	IOG	2	3	1.0	0.0	10.266335991970607	1
834	IOG	2	3	1.0	0.0	2.276673296559625	1
835	IOG	2	3	1.0	0.0	2.5536529936777574	1
836	IOG	2	3	1.0	0.0	1.1681776924867697	1
837	IOG	2	3	1.0	0.0	0.12919609837094168	1
838	IOG	2	3	1.0	0.0	0.6607827207182952	1
839	IOG	2	3	1.0	0.0	18.295686957750952	1
840	IOG	2	3	1.0	0.0	0.22387296160788855	1
841	IOG	2	3	1.0	0.0	1.7468921090442415	1
842	IOG	2	3	1.0	0.0	0.6129592295493791	1
843	IOG	2	3	1.0	0.0	1.9578248386992163	1
844	IOG	2	3	1.0	0.0	0.11850767492625959	1
845	IOG	2	3	1.0	0.0	0.14541949368836407	1
846	IOG	2	3	1.0	0.0	21.3037199647363	1
847	IOG	2	3	1.0	0.0	1.122148803608712	1
848	IOG	2	3	1.0	0.0	0.30092207405477794	1
849	IOG	2	3	1.0	0.0	0.5755478751454599	1
850	IOG	2	3	1.0	0.0	1.623595084649141	1
851	IOG	2	3	1.0	0.0	1.5451824110313643	1
852	IOG	2	3	1.0	0.0	1.3767511801006866	1
853	IOG	2	3	1.0	0.0	6.90409042347588	1
854	IOG	2	3	1.0	0.0	0.8127886492933718	1
855	IOG	2	3	1.0	0.0	0.34620998555749993	1
856	IOG	2	3	1.0	0.0	0.3843916098204667	1
857	IOG	2	3	1.0	0.0	0.03726215651365547	1
858	IOG	2	3	1.0	0.0	1.0870318808497232	1
859	IOG	2	3	1.0	0.0	0.29302167728840195	1
860	IOG	2	3	1.0	0.0	0.40151493318168197	1
861	IOG	2	3	1.0	0.0	0.3074231525419266	1
862	IOG	2	3	1.0	0.0	1.745877040496346	1
863	IOG	2	3	1.0	0.0	0.40535766694975733	1
864	IOG	2	3	1.0	0.0	13.917775141376378	1
865	IOG	2	3	1.0	0.0	0.3125753784044201	1
866	IOG	2	3	1.0	0.0	1.8655639733555125	1
867	IOG	2	3	1.0	0.0	0.04427446926072013	1
868	IOG	2	3	1.0	0.0	0.45794155528360314	1
869	IOG	2	3	1.0	0.0	1.299537413017858	1
870	IOG	2	3	1.0	0.0	0.37182538466743303	1
871	IOG	2	3	1.0	0.0	0.21779818912380033	1
872	IOG	2	3	1.0	0.0	64.52499103622729	1
873	IOG	2	3	1.0	0.0	13.288198965537061	1
874	IOG	2	3	1.0	0.0	0.43138874646660047	1
875	IOG	2	3	1.0	0.0	0.32231010990345166	1
876	IOG	2	3	1.0	0.0	3.302035841448967	1
877	IOG	2	3	1.0	0.0	0.5191677514329198	1
878	IOG	2	3	1.0	0.0	0.4168622371063092	1
879	IOG	2	3	1.0	0.0	0.11446431228654576	1
880	IOG	2	3	1.0	0.0	0.057521163243810874	1
881	IOG	2	3	1.0	0.0	0.9245520109524044	1
882	IOG	2	3	1.0	0.0	0.9641378543088979	1
883	IOG	2	3	1.0	0.0	0.08907119207803735	1
884	IOG	2	3	1.0	0.0	1.1889624814005537	1
885	IOG	2	3	1.0	0.0	0.38403389370415136	1
886	IOG	2	3	1.0	0.0	0.1030070376061631	1
887	IOG	2	3	1.0	0.0	0.14330404818306172	1
888	IOG	2	3	1.0	0.0	1.0422687895933254	1
889	IOG	2	3	1.0	0.0	955.7942940380251	1
890	IOG	2	3	1.0	0.0	10.651621455933698	1
891	IOG	2	3	1.0	0.0	0.7403699840842786	1
892	IOG	2	3	1.0	0.0	0.23067855282826794	1
893	IOG	2	3	1.0	0.0	2.75286981359884	1
894	IOG	2	3	1.0	0.0	0.055357343064967944	1
895	IOG	2	3	1.0	0.0	68.1381971816939	1
896	IOG	2	3	1.0	0.0	1.3174209963927659	1
897	IOG	2	3	1.0	0.0	0.37900384545605414	1
898	IOG	2	3	1.0	0.0	2.3297372003056327	1
899	IOG	2	3	1.0	0.0	0.4408627018920264	1
900	IOG	2	3	1.0	0.0	1.027742666912903	1
901	IOG	2	3	1.0	0.0	0.44695560115279787	1
902	IOG	2	3	1.0	0.0	0.4213829269412078	1
903	IOG	2	3	1.0	0.0	0.039700199413873746	1
904	IOG	2	3	1.0	0.0	0.3316882507792246	1
905	IOG	2	3	1.0	0.0	3.800985452104899	1
906	IOG	2	3	1.0	0.0	1.4852287814068181	1
907	IOG	2	3	1.0	0.0	0.186960000635995	1
908	IOG	2	3	1.0	0.0	0.013244061560356787	1
909	IOG	2	3	1.0	0.0	0.32897109091140303	1
910	IOG	2	3	1.0	0.0	0.11548822303125961	1
911	IOG	2	3	1.0	0.0	0.29524529224274	1
912	IOG	2	3	1.0	0.0	1.605671790862445	1
913	IOG	2	3	1.0	0.0	1.0056960913575854	1
914	IOG	2	3	1.0	0.0	1.9037279112581587	1
915	IOG	2	3	1.0	0.0	0.06035924138655587	1
916	IOG	2	3	1.0	0.0	53.62612812591969	1
917	IOG	2	3	1.0	0.0	0.22148176812267034	1
918	IOG	2	3	1.0	0.0	0.7298636147736808	1
919	IOG	2	3	1.0	0.0	0.3838042130619119	1
920	IOG	2	3	1.0	0.0	0.2253039320414579	1
921	IOG	2	3	1.0	0.0	0.37513315815924964	1
922	IOG	2	3	1.0	0.0	1.9675603267598898	1
923	IOG	2	3	1.0	0.0	0.8556163730071481	1
924	IOG	2	3	1.0	0.0	0.039442748799231056	1
925	IOG	2	3	1.0	0.0	24.906397651222843	1
926	IOG	2	3	1.0	0.0	0.47485470806408253	1
927	IOG	2	3	1.0	0.0	0.13572185228124153	1
928	IOG	2	3	1.0	0.0	1.6625834105854345	1
929	IOG	2	3	1.0	0.0	13.29244919872522	1
930	IOG	2	3	1.0	0.0	15.101028291195078	1
931	IOG	2	3	1.0	0.0	139.0107713956388	1
932	IOG	2	3	1.0	0.0	0.4396374066907244	1
933	IOG	2	3	1.0	0.0	0.845513434899846	1
934	IOG	2	3	1.0	0.0	0.1123318029527992	1
935	IOG	2	3	1.0	0.0	0.027220208420414182	1
936	IOG	2	3	1.0	0.0	0.7949072371838004	1
937	IOG	2	3	1.0	0.0	0.11979543270008866	1
938	IOG	2	3	1.0	0.0	34.4856576170204	1
939	IOG	2	3	1.0	0.0	1.2477004706425017	1
940	IOG	2	3	1.0	0.0	3.2542001116222803	1
941	IOG	2	3	1.0	0.0	0.057812263953860826	1
942	IOG	2	3	1.0	0.0	47.94977405458709	1
943	IOG	2	3	1.0	0.0	0.03651926231232576	1
944	IOG	2	3	1.0	0.0	28.449860897796434	1
945	IOG	2	3	1.0	0.0	0.7200483300877183	1
946	IOG	2	3	1.0	0.0	1.0863654700742855	1
947	IOG	2	3	1.0	0.0	0.2405542928016559	1
948	IOG	2	3	1.0	0.0	0.13046344091420584	1
949	IOG	2	3	1.0	0.0	0.8184535572609348	1
950	IOG	2	3	1.0	0.0	17.727328897098502	1
951	IOG	2	3	1.0	0.0	3.348667685033395	1
952	IOG	2	3	1.0	0.0	0.03080941832942853	1
953	IOG	2	3	1.0	0.0	0.030071501943168908	1
954	IOG	2	3	1.0	0.0	0.39372990094875454	1
955	IOG	2	3	1.0	0.0	0.514185237803891	1
956	IOG	2	3	1.0	0.0	0.6648450249473998	1
957	IOG	2	3	1.0	0.0	0.6358799670730749	1
958	IOG	2	3	1.0	0.0	2.2460040742298983	1
959	IOG	2	3	1.0	0.0	0.9905893125717347	1
960	IOG	2	3	1.0	0.0	0.34380512603681224	1
961	IOG	2	3	1.0	0.0	5.7565602398535205	1
962	IOG	2	3	1.0	0.0	9.131546776356386	1
963	IOG	2	3	1.0	0.0	16.381147639246453	1
964	IOG	2	3	1.0	0.0	0.10098325642809068	1
965	IOG	2	3	1.0	0.0	1.985165151840473	1
966	IOG	2	3	1.0	0.0	0.028640262677140024	1
967	IOG	2	3	1.0	0.0	0.5702412356162868	1
968	IOG	2	3	1.0	0.0	0.05421125665878473	1
969	IOG	2	3	1.0	0.0	7.248218229376488	1
970	IOG	2	3	1.0	0.0	0.5741511401929387	1
971	IOG	2	3	1.0	0.0	28.275324326247958	1
972	IOG	2	3	1.0	0.0	0.6479134022317106	1
973	IOG	2	3	1.0	0.0	1.5773000846558762	1
974	IOG	2	3	1.0	0.0	4.50304275904044	1
975	IOG	2	3	1.0	0.0	12.968337911768185	1
976	IOG	2	3	1.0	0.0	3.2329276133626887	1
977	IOG	2	3	1.0	0.0	1.153435911234417	1
978	IOG	2	3	1.0	0.0	2.969107194786182	1
979	IOG	2	3	1.0	0.0	959.1352087989445	1
980	IOG	2	3	1.0	0.0	1.1099794469317927	1
981	IOG	2	3	1.0	0.0	0.7022992522104847	1
982	IOG	2	3	1.0	0.0	1.6706555115761272	1
983	IOG	2	3	1.0	0.0	0.3242954582153136	1
984	IOG	2	3	1.0	0.0	1.0072862561604858	1
985	IOG	2	3	1.0	0.0	0.46938121846358793	1
986	IOG	2	3	1.0	0.0	1.9182757975343254	1
987	IOG	2	3	1.0	0.0	0.5717288924910419	1
988	IOG	2	3	1.0	0.0	12.91790468816446	1
989	IOG	2	3	1.0	0.0	1.2671577514574834	1
990	IOG	2	3	1.0	0.0	1.560563922668155	1
991	IOG	2	3	1.0	0.0	0.28554664490769177	1
992	IOG	2	3	1.0	0.0	16.085209905603907	1
993	IOG	2	3	1.0	0.0	1.0960469915049393	1
994	IOG	2	3	1.0	0.0	0.004051149651577929	1
995	IOG	2	3	1.0	0.0	0.6706626403439878	1
996	IOG	2	3	1.0	0.0	0.23304010396495928	1
997	IOG	2	3	1.0	0.0	0.47178296557434174	1
998	IOG	2	3	1.0	0.0	13.618358753320496	1
999	IOG	2	3	1.0	0.0	0.0591603254891975	1
1000	IOG	3	4	1.0	0.0	0.6578843971921982	1
1001	IOG	3	4	1.0	0.0	1.2429423149365344	1
1002	IOG	3	4	1.0	0.0	0.3568786212189868	1
1003	IOG	3	4	1.0	0.0	0.19068629469416387	1
1004	IOG	3	4	1.0	0.0	0.23550839644670496	1
1005	IOG	3	4	1.0	0.0	2.095593366117376	1
1006	IOG	3	4	1.0	0.0	0.40068639254990035	1
1007	IOG	3	4	1.0	0.0	0.12620558477111782	1
1008	IOG	3	4	1.0	0.0	0.7101842420417119	1
1009	IOG	3	4	1.0	0.0	2.2204971243778258	1
1010	IOG	3	4	1.0	0.0	0.02001693663206211	1
1011	IOG	3	4	1.0	0.0	5.252575916948914	1
1012	IOG	3	4	1.0	0.0	0.09893052138170565	1
1013	IOG	3	4	1.0	0.0	2.5792196711473574	1
1014	IOG	3	4	1.0	0.0	0.8151178017265244	1
1015	IOG	3	4	1.0	0.0	0.01564195887145442	1
1016	IOG	3	4	1.0	0.0	1.281936408409898	1
1017	IOG	3	4	1.0	0.0	0.07518492223996301	1
1018	IOG	3	4	1.0	0.0	0.6051009201242994	1
1019	IOG	3	4	1.0	0.0	0.33040807320020515	1
1020	IOG	3	4	1.0	0.0	12.447550702653805	1
1021	IOG	3	4	1.0	0.0	1.798788706115144	1
1022	IOG	3	4	1.0	0.0	2.958283009354554	1
1023	IOG	3	4	1.0	0.0	10.338888732050844	1
1024	IOG	3	4	1.0	0.0	1.2696520722531397	1
1025	IOG	3	4	1.0	0.0	0.44318516960600146	1
1026	IOG	3	4	1.0	0.0	1.4331055756520208	1
1027	IOG	3	4	1.0	0.0	0.23660618130226985	1
1028	IOG	3	4	1.0	0.0	388.81944358549515	1
1029	IOG	3	4	1.0	0.0	0.47663903050756723	1
1030	IOG	3	4	1.0	0.0	0.0952365303513235	1
1031	IOG	3	4	1.0	0.0	0.01959407621630135	1
1032	IOG	3	4	1.0	0.0	0.4743590645003612	1
1033	IOG	3	4	1.0	0.0	1.5177795286216453	1
1034	IOG	3	4	1.0	0.0	0.5869649209911559	1
1035	IOG	3	4	1.0	0.0	1.218759500988845	1
1036	IOG	3	4	1.0	0.0	2.558128396238312	1
1037	IOG	3	4	1.0	0.0	0.4676687454977213	1
1038	IOG	3	4	1.0	0.0	0.6535435964135998	1
1039	IOG	3	4	1.0	0.0	0.23522789104443767	1
1040	IOG	3	4	1.0	0.0	0.4871556812571666	1
1041	IOG	3	4	1.0	0.0	0.2324669694389851	1
1042	IOG	3	4	1.0	0.0	0.9709122025428163	1
1043	IOG	3	4	1.0	0.0	0.8731437564027016	1
1044	IOG	3	4	1.0	0.0	0.456202646992942	1
1045	IOG	3	4	1.0	0.0	0.674949970926207	1
1046	IOG	3	4	1.0	0.0	0.12917893199356073	1
1047	IOG	3	4	1.0	0.0	0.07258566953119196	1
1048	IOG	3	4	1.0	0.0	8.897004800908709	1
1049	IOG	3	4	1.0	0.0	4.223510689536489	1
1050	IOG	3	4	1.0	0.0	0.9805199439165153	1
1051	IOG	3	4	1.0	0.0	0.5493792798074109	1
1052	IOG	3	4	1.0	0.0	2.7352304147977957	1
1053	IOG	3	4	1.0	0.0	0.0802420642984503	1
1054	IOG	3	4	1.0	0.0	1.057499823909943	1
1055	IOG	3	4	1.0	0.0	10.674690559516513	1
1056	IOG	3	4	1.0	0.0	1.8572572811951928	1
1057	IOG	3	4	1.0	0.0	0.1491323120243786	1
1058	IOG	3	4	1.0	0.0	0.47262264690778244	1
1059	IOG	3	4	1.0	0.0	0.01566355865007856	1
1060	IOG	3	4	1.0	0.0	0.24577741535520461	1
1061	IOG	3	4	1.0	0.0	1.774400723588523	1
1062	IOG	3	4	1.0	0.0	0.20897245328064015	1
1063	IOG	3	4	1.0	0.0	0.48702832895189463	1
1064	IOG	3	4	1.0	0.0	2.05070777446694	1
1065	IOG	3	4	1.0	0.0	0.15798660558846048	1
1066	IOG	3	4	1.0	0.0	0.7433365686610538	1
1067	IOG	3	4	1.0	0.0	9.172640896913503	1
1068	IOG	3	4	1.0	0.0	25.05696823710359	1
1069	IOG	3	4	1.0	0.0	0.20063956971940594	1
1070	IOG	3	4	1.0	0.0	0.0943332535287261	1
1071	IOG	3	4	1.0	0.0	1.156199139094904	1
1072	IOG	3	4	1.0	0.0	0.7019229129887139	1
1073	IOG	3	4	1.0	0.0	0.09005283782249467	1
1074	IOG	3	4	1.0	0.0	0.09166014512858002	1
1075	IOG	3	4	1.0	0.0	0.9650101345254839	1
1076	IOG	3	4	1.0	0.0	20.424127021392458	1
1077	IOG	3	4	1.0	0.0	0.5568704854514626	1
1078	IOG	3	4	1.0	0.0	0.05035892222380597	1
1079	IOG	3	4	1.0	0.0	0.1488481255032965	1
1080	IOG	3	4	1.0	0.0	0.11543907837422794	1
1081	IOG	3	4	1.0	0.0	0.43035849465177434	1
1082	IOG	3	4	1.0	0.0	0.18895928612471966	1
1083	IOG	3	4	1.0	0.0	0.03651561437982182	1
1084	IOG	3	4	1.0	0.0	2826.7592875073383	1
1085	IOG	3	4	1.0	0.0	1.3615747130505045	1
1086	IOG	3	4	1.0	0.0	0.6300430656937397	1
1087	IOG	3	4	1.0	0.0	16.16387251461216	1
1088	IOG	3	4	1.0	0.0	6.268067286595784	1
1089	IOG	3	4	1.0	0.0	8.283871904170715	1
1090	IOG	3	4	1.0	0.0	73044.91874951692	1
1091	IOG	3	4	1.0	0.0	1.8884203549824456	1
1092	IOG	3	4	1.0	0.0	1.4401106712209228	1
1093	IOG	3	4	1.0	0.0	11.21994567527099	1
1094	IOG	3	4	1.0	0.0	1.0250795712615366	1
1095	IOG	3	4	1.0	0.0	1.9985682948738248	1
1096	IOG	3	4	1.0	0.0	1.798084809610892	1
1097	IOG	3	4	1.0	0.0	0.33613209413350364	1
1098	IOG	3	4	1.0	0.0	0.11953159310044155	1
1099	IOG	3	4	1.0	0.0	0.14641938662894374	1
1100	IOG	3	4	1.0	0.0	1.0222565286601226	1
1101	IOG	3	4	1.0	0.0	10.797454614606334	1
1102	IOG	3	4	1.0	0.0	27.24011660785372	1
1103	IOG	3	4	1.0	0.0	39.620623575580204	1
1104	IOG	3	4	1.0	0.0	2.101830583644844	1
1105	IOG	3	4	1.0	0.0	0.06076774431778802	1
1106	IOG	3	4	1.0	0.0	1.2010201813425965	1
1107	IOG	3	4	1.0	0.0	0.7453336157384475	1
1108	IOG	3	4	1.0	0.0	0.014766059250686126	1
1109	IOG	3	4	1.0	0.0	0.001765278216101127	1
1110	IOG	3	4	1.0	0.0	0.47658745428596155	1
1111	IOG	3	4	1.0	0.0	0.23083362381436248	1
1112	IOG	3	4	1.0	0.0	0.21082081259979923	1
1113	IOG	3	4	1.0	0.0	0.19387486254122688	1
1114	IOG	3	4	1.0	0.0	0.08542803536019151	1
1115	IOG	3	4	1.0	0.0	0.0495485721058113	1
1116	IOG	3	4	1.0	0.0	15.223221788586287	1
1117	IOG	3	4	1.0	0.0	0.4825884194802772	1
1118	IOG	3	4	1.0	0.0	0.09268879210369653	1
1119	IOG	3	4	1.0	0.0	10.336204172526378	1
1120	IOG	3	4	1.0	0.0	18.287472559421637	1
1121	IOG	3	4	1.0	0.0	0.9334526943127123	1
1122	IOG	3	4	1.0	0.0	2.1267323301540713	1
1123	IOG	3	4	1.0	0.0	0.9471628515992427	1
1124	IOG	3	4	1.0	0.0	2.5873260723576927	1
1125	IOG	3	4	1.0	0.0	0.619975811250528	1
1126	IOG	3	4	1.0	0.0	256.52982422313016	1
1127	IOG	3	4	1.0	0.0	1.0915241553777295	1
1128	IOG	3	4	1.0	0.0	6.252160017624361	1
1129	IOG	3	4	1.0	0.0	0.4987522959786991	1
1130	IOG	3	4	1.0	0.0	0.10028238595284913	1
1131	IOG	3	4	1.0	0.0	0.2460207990998264	1
1132	IOG	3	4	1.0	0.0	2.13196863551381	1
1133	IOG	3	4	1.0	0.0	1.0976027379953772	1
1134	IOG	3	4	1.0	0.0	1.3575591727657264	1
1135	IOG	3	4	1.0	0.0	0.177431106298237	1
1136	IOG	3	4	1.0	0.0	0.04970741201106085	1
1137	IOG	3	4	1.0	0.0	18.560059218091943	1
1138	IOG	3	4	1.0	0.0	0.30755464766449014	1
1139	IOG	3	4	1.0	0.0	0.1565323730517048	1
1140	IOG	3	4	1.0	0.0	0.623257296114801	1
1141	IOG	3	4	1.0	0.0	31.973127012231835	1
1142	IOG	3	4	1.0	0.0	0.5482641374013942	1
1143	IOG	3	4	1.0	0.0	0.2726518142128608	1
1144	IOG	3	4	1.0	0.0	0.18870995842581614	1
1145	IOG	3	4	1.0	0.0	0.23569589700870844	1
1146	IOG	3	4	1.0	0.0	0.4180875903787976	1
1147	IOG	3	4	1.0	0.0	0.028906381011338547	1
1148	IOG	3	4	1.0	0.0	0.22392323534676095	1
1149	IOG	3	4	1.0	0.0	0.42620168747217413	1
1150	IOG	3	4	1.0	0.0	0.1194780409618244	1
1151	IOG	3	4	1.0	0.0	0.9431871107675814	1
1152	IOG	3	4	1.0	0.0	0.6562793351306843	1
1153	IOG	3	4	1.0	0.0	16.135380867548385	1
1154	IOG	3	4	1.0	0.0	1.3925038639802119	1
1155	IOG	3	4	1.0	0.0	10.445617942914005	1
1156	IOG	3	4	1.0	0.0	0.08800720070297229	1
1157	IOG	3	4	1.0	0.0	0.6107564227034435	1
1158	IOG	3	4	1.0	0.0	11.327454136835772	1
1159	IOG	3	4	1.0	0.0	0.1533615751412771	1
1160	IOG	3	4	1.0	0.0	0.31656907402445766	1
1161	IOG	3	4	1.0	0.0	0.17329619774058008	1
1162	IOG	3	4	1.0	0.0	1.9111192433797803	1
1163	IOG	3	4	1.0	0.0	0.23539497798506798	1
1164	IOG	3	4	1.0	0.0	0.1774107518921477	1
1165	IOG	3	4	1.0	0.0	1.0280095816402075	1
1166	IOG	3	4	1.0	0.0	0.0923471627219751	1
1167	IOG	3	4	1.0	0.0	0.17093315293372624	1
1168	IOG	3	4	1.0	0.0	0.18666201569471333	1
1169	IOG	3	4	1.0	0.0	0.6231553440334243	1
1170	IOG	3	4	1.0	0.0	0.47755605547179264	1
1171	IOG	3	4	1.0	0.0	0.12248204218409398	1
1172	IOG	3	4	1.0	0.0	0.36650363824378906	1
1173	IOG	3	4	1.0	0.0	0.3780409514392602	1
1174	IOG	3	4	1.0	0.0	4.9920939492866125	1
1175	IOG	3	4	1.0	0.0	3.54461141215233	1
1176	IOG	3	4	1.0	0.0	0.34542703313987344	1
1177	IOG	3	4	1.0	0.0	0.6695621029590959	1
1178	IOG	3	4	1.0	0.0	0.7263478150194541	1
1179	IOG	3	4	1.0	0.0	1.1807090118252024	1
1180	IOG	3	4	1.0	0.0	0.026703588169329953	1
1181	IOG	3	4	1.0	0.0	0.6704829508746656	1
1182	IOG	3	4	1.0	0.0	0.6850289428293292	1
1183	IOG	3	4	1.0	0.0	0.7430414592004067	1
1184	IOG	3	4	1.0	0.0	0.2494420949946251	1
1185	IOG	3	4	1.0	0.0	0.25253736966719315	1
1186	IOG	3	4	1.0	0.0	0.03433887488587385	1
1187	IOG	3	4	1.0	0.0	0.09815150175047202	1
1188	IOG	3	4	1.0	0.0	2.0344386709177624	1
1189	IOG	3	4	1.0	0.0	0.7097271618497507	1
1190	IOG	3	4	1.0	0.0	2.0764951628667614	1
1191	IOG	3	4	1.0	0.0	0.7197382872792569	1
1192	IOG	3	4	1.0	0.0	0.08708610737920784	1
1193	IOG	3	4	1.0	0.0	0.04487739238012686	1
1194	IOG	3	4	1.0	0.0	0.1291876278716802	1
1195	IOG	3	4	1.0	0.0	0.7773236195195625	1
1196	IOG	3	4	1.0	0.0	5.2016217604835076	1
1197	IOG	3	4	1.0	0.0	0.5368601583851412	1
1198	IOG	3	4	1.0	0.0	0.30478328762154094	1
1199	IOG	3	4	1.0	0.0	0.1682440595504117	1
1200	IOG	3	4	1.0	0.0	0.019963967113359328	1
1201	IOG	3	4	1.0	0.0	0.09375149701602932	1
1202	IOG	3	4	1.0	0.0	0.13454109820695723	1
1203	IOG	3	4	1.0	0.0	0.9417964888218137	1
1204	IOG	3	4	1.0	0.0	0.48309552864221517	1
1205	IOG	3	4	1.0	0.0	0.4826290440183742	1
1206	IOG	3	4	1.0	0.0	3.7261314554070633	1
1207	IOG	3	4	1.0	0.0	19.922408970192052	1
1208	IOG	3	4	1.0	0.0	0.25305919303151253	1
1209	IOG	3	4	1.0	0.0	0.7542911202944341	1
1210	IOG	3	4	1.0	0.0	0.5349957630560143	1
1211	IOG	3	4	1.0	0.0	1.5954633240941345	1
1212	IOG	3	4	1.0	0.0	0.35794050489464246	1
1213	IOG	3	4	1.0	0.0	0.5874102025594573	1
1214	IOG	3	4	1.0	0.0	0.6029942232724816	1
1215	IOG	3	4	1.0	0.0	0.20273794548984225	1
1216	IOG	3	4	1.0	0.0	4.271573974822509	1
1217	IOG	3	4	1.0	0.0	0.25969189662316716	1
1218	IOG	3	4	1.0	0.0	0.7162355678346355	1
1219	IOG	3	4	1.0	0.0	0.18078817529870828	1
1220	IOG	3	4	1.0	0.0	4.063103479325346	1
1221	IOG	3	4	1.0	0.0	300.9327020345145	1
1222	IOG	3	4	1.0	0.0	1.4661743020481948	1
1223	IOG	3	4	1.0	0.0	0.22555220156356623	1
1224	IOG	3	4	1.0	0.0	119.82790098906402	1
1225	IOG	3	4	1.0	0.0	0.8457435556419461	1
1226	IOG	3	4	1.0	0.0	0.07760540649636832	1
1227	IOG	3	4	1.0	0.0	1.2151942129339641	1
1228	IOG	3	4	1.0	0.0	28.52466003487031	1
1229	IOG	3	4	1.0	0.0	0.3153795283773556	1
1230	IOG	3	4	1.0	0.0	0.20700697859428313	1
1231	IOG	3	4	1.0	0.0	0.8468621445640186	1
1232	IOG	3	4	1.0	0.0	1.2613942173059054	1
1233	IOG	3	4	1.0	0.0	0.23843942898137327	1
1234	IOG	3	4	1.0	0.0	4.594979064454132	1
1235	IOG	3	4	1.0	0.0	0.172179538511485	1
1236	IOG	3	4	1.0	0.0	0.15690203121585677	1
1237	IOG	3	4	1.0	0.0	0.3508787558088655	1
1238	IOG	3	4	1.0	0.0	9.35028487248315	1
1239	IOG	3	4	1.0	0.0	1.3723760652985697	1
1240	IOG	3	4	1.0	0.0	0.41037131264530646	1
1241	IOG	3	4	1.0	0.0	1.530310295337105	1
1242	IOG	3	4	1.0	0.0	0.5497701817497579	1
1243	IOG	3	4	1.0	0.0	0.607709933410661	1
1244	IOG	3	4	1.0	0.0	13.407610250440205	1
1245	IOG	3	4	1.0	0.0	0.20402129310045752	1
1246	IOG	3	4	1.0	0.0	0.5925282832906497	1
1247	IOG	3	4	1.0	0.0	0.37289732721627844	1
1248	IOG	3	4	1.0	0.0	1.7750157125692807	1
1249	IOG	3	4	1.0	0.0	0.47713304043001686	1
1250	IOG	3	4	1.0	0.0	0.2541379866343073	1
1251	IOG	3	4	1.0	0.0	35.00886937402838	1
1252	IOG	3	4	1.0	0.0	0.12351751414108636	1
1253	IOG	3	4	1.0	0.0	1.086270086563047	1
1254	IOG	3	4	1.0	0.0	0.18874214103077383	1
1255	IOG	3	4	1.0	0.0	0.10292701513787596	1
1256	IOG	3	4	1.0	0.0	15.356380320478648	1
1257	IOG	3	4	1.0	0.0	1.2634511172782332	1
1258	IOG	3	4	1.0	0.0	0.2809225616835777	1
1259	IOG	3	4	1.0	0.0	0.1850314676748275	1
1260	IOG	3	4	1.0	0.0	4.196055894589616	1
1261	IOG	3	4	1.0	0.0	0.23469002322749552	1
1262	IOG	3	4	1.0	0.0	0.17481093668938105	1
1263	IOG	3	4	1.0	0.0	1.7964706361878762	1
1264	IOG	3	4	1.0	0.0	0.2750958285078573	1
1265	IOG	3	4	1.0	0.0	0.15613506289472362	1
1266	IOG	3	4	1.0	0.0	0.23005326865396714	1
1267	IOG	3	4	1.0	0.0	0.3329037951827163	1
1268	IOG	3	4	1.0	0.0	10.089509256926569	1
1269	IOG	3	4	1.0	0.0	0.6922862344313369	1
1270	IOG	3	4	1.0	0.0	0.20011865948524943	1
1271	IOG	3	4	1.0	0.0	0.6068017025483669	1
1272	IOG	3	4	1.0	0.0	1.9688630193990049	1
1273	IOG	3	4	1.0	0.0	2.312746808602273	1
1274	IOG	3	4	1.0	0.0	1.238829248387415	1
1275	IOG	3	4	1.0	0.0	0.1477359530834598	1
1276	IOG	3	4	1.0	0.0	0.9408311178899197	1
1277	IOG	3	4	1.0	0.0	0.5963696139812725	1
1278	IOG	3	4	1.0	0.0	0.09412823091192468	1
1279	IOG	3	4	1.0	0.0	0.4344957062376052	1
1280	IOG	3	4	1.0	0.0	13.498932170892223	1
1281	IOG	3	4	1.0	0.0	0.03829727710784535	1
1282	IOG	3	4	1.0	0.0	8.455306318234712	1
1283	IOG	3	4	1.0	0.0	3.1266012293150496	1
1284	IOG	3	4	1.0	0.0	0.05659359285009125	1
1285	IOG	3	4	1.0	0.0	2997.464156887301	1
1286	IOG	3	4	1.0	0.0	0.35060224921254457	1
1287	IOG	3	4	1.0	0.0	0.6731685486067982	1
1288	IOG	3	4	1.0	0.0	3.0121731521400523	1
1289	IOG	3	4	1.0	0.0	0.04049050960424379	1
1290	IOG	3	4	1.0	0.0	7.178936091201147	1
1291	IOG	3	4	1.0	0.0	0.22502551419703937	1
1292	IOG	3	4	1.0	0.0	0.7203324198385685	1
1293	IOG	3	4	1.0	0.0	0.22870081403286277	1
1294	IOG	3	4	1.0	0.0	4.6543517509338725	1
1295	IOG	3	4	1.0	0.0	0.5040147285662311	1
1296	IOG	3	4	1.0	0.0	0.48060708855726425	1
1297	IOG	3	4	1.0	0.0	0.2625506814578197	1
1298	IOG	3	4	1.0	0.0	3.8909783692172417	1
1299	IOG	3	4	1.0	0.0	2.2190757784180684	1
1300	IOG	3	4	1.0	0.0	0.24167120980961398	1
1301	IOG	3	4	1.0	0.0	0.6854820448010878	1
1302	IOG	3	4	1.0	0.0	1.4237474769896974	1
1303	IOG	3	4	1.0	0.0	0.28604472540507325	1
1304	IOG	3	4	1.0	0.0	0.05709199372208731	1
1305	IOG	3	4	1.0	0.0	0.029702711372106564	1
1306	IOG	3	4	1.0	0.0	0.210023056323672	1
1307	IOG	3	4	1.0	0.0	0.8284476759427843	1
1308	IOG	3	4	1.0	0.0	0.16130678972222162	1
1309	IOG	3	4	1.0	0.0	0.03344672719695312	1
1310	IOG	3	4	1.0	0.0	0.07901752517963082	1
1311	IOG	3	4	1.0	0.0	0.2976759234277868	1
1312	IOG	3	4	1.0	0.0	0.02131293623651738	1
1313	IOG	3	4	1.0	0.0	0.9269795367568375	1
1314	IOG	3	4	1.0	0.0	0.10594308362813344	1
1315	IOG	3	4	1.0	0.0	0.2877282947469439	1
1316	IOG	3	4	1.0	0.0	0.519889379100113	1
1317	IOG	3	4	1.0	0.0	0.568913709276784	1
1318	IOG	3	4	1.0	0.0	1.2327920738435463	1
1319	IOG	3	4	1.0	0.0	0.05496146690961698	1
1320	IOG	3	4	1.0	0.0	0.43409425800004275	1
1321	IOG	3	4	1.0	0.0	9.783516132305946	1
1322	IOG	3	4	1.0	0.0	0.10331744207793286	1
1323	IOG	3	4	1.0	0.0	89.56663402632239	1
1324	IOG	3	4	1.0	0.0	0.4210436662967731	1
1325	IOG	3	4	1.0	0.0	0.14216557915134018	1
1326	IOG	3	4	1.0	0.0	0.2817324846356243	1
1327	IOG	3	4	1.0	0.0	10.869759574450878	1
1328	IOG	3	4	1.0	0.0	0.3339099968268654	1
1329	IOG	3	4	1.0	0.0	0.22037306743544777	1
1330	IOG	3	4	1.0	0.0	9.35155328091811	1
1331	IOG	3	4	1.0	0.0	0.1620408911638114	1
1332	IOG	3	4	1.0	0.0	0.2506850512874525	1
1333	IOG	3	4	1.0	0.0	33.1819426528291	1
1334	IOG	3	4	1.0	0.0	0.3842388902886169	1
1335	IOG	3	4	1.0	0.0	2.5967662438103813	1
1336	IOG	3	4	1.0	0.0	1.172121517672336	1
1337	IOG	3	4	1.0	0.0	0.11031529315438468	1
1338	IOG	3	4	1.0	0.0	1.8895571102393007	1
1339	IOG	3	4	1.0	0.0	11.380108293055153	1
1340	IOG	3	4	1.0	0.0	0.20043612181471385	1
1341	IOG	3	4	1.0	0.0	8.843896191941512	1
1342	IOG	3	4	1.0	0.0	0.32407058532501853	1
1343	IOG	3	4	1.0	0.0	9.708275103011879	1
1344	IOG	3	4	1.0	0.0	0.06784256673334339	1
1345	IOG	3	4	1.0	0.0	0.3630996103511482	1
1346	IOG	3	4	1.0	0.0	0.40065371597975363	1
1347	IOG	3	4	1.0	0.0	0.6027152242102148	1
1348	IOG	3	4	1.0	0.0	2.9514039024683596	1
1349	IOG	3	4	1.0	0.0	0.6818217924281985	1
1350	IOG	3	4	1.0	0.0	0.6782983315523655	1
1351	IOG	3	4	1.0	0.0	0.467257454936334	1
1352	IOG	3	4	1.0	0.0	3.478950363315638	1
1353	IOG	3	4	1.0	0.0	8.991722982391286	1
1354	IOG	3	4	1.0	0.0	0.5556191541054214	1
1355	IOG	3	4	1.0	0.0	0.4871416953756231	1
1356	IOG	3	4	1.0	0.0	0.39187422919443937	1
1357	IOG	3	4	1.0	0.0	0.06626113838611367	1
1358	IOG	3	4	1.0	0.0	3.3144118052935942	1
1359	IOG	3	4	1.0	0.0	0.16939193074350492	1
1360	IOG	3	4	1.0	0.0	0.25964223271479364	1
1361	IOG	3	4	1.0	0.0	0.705752780219345	1
1362	IOG	3	4	1.0	0.0	1.119462400300351	1
1363	IOG	3	4	1.0	0.0	0.44887154112864713	1
1364	IOG	3	4	1.0	0.0	16.541697336477576	1
1365	IOG	3	4	1.0	0.0	0.11658582491278988	1
1366	IOG	3	4	1.0	0.0	2.828060915884655	1
1367	IOG	3	4	1.0	0.0	0.11486780879612722	1
1368	IOG	3	4	1.0	0.0	0.5281907373285387	1
1369	IOG	3	4	1.0	0.0	0.3278008855745399	1
1370	IOG	3	4	1.0	0.0	0.01584570758624015	1
1371	IOG	3	4	1.0	0.0	0.16449988758209025	1
1372	IOG	3	4	1.0	0.0	1.0204563608029709	1
1373	IOG	3	4	1.0	0.0	39.70283810584719	1
1374	IOG	3	4	1.0	0.0	0.3764422212744365	1
1375	IOG	3	4	1.0	0.0	0.8523755951447566	1
1376	IOG	3	4	1.0	0.0	0.4996867830082813	1
1377	IOG	3	4	1.0	0.0	0.23334518173384894	1
1378	IOG	3	4	1.0	0.0	13.459758810235336	1
1379	IOG	3	4	1.0	0.0	0.08152504637539319	1
1380	IOG	3	4	1.0	0.0	0.08913933383984901	1
1381	IOG	3	4	1.0	0.0	0.9525534487897065	1
1382	IOG	3	4	1.0	0.0	0.9698282073703974	1
1383	IOG	3	4	1.0	0.0	0.14374702831579894	1
1384	IOG	3	4	1.0	0.0	3.592615674266182	1
1385	IOG	3	4	1.0	0.0	0.43349186853345556	1
1386	IOG	3	4	1.0	0.0	0.3243694581824227	1
1387	IOG	3	4	1.0	0.0	0.2520513962802569	1
1388	IOG	3	4	1.0	0.0	0.9166957282616687	1
1389	IOG	3	4	1.0	0.0	0.1352798984640119	1
1390	IOG	3	4	1.0	0.0	0.3322055952344304	1
1391	IOG	3	4	1.0	0.0	1.217265087768196	1
1392	IOG	3	4	1.0	0.0	0.15866516506582207	1
1393	IOG	3	4	1.0	0.0	0.8735351879367926	1
1394	IOG	3	4	1.0	0.0	0.1320891160664367	1
1395	IOG	3	4	1.0	0.0	0.7040498626643623	1
1396	IOG	3	4	1.0	0.0	0.8839047817898842	1
1397	IOG	3	4	1.0	0.0	0.3374987615921604	1
1398	IOG	3	4	1.0	0.0	1.5801849582908403	1
1399	IOG	3	4	1.0	0.0	0.15152704903140843	1
1400	IOG	3	4	1.0	0.0	0.02412256017844863	1
1401	IOG	3	4	1.0	0.0	0.38460604739432147	1
1402	IOG	3	4	1.0	0.0	0.284944594888506	1
1403	IOG	3	4	1.0	0.0	0.057213906690116924	1
1404	IOG	3	4	1.0	0.0	0.28629856292052186	1
1405	IOG	3	4	1.0	0.0	2.1551174781092075	1
1406	IOG	3	4	1.0	0.0	1.670417801444246	1
1407	IOG	3	4	1.0	0.0	0.2741701966985389	1
1408	IOG	3	4	1.0	0.0	0.07039670724579941	1
1409	IOG	3	4	1.0	0.0	6.794385076827529	1
1410	IOG	3	4	1.0	0.0	0.09904309697013797	1
1411	IOG	3	4	1.0	0.0	0.5785707281950767	1
1412	IOG	3	4	1.0	0.0	1.4335709326860422	1
1413	IOG	3	4	1.0	0.0	0.13449338062337962	1
1414	IOG	3	4	1.0	0.0	0.866454113941024	1
1415	IOG	3	4	1.0	0.0	0.23393018970525348	1
1416	IOG	3	4	1.0	0.0	17.145170195974078	1
1417	IOG	3	4	1.0	0.0	3.254550932274454	1
1418	IOG	3	4	1.0	0.0	1.9128865308150738	1
1419	IOG	3	4	1.0	0.0	0.5876965030996272	1
1420	IOG	3	4	1.0	0.0	0.1772867983362587	1
1421	IOG	3	4	1.0	0.0	0.3416411328598175	1
1422	IOG	3	4	1.0	0.0	8.941960467353352	1
1423	IOG	3	4	1.0	0.0	0.6673902929365073	1
1424	IOG	3	4	1.0	0.0	0.09357046346483636	1
1425	IOG	3	4	1.0	0.0	1.1045594149564726	1
1426	IOG	3	4	1.0	0.0	1.2499819671930492	1
1427	IOG	3	4	1.0	0.0	0.13973695332310362	1
1428	IOG	3	4	1.0	0.0	2.7603887404829033	1
1429	IOG	3	4	1.0	0.0	0.40230418184009753	1
1430	IOG	3	4	1.0	0.0	1.0773682881617521	1
1431	IOG	3	4	1.0	0.0	140.41274575407508	1
1432	IOG	3	4	1.0	0.0	0.2000679017727191	1
1433	IOG	3	4	1.0	0.0	0.272664157930715	1
1434	IOG	3	4	1.0	0.0	0.05021258243098521	1
1435	IOG	3	4	1.0	0.0	0.002890525462449932	1
1436	IOG	3	4	1.0	0.0	0.0949192404690059	1
1437	IOG	3	4	1.0	0.0	0.33585144670947675	1
1438	IOG	3	4	1.0	0.0	6.266622547517082	1
1439	IOG	3	4	1.0	0.0	0.6970662772527383	1
1440	IOG	3	4	1.0	0.0	10.726298417335215	1
1441	IOG	3	4	1.0	0.0	0.07186767629712681	1
1442	IOG	3	4	1.0	0.0	4.471775161976086	1
1443	IOG	3	4	1.0	0.0	0.03436669143025959	1
1444	IOG	3	4	1.0	0.0	797.2196096189313	1
1445	IOG	3	4	1.0	0.0	0.6799206383856469	1
1446	IOG	3	4	1.0	0.0	1.4034947350357805	1
1447	IOG	3	4	1.0	0.0	0.3301502691635947	1
1448	IOG	3	4	1.0	0.0	0.1385711742797194	1
1449	IOG	3	4	1.0	0.0	1.0543727757658732	1
1450	IOG	3	4	1.0	0.0	14.780371967301232	1
1451	IOG	3	4	1.0	0.0	0.5095178150504218	1
1452	IOG	3	4	1.0	0.0	0.1770973146972385	1
1453	IOG	3	4	1.0	0.0	0.0622952337207189	1
1454	IOG	3	4	1.0	0.0	0.44929393512659516	1
1455	IOG	3	4	1.0	0.0	0.10457434564359122	1
1456	IOG	3	4	1.0	0.0	1.028881696734653	1
1457	IOG	3	4	1.0	0.0	0.4107318672540422	1
1458	IOG	3	4	1.0	0.0	0.2861486538185722	1
1459	IOG	3	4	1.0	0.0	1.615396764431806	1
1460	IOG	3	4	1.0	0.0	0.20489846368246128	1
1461	IOG	3	4	1.0	0.0	3.776582324630728	1
1462	IOG	3	4	1.0	0.0	17.76645266784688	1
1463	IOG	3	4	1.0	0.0	1.7449942932433846	1
1464	IOG	3	4	1.0	0.0	0.16310287573586302	1
1465	IOG	3	4	1.0	0.0	0.8550573334861125	1
1466	IOG	3	4	1.0	0.0	0.042886767316729434	1
1467	IOG	3	4	1.0	0.0	0.4657575045022369	1
1468	IOG	3	4	1.0	0.0	0.07116484040659969	1
1469	IOG	3	4	1.0	0.0	12.835860332780863	1
1470	IOG	3	4	1.0	0.0	0.8463873477624726	1
1471	IOG	3	4	1.0	0.0	18.03761383268965	1
1472	IOG	3	4	1.0	0.0	0.23692612251676237	1
1473	IOG	3	4	1.0	0.0	0.5234412918745538	1
1474	IOG	3	4	1.0	0.0	1.2221209112801665	1
1475	IOG	3	4	1.0	0.0	1.1947924887467112	1
1476	IOG	3	4	1.0	0.0	2.346207012567683	1
1477	IOG	3	4	1.0	0.0	0.54910926969877	1
1478	IOG	3	4	1.0	0.0	0.4487186858952172	1
1479	IOG	3	4	1.0	0.0	9.20242743282153	1
1480	IOG	3	4	1.0	0.0	0.2251239349469778	1
1481	IOG	3	4	1.0	0.0	0.3351833168381476	1
1482	IOG	3	4	1.0	0.0	10.654013750592753	1
1483	IOG	3	4	1.0	0.0	0.16486872920147036	1
1484	IOG	3	4	1.0	0.0	11.020018103892259	1
1485	IOG	3	4	1.0	0.0	0.27869643036009484	1
1486	IOG	3	4	1.0	0.0	0.8651369310364474	1
1487	IOG	3	4	1.0	0.0	0.682611194663598	1
1488	IOG	3	4	1.0	0.0	0.8831516855797705	1
1489	IOG	3	4	1.0	0.0	0.8569494916398148	1
1490	IOG	3	4	1.0	0.0	0.04373371866338256	1
1491	IOG	3	4	1.0	0.0	0.11765910677237129	1
1492	IOG	3	4	1.0	0.0	6.263867625423082	1
1493	IOG	3	4	1.0	0.0	0.61361005822169	1
1494	IOG	3	4	1.0	0.0	0.04300143460992455	1
1495	IOG	3	4	1.0	0.0	1.088798891626109	1
1496	IOG	3	4	1.0	0.0	0.14230537581728034	1
1497	IOG	3	4	1.0	0.0	0.15604106139644386	1
1498	IOG	3	4	1.0	0.0	8.608683244082867	1
1499	IOG	3	4	1.0	0.0	0.04314676971232275	1
1500	IOG	4	5	1.0	0.0	0.7526246268160637	1
1501	IOG	4	5	1.0	0.0	0.8569569833674451	1
1502	IOG	4	5	1.0	0.0	0.19384254897354972	1
1503	IOG	4	5	1.0	0.0	0.39611784550170087	1
1504	IOG	4	5	1.0	0.0	0.27017206716402403	1
1505	IOG	4	5	1.0	0.0	1.5430145210508175	1
1506	IOG	4	5	1.0	0.0	0.5219222274440172	1
1507	IOG	4	5	1.0	0.0	0.8299525041931056	1
1508	IOG	4	5	1.0	0.0	0.766015923217988	1
1509	IOG	4	5	1.0	0.0	1.6104321535710233	1
1510	IOG	4	5	1.0	0.0	0.05987485897036855	1
1511	IOG	4	5	1.0	0.0	148.90036652397012	1
1512	IOG	4	5	1.0	0.0	0.18862309181159292	1
1513	IOG	4	5	1.0	0.0	2.633851122966667	1
1514	IOG	4	5	1.0	0.0	0.052024797319282834	1
1515	IOG	4	5	1.0	0.0	0.029089767733084602	1
1516	IOG	4	5	1.0	0.0	0.7194694197600249	1
1517	IOG	4	5	1.0	0.0	0.12198800282971538	1
1518	IOG	4	5	1.0	0.0	0.36017376131685513	1
1519	IOG	4	5	1.0	0.0	0.43586635129622164	1
1520	IOG	4	5	1.0	0.0	1.3885863752396164	1
1521	IOG	4	5	1.0	0.0	0.42772283512008485	1
1522	IOG	4	5	1.0	0.0	2.7192437017331264	1
1523	IOG	4	5	1.0	0.0	1.5309275212387417	1
1524	IOG	4	5	1.0	0.0	0.4993296040955758	1
1525	IOG	4	5	1.0	0.0	0.1648690414275456	1
1526	IOG	4	5	1.0	0.0	1.1720319309368326	1
1527	IOG	4	5	1.0	0.0	0.3488069524434215	1
1528	IOG	4	5	1.0	0.0	0.2743366825353042	1
1529	IOG	4	5	1.0	0.0	0.440084878674781	1
1530	IOG	4	5	1.0	0.0	0.0654141911077919	1
1531	IOG	4	5	1.0	0.0	0.0206983817075882	1
1532	IOG	4	5	1.0	0.0	0.36064049140365084	1
1533	IOG	4	5	1.0	0.0	0.9336757353123634	1
1534	IOG	4	5	1.0	0.0	2.5181948514929107	1
1535	IOG	4	5	1.0	0.0	1.3292118355908729	1
1536	IOG	4	5	1.0	0.0	0.42136971838967396	1
1537	IOG	4	5	1.0	0.0	0.4699089714817972	1
1538	IOG	4	5	1.0	0.0	0.8894364953789538	1
1539	IOG	4	5	1.0	0.0	0.31167398943138924	1
1540	IOG	4	5	1.0	0.0	5.637346372773981	1
1541	IOG	4	5	1.0	0.0	0.6159561784173798	1
1542	IOG	4	5	1.0	0.0	1.3818575049666308	1
1543	IOG	4	5	1.0	0.0	0.028874528149614262	1
1544	IOG	4	5	1.0	0.0	0.6406353846859825	1
1545	IOG	4	5	1.0	0.0	1.0073022441003268	1
1546	IOG	4	5	1.0	0.0	0.09943354005663056	1
1547	IOG	4	5	1.0	0.0	0.0999732809343098	1
1548	IOG	4	5	1.0	0.0	2.331900739801079	1
1549	IOG	4	5	1.0	0.0	12.277166420193907	1
1550	IOG	4	5	1.0	0.0	5.571660739912398	1
1551	IOG	4	5	1.0	0.0	1.5500091390342101	1
1552	IOG	4	5	1.0	0.0	0.7364445834310465	1
1553	IOG	4	5	1.0	0.0	0.04483994586751347	1
1554	IOG	4	5	1.0	0.0	1.214295548892271	1
1555	IOG	4	5	1.0	0.0	0.297006854213766	1
1556	IOG	4	5	1.0	0.0	1.1999839192623551	1
1557	IOG	4	5	1.0	0.0	0.04010638716068504	1
1558	IOG	4	5	1.0	0.0	0.6214736299471402	1
1559	IOG	4	5	1.0	0.0	0.025516979075871516	1
1560	IOG	4	5	1.0	0.0	0.30363243291806324	1
1561	IOG	4	5	1.0	0.0	2.4601582532214126	1
1562	IOG	4	5	1.0	0.0	0.1355832456376543	1
1563	IOG	4	5	1.0	0.0	0.36459851907245944	1
1564	IOG	4	5	1.0	0.0	0.64252316266763	1
1565	IOG	4	5	1.0	0.0	0.2709871941055713	1
1566	IOG	4	5	1.0	0.0	0.0778454776230515	1
1567	IOG	4	5	1.0	0.0	0.4798398014321094	1
1568	IOG	4	5	1.0	0.0	15.350735567536498	1
1569	IOG	4	5	1.0	0.0	0.3976951524641662	1
1570	IOG	4	5	1.0	0.0	0.10632989014313433	1
1571	IOG	4	5	1.0	0.0	0.7396436084329097	1
1572	IOG	4	5	1.0	0.0	0.5583325435802837	1
1573	IOG	4	5	1.0	0.0	0.05187460817095568	1
1574	IOG	4	5	1.0	0.0	0.02573165865763721	1
1575	IOG	4	5	1.0	0.0	0.29849009934595755	1
1576	IOG	4	5	1.0	0.0	1.0128925020421329	1
1577	IOG	4	5	1.0	0.0	0.10424961091335302	1
1578	IOG	4	5	1.0	0.0	0.1356012609216084	1
1579	IOG	4	5	1.0	0.0	0.06154891379350867	1
1580	IOG	4	5	1.0	0.0	0.08894869136267022	1
1581	IOG	4	5	1.0	0.0	5.140088206881526	1
1582	IOG	4	5	1.0	0.0	0.16518631836103753	1
1583	IOG	4	5	1.0	0.0	0.009750587267664198	1
1584	IOG	4	5	1.0	0.0	0.4149553126129435	1
1585	IOG	4	5	1.0	0.0	0.7281631417531882	1
1586	IOG	4	5	1.0	0.0	9.753130698475818	1
1587	IOG	4	5	1.0	0.0	0.050684721735651236	1
1588	IOG	4	5	1.0	0.0	1.3345901041053263	1
1589	IOG	4	5	1.0	0.0	1.1911890822742879	1
1590	IOG	4	5	1.0	0.0	372.2326286111275	1
1591	IOG	4	5	1.0	0.0	4.054983697301886	1
1592	IOG	4	5	1.0	0.0	2.00963340743103	1
1593	IOG	4	5	1.0	0.0	0.8620973324219049	1
1594	IOG	4	5	1.0	0.0	0.4054267945866016	1
1595	IOG	4	5	1.0	0.0	0.594043982269482	1
1596	IOG	4	5	1.0	0.0	15.812667032406765	1
1597	IOG	4	5	1.0	0.0	0.9365887983410225	1
1598	IOG	4	5	1.0	0.0	0.2296862597347759	1
1599	IOG	4	5	1.0	0.0	0.21759831066016325	1
1600	IOG	4	5	1.0	0.0	0.8637355328688036	1
1601	IOG	4	5	1.0	0.0	16.735708633519216	1
1602	IOG	4	5	1.0	0.0	2.942864469072287	1
1603	IOG	4	5	1.0	0.0	2.234044820637645	1
1604	IOG	4	5	1.0	0.0	1.877338820795607	1
1605	IOG	4	5	1.0	0.0	0.032652090203347764	1
1606	IOG	4	5	1.0	0.0	0.4555023784221498	1
1607	IOG	4	5	1.0	0.0	0.126865862223364	1
1608	IOG	4	5	1.0	0.0	0.03756991743469157	1
1609	IOG	4	5	1.0	0.0	0.008887511563726478	1
1610	IOG	4	5	1.0	0.0	0.46896383612584824	1
1611	IOG	4	5	1.0	0.0	0.16802719225198381	1
1612	IOG	4	5	1.0	0.0	0.1558105209969316	1
1613	IOG	4	5	1.0	0.0	0.6571783266024613	1
1614	IOG	4	5	1.0	0.0	0.1727534957104672	1
1615	IOG	4	5	1.0	0.0	0.11766079786873379	1
1616	IOG	4	5	1.0	0.0	9.077734294036228	1
1617	IOG	4	5	1.0	0.0	0.2927776868295594	1
1618	IOG	4	5	1.0	0.0	0.15848312997901665	1
1619	IOG	4	5	1.0	0.0	6.976682873996621	1
1620	IOG	4	5	1.0	0.0	11.906143918465936	1
1621	IOG	4	5	1.0	0.0	1.0657679941784513	1
1622	IOG	4	5	1.0	0.0	11.581792118840749	1
1623	IOG	4	5	1.0	0.0	0.19992792412951751	1
1624	IOG	4	5	1.0	0.0	35.56877048613396	1
1625	IOG	4	5	1.0	0.0	0.667382055648071	1
1626	IOG	4	5	1.0	0.0	0.6179138671508624	1
1627	IOG	4	5	1.0	0.0	0.9910649749905229	1
1628	IOG	4	5	1.0	0.0	0.4995895349646353	1
1629	IOG	4	5	1.0	0.0	0.8130814435042489	1
1630	IOG	4	5	1.0	0.0	0.16727469805477166	1
1631	IOG	4	5	1.0	0.0	0.10635550893067165	1
1632	IOG	4	5	1.0	0.0	0.17945656403748195	1
1633	IOG	4	5	1.0	0.0	32.56533899319704	1
1634	IOG	4	5	1.0	0.0	7.986131207632702	1
1635	IOG	4	5	1.0	0.0	0.16494825078578612	1
1636	IOG	4	5	1.0	0.0	0.11209219108240283	1
1637	IOG	4	5	1.0	0.0	7.750271214640569	1
1638	IOG	4	5	1.0	0.0	0.31113041489876925	1
1639	IOG	4	5	1.0	0.0	0.24536306770576766	1
1640	IOG	4	5	1.0	0.0	0.5146869100964491	1
1641	IOG	4	5	1.0	0.0	0.09664216934758604	1
1642	IOG	4	5	1.0	0.0	0.6174136699211799	1
1643	IOG	4	5	1.0	0.0	0.07417700218494613	1
1644	IOG	4	5	1.0	0.0	0.37184662538781765	1
1645	IOG	4	5	1.0	0.0	0.820854691198145	1
1646	IOG	4	5	1.0	0.0	0.02768068798684652	1
1647	IOG	4	5	1.0	0.0	0.026348835541974758	1
1648	IOG	4	5	1.0	0.0	0.07745935086512455	1
1649	IOG	4	5	1.0	0.0	0.6160864089722946	1
1650	IOG	4	5	1.0	0.0	0.12706541154501733	1
1651	IOG	4	5	1.0	0.0	0.38201450106496304	1
1652	IOG	4	5	1.0	0.0	0.84024742662611	1
1653	IOG	4	5	1.0	0.0	1.2439013497058924	1
1654	IOG	4	5	1.0	0.0	0.4589528522328319	1
1655	IOG	4	5	1.0	0.0	9.695501448873687	1
1656	IOG	4	5	1.0	0.0	0.16106964401144402	1
1657	IOG	4	5	1.0	0.0	0.5469532032208091	1
1658	IOG	4	5	1.0	0.0	18.500989293089578	1
1659	IOG	4	5	1.0	0.0	0.07214422256126042	1
1660	IOG	4	5	1.0	0.0	0.7635092969165879	1
1661	IOG	4	5	1.0	0.0	0.24303547774683193	1
1662	IOG	4	5	1.0	0.0	1.3507838927589413	1
1663	IOG	4	5	1.0	0.0	0.23039698645099285	1
1664	IOG	4	5	1.0	0.0	0.0980621469461578	1
1665	IOG	4	5	1.0	0.0	0.4077733837088333	1
1666	IOG	4	5	1.0	0.0	0.14552712569960807	1
1667	IOG	4	5	1.0	0.0	0.1691044665781042	1
1668	IOG	4	5	1.0	0.0	0.6618119999256337	1
1669	IOG	4	5	1.0	0.0	0.292715910581028	1
1670	IOG	4	5	1.0	0.0	0.3837580064539293	1
1671	IOG	4	5	1.0	0.0	0.03896051635334117	1
1672	IOG	4	5	1.0	0.0	0.1415581375898345	1
1673	IOG	4	5	1.0	0.0	0.0017521368624994873	1
1674	IOG	4	5	1.0	0.0	1.7066099717784335	1
1675	IOG	4	5	1.0	0.0	0.18454781700106893	1
1676	IOG	4	5	1.0	0.0	0.8240311090490027	1
1677	IOG	4	5	1.0	0.0	0.28184766746080986	1
1678	IOG	4	5	1.0	0.0	0.5334525245438765	1
1679	IOG	4	5	1.0	0.0	0.7988696346975864	1
1680	IOG	4	5	1.0	0.0	0.06279930545120212	1
1681	IOG	4	5	1.0	0.0	0.3535080430911791	1
1682	IOG	4	5	1.0	0.0	0.5481189510743717	1
1683	IOG	4	5	1.0	0.0	0.7204253141599022	1
1684	IOG	4	5	1.0	0.0	0.7075738684040926	1
1685	IOG	4	5	1.0	0.0	0.6040427903640404	1
1686	IOG	4	5	1.0	0.0	0.07929132643601784	1
1687	IOG	4	5	1.0	0.0	0.2732592312194665	1
1688	IOG	4	5	1.0	0.0	5.3520540600604996	1
1689	IOG	4	5	1.0	0.0	1.1686124205918818	1
1690	IOG	4	5	1.0	0.0	3.4873879157090153	1
1691	IOG	4	5	1.0	0.0	0.7493054316106113	1
1692	IOG	4	5	1.0	0.0	0.219747665019977	1
1693	IOG	4	5	1.0	0.0	0.05257466183303397	1
1694	IOG	4	5	1.0	0.0	0.06227933851463354	1
1695	IOG	4	5	1.0	0.0	0.2186438872213497	1
1696	IOG	4	5	1.0	0.0	1.373399705753397	1
1697	IOG	4	5	1.0	0.0	0.5963242577951442	1
1698	IOG	4	5	1.0	0.0	0.2770546777596405	1
1699	IOG	4	5	1.0	0.0	0.16922182991928522	1
1700	IOG	4	5	1.0	0.0	0.10478095755406178	1
1701	IOG	4	5	1.0	0.0	0.037558598843828006	1
1702	IOG	4	5	1.0	0.0	0.388197480983407	1
1703	IOG	4	5	1.0	0.0	0.6542367768865691	1
1704	IOG	4	5	1.0	0.0	0.7662225194140193	1
1705	IOG	4	5	1.0	0.0	0.9192367832454252	1
1706	IOG	4	5	1.0	0.0	1.8136234848809694	1
1707	IOG	4	5	1.0	0.0	2.1321112776162825	1
1708	IOG	4	5	1.0	0.0	0.27345203305634036	1
1709	IOG	4	5	1.0	0.0	1.5933051088403825	1
1710	IOG	4	5	1.0	0.0	0.0952510547338272	1
1711	IOG	4	5	1.0	0.0	25.234918983899544	1
1712	IOG	4	5	1.0	0.0	0.3341711129127223	1
1713	IOG	4	5	1.0	0.0	1.5435036489995382	1
1714	IOG	4	5	1.0	0.0	0.7506997603759311	1
1715	IOG	4	5	1.0	0.0	0.2587673697863743	1
1716	IOG	4	5	1.0	0.0	2.3485432197078664	1
1717	IOG	4	5	1.0	0.0	0.06285271496081099	1
1718	IOG	4	5	1.0	0.0	0.5813917792555537	1
1719	IOG	4	5	1.0	0.0	0.2302630554649978	1
1720	IOG	4	5	1.0	0.0	1.0198207237705874	1
1721	IOG	4	5	1.0	0.0	113.37645324938381	1
1722	IOG	4	5	1.0	0.0	0.2666542171391129	1
1723	IOG	4	5	1.0	0.0	0.13978012949015753	1
1724	IOG	4	5	1.0	0.0	2.2303273880019407	1
1725	IOG	4	5	1.0	0.0	0.963799749010195	1
1726	IOG	4	5	1.0	0.0	0.20863343005992543	1
1727	IOG	4	5	1.0	0.0	0.7184705035631147	1
1728	IOG	4	5	1.0	0.0	0.15892449098700112	1
1729	IOG	4	5	1.0	0.0	11.410367111051922	1
1730	IOG	4	5	1.0	0.0	0.11165443415146895	1
1731	IOG	4	5	1.0	0.0	0.740291622002953	1
1732	IOG	4	5	1.0	0.0	2.075181992319836	1
1733	IOG	4	5	1.0	0.0	0.17583750387987926	1
1734	IOG	4	5	1.0	0.0	3.0657076277030573	1
1735	IOG	4	5	1.0	0.0	0.22508417429809893	1
1736	IOG	4	5	1.0	0.0	0.0792643555222336	1
1737	IOG	4	5	1.0	0.0	0.6072122522233785	1
1738	IOG	4	5	1.0	0.0	0.2203858568188235	1
1739	IOG	4	5	1.0	0.0	0.9924854885598571	1
1740	IOG	4	5	1.0	0.0	5.657940809651036	1
1741	IOG	4	5	1.0	0.0	1.0923100523824425	1
1742	IOG	4	5	1.0	0.0	0.6319060811182682	1
1743	IOG	4	5	1.0	0.0	0.19693978641230916	1
1744	IOG	4	5	1.0	0.0	19.838919536655812	1
1745	IOG	4	5	1.0	0.0	0.11412597189419404	1
1746	IOG	4	5	1.0	0.0	0.4761071179344863	1
1747	IOG	4	5	1.0	0.0	1064.9109929223719	1
1748	IOG	4	5	1.0	0.0	1.009860252103942	1
1749	IOG	4	5	1.0	0.0	0.43383431819512513	1
1750	IOG	4	5	1.0	0.0	0.0940782028591171	1
1751	IOG	4	5	1.0	0.0	0.9566865942923042	1
1752	IOG	4	5	1.0	0.0	0.05301980083950062	1
1753	IOG	4	5	1.0	0.0	1.003430698088736	1
1754	IOG	4	5	1.0	0.0	0.314455821057054	1
1755	IOG	4	5	1.0	0.0	0.34760246565702	1
1756	IOG	4	5	1.0	0.0	1.0216194054979473	1
1757	IOG	4	5	1.0	0.0	16.469392122763082	1
1758	IOG	4	5	1.0	0.0	0.12870979917891656	1
1759	IOG	4	5	1.0	0.0	0.22347806840385695	1
1760	IOG	4	5	1.0	0.0	2.221461126368177	1
1761	IOG	4	5	1.0	0.0	0.39472540525666533	1
1762	IOG	4	5	1.0	0.0	0.10791867485145623	1
1763	IOG	4	5	1.0	0.0	9.22864673843381	1
1764	IOG	4	5	1.0	0.0	0.25212922415488304	1
1765	IOG	4	5	1.0	0.0	0.05729035096820498	1
1766	IOG	4	5	1.0	0.0	0.2060479953422677	1
1767	IOG	4	5	1.0	0.0	0.06443569528681875	1
1768	IOG	4	5	1.0	0.0	9.704973697527029	1
1769	IOG	4	5	1.0	0.0	0.4328678229064715	1
1770	IOG	4	5	1.0	0.0	0.06346039418213188	1
1771	IOG	4	5	1.0	0.0	0.5382519499140271	1
1772	IOG	4	5	1.0	0.0	1.1604555577151963	1
1773	IOG	4	5	1.0	0.0	0.3735936068546593	1
1774	IOG	4	5	1.0	0.0	0.049729450141949356	1
1775	IOG	4	5	1.0	0.0	0.2539696886943257	1
1776	IOG	4	5	1.0	0.0	0.08721484926340997	1
1777	IOG	4	5	1.0	0.0	1.1931494962162459	1
1778	IOG	4	5	1.0	0.0	0.21386052488900423	1
1779	IOG	4	5	1.0	0.0	0.4220021807255258	1
1780	IOG	4	5	1.0	0.0	17.689692740870647	1
1781	IOG	4	5	1.0	0.0	0.03345982259814831	1
1782	IOG	4	5	1.0	0.0	1.3589149943185563	1
1783	IOG	4	5	1.0	0.0	0.3204264616298162	1
1784	IOG	4	5	1.0	0.0	0.0642739990230406	1
1785	IOG	4	5	1.0	0.0	1.1082765334917561	1
1786	IOG	4	5	1.0	0.0	0.46881819719347506	1
1787	IOG	4	5	1.0	0.0	0.16074513451004468	1
1788	IOG	4	5	1.0	0.0	0.3711041135122191	1
1789	IOG	4	5	1.0	0.0	0.026361877589594313	1
1790	IOG	4	5	1.0	0.0	0.731897650229012	1
1791	IOG	4	5	1.0	0.0	0.005186470007981335	1
1792	IOG	4	5	1.0	0.0	0.2935164114742495	1
1793	IOG	4	5	1.0	0.0	0.5852670282958706	1
1794	IOG	4	5	1.0	0.0	0.3446558788897432	1
1795	IOG	4	5	1.0	0.0	0.6682184813702767	1
1796	IOG	4	5	1.0	0.0	0.9861526137316559	1
1797	IOG	4	5	1.0	0.0	0.16258147764910222	1
1798	IOG	4	5	1.0	0.0	3.5600179716283606	1
1799	IOG	4	5	1.0	0.0	0.47417622302517237	1
1800	IOG	4	5	1.0	0.0	0.45436760080338784	1
1801	IOG	4	5	1.0	0.0	0.5617538393263284	1
1802	IOG	4	5	1.0	0.0	1.3372532365908831	1
1803	IOG	4	5	1.0	0.0	0.04508751154379248	1
1804	IOG	4	5	1.0	0.0	0.035397421131290754	1
1805	IOG	4	5	1.0	0.0	0.040594352170759684	1
1806	IOG	4	5	1.0	0.0	0.4749393454455839	1
1807	IOG	4	5	1.0	0.0	0.16489514718001141	1
1808	IOG	4	5	1.0	0.0	0.24957685299047494	1
1809	IOG	4	5	1.0	0.0	0.6980580624260397	1
1810	IOG	4	5	1.0	0.0	0.043507968030470905	1
1811	IOG	4	5	1.0	0.0	0.20895030962182873	1
1812	IOG	4	5	1.0	0.0	0.0504688465731752	1
1813	IOG	4	5	1.0	0.0	0.9292074524694793	1
1814	IOG	4	5	1.0	0.0	0.4690866733892866	1
1815	IOG	4	5	1.0	0.0	0.4331518438847862	1
1816	IOG	4	5	1.0	0.0	0.2773588054127537	1
1817	IOG	4	5	1.0	0.0	0.5259222063320741	1
1818	IOG	4	5	1.0	0.0	0.8720936207778514	1
1819	IOG	4	5	1.0	0.0	0.08418741626309603	1
1820	IOG	4	5	1.0	0.0	0.6015929983547432	1
1821	IOG	4	5	1.0	0.0	0.09809551657447306	1
1822	IOG	4	5	1.0	0.0	0.16342475518451738	1
1823	IOG	4	5	1.0	0.0	3.6546809338871413	1
1824	IOG	4	5	1.0	0.0	0.34131466343921263	1
1825	IOG	4	5	1.0	0.0	0.063470826302806	1
1826	IOG	4	5	1.0	0.0	1.697292324309731	1
1827	IOG	4	5	1.0	0.0	14.674402954501986	1
1828	IOG	4	5	1.0	0.0	0.04430175686750858	1
1829	IOG	4	5	1.0	0.0	0.2832070807083428	1
1830	IOG	4	5	1.0	0.0	22.229322923062483	1
1831	IOG	4	5	1.0	0.0	0.10278823706010473	1
1832	IOG	4	5	1.0	0.0	0.3469290986817946	1
1833	IOG	4	5	1.0	0.0	3.311957367391755	1
1834	IOG	4	5	1.0	0.0	0.13971486149245022	1
1835	IOG	4	5	1.0	0.0	16.251449365952613	1
1836	IOG	4	5	1.0	0.0	0.8618904446184101	1
1837	IOG	4	5	1.0	0.0	0.2655588976864612	1
1838	IOG	4	5	1.0	0.0	0.9488455579753988	1
1839	IOG	4	5	1.0	0.0	9.905017120495213	1
1840	IOG	4	5	1.0	0.0	0.11310796496277997	1
1841	IOG	4	5	1.0	0.0	15.749207392596151	1
1842	IOG	4	5	1.0	0.0	0.14006460400151463	1
1843	IOG	4	5	1.0	0.0	0.10850979725505705	1
1844	IOG	4	5	1.0	0.0	0.11788559460912151	1
1845	IOG	4	5	1.0	0.0	0.09528796092041086	1
1846	IOG	4	5	1.0	0.0	0.7176340991883152	1
1847	IOG	4	5	1.0	0.0	0.7258270722193881	1
1848	IOG	4	5	1.0	0.0	113.10607646992536	1
1849	IOG	4	5	1.0	0.0	0.3135284109375718	1
1850	IOG	4	5	1.0	0.0	0.8203535891636347	1
1851	IOG	4	5	1.0	0.0	1.4919237115890216	1
1852	IOG	4	5	1.0	0.0	3.6049273138796303	1
1853	IOG	4	5	1.0	0.0	12.805239447544576	1
1854	IOG	4	5	1.0	0.0	1.4394666767283466	1
1855	IOG	4	5	1.0	0.0	0.234728313691022	1
1856	IOG	4	5	1.0	0.0	0.15825649580019457	1
1857	IOG	4	5	1.0	0.0	0.05130060095024349	1
1858	IOG	4	5	1.0	0.0	0.3783210073468694	1
1859	IOG	4	5	1.0	0.0	1.4868354679958369	1
1860	IOG	4	5	1.0	0.0	0.26683088346721945	1
1861	IOG	4	5	1.0	0.0	1.2715358855883319	1
1862	IOG	4	5	1.0	0.0	1.4947042846762524	1
1863	IOG	4	5	1.0	0.0	0.909713938655683	1
1864	IOG	4	5	1.0	0.0	2.3509892816518176	1
1865	IOG	4	5	1.0	0.0	0.04238224091367597	1
1866	IOG	4	5	1.0	0.0	0.7766894839818438	1
1867	IOG	4	5	1.0	0.0	0.12078789861502623	1
1868	IOG	4	5	1.0	0.0	0.4158146432277084	1
1869	IOG	4	5	1.0	0.0	0.4527294679280507	1
1870	IOG	4	5	1.0	0.0	0.040576772112307626	1
1871	IOG	4	5	1.0	0.0	0.04696897135974478	1
1872	IOG	4	5	1.0	0.0	0.6792089149683831	1
1873	IOG	4	5	1.0	0.0	19.467705833659622	1
1874	IOG	4	5	1.0	0.0	0.47359993490943164	1
1875	IOG	4	5	1.0	0.0	0.37734510785424924	1
1876	IOG	4	5	1.0	0.0	0.607337098062574	1
1877	IOG	4	5	1.0	0.0	0.2104832446890741	1
1878	IOG	4	5	1.0	0.0	0.6040538103417143	1
1879	IOG	4	5	1.0	0.0	0.0797668546276215	1
1880	IOG	4	5	1.0	0.0	0.07208103021005563	1
1881	IOG	4	5	1.0	0.0	1.0408410872908915	1
1882	IOG	4	5	1.0	0.0	0.7103048507764523	1
1883	IOG	4	5	1.0	0.0	0.07243857413071281	1
1884	IOG	4	5	1.0	0.0	0.44751649874866617	1
1885	IOG	4	5	1.0	0.0	0.3288632484025017	1
1886	IOG	4	5	1.0	0.0	0.11409113654456401	1
1887	IOG	4	5	1.0	0.0	0.33897274551934214	1
1888	IOG	4	5	1.0	0.0	1.4509736220050604	1
1889	IOG	4	5	1.0	0.0	23.851725367216037	1
1890	IOG	4	5	1.0	0.0	0.1581829037770673	1
1891	IOG	4	5	1.0	0.0	2.87755637974323	1
1892	IOG	4	5	1.0	0.0	0.19403335059635823	1
1893	IOG	4	5	1.0	0.0	0.21241498371875772	1
1894	IOG	4	5	1.0	0.0	0.23721135889319092	1
1895	IOG	4	5	1.0	0.0	2.7699841563123084	1
1896	IOG	4	5	1.0	0.0	0.013985304464649767	1
1897	IOG	4	5	1.0	0.0	0.31162794987323716	1
1898	IOG	4	5	1.0	0.0	1.4070990704816617	1
1899	IOG	4	5	1.0	0.0	0.08160611372424154	1
1900	IOG	4	5	1.0	0.0	0.028353966000502308	1
1901	IOG	4	5	1.0	0.0	0.33311597903387435	1
1902	IOG	4	5	1.0	0.0	0.0656943878614724	1
1903	IOG	4	5	1.0	0.0	0.03181388913384057	1
1904	IOG	4	5	1.0	0.0	0.18844614458233094	1
1905	IOG	4	5	1.0	0.0	1.5092711480126706	1
1906	IOG	4	5	1.0	0.0	1.6798923142635325	1
1907	IOG	4	5	1.0	0.0	0.08096159357428842	1
1908	IOG	4	5	1.0	0.0	0.13071559358616108	1
1909	IOG	4	5	1.0	0.0	1.759106300324992	1
1910	IOG	4	5	1.0	0.0	0.07461922331299178	1
1911	IOG	4	5	1.0	0.0	0.20801470727132806	1
1912	IOG	4	5	1.0	0.0	0.7316147435131901	1
1913	IOG	4	5	1.0	0.0	0.20790354284357854	1
1914	IOG	4	5	1.0	0.0	1.2908782675431723	1
1915	IOG	4	5	1.0	0.0	0.3579311091131672	1
1916	IOG	4	5	1.0	0.0	13.184457515722862	1
1917	IOG	4	5	1.0	0.0	3.7020134580398616	1
1918	IOG	4	5	1.0	0.0	8.634418037270837	1
1919	IOG	4	5	1.0	0.0	0.6777406728783076	1
1920	IOG	4	5	1.0	0.0	0.12994585616369597	1
1921	IOG	4	5	1.0	0.0	0.19123530002116734	1
1922	IOG	4	5	1.0	0.0	6.637407851914471	1
1923	IOG	4	5	1.0	0.0	0.3412711036108401	1
1924	IOG	4	5	1.0	0.0	0.1025169680614067	1
1925	IOG	4	5	1.0	0.0	1.1838907594061188	1
1926	IOG	4	5	1.0	0.0	0.19605459276898055	1
1927	IOG	4	5	1.0	0.0	0.04377265689422272	1
1928	IOG	4	5	1.0	0.0	0.508869263862597	1
1929	IOG	4	5	1.0	0.0	0.2739584428656049	1
1930	IOG	4	5	1.0	0.0	1.3198884662748875	1
1931	IOG	4	5	1.0	0.0	15.55746444580777	1
1932	IOG	4	5	1.0	0.0	0.1584311947025801	1
1933	IOG	4	5	1.0	0.0	0.2141286331083781	1
1934	IOG	4	5	1.0	0.0	0.07923264908098168	1
1935	IOG	4	5	1.0	0.0	0.0054739645022553	1
1936	IOG	4	5	1.0	0.0	1.3732763664301273	1
1937	IOG	4	5	1.0	0.0	0.21160049159688726	1
1938	IOG	4	5	1.0	0.0	0.9238860812703331	1
1939	IOG	4	5	1.0	0.0	1.1425135396981807	1
1940	IOG	4	5	1.0	0.0	0.8661986685385564	1
1941	IOG	4	5	1.0	0.0	0.06925765266379741	1
1942	IOG	4	5	1.0	0.0	2.9533046125331737	1
1943	IOG	4	5	1.0	0.0	0.47125286216104656	1
1944	IOG	4	5	1.0	0.0	19.37636023062673	1
1945	IOG	4	5	1.0	0.0	0.567337408856235	1
1946	IOG	4	5	1.0	0.0	0.5859777313849337	1
1947	IOG	4	5	1.0	0.0	0.5284418413427182	1
1948	IOG	4	5	1.0	0.0	0.15320717748819662	1
1949	IOG	4	5	1.0	0.0	1.0252974871251253	1
1950	IOG	4	5	1.0	0.0	1.2383621422447018	1
1951	IOG	4	5	1.0	0.0	0.3844120782560042	1
1952	IOG	4	5	1.0	0.0	0.11816759707718459	1
1953	IOG	4	5	1.0	0.0	0.03484773479574767	1
1954	IOG	4	5	1.0	0.0	0.47539900550541814	1
1955	IOG	4	5	1.0	0.0	0.04862725153658889	1
1956	IOG	4	5	1.0	0.0	0.48918749021080776	1
1957	IOG	4	5	1.0	0.0	0.12926160724962885	1
1958	IOG	4	5	1.0	0.0	0.13181799826325336	1
1959	IOG	4	5	1.0	0.0	0.28784850556373304	1
1960	IOG	4	5	1.0	0.0	0.43437461705122427	1
1961	IOG	4	5	1.0	0.0	3.5914089121454813	1
1962	IOG	4	5	1.0	0.0	1.3889634533257098	1
1963	IOG	4	5	1.0	0.0	0.7870902316023121	1
1964	IOG	4	5	1.0	0.0	0.04229755792654063	1
1965	IOG	4	5	1.0	0.0	0.5218757085382215	1
1966	IOG	4	5	1.0	0.0	0.039029699243048006	1
1967	IOG	4	5	1.0	0.0	0.7004814212599249	1
1968	IOG	4	5	1.0	0.0	0.012720543945446163	1
1969	IOG	4	5	1.0	0.0	215629.38518055002	1
1970	IOG	4	5	1.0	0.0	0.5790817008511933	1
1971	IOG	4	5	1.0	0.0	19.605749869620393	1
1972	IOG	4	5	1.0	0.0	0.33998685940969675	1
1973	IOG	4	5	1.0	0.0	1.77871125988473	1
1974	IOG	4	5	1.0	0.0	0.48958583337419087	1
1975	IOG	4	5	1.0	0.0	0.7030718102008766	1
1976	IOG	4	5	1.0	0.0	0.3545972467845019	1
1977	IOG	4	5	1.0	0.0	0.9155512098352993	1
1978	IOG	4	5	1.0	0.0	27.604714492899227	1
1979	IOG	4	5	1.0	0.0	1.3579052199275847	1
1980	IOG	4	5	1.0	0.0	0.24352919100056442	1
1981	IOG	4	5	1.0	0.0	0.508274179108368	1
1982	IOG	4	5	1.0	0.0	17.828144003783198	1
1983	IOG	4	5	1.0	0.0	0.2470199391408252	1
1984	IOG	4	5	1.0	0.0	0.9731521656240614	1
1985	IOG	4	5	1.0	0.0	0.372819574144305	1
1986	IOG	4	5	1.0	0.0	0.9461517907830275	1
1987	IOG	4	5	1.0	0.0	0.0418174224104352	1
1988	IOG	4	5	1.0	0.0	1.1892407920182846	1
1989	IOG	4	5	1.0	0.0	0.869685486847703	1
1990	IOG	4	5	1.0	0.0	0.025843674080274902	1
1991	IOG	4	5	1.0	0.0	0.12148037522311594	1
1992	IOG	4	5	1.0	0.0	0.8461020236504411	1
1993	IOG	4	5	1.0	0.0	0.6847041495130004	1
1994	IOG	4	5	1.0	0.0	0.020653768202251663	1
1995	IOG	4	5	1.0	0.0	0.7295163663605153	1
1996	IOG	4	5	1.0	0.0	0.14983761563664733	1
1997	IOG	4	5	1.0	0.0	0.03620411372453817	1
1998	IOG	4	5	1.0	0.0	15.277860943900823	1
[truncated: 11,501 more rows]
