# Supplementary material for: Idiosyncratic, Retinotopic Bias in Face Identification Modulated by Familiarity
Source: eNeuro. 2018 Oct 4;5(5):ENEURO.0054-18.2018. doi: 10.1523/ENEURO.0054-18.2018 (PMC6171739; doi:10.1523/ENEURO.0054-18.2018)
Supplement: Extended Data — The archive contains data from both experiments, as well as the analysis scripts. Download Extended Data 1, ZIP file. [file sup_enu-eN-NWR-0054-18-s02.zip › famretino2-3.0.0/model/outputs/sim-02_task-face_increase_units_fixgain_500sim.csv]

	roi	ratio	n_voxels	gain	rf_increase	value	b_units
0	IOG	1	2	1.0	0.0	0.7671352393863009	1
1	IOG	1	2	1.0	0.0	0.6952776845088509	1
2	IOG	1	2	1.0	0.0	0.13541280490231755	1
3	IOG	1	2	1.0	0.0	1.1838286644707336	1
4	IOG	1	2	1.0	0.0	1.1275133957340335	1
5	IOG	1	2	1.0	0.0	2.7097481313944654	1
6	IOG	1	2	1.0	0.0	0.7714120299493277	1
7	IOG	1	2	1.0	0.0	0.7854464612701588	1
8	IOG	1	2	1.0	0.0	0.0872892790900308	1
9	IOG	1	2	1.0	0.0	4.592861317749092	1
10	IOG	1	2	1.0	0.0	0.3079188146475624	1
11	IOG	1	2	1.0	0.0	0.05764699443110947	1
12	IOG	1	2	1.0	0.0	0.202830928432161	1
13	IOG	1	2	1.0	0.0	0.06837741344771714	1
14	IOG	1	2	1.0	0.0	1.0856468701045985	1
15	IOG	1	2	1.0	0.0	0.20033314721906703	1
16	IOG	1	2	1.0	0.0	0.5588451820677964	1
17	IOG	1	2	1.0	0.0	0.6173682072102178	1
18	IOG	1	2	1.0	0.0	0.4807244605931539	1
19	IOG	1	2	1.0	0.0	0.9762845283727182	1
20	IOG	1	2	1.0	0.0	0.7847807367068189	1
21	IOG	1	2	1.0	0.0	1.789164005804083	1
22	IOG	1	2	1.0	0.0	0.7244870789571012	1
23	IOG	1	2	1.0	0.0	0.037952510968184715	1
24	IOG	1	2	1.0	0.0	0.49482124041440767	1
25	IOG	1	2	1.0	0.0	0.4826638046321515	1
26	IOG	1	2	1.0	0.0	0.7222071372692992	1
27	IOG	1	2	1.0	0.0	0.4244192705580783	1
28	IOG	1	2	1.0	0.0	0.7106610189101592	1
29	IOG	1	2	1.0	0.0	1.5754328604208874	1
30	IOG	1	2	1.0	0.0	0.2515125136171455	1
31	IOG	1	2	1.0	0.0	0.1784353469260019	1
32	IOG	1	2	1.0	0.0	1.781979551328605	1
33	IOG	1	2	1.0	0.0	0.6704586118397147	1
34	IOG	1	2	1.0	0.0	0.4027701486364017	1
35	IOG	1	2	1.0	0.0	1.1625305976820979	1
36	IOG	1	2	1.0	0.0	3.6844395990517214	1
37	IOG	1	2	1.0	0.0	0.7114034364689172	1
38	IOG	1	2	1.0	0.0	0.6609318415732648	1
39	IOG	1	2	1.0	0.0	20.692111388870195	1
40	IOG	1	2	1.0	0.0	2.2989415930762376	1
41	IOG	1	2	1.0	0.0	0.09967924779147806	1
42	IOG	1	2	1.0	0.0	1.2811041625462756	1
43	IOG	1	2	1.0	0.0	1.0264509076346273	1
44	IOG	1	2	1.0	0.0	0.9439983000876051	1
45	IOG	1	2	1.0	0.0	0.07132458940909887	1
46	IOG	1	2	1.0	0.0	0.06639329336051294	1
47	IOG	1	2	1.0	0.0	1.00064418514604	1
48	IOG	1	2	1.0	0.0	4.349647275366428	1
49	IOG	1	2	1.0	0.0	0.16348133468687553	1
50	IOG	1	2	1.0	0.0	0.0221304353072262	1
51	IOG	1	2	1.0	0.0	3.75473654641402	1
52	IOG	1	2	1.0	0.0	0.40630924165786325	1
53	IOG	1	2	1.0	0.0	32.420067315032824	1
54	IOG	1	2	1.0	0.0	37.3760857702838	1
55	IOG	1	2	1.0	0.0	0.17714800652629045	1
56	IOG	1	2	1.0	0.0	0.7750407251383116	1
57	IOG	1	2	1.0	0.0	0.382230606927939	1
58	IOG	1	2	1.0	0.0	0.9048554611720661	1
59	IOG	1	2	1.0	0.0	0.03966678223557678	1
60	IOG	1	2	1.0	0.0	4.126996591091679	1
61	IOG	1	2	1.0	0.0	14.156289393744984	1
62	IOG	1	2	1.0	0.0	0.14559303871438953	1
63	IOG	1	2	1.0	0.0	0.6189905209015801	1
64	IOG	1	2	1.0	0.0	0.5980220861329588	1
65	IOG	1	2	1.0	0.0	1.1642375094075976	1
66	IOG	1	2	1.0	0.0	111.75998662026134	1
67	IOG	1	2	1.0	0.0	0.8606291279317455	1
68	IOG	1	2	1.0	0.0	0.1633153271199624	1
69	IOG	1	2	1.0	0.0	10.239474071482306	1
70	IOG	1	2	1.0	0.0	5.962761678261265	1
71	IOG	1	2	1.0	0.0	1.1920473656322923	1
72	IOG	1	2	1.0	0.0	0.1694166642911491	1
73	IOG	1	2	1.0	0.0	1.5971766506287075	1
74	IOG	1	2	1.0	0.0	0.34258233802856525	1
75	IOG	1	2	1.0	0.0	0.22066669058129196	1
76	IOG	1	2	1.0	0.0	0.10183999289040227	1
77	IOG	1	2	1.0	0.0	0.37646378641557404	1
78	IOG	1	2	1.0	0.0	6.757432340922998	1
79	IOG	1	2	1.0	0.0	0.1614081610570296	1
80	IOG	1	2	1.0	0.0	0.009417907961336468	1
81	IOG	1	2	1.0	0.0	0.8126223762828981	1
82	IOG	1	2	1.0	0.0	1.6679029719132397	1
83	IOG	1	2	1.0	0.0	0.4486467387981059	1
84	IOG	1	2	1.0	0.0	0.6796240786351165	1
85	IOG	1	2	1.0	0.0	2.2007801273945664	1
86	IOG	1	2	1.0	0.0	1.511501364459281	1
87	IOG	1	2	1.0	0.0	0.7274789767818752	1
88	IOG	1	2	1.0	0.0	0.5461855548897058	1
89	IOG	1	2	1.0	0.0	0.9263723850147887	1
90	IOG	1	2	1.0	0.0	1.8147572171617183	1
91	IOG	1	2	1.0	0.0	0.6505239960489089	1
92	IOG	1	2	1.0	0.0	1.5592319660159686	1
93	IOG	1	2	1.0	0.0	0.3721204384810519	1
94	IOG	1	2	1.0	0.0	2.6944330023745144	1
95	IOG	1	2	1.0	0.0	0.47041145843203025	1
96	IOG	1	2	1.0	0.0	0.12060049445456231	1
97	IOG	1	2	1.0	0.0	0.10384003403993743	1
98	IOG	1	2	1.0	0.0	0.6720405825999709	1
99	IOG	1	2	1.0	0.0	0.03547179306663885	1
100	IOG	1	2	1.0	0.0	0.6759811148199708	1
101	IOG	1	2	1.0	0.0	0.585833069539391	1
102	IOG	1	2	1.0	0.0	1.6980505077648818	1
103	IOG	1	2	1.0	0.0	0.39204589375892507	1
104	IOG	1	2	1.0	0.0	14.33737386168866	1
105	IOG	1	2	1.0	0.0	0.24319265445005053	1
106	IOG	1	2	1.0	0.0	0.7981910997960672	1
107	IOG	1	2	1.0	0.0	4.082043844297542	1
108	IOG	1	2	1.0	0.0	0.06762555064620401	1
109	IOG	1	2	1.0	0.0	1.6944307635622207	1
110	IOG	1	2	1.0	0.0	1.5018151602853975	1
111	IOG	1	2	1.0	0.0	0.19106916055930762	1
112	IOG	1	2	1.0	0.0	0.0960630753510533	1
113	IOG	1	2	1.0	0.0	0.6082534504690974	1
114	IOG	1	2	1.0	0.0	0.9723395942320582	1
115	IOG	1	2	1.0	0.0	0.2732428119306105	1
116	IOG	1	2	1.0	0.0	1.3645423251130444	1
117	IOG	1	2	1.0	0.0	0.5554170495033378	1
118	IOG	1	2	1.0	0.0	1.7769534915366607	1
119	IOG	1	2	1.0	0.0	1.0925163326326153	1
120	IOG	1	2	1.0	0.0	5.673615291143121	1
121	IOG	1	2	1.0	0.0	1.7315654856946052	1
122	IOG	1	2	1.0	0.0	0.20835866160264155	1
123	IOG	1	2	1.0	0.0	0.05637989748767606	1
124	IOG	1	2	1.0	0.0	0.3340846576813559	1
125	IOG	1	2	1.0	0.0	0.34817176633855373	1
126	IOG	1	2	1.0	0.0	0.8388179657562089	1
127	IOG	1	2	1.0	0.0	0.13048750985801402	1
128	IOG	1	2	1.0	0.0	0.7634419696261547	1
129	IOG	1	2	1.0	0.0	0.52314266293976	1
130	IOG	1	2	1.0	0.0	1.9169376854527793	1
131	IOG	1	2	1.0	0.0	0.6619700898299263	1
132	IOG	1	2	1.0	0.0	0.9821403553917283	1
133	IOG	1	2	1.0	0.0	1.002472712864726	1
134	IOG	1	2	1.0	0.0	0.1538061625684211	1
135	IOG	1	2	1.0	0.0	0.33159842076814927	1
136	IOG	1	2	1.0	0.0	0.49071304554803347	1
137	IOG	1	2	1.0	0.0	1.030328020450516	1
138	IOG	1	2	1.0	0.0	0.2897854095635498	1
139	IOG	1	2	1.0	0.0	2.333584633911502	1
140	IOG	1	2	1.0	0.0	0.2020426072474388	1
141	IOG	1	2	1.0	0.0	0.8967479572869264	1
142	IOG	1	2	1.0	0.0	0.2496846772879069	1
143	IOG	1	2	1.0	0.0	0.22964987319045072	1
144	IOG	1	2	1.0	0.0	2.1222112887270104	1
145	IOG	1	2	1.0	0.0	0.1375292784140164	1
146	IOG	1	2	1.0	0.0	2.0117069780408277	1
147	IOG	1	2	1.0	0.0	1.0529472938354667	1
148	IOG	1	2	1.0	0.0	0.9883904095731915	1
149	IOG	1	2	1.0	0.0	0.9047513966749192	1
150	IOG	1	2	1.0	0.0	0.7974730614658774	1
151	IOG	1	2	1.0	0.0	3.1237945315005966	1
152	IOG	1	2	1.0	0.0	52.609673535340946	1
153	IOG	1	2	1.0	0.0	0.5901913628127077	1
154	IOG	1	2	1.0	0.0	3.5173811586616077	1
155	IOG	1	2	1.0	0.0	0.4911052093179386	1
156	IOG	1	2	1.0	0.0	0.7638341395630527	1
157	IOG	1	2	1.0	0.0	1.1524016528966063	1
158	IOG	1	2	1.0	0.0	1.8776317162579796	1
159	IOG	1	2	1.0	0.0	1.220430394149075	1
160	IOG	1	2	1.0	0.0	1.044776313405815	1
161	IOG	1	2	1.0	0.0	37.75484032916493	1
162	IOG	1	2	1.0	0.0	0.8346755434784244	1
163	IOG	1	2	1.0	0.0	0.050050725162684676	1
164	IOG	1	2	1.0	0.0	2.199272186037274	1
165	IOG	1	2	1.0	0.0	0.9567021222077672	1
166	IOG	1	2	1.0	0.0	43.311260956588576	1
167	IOG	1	2	1.0	0.0	1.12036706332573	1
168	IOG	1	2	1.0	0.0	1.4499972739695728	1
169	IOG	1	2	1.0	0.0	0.1246558929404812	1
170	IOG	1	2	1.0	0.0	0.19268478436205982	1
171	IOG	1	2	1.0	0.0	1.5400634626944623	1
172	IOG	1	2	1.0	0.0	2138.4986725740214	1
173	IOG	1	2	1.0	0.0	0.021127954460759536	1
174	IOG	1	2	1.0	0.0	0.20123911988780563	1
175	IOG	1	2	1.0	0.0	0.1132851854294535	1
176	IOG	1	2	1.0	0.0	1.252109246665074	1
177	IOG	1	2	1.0	0.0	0.8417397399164483	1
178	IOG	1	2	1.0	0.0	1.6773926565910418	1
179	IOG	1	2	1.0	0.0	0.43079772610047007	1
180	IOG	1	2	1.0	0.0	0.7033292589440973	1
181	IOG	1	2	1.0	0.0	1.1450810376287472	1
182	IOG	1	2	1.0	0.0	22.97508943169736	1
183	IOG	1	2	1.0	0.0	0.15357180345156002	1
184	IOG	1	2	1.0	0.0	0.2923125096315078	1
185	IOG	1	2	1.0	0.0	0.9703715729584832	1
186	IOG	1	2	1.0	0.0	0.14487846978224644	1
187	IOG	1	2	1.0	0.0	3.718553814758751	1
188	IOG	1	2	1.0	0.0	0.16120472013126533	1
189	IOG	1	2	1.0	0.0	0.3876073296135327	1
190	IOG	1	2	1.0	0.0	20.96858945785602	1
191	IOG	1	2	1.0	0.0	0.47520163567107426	1
192	IOG	1	2	1.0	0.0	0.6079732981023035	1
193	IOG	1	2	1.0	0.0	0.7682731457745052	1
194	IOG	1	2	1.0	0.0	0.7021638998828789	1
195	IOG	1	2	1.0	0.0	2.0354575248127675	1
196	IOG	1	2	1.0	0.0	0.5865218730931552	1
197	IOG	1	2	1.0	0.0	0.0939944545831765	1
198	IOG	1	2	1.0	0.0	0.6618815401762423	1
199	IOG	1	2	1.0	0.0	0.6760880446419806	1
200	IOG	1	2	1.0	0.0	0.6099722488800932	1
201	IOG	1	2	1.0	0.0	196.26853638165974	1
202	IOG	1	2	1.0	0.0	1.2006755297974705	1
203	IOG	1	2	1.0	0.0	0.2276055881397096	1
204	IOG	1	2	1.0	0.0	1.5246918715877251	1
205	IOG	1	2	1.0	0.0	1.7161525776491169	1
206	IOG	1	2	1.0	0.0	1.5153328369635304	1
207	IOG	1	2	1.0	0.0	0.003544812294410914	1
208	IOG	1	2	1.0	0.0	0.06438762570821654	1
209	IOG	1	2	1.0	0.0	1.385684419617411	1
210	IOG	1	2	1.0	0.0	1.0533123639902224	1
211	IOG	1	2	1.0	0.0	1.4060987391900182	1
212	IOG	1	2	1.0	0.0	1.716457931729976	1
213	IOG	1	2	1.0	0.0	25.60439388526249	1
214	IOG	1	2	1.0	0.0	2.4060653733764066	1
215	IOG	1	2	1.0	0.0	2.9889881752978162	1
216	IOG	1	2	1.0	0.0	0.3061323064346586	1
217	IOG	1	2	1.0	0.0	0.8067771006408626	1
218	IOG	1	2	1.0	0.0	0.004822609280130597	1
219	IOG	1	2	1.0	0.0	0.4056648340884236	1
220	IOG	1	2	1.0	0.0	0.9179723551593801	1
221	IOG	1	2	1.0	0.0	1.524398557866231	1
222	IOG	1	2	1.0	0.0	0.05608775046536594	1
223	IOG	1	2	1.0	0.0	0.12748334709283865	1
224	IOG	1	2	1.0	0.0	0.13604842512098433	1
225	IOG	1	2	1.0	0.0	0.4237132589084954	1
226	IOG	1	2	1.0	0.0	0.006541659853822078	1
227	IOG	1	2	1.0	0.0	3.9448815739538743	1
228	IOG	1	2	1.0	0.0	0.28530478378110824	1
229	IOG	1	2	1.0	0.0	0.3935587826451143	1
230	IOG	1	2	1.0	0.0	0.2555700508513464	1
231	IOG	1	2	1.0	0.0	0.6092243075264803	1
232	IOG	1	2	1.0	0.0	0.780762812894224	1
233	IOG	1	2	1.0	0.0	0.15829629170154091	1
234	IOG	1	2	1.0	0.0	0.15359745969199678	1
235	IOG	1	2	1.0	0.0	0.06477181702776594	1
236	IOG	1	2	1.0	0.0	0.39331976668006635	1
237	IOG	1	2	1.0	0.0	0.188515260435207	1
238	IOG	1	2	1.0	0.0	1.4037508644475394	1
239	IOG	1	2	1.0	0.0	4.442606864743173	1
240	IOG	1	2	1.0	0.0	0.24680627678113395	1
241	IOG	1	2	1.0	0.0	0.18160973538147188	1
242	IOG	1	2	1.0	0.0	35.28413556298557	1
243	IOG	1	2	1.0	0.0	0.1322858144665306	1
244	IOG	1	2	1.0	0.0	1.002850747370518	1
245	IOG	1	2	1.0	0.0	6.518697906943203	1
246	IOG	1	2	1.0	0.0	0.30241191448821003	1
247	IOG	1	2	1.0	0.0	0.6188744872943096	1
248	IOG	1	2	1.0	0.0	0.20248943136001707	1
249	IOG	1	2	1.0	0.0	0.7821901398874714	1
250	IOG	1	2	1.0	0.0	2.6220073211254875	1
251	IOG	1	2	1.0	0.0	13.159880101540944	1
252	IOG	1	2	1.0	0.0	0.5519667627959635	1
253	IOG	1	2	1.0	0.0	1.8048932601164696	1
254	IOG	1	2	1.0	0.0	0.5117307767433418	1
255	IOG	1	2	1.0	0.0	0.6563224855548411	1
256	IOG	1	2	1.0	0.0	12.525093503474103	1
257	IOG	1	2	1.0	0.0	0.6891362850412004	1
258	IOG	1	2	1.0	0.0	0.04180943293643013	1
259	IOG	1	2	1.0	0.0	3.9323682940827314	1
260	IOG	1	2	1.0	0.0	2.4377144367710515	1
261	IOG	1	2	1.0	0.0	0.09939748796291056	1
262	IOG	1	2	1.0	0.0	0.070377464038143	1
263	IOG	1	2	1.0	0.0	0.49109260137284294	1
264	IOG	1	2	1.0	0.0	8.14897921009605	1
265	IOG	1	2	1.0	0.0	0.6073487165388045	1
266	IOG	1	2	1.0	0.0	0.47719895299776177	1
267	IOG	1	2	1.0	0.0	1.145009253521482	1
268	IOG	1	2	1.0	0.0	0.0584860149529415	1
269	IOG	1	2	1.0	0.0	0.33889629961900297	1
270	IOG	1	2	1.0	0.0	0.009067496853363761	1
271	IOG	1	2	1.0	0.0	0.2173969615207466	1
272	IOG	1	2	1.0	0.0	0.384324127648258	1
273	IOG	1	2	1.0	0.0	0.41991177312131955	1
274	IOG	1	2	1.0	0.0	0.022665116268082482	1
275	IOG	1	2	1.0	0.0	0.11010509191050227	1
276	IOG	1	2	1.0	0.0	0.29024442674937084	1
277	IOG	1	2	1.0	0.0	0.2665793043889924	1
278	IOG	1	2	1.0	0.0	6.037666071363651	1
279	IOG	1	2	1.0	0.0	1.290575514228218	1
280	IOG	1	2	1.0	0.0	1423.387346059541	1
281	IOG	1	2	1.0	0.0	0.161359143230291	1
282	IOG	1	2	1.0	0.0	2.063054384245155	1
283	IOG	1	2	1.0	0.0	0.5930018718751452	1
284	IOG	1	2	1.0	0.0	0.1572809781635361	1
285	IOG	1	2	1.0	0.0	6.7884649109779716	1
286	IOG	1	2	1.0	0.0	0.03643826459552904	1
287	IOG	1	2	1.0	0.0	0.8510965552313083	1
288	IOG	1	2	1.0	0.0	0.2318205039942292	1
289	IOG	1	2	1.0	0.0	0.017707348929573066	1
290	IOG	1	2	1.0	0.0	0.6756538370410675	1
291	IOG	1	2	1.0	0.0	1.2480638826268529	1
292	IOG	1	2	1.0	0.0	11.810647052856677	1
293	IOG	1	2	1.0	0.0	0.3189867357499115	1
294	IOG	1	2	1.0	0.0	3.134747133363233	1
295	IOG	1	2	1.0	0.0	0.6960897671205308	1
296	IOG	1	2	1.0	0.0	0.13519665080424842	1
297	IOG	1	2	1.0	0.0	0.12716647573716636	1
298	IOG	1	2	1.0	0.0	443.01282699373246	1
299	IOG	1	2	1.0	0.0	0.9588228567386463	1
300	IOG	1	2	1.0	0.0	1.4609256132609385	1
301	IOG	1	2	1.0	0.0	0.45953848773300454	1
302	IOG	1	2	1.0	0.0	7640.373743226113	1
303	IOG	1	2	1.0	0.0	0.23168663865308295	1
304	IOG	1	2	1.0	0.0	0.19219707841137362	1
305	IOG	1	2	1.0	0.0	0.08025638212262938	1
306	IOG	1	2	1.0	0.0	0.67799618004717	1
307	IOG	1	2	1.0	0.0	0.6828134393657643	1
308	IOG	1	2	1.0	0.0	0.5335537949179183	1
309	IOG	1	2	1.0	0.0	0.26228759040788757	1
310	IOG	1	2	1.0	0.0	1.5622679894942975	1
311	IOG	1	2	1.0	0.0	0.507137593052503	1
312	IOG	1	2	1.0	0.0	20.228634012079052	1
313	IOG	1	2	1.0	0.0	0.10206175177023674	1
314	IOG	1	2	1.0	0.0	0.1717454003485085	1
315	IOG	1	2	1.0	0.0	4.540893200277074	1
316	IOG	1	2	1.0	0.0	1.8581439104414854	1
317	IOG	1	2	1.0	0.0	1082.5640137966516	1
318	IOG	1	2	1.0	0.0	0.16108269886982324	1
319	IOG	1	2	1.0	0.0	0.23532431442689158	1
320	IOG	1	2	1.0	0.0	0.36296600950308855	1
321	IOG	1	2	1.0	0.0	0.6825039970429153	1
322	IOG	1	2	1.0	0.0	0.30998617017277846	1
323	IOG	1	2	1.0	0.0	5.9786761750084425	1
324	IOG	1	2	1.0	0.0	5.218618907105734	1
325	IOG	1	2	1.0	0.0	0.8976862424994009	1
326	IOG	1	2	1.0	0.0	0.4684856192017194	1
327	IOG	1	2	1.0	0.0	0.14871979728213522	1
328	IOG	1	2	1.0	0.0	1.659722153590578	1
329	IOG	1	2	1.0	0.0	0.9493715592918804	1
330	IOG	1	2	1.0	0.0	0.5683623894954893	1
331	IOG	1	2	1.0	0.0	0.2201698136841432	1
332	IOG	1	2	1.0	0.0	0.06669677753013045	1
333	IOG	1	2	1.0	0.0	0.224063195662713	1
334	IOG	1	2	1.0	0.0	1.2070072705142796	1
335	IOG	1	2	1.0	0.0	0.8215198848090941	1
336	IOG	1	2	1.0	0.0	86.84093315395029	1
337	IOG	1	2	1.0	0.0	0.5305825684972483	1
338	IOG	1	2	1.0	0.0	0.1656119901923683	1
339	IOG	1	2	1.0	0.0	2.545401278712624	1
340	IOG	1	2	1.0	0.0	29.282081457588156	1
341	IOG	1	2	1.0	0.0	3.003293220837929	1
342	IOG	1	2	1.0	0.0	0.1639354883684091	1
343	IOG	1	2	1.0	0.0	0.9073364425753386	1
344	IOG	1	2	1.0	0.0	17.685185314005402	1
345	IOG	1	2	1.0	0.0	3.662694439982041	1
346	IOG	1	2	1.0	0.0	0.6294879414672383	1
347	IOG	1	2	1.0	0.0	0.7778328039212012	1
348	IOG	1	2	1.0	0.0	0.3163503361342012	1
349	IOG	1	2	1.0	0.0	0.08010087418363694	1
350	IOG	1	2	1.0	0.0	0.2650144096387725	1
351	IOG	1	2	1.0	0.0	0.5329084036074573	1
352	IOG	1	2	1.0	0.0	2.857701606286371	1
353	IOG	1	2	1.0	0.0	1.488295664100056	1
354	IOG	1	2	1.0	0.0	1.828514659830214	1
355	IOG	1	2	1.0	0.0	0.08572240467179054	1
356	IOG	1	2	1.0	0.0	0.02874009456050751	1
357	IOG	1	2	1.0	0.0	0.21962501555510197	1
358	IOG	1	2	1.0	0.0	1.0872670999539922	1
359	IOG	1	2	1.0	0.0	0.27182724665215213	1
360	IOG	1	2	1.0	0.0	0.49748777693527435	1
361	IOG	1	2	1.0	0.0	0.10618914360550352	1
362	IOG	1	2	1.0	0.0	0.15954074991296868	1
363	IOG	1	2	1.0	0.0	3.9160698457751337	1
364	IOG	1	2	1.0	0.0	0.04724299469510594	1
365	IOG	1	2	1.0	0.0	3.4553892407668734	1
366	IOG	1	2	1.0	0.0	0.7491871339640128	1
367	IOG	1	2	1.0	0.0	0.4369783082151718	1
368	IOG	1	2	1.0	0.0	0.5902981994397869	1
369	IOG	1	2	1.0	0.0	2.3538621314287984	1
370	IOG	1	2	1.0	0.0	1.190772058687257	1
371	IOG	1	2	1.0	0.0	0.24759616026610565	1
372	IOG	1	2	1.0	0.0	0.26476029987507665	1
373	IOG	1	2	1.0	0.0	31.442918239765312	1
374	IOG	1	2	1.0	0.0	0.1142003850136492	1
375	IOG	1	2	1.0	0.0	0.32309737658121296	1
376	IOG	1	2	1.0	0.0	0.3886455085945072	1
377	IOG	1	2	1.0	0.0	0.23574722022198716	1
378	IOG	1	2	1.0	0.0	6.165077583845083	1
379	IOG	1	2	1.0	0.0	1.3937419952396999	1
380	IOG	1	2	1.0	0.0	5.389048914084059	1
381	IOG	1	2	1.0	0.0	0.07798172299764405	1
382	IOG	1	2	1.0	0.0	1.9544882015227325	1
383	IOG	1	2	1.0	0.0	0.923157086260508	1
384	IOG	1	2	1.0	0.0	0.45054818429510907	1
385	IOG	1	2	1.0	0.0	0.7335710810877734	1
386	IOG	1	2	1.0	0.0	0.7612195584827761	1
387	IOG	1	2	1.0	0.0	0.18076193845153654	1
388	IOG	1	2	1.0	0.0	0.41788422389915214	1
389	IOG	1	2	1.0	0.0	0.449620655867692	1
390	IOG	1	2	1.0	0.0	0.12531845530548474	1
391	IOG	1	2	1.0	0.0	1.7256298962347718	1
392	IOG	1	2	1.0	0.0	0.0013617100086333134	1
393	IOG	1	2	1.0	0.0	8.328865138695472	1
394	IOG	1	2	1.0	0.0	0.09746445580057808	1
395	IOG	1	2	1.0	0.0	11.727610406576975	1
396	IOG	1	2	1.0	0.0	8.529337212216868	1
397	IOG	1	2	1.0	0.0	0.7343551326384687	1
398	IOG	1	2	1.0	0.0	0.5657989063263388	1
399	IOG	1	2	1.0	0.0	0.4690130227969728	1
400	IOG	1	2	1.0	0.0	1.9593645198265983	1
401	IOG	1	2	1.0	0.0	0.7979840784826328	1
402	IOG	1	2	1.0	0.0	1.3726745611917965	1
403	IOG	1	2	1.0	0.0	0.09275983015738219	1
404	IOG	1	2	1.0	0.0	11.783408695897517	1
405	IOG	1	2	1.0	0.0	2.579486109548726	1
406	IOG	1	2	1.0	0.0	0.29442464790258366	1
407	IOG	1	2	1.0	0.0	0.029472801543904064	1
408	IOG	1	2	1.0	0.0	1.3922472707633557	1
409	IOG	1	2	1.0	0.0	0.19630156892427514	1
410	IOG	1	2	1.0	0.0	1.5178337602120457	1
411	IOG	1	2	1.0	0.0	0.3897893491862343	1
412	IOG	1	2	1.0	0.0	1.5785417367074217	1
413	IOG	1	2	1.0	0.0	0.4336184545586654	1
414	IOG	1	2	1.0	0.0	0.235978325129564	1
415	IOG	1	2	1.0	0.0	0.5563687805320455	1
416	IOG	1	2	1.0	0.0	0.20407450743970806	1
417	IOG	1	2	1.0	0.0	3.4657114901046095	1
418	IOG	1	2	1.0	0.0	0.3302114578628711	1
419	IOG	1	2	1.0	0.0	0.23672215577499045	1
420	IOG	1	2	1.0	0.0	0.1607289092498765	1
421	IOG	1	2	1.0	0.0	0.4551912630618724	1
422	IOG	1	2	1.0	0.0	0.9490125777851259	1
423	IOG	1	2	1.0	0.0	0.09196191233933709	1
424	IOG	1	2	1.0	0.0	2.3040975351603157	1
425	IOG	1	2	1.0	0.0	0.530740558924287	1
426	IOG	1	2	1.0	0.0	0.3710511048716493	1
427	IOG	1	2	1.0	0.0	1.376701083077065	1
428	IOG	1	2	1.0	0.0	0.012501393751954144	1
429	IOG	1	2	1.0	0.0	0.2715879761793916	1
430	IOG	1	2	1.0	0.0	0.5134384095575674	1
431	IOG	1	2	1.0	0.0	0.07918466615429803	1
432	IOG	1	2	1.0	0.0	0.18350789298716633	1
433	IOG	1	2	1.0	0.0	0.09488528442095207	1
434	IOG	1	2	1.0	0.0	1.1264397465555118	1
435	IOG	1	2	1.0	0.0	70.66426587104503	1
436	IOG	1	2	1.0	0.0	0.05621691702547909	1
437	IOG	1	2	1.0	0.0	0.20074020848307284	1
438	IOG	1	2	1.0	0.0	0.6550105859515576	1
439	IOG	1	2	1.0	0.0	26.576108889703924	1
440	IOG	1	2	1.0	0.0	0.9092471274965797	1
441	IOG	1	2	1.0	0.0	26.085070633188323	1
442	IOG	1	2	1.0	0.0	1.13601764191922	1
443	IOG	1	2	1.0	0.0	1.6800322670851466	1
444	IOG	1	2	1.0	0.0	1.4462126963503965	1
445	IOG	1	2	1.0	0.0	1.096355194614869	1
446	IOG	1	2	1.0	0.0	0.3156470827630894	1
447	IOG	1	2	1.0	0.0	0.46124448057259704	1
448	IOG	1	2	1.0	0.0	0.04470605087351364	1
449	IOG	1	2	1.0	0.0	0.12379773236958783	1
450	IOG	1	2	1.0	0.0	0.18021853667918317	1
451	IOG	1	2	1.0	0.0	1.2299846604242997	1
452	IOG	1	2	1.0	0.0	5.141119596311519	1
453	IOG	1	2	1.0	0.0	0.4617434163734209	1
454	IOG	1	2	1.0	0.0	2.158738833962989	1
455	IOG	1	2	1.0	0.0	1.4631519949235965	1
456	IOG	1	2	1.0	0.0	0.13294067872481832	1
457	IOG	1	2	1.0	0.0	0.9444768173610367	1
458	IOG	1	2	1.0	0.0	0.1651185199383828	1
459	IOG	1	2	1.0	0.0	1.0869755822280769	1
460	IOG	1	2	1.0	0.0	172.67851197440459	1
461	IOG	1	2	1.0	0.0	0.16123739805384704	1
462	IOG	1	2	1.0	0.0	1.7127895343748905	1
463	IOG	1	2	1.0	0.0	0.49470243712958806	1
464	IOG	1	2	1.0	0.0	0.9286905779617656	1
465	IOG	1	2	1.0	0.0	0.34259836259854815	1
466	IOG	1	2	1.0	0.0	0.37225148136496256	1
467	IOG	1	2	1.0	0.0	14.604096384266445	1
468	IOG	1	2	1.0	0.0	1.4026664577260637	1
469	IOG	1	2	1.0	0.0	0.1359953563300816	1
470	IOG	1	2	1.0	0.0	0.7047062477863493	1
471	IOG	1	2	1.0	0.0	0.4042325116583665	1
472	IOG	1	2	1.0	0.0	0.9930301169240445	1
473	IOG	1	2	1.0	0.0	1.1262925424266668	1
474	IOG	1	2	1.0	0.0	1.9076408116912387	1
475	IOG	1	2	1.0	0.0	0.885898438795909	1
476	IOG	1	2	1.0	0.0	0.05096844001916515	1
477	IOG	1	2	1.0	0.0	0.33722958067118985	1
478	IOG	1	2	1.0	0.0	0.1659244869266863	1
479	IOG	1	2	1.0	0.0	0.3845395088179592	1
480	IOG	1	2	1.0	0.0	6.114179036541015	1
481	IOG	1	2	1.0	0.0	1.3193385659283088	1
482	IOG	1	2	1.0	0.0	1.2763682200623976	1
483	IOG	1	2	1.0	0.0	1.213336850918571	1
484	IOG	1	2	1.0	0.0	0.11020488006844312	1
485	IOG	1	2	1.0	0.0	5.013575499291054	1
486	IOG	1	2	1.0	0.0	12.04715901807902	1
487	IOG	1	2	1.0	0.0	1.8349106046700792	1
488	IOG	1	2	1.0	0.0	0.5263055465281252	1
489	IOG	1	2	1.0	0.0	0.1666962420614111	1
490	IOG	1	2	1.0	0.0	0.456248116740103	1
491	IOG	1	2	1.0	0.0	0.14943362917268344	1
492	IOG	1	2	1.0	0.0	0.9493251515971686	1
493	IOG	1	2	1.0	0.0	0.2512677634082829	1
494	IOG	1	2	1.0	0.0	0.20038264850654058	1
495	IOG	1	2	1.0	0.0	0.01751133527046777	1
496	IOG	1	2	1.0	0.0	33.19172766334507	1
497	IOG	1	2	1.0	0.0	0.47705794269218055	1
498	IOG	1	2	1.0	0.0	0.3010664118136977	1
499	IOG	1	2	1.0	0.0	0.34553810382873007	1
500	IOG	2	3	1.0	0.0	0.9284886135851951	1
501	IOG	2	3	1.0	0.0	0.6867024765343623	1
502	IOG	2	3	1.0	0.0	0.19335809493712433	1
503	IOG	2	3	1.0	0.0	1.0372247286022929	1
504	IOG	2	3	1.0	0.0	0.7185877513384362	1
505	IOG	2	3	1.0	0.0	62.02439749207843	1
506	IOG	2	3	1.0	0.0	121.05722369863082	1
507	IOG	2	3	1.0	0.0	0.1002083849894214	1
508	IOG	2	3	1.0	0.0	0.22492331734946894	1
509	IOG	2	3	1.0	0.0	1.5323185371681125	1
510	IOG	2	3	1.0	0.0	0.041081434834917614	1
511	IOG	2	3	1.0	0.0	0.07113708233340707	1
512	IOG	2	3	1.0	0.0	0.20913303418222068	1
513	IOG	2	3	1.0	0.0	0.027541922531645367	1
514	IOG	2	3	1.0	0.0	0.4156572147033224	1
515	IOG	2	3	1.0	0.0	0.15334448588185795	1
516	IOG	2	3	1.0	0.0	0.6869639979326998	1
517	IOG	2	3	1.0	0.0	0.07068741237208544	1
518	IOG	2	3	1.0	0.0	0.39452264250696556	1
519	IOG	2	3	1.0	0.0	0.2807399756439849	1
520	IOG	2	3	1.0	0.0	0.6177124114144328	1
521	IOG	2	3	1.0	0.0	0.23108324977260025	1
522	IOG	2	3	1.0	0.0	0.42258973528582316	1
523	IOG	2	3	1.0	0.0	0.06538335968056092	1
524	IOG	2	3	1.0	0.0	0.10710593641705439	1
525	IOG	2	3	1.0	0.0	0.07976385529228755	1
526	IOG	2	3	1.0	0.0	0.30251439032357497	1
527	IOG	2	3	1.0	0.0	0.22169666152905843	1
528	IOG	2	3	1.0	0.0	0.24638133465511522	1
529	IOG	2	3	1.0	0.0	0.05536009775028056	1
530	IOG	2	3	1.0	0.0	0.2362173251088172	1
531	IOG	2	3	1.0	0.0	0.09093564544152923	1
532	IOG	2	3	1.0	0.0	1.0516418714118279	1
533	IOG	2	3	1.0	0.0	0.05856587342025965	1
534	IOG	2	3	1.0	0.0	0.18379488760611004	1
535	IOG	2	3	1.0	0.0	0.03044154520495836	1
536	IOG	2	3	1.0	0.0	1.1301627495310076	1
537	IOG	2	3	1.0	0.0	0.7728662142024632	1
538	IOG	2	3	1.0	0.0	0.07556111462430255	1
539	IOG	2	3	1.0	0.0	1.0603108502066476	1
540	IOG	2	3	1.0	0.0	0.4087680855991587	1
541	IOG	2	3	1.0	0.0	0.09564175643179378	1
542	IOG	2	3	1.0	0.0	0.9729473740801893	1
543	IOG	2	3	1.0	0.0	11.05560195413804	1
544	IOG	2	3	1.0	0.0	0.1777389309624497	1
545	IOG	2	3	1.0	0.0	0.1337555735630811	1
546	IOG	2	3	1.0	0.0	0.18625129741155974	1
547	IOG	2	3	1.0	0.0	0.47034804360550314	1
548	IOG	2	3	1.0	0.0	0.09772519058342671	1
549	IOG	2	3	1.0	0.0	0.11058537480293057	1
550	IOG	2	3	1.0	0.0	0.07625401177277241	1
551	IOG	2	3	1.0	0.0	0.2879759212784817	1
552	IOG	2	3	1.0	0.0	0.06928238795852402	1
553	IOG	2	3	1.0	0.0	1.8677000752318607	1
554	IOG	2	3	1.0	0.0	0.5610586231141823	1
555	IOG	2	3	1.0	0.0	0.3032844660263533	1
556	IOG	2	3	1.0	0.0	0.20195814224412045	1
557	IOG	2	3	1.0	0.0	1.4056125876953613	1
558	IOG	2	3	1.0	0.0	0.0843789644627302	1
559	IOG	2	3	1.0	0.0	0.01609849842320435	1
560	IOG	2	3	1.0	0.0	1.8184035731342196	1
561	IOG	2	3	1.0	0.0	509.88151116801794	1
562	IOG	2	3	1.0	0.0	0.08765159479055668	1
563	IOG	2	3	1.0	0.0	0.8913124001956718	1
564	IOG	2	3	1.0	0.0	0.31722440070448854	1
565	IOG	2	3	1.0	0.0	0.7607744671585233	1
566	IOG	2	3	1.0	0.0	3.117633811923173	1
567	IOG	2	3	1.0	0.0	0.7574955955313945	1
568	IOG	2	3	1.0	0.0	0.054078146169483254	1
569	IOG	2	3	1.0	0.0	0.4782445454278218	1
570	IOG	2	3	1.0	0.0	0.12736163970530023	1
571	IOG	2	3	1.0	0.0	0.37122426148182386	1
572	IOG	2	3	1.0	0.0	0.44969350100988725	1
573	IOG	2	3	1.0	0.0	0.2031986144563342	1
574	IOG	2	3	1.0	0.0	0.31843342122374524	1
575	IOG	2	3	1.0	0.0	0.24654406370136825	1
576	IOG	2	3	1.0	0.0	0.09732820306355855	1
577	IOG	2	3	1.0	0.0	0.3395073847210057	1
578	IOG	2	3	1.0	0.0	4.312932012788027	1
579	IOG	2	3	1.0	0.0	0.03115327618817396	1
580	IOG	2	3	1.0	0.0	0.2114539333235681	1
581	IOG	2	3	1.0	0.0	0.05931015006704009	1
582	IOG	2	3	1.0	0.0	0.10583309720816737	1
583	IOG	2	3	1.0	0.0	0.009965291834792877	1
584	IOG	2	3	1.0	0.0	0.22338458443891723	1
585	IOG	2	3	1.0	0.0	2.4338872757853736	1
586	IOG	2	3	1.0	0.0	0.12390667590718939	1
587	IOG	2	3	1.0	0.0	0.15073697699832408	1
588	IOG	2	3	1.0	0.0	1.2100623780326702	1
589	IOG	2	3	1.0	0.0	1.0471736374117369	1
590	IOG	2	3	1.0	0.0	2.1372901031188043	1
591	IOG	2	3	1.0	0.0	0.18062113318443063	1
592	IOG	2	3	1.0	0.0	0.01384735543541867	1
593	IOG	2	3	1.0	0.0	0.5810998651327426	1
594	IOG	2	3	1.0	0.0	1.517113957377217	1
595	IOG	2	3	1.0	0.0	0.6382706739309416	1
596	IOG	2	3	1.0	0.0	0.06926804157243434	1
597	IOG	2	3	1.0	0.0	0.011006248274524635	1
598	IOG	2	3	1.0	0.0	1.1544355227682555	1
599	IOG	2	3	1.0	0.0	0.27349548751714986	1
600	IOG	2	3	1.0	0.0	0.5209761386644315	1
601	IOG	2	3	1.0	0.0	0.9365592876100746	1
602	IOG	2	3	1.0	0.0	1.625716102705874	1
603	IOG	2	3	1.0	0.0	0.22601414206095327	1
604	IOG	2	3	1.0	0.0	2.8859367174984287	1
605	IOG	2	3	1.0	0.0	0.5051604667041656	1
606	IOG	2	3	1.0	0.0	0.514616337378082	1
607	IOG	2	3	1.0	0.0	2.581968388367178	1
608	IOG	2	3	1.0	0.0	0.05768339500375243	1
609	IOG	2	3	1.0	0.0	0.9667911910397959	1
610	IOG	2	3	1.0	0.0	1.2643296191717888	1
611	IOG	2	3	1.0	0.0	0.3800389710760545	1
612	IOG	2	3	1.0	0.0	0.11113383226649473	1
613	IOG	2	3	1.0	0.0	0.4590117412783438	1
614	IOG	2	3	1.0	0.0	0.21813998210969357	1
615	IOG	2	3	1.0	0.0	0.35997946434255396	1
616	IOG	2	3	1.0	0.0	0.2198352036449849	1
617	IOG	2	3	1.0	0.0	0.4763381337299291	1
618	IOG	2	3	1.0	0.0	0.20449159870867412	1
619	IOG	2	3	1.0	0.0	0.9319121641044493	1
620	IOG	2	3	1.0	0.0	0.3393114356012317	1
621	IOG	2	3	1.0	0.0	1.7502229252684172	1
622	IOG	2	3	1.0	0.0	0.1836529800164524	1
623	IOG	2	3	1.0	0.0	0.061039948702884886	1
624	IOG	2	3	1.0	0.0	0.3028015653100184	1
625	IOG	2	3	1.0	0.0	0.39606849782878756	1
626	IOG	2	3	1.0	0.0	0.08033518627931412	1
627	IOG	2	3	1.0	0.0	0.015587755809662759	1
628	IOG	2	3	1.0	0.0	0.019764233212276917	1
629	IOG	2	3	1.0	0.0	0.7403668693311224	1
630	IOG	2	3	1.0	0.0	2.377244433517402	1
631	IOG	2	3	1.0	0.0	0.3861348527924338	1
632	IOG	2	3	1.0	0.0	1.2085888080911227	1
633	IOG	2	3	1.0	0.0	0.22745759184508121	1
634	IOG	2	3	1.0	0.0	0.15478857787964007	1
635	IOG	2	3	1.0	0.0	0.4793296825889374	1
636	IOG	2	3	1.0	0.0	0.5540137603063108	1
637	IOG	2	3	1.0	0.0	0.8367117659220066	1
638	IOG	2	3	1.0	0.0	0.4487941200354312	1
639	IOG	2	3	1.0	0.0	0.17783514347091223	1
640	IOG	2	3	1.0	0.0	0.34428857587383144	1
641	IOG	2	3	1.0	0.0	0.1880715407829215	1
642	IOG	2	3	1.0	0.0	0.02778531063059957	1
643	IOG	2	3	1.0	0.0	0.40331460928503376	1
644	IOG	2	3	1.0	0.0	1.3835301530969009	1
645	IOG	2	3	1.0	0.0	0.09335773053143002	1
646	IOG	2	3	1.0	0.0	2.162818894547874	1
647	IOG	2	3	1.0	0.0	0.2970692277818572	1
648	IOG	2	3	1.0	0.0	0.4275014048751248	1
649	IOG	2	3	1.0	0.0	2.3797269989344043	1
650	IOG	2	3	1.0	0.0	0.030465096704511092	1
651	IOG	2	3	1.0	0.0	4.028330782744003	1
652	IOG	2	3	1.0	0.0	0.7657202954412392	1
653	IOG	2	3	1.0	0.0	0.4537814182050047	1
654	IOG	2	3	1.0	0.0	0.3020226115590111	1
655	IOG	2	3	1.0	0.0	0.35870871372460134	1
656	IOG	2	3	1.0	0.0	0.08300860603545698	1
657	IOG	2	3	1.0	0.0	0.0062687459067262245	1
658	IOG	2	3	1.0	0.0	1.4363922574124266	1
659	IOG	2	3	1.0	0.0	28.971551316291805	1
660	IOG	2	3	1.0	0.0	0.06030659607365363	1
661	IOG	2	3	1.0	0.0	0.08111401023112594	1
662	IOG	2	3	1.0	0.0	0.7704849556398194	1
663	IOG	2	3	1.0	0.0	0.01406116815956254	1
664	IOG	2	3	1.0	0.0	1.1470613655282893	1
665	IOG	2	3	1.0	0.0	1.9475749631035415	1
666	IOG	2	3	1.0	0.0	1.3465570196651364	1
667	IOG	2	3	1.0	0.0	1.4451121769034025	1
668	IOG	2	3	1.0	0.0	0.17319613910431123	1
669	IOG	2	3	1.0	0.0	0.1885428429222908	1
670	IOG	2	3	1.0	0.0	0.21585378104205905	1
671	IOG	2	3	1.0	0.0	1.0363038931143154	1
672	IOG	2	3	1.0	0.0	3.1147809250525498	1
673	IOG	2	3	1.0	0.0	0.006275002456613794	1
674	IOG	2	3	1.0	0.0	0.04081817508538777	1
675	IOG	2	3	1.0	0.0	0.014036951940400142	1
676	IOG	2	3	1.0	0.0	3.257840715868361	1
677	IOG	2	3	1.0	0.0	1.2553885443779267	1
678	IOG	2	3	1.0	0.0	0.599377623501854	1
679	IOG	2	3	1.0	0.0	0.5342645127886444	1
680	IOG	2	3	1.0	0.0	0.07768110415521387	1
681	IOG	2	3	1.0	0.0	1.9695431717735095	1
682	IOG	2	3	1.0	0.0	1.2756732331872347	1
683	IOG	2	3	1.0	0.0	0.14536730479790827	1
684	IOG	2	3	1.0	0.0	0.2589390585392018	1
685	IOG	2	3	1.0	0.0	0.6240410807123236	1
686	IOG	2	3	1.0	0.0	0.42443628096912545	1
687	IOG	2	3	1.0	0.0	1.1410247560761004	1
688	IOG	2	3	1.0	0.0	0.14472005993762854	1
689	IOG	2	3	1.0	0.0	0.12423984875197759	1
690	IOG	2	3	1.0	0.0	0.5231467820302024	1
691	IOG	2	3	1.0	0.0	0.8817666718184612	1
692	IOG	2	3	1.0	0.0	1.4156656995248404	1
693	IOG	2	3	1.0	0.0	0.21756688201502722	1
694	IOG	2	3	1.0	0.0	0.4186309550722634	1
695	IOG	2	3	1.0	0.0	1.238274822529674	1
696	IOG	2	3	1.0	0.0	0.06122799718367451	1
697	IOG	2	3	1.0	0.0	0.018781825201172067	1
698	IOG	2	3	1.0	0.0	0.09806589945081443	1
699	IOG	2	3	1.0	0.0	0.025813814646169737	1
700	IOG	2	3	1.0	0.0	0.09554476465526461	1
701	IOG	2	3	1.0	0.0	2.0947610427340435	1
702	IOG	2	3	1.0	0.0	0.27400947508750817	1
703	IOG	2	3	1.0	0.0	0.18770964477796462	1
704	IOG	2	3	1.0	0.0	0.2996279671916154	1
705	IOG	2	3	1.0	0.0	0.9887121729462747	1
706	IOG	2	3	1.0	0.0	0.07738086249062173	1
707	IOG	2	3	1.0	0.0	0.015212478708784203	1
708	IOG	2	3	1.0	0.0	0.005465277822154553	1
709	IOG	2	3	1.0	0.0	0.7742012550204013	1
710	IOG	2	3	1.0	0.0	0.25951619712777163	1
711	IOG	2	3	1.0	0.0	1.4906381490206635	1
712	IOG	2	3	1.0	0.0	0.11491698530414135	1
713	IOG	2	3	1.0	0.0	2.5183679007375463	1
714	IOG	2	3	1.0	0.0	0.29704658358356395	1
715	IOG	2	3	1.0	0.0	1.9879116120958449	1
716	IOG	2	3	1.0	0.0	0.35573081872903933	1
717	IOG	2	3	1.0	0.0	0.07695210668172316	1
718	IOG	2	3	1.0	0.0	0.020613466655771493	1
719	IOG	2	3	1.0	0.0	0.3876195670996298	1
720	IOG	2	3	1.0	0.0	0.07848014632305583	1
721	IOG	2	3	1.0	0.0	10.607143676661686	1
722	IOG	2	3	1.0	0.0	0.2959203227856207	1
723	IOG	2	3	1.0	0.0	0.42341628742685955	1
724	IOG	2	3	1.0	0.0	0.12336868276117446	1
725	IOG	2	3	1.0	0.0	0.17710908917942975	1
726	IOG	2	3	1.0	0.0	0.05700038549980742	1
727	IOG	2	3	1.0	0.0	1.316513838249033	1
728	IOG	2	3	1.0	0.0	0.3021487447734622	1
729	IOG	2	3	1.0	0.0	0.26655486736375217	1
730	IOG	2	3	1.0	0.0	0.2032670244894348	1
731	IOG	2	3	1.0	0.0	1.6087123330945734	1
732	IOG	2	3	1.0	0.0	1.8246838803051695	1
733	IOG	2	3	1.0	0.0	0.273374442420875	1
734	IOG	2	3	1.0	0.0	0.578028034681377	1
735	IOG	2	3	1.0	0.0	0.0923578259727959	1
736	IOG	2	3	1.0	0.0	0.4279124656846302	1
737	IOG	2	3	1.0	0.0	0.1924129154116005	1
738	IOG	2	3	1.0	0.0	0.43423975080415567	1
739	IOG	2	3	1.0	0.0	0.0758092474672587	1
740	IOG	2	3	1.0	0.0	0.024333712706648872	1
741	IOG	2	3	1.0	0.0	0.38555628279291093	1
742	IOG	2	3	1.0	0.0	0.7615193276563681	1
743	IOG	2	3	1.0	0.0	0.18657359171587878	1
744	IOG	2	3	1.0	0.0	0.40688406253580794	1
745	IOG	2	3	1.0	0.0	1.0360590714599116	1
746	IOG	2	3	1.0	0.0	0.06870927711220481	1
747	IOG	2	3	1.0	0.0	0.7468936304336713	1
748	IOG	2	3	1.0	0.0	0.4737696128858801	1
749	IOG	2	3	1.0	0.0	0.37342728801190267	1
750	IOG	2	3	1.0	0.0	0.0753034173626648	1
751	IOG	2	3	1.0	0.0	0.21248073941810766	1
752	IOG	2	3	1.0	0.0	0.7482662729422007	1
753	IOG	2	3	1.0	0.0	1.8957050818258856	1
754	IOG	2	3	1.0	0.0	0.5174037579046336	1
755	IOG	2	3	1.0	0.0	0.715239509234375	1
756	IOG	2	3	1.0	0.0	20.076331252238603	1
757	IOG	2	3	1.0	0.0	0.6953713884905638	1
758	IOG	2	3	1.0	0.0	0.09925422191615992	1
759	IOG	2	3	1.0	0.0	1.9812531983542327	1
760	IOG	2	3	1.0	0.0	0.1961397990141314	1
761	IOG	2	3	1.0	0.0	0.1686511492091654	1
762	IOG	2	3	1.0	0.0	0.008511079833655325	1
763	IOG	2	3	1.0	0.0	0.21149397666717917	1
764	IOG	2	3	1.0	0.0	0.891751146257858	1
765	IOG	2	3	1.0	0.0	0.15793775055976164	1
766	IOG	2	3	1.0	0.0	0.44859992406391114	1
767	IOG	2	3	1.0	0.0	1.327217717097194	1
768	IOG	2	3	1.0	0.0	0.08595096984994278	1
769	IOG	2	3	1.0	0.0	0.3310879974395769	1
770	IOG	2	3	1.0	0.0	0.030215189155713012	1
771	IOG	2	3	1.0	0.0	0.08389193552652804	1
772	IOG	2	3	1.0	0.0	0.48392295639821636	1
773	IOG	2	3	1.0	0.0	0.34931136986375294	1
774	IOG	2	3	1.0	0.0	0.07987468095447905	1
775	IOG	2	3	1.0	0.0	0.18817083908099794	1
776	IOG	2	3	1.0	0.0	0.14393349750195442	1
777	IOG	2	3	1.0	0.0	0.10353433713518909	1
778	IOG	2	3	1.0	0.0	1.5988189055018593	1
779	IOG	2	3	1.0	0.0	0.8642370366520696	1
780	IOG	2	3	1.0	0.0	0.6094821308083521	1
781	IOG	2	3	1.0	0.0	0.1061795316462227	1
782	IOG	2	3	1.0	0.0	0.358964457070375	1
783	IOG	2	3	1.0	0.0	0.2573759686829783	1
784	IOG	2	3	1.0	0.0	9.49942520969445	1
785	IOG	2	3	1.0	0.0	0.8214918322040199	1
786	IOG	2	3	1.0	0.0	0.05166306119008443	1
787	IOG	2	3	1.0	0.0	0.8016227634488824	1
788	IOG	2	3	1.0	0.0	0.020752595152010063	1
789	IOG	2	3	1.0	0.0	0.03757448758975807	1
790	IOG	2	3	1.0	0.0	1.1915374836998414	1
791	IOG	2	3	1.0	0.0	8.476413956516213	1
792	IOG	2	3	1.0	0.0	0.952041276144183	1
793	IOG	2	3	1.0	0.0	0.18584334376695077	1
794	IOG	2	3	1.0	0.0	1.9272524136522906	1
795	IOG	2	3	1.0	0.0	1.0574970090317612	1
796	IOG	2	3	1.0	0.0	0.3119013562910754	1
797	IOG	2	3	1.0	0.0	0.11302326821821601	1
798	IOG	2	3	1.0	0.0	0.21151357522811406	1
799	IOG	2	3	1.0	0.0	0.2990412730700865	1
800	IOG	2	3	1.0	0.0	0.10763216043704464	1
801	IOG	2	3	1.0	0.0	0.29469362493029727	1
802	IOG	2	3	1.0	0.0	2.92278510116534	1
803	IOG	2	3	1.0	0.0	0.22385986324222262	1
804	IOG	2	3	1.0	0.0	0.22364635576044073	1
805	IOG	2	3	1.0	0.0	0.01993365266475772	1
806	IOG	2	3	1.0	0.0	0.05760385548702934	1
807	IOG	2	3	1.0	0.0	0.6769829944662042	1
808	IOG	2	3	1.0	0.0	0.4604318204790735	1
809	IOG	2	3	1.0	0.0	0.24255192919753876	1
810	IOG	2	3	1.0	0.0	0.08145117756695347	1
811	IOG	2	3	1.0	0.0	0.28852113959891085	1
812	IOG	2	3	1.0	0.0	1.7441131306824926	1
813	IOG	2	3	1.0	0.0	0.1552344512972679	1
814	IOG	2	3	1.0	0.0	0.11531527033985939	1
815	IOG	2	3	1.0	0.0	27.409975194083657	1
816	IOG	2	3	1.0	0.0	1.6012110865302065	1
817	IOG	2	3	1.0	0.0	4.158641290072297	1
818	IOG	2	3	1.0	0.0	0.14948319855421044	1
819	IOG	2	3	1.0	0.0	0.11751432342306198	1
820	IOG	2	3	1.0	0.0	0.09875471155541325	1
821	IOG	2	3	1.0	0.0	0.09623494513626173	1
822	IOG	2	3	1.0	0.0	0.2882371522050868	1
823	IOG	2	3	1.0	0.0	0.6040940535433889	1
824	IOG	2	3	1.0	0.0	0.46061745389456293	1
825	IOG	2	3	1.0	0.0	1.5596641021595825	1
826	IOG	2	3	1.0	0.0	0.08944222232234005	1
827	IOG	2	3	1.0	0.0	0.2419150521061455	1
828	IOG	2	3	1.0	0.0	1.273908241776577	1
829	IOG	2	3	1.0	0.0	0.5764241005247532	1
830	IOG	2	3	1.0	0.0	0.20889954805161223	1
831	IOG	2	3	1.0	0.0	0.1492713799873217	1
832	IOG	2	3	1.0	0.0	0.16981101446045752	1
833	IOG	2	3	1.0	0.0	0.15891580963411703	1
834	IOG	2	3	1.0	0.0	0.36261170368742796	1
835	IOG	2	3	1.0	0.0	0.5801829463343628	1
836	IOG	2	3	1.0	0.0	1.0257078901221124	1
837	IOG	2	3	1.0	0.0	0.5212239782330188	1
838	IOG	2	3	1.0	0.0	0.3727745628741391	1
839	IOG	2	3	1.0	0.0	24.232351557537253	1
840	IOG	2	3	1.0	0.0	4.167261342864306	1
841	IOG	2	3	1.0	0.0	1.2082657297407617	1
842	IOG	2	3	1.0	0.0	0.10351582606580285	1
843	IOG	2	3	1.0	0.0	1.7357426622249634	1
844	IOG	2	3	1.0	0.0	0.8066285455652868	1
845	IOG	2	3	1.0	0.0	0.6515989820312856	1
846	IOG	2	3	1.0	0.0	1.2726966523523005	1
847	IOG	2	3	1.0	0.0	0.6698393984591	1
848	IOG	2	3	1.0	0.0	0.29584866249866315	1
849	IOG	2	3	1.0	0.0	0.12664599416660194	1
850	IOG	2	3	1.0	0.0	0.303003258333451	1
851	IOG	2	3	1.0	0.0	0.7639859355627402	1
852	IOG	2	3	1.0	0.0	0.020425757152640618	1
853	IOG	2	3	1.0	0.0	0.7057299078307353	1
854	IOG	2	3	1.0	0.0	2.1000522296816904	1
855	IOG	2	3	1.0	0.0	0.08608748558123995	1
856	IOG	2	3	1.0	0.0	0.04739094427859229	1
857	IOG	2	3	1.0	0.0	0.13832242005120945	1
858	IOG	2	3	1.0	0.0	1.0702862666934538	1
859	IOG	2	3	1.0	0.0	0.0984812502540264	1
860	IOG	2	3	1.0	0.0	15.749327724053725	1
861	IOG	2	3	1.0	0.0	0.18087747479541388	1
862	IOG	2	3	1.0	0.0	0.1338859818485393	1
863	IOG	2	3	1.0	0.0	0.21254260490766547	1
864	IOG	2	3	1.0	0.0	0.3232542861628049	1
865	IOG	2	3	1.0	0.0	1.4750275251525282	1
866	IOG	2	3	1.0	0.0	0.954238139388327	1
867	IOG	2	3	1.0	0.0	0.37286190749507997	1
868	IOG	2	3	1.0	0.0	0.52195556175755	1
869	IOG	2	3	1.0	0.0	1.4295484169791648	1
870	IOG	2	3	1.0	0.0	0.10320265090368734	1
871	IOG	2	3	1.0	0.0	0.1891923811690537	1
872	IOG	2	3	1.0	0.0	0.0655360696694708	1
873	IOG	2	3	1.0	0.0	0.23925874143655948	1
874	IOG	2	3	1.0	0.0	0.051491657638123495	1
875	IOG	2	3	1.0	0.0	0.3543010881556254	1
876	IOG	2	3	1.0	0.0	0.4029500564012055	1
877	IOG	2	3	1.0	0.0	0.15389587913297698	1
878	IOG	2	3	1.0	0.0	1.681528967948824	1
879	IOG	2	3	1.0	0.0	0.24248092446839598	1
880	IOG	2	3	1.0	0.0	1.7263464916250393	1
881	IOG	2	3	1.0	0.0	0.12699619578235627	1
882	IOG	2	3	1.0	0.0	1.0607746032597682	1
883	IOG	2	3	1.0	0.0	0.32860799456283873	1
884	IOG	2	3	1.0	0.0	0.16662116465142643	1
885	IOG	2	3	1.0	0.0	0.021531639124335648	1
886	IOG	2	3	1.0	0.0	0.08649586634907507	1
887	IOG	2	3	1.0	0.0	0.1988434245936424	1
888	IOG	2	3	1.0	0.0	0.4189188766837245	1
889	IOG	2	3	1.0	0.0	0.3708319768011451	1
890	IOG	2	3	1.0	0.0	0.0645853759832262	1
891	IOG	2	3	1.0	0.0	1.9964908458798145	1
892	IOG	2	3	1.0	0.0	0.07815954045445056	1
893	IOG	2	3	1.0	0.0	1.284046090382243	1
894	IOG	2	3	1.0	0.0	0.09139338337014233	1
895	IOG	2	3	1.0	0.0	18.70993903425202	1
896	IOG	2	3	1.0	0.0	0.5882450235213	1
897	IOG	2	3	1.0	0.0	0.39997649229820614	1
898	IOG	2	3	1.0	0.0	0.17357985866453096	1
899	IOG	2	3	1.0	0.0	0.6566329708183005	1
900	IOG	2	3	1.0	0.0	1.6664564480033859	1
901	IOG	2	3	1.0	0.0	18.93089066380609	1
902	IOG	2	3	1.0	0.0	0.6752803454205653	1
903	IOG	2	3	1.0	0.0	0.13139264963520367	1
904	IOG	2	3	1.0	0.0	217.61448034362215	1
905	IOG	2	3	1.0	0.0	1.59571243946546	1
906	IOG	2	3	1.0	0.0	0.19986988452195806	1
907	IOG	2	3	1.0	0.0	0.1633816522688404	1
908	IOG	2	3	1.0	0.0	0.12973664337416793	1
909	IOG	2	3	1.0	0.0	0.17365211781481765	1
910	IOG	2	3	1.0	0.0	0.8829102968931176	1
911	IOG	2	3	1.0	0.0	0.19030385379722917	1
912	IOG	2	3	1.0	0.0	1.1880594911562437	1
913	IOG	2	3	1.0	0.0	0.06913114988941664	1
914	IOG	2	3	1.0	0.0	0.3483766524836571	1
915	IOG	2	3	1.0	0.0	0.12070817229161615	1
916	IOG	2	3	1.0	0.0	0.0012606917318807418	1
917	IOG	2	3	1.0	0.0	2.5576709731141856	1
918	IOG	2	3	1.0	0.0	0.05459446533497771	1
919	IOG	2	3	1.0	0.0	0.18269469490248028	1
920	IOG	2	3	1.0	0.0	0.1400975565484979	1
921	IOG	2	3	1.0	0.0	0.5419200131601294	1
922	IOG	2	3	1.0	0.0	1.3053644976413805	1
923	IOG	2	3	1.0	0.0	0.5090263585073725	1
924	IOG	2	3	1.0	0.0	0.21558729326956283	1
925	IOG	2	3	1.0	0.0	0.29790946955577047	1
926	IOG	2	3	1.0	0.0	0.3055208182183995	1
927	IOG	2	3	1.0	0.0	0.3522040798291158	1
928	IOG	2	3	1.0	0.0	0.03163206938330561	1
929	IOG	2	3	1.0	0.0	0.03804941617386988	1
930	IOG	2	3	1.0	0.0	0.40909776238040013	1
931	IOG	2	3	1.0	0.0	0.1163736662709794	1
932	IOG	2	3	1.0	0.0	0.19757083871316386	1
933	IOG	2	3	1.0	0.0	0.10128688261963058	1
934	IOG	2	3	1.0	0.0	2.300113583908596	1
935	IOG	2	3	1.0	0.0	9.8069455693407	1
936	IOG	2	3	1.0	0.0	0.02583722910456665	1
937	IOG	2	3	1.0	0.0	0.02652379307549048	1
938	IOG	2	3	1.0	0.0	0.7359448574167029	1
939	IOG	2	3	1.0	0.0	1.1881613635938373	1
940	IOG	2	3	1.0	0.0	1.1430121963325173	1
941	IOG	2	3	1.0	0.0	45.377891159996864	1
942	IOG	2	3	1.0	0.0	0.664577013409581	1
943	IOG	2	3	1.0	0.0	0.7109682035474469	1
944	IOG	2	3	1.0	0.0	0.8425998228083498	1
945	IOG	2	3	1.0	0.0	1.1477777701608052	1
946	IOG	2	3	1.0	0.0	0.19607827312533707	1
947	IOG	2	3	1.0	0.0	0.4934671534029522	1
948	IOG	2	3	1.0	0.0	0.04180395340479055	1
949	IOG	2	3	1.0	0.0	0.15568372733226385	1
950	IOG	2	3	1.0	0.0	0.3420164633640753	1
951	IOG	2	3	1.0	0.0	0.24839415208153204	1
952	IOG	2	3	1.0	0.0	0.8323755709002403	1
953	IOG	2	3	1.0	0.0	0.2758290030069015	1
954	IOG	2	3	1.0	0.0	2.2116437037950143	1
955	IOG	2	3	1.0	0.0	0.16021276084729086	1
956	IOG	2	3	1.0	0.0	0.06154969882991817	1
957	IOG	2	3	1.0	0.0	1.284739933099404	1
958	IOG	2	3	1.0	0.0	0.24327039320344096	1
959	IOG	2	3	1.0	0.0	0.287676194660168	1
960	IOG	2	3	1.0	0.0	1.1452559611249062	1
961	IOG	2	3	1.0	0.0	0.2300468399792368	1
962	IOG	2	3	1.0	0.0	0.952863818306787	1
963	IOG	2	3	1.0	0.0	0.20346509119081846	1
964	IOG	2	3	1.0	0.0	0.5833800316948359	1
965	IOG	2	3	1.0	0.0	0.03709747881762568	1
966	IOG	2	3	1.0	0.0	0.6483405171290108	1
967	IOG	2	3	1.0	0.0	0.5717025841528156	1
968	IOG	2	3	1.0	0.0	0.11151319778189425	1
969	IOG	2	3	1.0	0.0	0.3199538284195879	1
970	IOG	2	3	1.0	0.0	0.14415946920924602	1
971	IOG	2	3	1.0	0.0	0.3962897738097625	1
972	IOG	2	3	1.0	0.0	0.11142326336785666	1
973	IOG	2	3	1.0	0.0	5.651770769614418	1
974	IOG	2	3	1.0	0.0	0.06907448663183392	1
975	IOG	2	3	1.0	0.0	0.13533354110412363	1
976	IOG	2	3	1.0	0.0	0.23214357228914675	1
977	IOG	2	3	1.0	0.0	0.1540921217097989	1
978	IOG	2	3	1.0	0.0	0.48365960389711915	1
979	IOG	2	3	1.0	0.0	0.5121336499665105	1
980	IOG	2	3	1.0	0.0	0.6076694162507768	1
981	IOG	2	3	1.0	0.0	0.8622923002549754	1
982	IOG	2	3	1.0	0.0	0.5201024130273267	1
983	IOG	2	3	1.0	0.0	1.5852408282294908	1
984	IOG	2	3	1.0	0.0	0.0374387192406337	1
985	IOG	2	3	1.0	0.0	3.5706125759717153	1
986	IOG	2	3	1.0	0.0	0.7772584800833161	1
987	IOG	2	3	1.0	0.0	2.3135964537758307	1
988	IOG	2	3	1.0	0.0	0.030316725003911818	1
989	IOG	2	3	1.0	0.0	0.12055446227608935	1
990	IOG	2	3	1.0	0.0	0.706391613037542	1
991	IOG	2	3	1.0	0.0	0.4424598220824301	1
992	IOG	2	3	1.0	0.0	0.2719567241729122	1
993	IOG	2	3	1.0	0.0	0.3362774773762316	1
994	IOG	2	3	1.0	0.0	0.4225305162826998	1
995	IOG	2	3	1.0	0.0	0.05259458258084005	1
996	IOG	2	3	1.0	0.0	0.8855876130698318	1
997	IOG	2	3	1.0	0.0	0.3470294087179666	1
998	IOG	2	3	1.0	0.0	0.0343925957101173	1
999	IOG	2	3	1.0	0.0	0.4419173534337697	1
1000	IOG	3	4	1.0	0.0	0.11082354294229334	1
1001	IOG	3	4	1.0	0.0	0.6887933927019162	1
1002	IOG	3	4	1.0	0.0	0.23587126700926186	1
1003	IOG	3	4	1.0	0.0	1.1608192473851822	1
1004	IOG	3	4	1.0	0.0	0.06949995389649209	1
1005	IOG	3	4	1.0	0.0	0.7676158770118899	1
1006	IOG	3	4	1.0	0.0	2.9912726521998874	1
1007	IOG	3	4	1.0	0.0	0.12146655862925752	1
1008	IOG	3	4	1.0	0.0	0.027485280895015972	1
1009	IOG	3	4	1.0	0.0	1.5091654111191137	1
1010	IOG	3	4	1.0	0.0	0.07543513757650769	1
1011	IOG	3	4	1.0	0.0	0.04416774504505907	1
1012	IOG	3	4	1.0	0.0	0.10649686731916144	1
1013	IOG	3	4	1.0	0.0	0.02006701110630735	1
1014	IOG	3	4	1.0	0.0	0.007879094583869371	1
1015	IOG	3	4	1.0	0.0	0.1695192771811413	1
1016	IOG	3	4	1.0	0.0	0.6878962223049805	1
1017	IOG	3	4	1.0	0.0	0.05407433267427914	1
1018	IOG	3	4	1.0	0.0	0.25558183603070495	1
1019	IOG	3	4	1.0	0.0	0.12885758634987485	1
1020	IOG	3	4	1.0	0.0	0.4138319912115349	1
1021	IOG	3	4	1.0	0.0	0.3371912662761678	1
1022	IOG	3	4	1.0	0.0	0.5201212481848178	1
1023	IOG	3	4	1.0	0.0	0.036887332442218035	1
1024	IOG	3	4	1.0	0.0	0.1414091778560437	1
1025	IOG	3	4	1.0	0.0	0.35597083391620166	1
1026	IOG	3	4	1.0	0.0	0.14755934606954751	1
1027	IOG	3	4	1.0	0.0	0.2881267461567676	1
1028	IOG	3	4	1.0	0.0	0.454630896495175	1
1029	IOG	3	4	1.0	0.0	0.04820825922229361	1
1030	IOG	3	4	1.0	0.0	0.08763800124363792	1
1031	IOG	3	4	1.0	0.0	0.45674740386168805	1
1032	IOG	3	4	1.0	0.0	0.7552940927160405	1
1033	IOG	3	4	1.0	0.0	0.02748387369239386	1
1034	IOG	3	4	1.0	0.0	0.7641566666957216	1
1035	IOG	3	4	1.0	0.0	0.05694005619137053	1
1036	IOG	3	4	1.0	0.0	1.1345230275523297	1
1037	IOG	3	4	1.0	0.0	0.7574722777839138	1
1038	IOG	3	4	1.0	0.0	0.010763645239434318	1
1039	IOG	3	4	1.0	0.0	1.3202649827098827	1
1040	IOG	3	4	1.0	0.0	0.5695340574633997	1
1041	IOG	3	4	1.0	0.0	0.07848104195474455	1
1042	IOG	3	4	1.0	0.0	0.058806269451867135	1
1043	IOG	3	4	1.0	0.0	0.08652967977743835	1
1044	IOG	3	4	1.0	0.0	0.1773040892778496	1
1045	IOG	3	4	1.0	0.0	0.16286787111383208	1
1046	IOG	3	4	1.0	0.0	0.08384080521385928	1
1047	IOG	3	4	1.0	0.0	0.39911820538907156	1
1048	IOG	3	4	1.0	0.0	0.16951267694908675	1
1049	IOG	3	4	1.0	0.0	0.05289446730004774	1
1050	IOG	3	4	1.0	0.0	0.05658735539259947	1
1051	IOG	3	4	1.0	0.0	0.14583090484478928	1
1052	IOG	3	4	1.0	0.0	0.13207081600253143	1
1053	IOG	3	4	1.0	0.0	0.3336802226428476	1
1054	IOG	3	4	1.0	0.0	0.11417080525953818	1
1055	IOG	3	4	1.0	0.0	0.09902568444884537	1
1056	IOG	3	4	1.0	0.0	0.1470977171985042	1
1057	IOG	3	4	1.0	0.0	0.026397153176081874	1
1058	IOG	3	4	1.0	0.0	0.06388777511567995	1
1059	IOG	3	4	1.0	0.0	0.08166890660406777	1
1060	IOG	3	4	1.0	0.0	1.1026825833709382	1
1061	IOG	3	4	1.0	0.0	0.7731418292116434	1
1062	IOG	3	4	1.0	0.0	0.15100635081246974	1
1063	IOG	3	4	1.0	0.0	7.2907428302320545	1
1064	IOG	3	4	1.0	0.0	0.43702240954243754	1
1065	IOG	3	4	1.0	0.0	0.34225475107594505	1
1066	IOG	3	4	1.0	0.0	8.559976277675542	1
1067	IOG	3	4	1.0	0.0	0.03183707276195636	1
1068	IOG	3	4	1.0	0.0	0.027795397795656387	1
1069	IOG	3	4	1.0	0.0	0.28609067080245626	1
1070	IOG	3	4	1.0	0.0	0.1086163904477688	1
1071	IOG	3	4	1.0	0.0	0.1432110279684558	1
1072	IOG	3	4	1.0	0.0	0.0980413670117535	1
1073	IOG	3	4	1.0	0.0	0.237966493530051	1
1074	IOG	3	4	1.0	0.0	0.34471842804241626	1
1075	IOG	3	4	1.0	0.0	1.0345524926451262	1
1076	IOG	3	4	1.0	0.0	0.08253518278805658	1
1077	IOG	3	4	1.0	0.0	0.1680044943654914	1
1078	IOG	3	4	1.0	0.0	0.17232815101009286	1
1079	IOG	3	4	1.0	0.0	0.09420079347791724	1
1080	IOG	3	4	1.0	0.0	0.024327324902250265	1
1081	IOG	3	4	1.0	0.0	0.05828635494657024	1
1082	IOG	3	4	1.0	0.0	0.08858125788500298	1
1083	IOG	3	4	1.0	0.0	0.04783596696504584	1
1084	IOG	3	4	1.0	0.0	0.0838381933962715	1
1085	IOG	3	4	1.0	0.0	1.0781078614077644	1
1086	IOG	3	4	1.0	0.0	0.12953470215198576	1
1087	IOG	3	4	1.0	0.0	0.029795951798712493	1
1088	IOG	3	4	1.0	0.0	0.9551538079992284	1
1089	IOG	3	4	1.0	0.0	0.39866523389052555	1
1090	IOG	3	4	1.0	0.0	0.672683096053214	1
1091	IOG	3	4	1.0	0.0	0.08750543204951289	1
1092	IOG	3	4	1.0	0.0	1.888726458926691	1
1093	IOG	3	4	1.0	0.0	0.6492078931855034	1
1094	IOG	3	4	1.0	0.0	20.69483057530695	1
1095	IOG	3	4	1.0	0.0	0.4896994404385755	1
1096	IOG	3	4	1.0	0.0	0.07641866653766978	1
1097	IOG	3	4	1.0	0.0	0.0031322029287688723	1
1098	IOG	3	4	1.0	0.0	0.1652040387597017	1
1099	IOG	3	4	1.0	0.0	0.2513959264824564	1
1100	IOG	3	4	1.0	0.0	0.9015379119162111	1
1101	IOG	3	4	1.0	0.0	0.20870787039961242	1
1102	IOG	3	4	1.0	0.0	0.13342745085287178	1
1103	IOG	3	4	1.0	0.0	0.07951060619346138	1
1104	IOG	3	4	1.0	0.0	11.396475589055672	1
1105	IOG	3	4	1.0	0.0	0.06053022406285079	1
1106	IOG	3	4	1.0	0.0	0.03906112933395645	1
1107	IOG	3	4	1.0	0.0	0.74682074203857	1
1108	IOG	3	4	1.0	0.0	0.07039344751527019	1
1109	IOG	3	4	1.0	0.0	0.6163056931574882	1
1110	IOG	3	4	1.0	0.0	0.5972603260840478	1
1111	IOG	3	4	1.0	0.0	0.3836750045249058	1
1112	IOG	3	4	1.0	0.0	0.06302387316605013	1
1113	IOG	3	4	1.0	0.0	0.07064082234218937	1
1114	IOG	3	4	1.0	0.0	0.2800126544075644	1
1115	IOG	3	4	1.0	0.0	0.20074653754734356	1
1116	IOG	3	4	1.0	0.0	0.4947452285959993	1
1117	IOG	3	4	1.0	0.0	0.07549139509784034	1
1118	IOG	3	4	1.0	0.0	0.1483459219580339	1
1119	IOG	3	4	1.0	0.0	0.9830052220468327	1
1120	IOG	3	4	1.0	0.0	0.549865138100702	1
1121	IOG	3	4	1.0	0.0	0.5764874526512538	1
1122	IOG	3	4	1.0	0.0	0.23355659981280003	1
1123	IOG	3	4	1.0	0.0	0.05959596651759087	1
1124	IOG	3	4	1.0	0.0	0.8379120626371349	1
1125	IOG	3	4	1.0	0.0	0.1185117314754178	1
1126	IOG	3	4	1.0	0.0	0.09121144627216787	1
1127	IOG	3	4	1.0	0.0	0.013157123537405793	1
1128	IOG	3	4	1.0	0.0	0.04883755137880405	1
1129	IOG	3	4	1.0	0.0	0.3870396961247524	1
1130	IOG	3	4	1.0	0.0	1.9401976803529464	1
1131	IOG	3	4	1.0	0.0	0.510532757169094	1
1132	IOG	3	4	1.0	0.0	0.8695447537325323	1
1133	IOG	3	4	1.0	0.0	0.04128769501313731	1
1134	IOG	3	4	1.0	0.0	0.13571973964922404	1
1135	IOG	3	4	1.0	0.0	0.4323896173557954	1
1136	IOG	3	4	1.0	0.0	0.6440547009336914	1
1137	IOG	3	4	1.0	0.0	0.8055073326926447	1
1138	IOG	3	4	1.0	0.0	0.009970853604230992	1
1139	IOG	3	4	1.0	0.0	0.14783183911171827	1
1140	IOG	3	4	1.0	0.0	0.4492525032148482	1
1141	IOG	3	4	1.0	0.0	0.5212913597918453	1
1142	IOG	3	4	1.0	0.0	0.174164428634022	1
1143	IOG	3	4	1.0	0.0	0.19150034524501564	1
1144	IOG	3	4	1.0	0.0	0.21511663666206893	1
1145	IOG	3	4	1.0	0.0	0.15962991124423942	1
1146	IOG	3	4	1.0	0.0	0.1263719358975684	1
1147	IOG	3	4	1.0	0.0	0.1495274740023725	1
1148	IOG	3	4	1.0	0.0	0.13923307061401266	1
1149	IOG	3	4	1.0	0.0	0.09784520698762125	1
1150	IOG	3	4	1.0	0.0	0.07144821489183996	1
1151	IOG	3	4	1.0	0.0	1.2907518486648775	1
1152	IOG	3	4	1.0	0.0	0.9848461762747263	1
1153	IOG	3	4	1.0	0.0	0.33172238224078043	1
1154	IOG	3	4	1.0	0.0	0.2781724662320811	1
1155	IOG	3	4	1.0	0.0	0.033812356791843835	1
1156	IOG	3	4	1.0	0.0	0.03499503145767283	1
1157	IOG	3	4	1.0	0.0	0.012956563526022761	1
1158	IOG	3	4	1.0	0.0	0.9406355043957291	1
1159	IOG	3	4	1.0	0.0	6.127220441516551	1
1160	IOG	3	4	1.0	0.0	0.07864357147734596	1
1161	IOG	3	4	1.0	0.0	0.510099119707267	1
1162	IOG	3	4	1.0	0.0	0.3332448913363171	1
1163	IOG	3	4	1.0	0.0	0.021564685928186778	1
1164	IOG	3	4	1.0	0.0	0.5889344082913918	1
1165	IOG	3	4	1.0	0.0	17.081270313526826	1
1166	IOG	3	4	1.0	0.0	0.07409140264814805	1
1167	IOG	3	4	1.0	0.0	0.012012953726710362	1
1168	IOG	3	4	1.0	0.0	0.14286087934260772	1
1169	IOG	3	4	1.0	0.0	0.3016423947263405	1
1170	IOG	3	4	1.0	0.0	0.05586979877276134	1
1171	IOG	3	4	1.0	0.0	0.18031210811090453	1
1172	IOG	3	4	1.0	0.0	0.9277781304636652	1
1173	IOG	3	4	1.0	0.0	0.00826002467315423	1
1174	IOG	3	4	1.0	0.0	0.07892200238876447	1
1175	IOG	3	4	1.0	0.0	0.0816499641989658	1
1176	IOG	3	4	1.0	0.0	0.8490301359045973	1
1177	IOG	3	4	1.0	0.0	1.117078707303551	1
1178	IOG	3	4	1.0	0.0	0.0820789963920517	1
1179	IOG	3	4	1.0	0.0	0.4099206222267413	1
1180	IOG	3	4	1.0	0.0	0.022279066968686822	1
1181	IOG	3	4	1.0	0.0	12.133214944897588	1
1182	IOG	3	4	1.0	0.0	9.414747364121267	1
1183	IOG	3	4	1.0	0.0	0.022909988907069932	1
1184	IOG	3	4	1.0	0.0	0.20931101770428567	1
1185	IOG	3	4	1.0	0.0	0.20964874521397464	1
1186	IOG	3	4	1.0	0.0	0.04848014897940807	1
1187	IOG	3	4	1.0	0.0	0.19532362099299652	1
1188	IOG	3	4	1.0	0.0	0.09182006092434303	1
1189	IOG	3	4	1.0	0.0	0.06340656112730104	1
1190	IOG	3	4	1.0	0.0	0.06062072227741121	1
1191	IOG	3	4	1.0	0.0	0.6531356842560729	1
1192	IOG	3	4	1.0	0.0	5.5599585531979026	1
1193	IOG	3	4	1.0	0.0	0.3001721142670405	1
1194	IOG	3	4	1.0	0.0	0.27236540620371263	1
1195	IOG	3	4	1.0	0.0	0.0385505955033405	1
1196	IOG	3	4	1.0	0.0	0.059159672174026755	1
1197	IOG	3	4	1.0	0.0	0.049971784222632376	1
1198	IOG	3	4	1.0	0.0	0.09917956790337541	1
1199	IOG	3	4	1.0	0.0	0.035425835515384446	1
1200	IOG	3	4	1.0	0.0	0.033528896624173965	1
1201	IOG	3	4	1.0	0.0	109.46967524329881	1
1202	IOG	3	4	1.0	0.0	0.2554799084974484	1
1203	IOG	3	4	1.0	0.0	0.1942129678844266	1
1204	IOG	3	4	1.0	0.0	0.21859351900617321	1
1205	IOG	3	4	1.0	0.0	0.4195793132747396	1
1206	IOG	3	4	1.0	0.0	0.06672466156389559	1
1207	IOG	3	4	1.0	0.0	0.06350859398090153	1
1208	IOG	3	4	1.0	0.0	0.029614472214920362	1
1209	IOG	3	4	1.0	0.0	0.44416513806929925	1
1210	IOG	3	4	1.0	0.0	0.12384719398282326	1
1211	IOG	3	4	1.0	0.0	0.15401592193612504	1
1212	IOG	3	4	1.0	0.0	0.07161112085580339	1
1213	IOG	3	4	1.0	0.0	0.13437498556637273	1
1214	IOG	3	4	1.0	0.0	0.9506733027417551	1
1215	IOG	3	4	1.0	0.0	6.227444806240429	1
1216	IOG	3	4	1.0	0.0	0.21341132733197182	1
1217	IOG	3	4	1.0	0.0	0.047165681026092275	1
1218	IOG	3	4	1.0	0.0	0.019855649702860575	1
1219	IOG	3	4	1.0	0.0	0.3502588260187997	1
1220	IOG	3	4	1.0	0.0	0.05321379740381531	1
1221	IOG	3	4	1.0	0.0	0.31996605117154386	1
1222	IOG	3	4	1.0	0.0	0.1869938905169851	1
1223	IOG	3	4	1.0	0.0	0.5345233254816804	1
1224	IOG	3	4	1.0	0.0	0.05716987125373324	1
1225	IOG	3	4	1.0	0.0	0.035111542891384656	1
1226	IOG	3	4	1.0	0.0	0.05685084472950729	1
1227	IOG	3	4	1.0	0.0	1.5100779223674419	1
1228	IOG	3	4	1.0	0.0	0.06486354017431656	1
1229	IOG	3	4	1.0	0.0	0.0054276877422967966	1
1230	IOG	3	4	1.0	0.0	0.12229148310259211	1
1231	IOG	3	4	1.0	0.0	0.8094821287970744	1
1232	IOG	3	4	1.0	0.0	0.6756847315334951	1
1233	IOG	3	4	1.0	0.0	0.4499214470453056	1
1234	IOG	3	4	1.0	0.0	0.22390916650668757	1
1235	IOG	3	4	1.0	0.0	0.1668057541179028	1
1236	IOG	3	4	1.0	0.0	0.33650489935587347	1
1237	IOG	3	4	1.0	0.0	0.15985109690405724	1
1238	IOG	3	4	1.0	0.0	0.14794501877865887	1
1239	IOG	3	4	1.0	0.0	26.071752836154133	1
1240	IOG	3	4	1.0	0.0	0.023689735636603565	1
1241	IOG	3	4	1.0	0.0	0.014934650081142298	1
1242	IOG	3	4	1.0	0.0	0.25644756874348185	1
1243	IOG	3	4	1.0	0.0	0.05286816841061684	1
1244	IOG	3	4	1.0	0.0	0.21307506248047298	1
1245	IOG	3	4	1.0	0.0	0.746004923590134	1
1246	IOG	3	4	1.0	0.0	0.019313240530612424	1
1247	IOG	3	4	1.0	0.0	0.33687705719199007	1
1248	IOG	3	4	1.0	0.0	0.06653162353918471	1
1249	IOG	3	4	1.0	0.0	0.3445539155589914	1
1250	IOG	3	4	1.0	0.0	0.0961666639406619	1
1251	IOG	3	4	1.0	0.0	0.06585618806727205	1
1252	IOG	3	4	1.0	0.0	0.16745890601953095	1
1253	IOG	3	4	1.0	0.0	1.6363365874981086	1
1254	IOG	3	4	1.0	0.0	0.6031097921639219	1
1255	IOG	3	4	1.0	0.0	0.7602326361567633	1
1256	IOG	3	4	1.0	0.0	1.1412860544527261	1
1257	IOG	3	4	1.0	0.0	0.6685087118946409	1
1258	IOG	3	4	1.0	0.0	0.1137485782153474	1
1259	IOG	3	4	1.0	0.0	0.017411083130725126	1
1260	IOG	3	4	1.0	0.0	0.21346225139112265	1
1261	IOG	3	4	1.0	0.0	0.2369699793359299	1
1262	IOG	3	4	1.0	0.0	0.05361820524327892	1
1263	IOG	3	4	1.0	0.0	0.3045821496805545	1
1264	IOG	3	4	1.0	0.0	0.6491200857806783	1
1265	IOG	3	4	1.0	0.0	0.25697447278394264	1
1266	IOG	3	4	1.0	0.0	0.2799301222121191	1
1267	IOG	3	4	1.0	0.0	0.8441855274401424	1
1268	IOG	3	4	1.0	0.0	0.013685864588885252	1
1269	IOG	3	4	1.0	0.0	0.2576144725513657	1
1270	IOG	3	4	1.0	0.0	0.044780917664069206	1
1271	IOG	3	4	1.0	0.0	0.03637324962255891	1
1272	IOG	3	4	1.0	0.0	0.4385787934585182	1
1273	IOG	3	4	1.0	0.0	0.38094019428780296	1
1274	IOG	3	4	1.0	0.0	0.08585513730161613	1
1275	IOG	3	4	1.0	0.0	0.05952505522549788	1
1276	IOG	3	4	1.0	0.0	0.11804505662759111	1
1277	IOG	3	4	1.0	0.0	0.23902254081103946	1
1278	IOG	3	4	1.0	0.0	2.168083619071619	1
1279	IOG	3	4	1.0	0.0	1.7967328974502021	1
1280	IOG	3	4	1.0	0.0	1.0915991160201461	1
1281	IOG	3	4	1.0	0.0	0.1201833687505777	1
1282	IOG	3	4	1.0	0.0	0.06658345273688916	1
1283	IOG	3	4	1.0	0.0	0.39971881771923695	1
1284	IOG	3	4	1.0	0.0	0.6251050213070853	1
1285	IOG	3	4	1.0	0.0	0.40616903939797666	1
1286	IOG	3	4	1.0	0.0	0.005930541119167267	1
1287	IOG	3	4	1.0	0.0	1.138620282144129	1
1288	IOG	3	4	1.0	0.0	0.09930867883335613	1
1289	IOG	3	4	1.0	0.0	0.03522694907240831	1
1290	IOG	3	4	1.0	0.0	0.5448472193472013	1
1291	IOG	3	4	1.0	0.0	1.718288523462237	1
1292	IOG	3	4	1.0	0.0	0.7742432331288976	1
1293	IOG	3	4	1.0	0.0	0.09791658906683172	1
1294	IOG	3	4	1.0	0.0	0.06741544332127963	1
1295	IOG	3	4	1.0	0.0	0.7597991812297421	1
1296	IOG	3	4	1.0	0.0	0.2941572807362676	1
1297	IOG	3	4	1.0	0.0	0.0016794745998140329	1
1298	IOG	3	4	1.0	0.0	0.19399150563854783	1
1299	IOG	3	4	1.0	0.0	0.40019986576203426	1
1300	IOG	3	4	1.0	0.0	0.09139459101482061	1
1301	IOG	3	4	1.0	0.0	0.29942550465462053	1
1302	IOG	3	4	1.0	0.0	1.0798523289579398	1
1303	IOG	3	4	1.0	0.0	0.30174253710045923	1
1304	IOG	3	4	1.0	0.0	0.2656337593164817	1
1305	IOG	3	4	1.0	0.0	0.04017761805090835	1
1306	IOG	3	4	1.0	0.0	0.014531903804460304	1
1307	IOG	3	4	1.0	0.0	0.5201861765062005	1
1308	IOG	3	4	1.0	0.0	0.030219564615966032	1
1309	IOG	3	4	1.0	0.0	0.20125157656808285	1
1310	IOG	3	4	1.0	0.0	0.07515148123028825	1
1311	IOG	3	4	1.0	0.0	0.2737505561102622	1
1312	IOG	3	4	1.0	0.0	0.6404320513298907	1
1313	IOG	3	4	1.0	0.0	0.08699166412787608	1
1314	IOG	3	4	1.0	0.0	0.039221580600949046	1
1315	IOG	3	4	1.0	0.0	2.9421408921170897	1
1316	IOG	3	4	1.0	0.0	1.0900399761386588	1
1317	IOG	3	4	1.0	0.0	2.480215932096124	1
1318	IOG	3	4	1.0	0.0	0.28237902447400876	1
1319	IOG	3	4	1.0	0.0	0.050568366426791106	1
1320	IOG	3	4	1.0	0.0	0.14553686076535682	1
1321	IOG	3	4	1.0	0.0	0.16473044388733873	1
1322	IOG	3	4	1.0	0.0	0.1358816931779299	1
1323	IOG	3	4	1.0	0.0	0.04653164313657471	1
1324	IOG	3	4	1.0	0.0	2.4203096527334473	1
1325	IOG	3	4	1.0	0.0	1.5569190086694793	1
1326	IOG	3	4	1.0	0.0	0.08030024396725557	1
1327	IOG	3	4	1.0	0.0	0.3494427854685126	1
1328	IOG	3	4	1.0	0.0	0.01215799329406841	1
1329	IOG	3	4	1.0	0.0	0.16040346835335967	1
1330	IOG	3	4	1.0	0.0	0.07286665987956746	1
1331	IOG	3	4	1.0	0.0	0.15375520755388838	1
1332	IOG	3	4	1.0	0.0	0.22187883594256308	1
1333	IOG	3	4	1.0	0.0	0.08489558673399432	1
1334	IOG	3	4	1.0	0.0	0.5751577449116638	1
1335	IOG	3	4	1.0	0.0	1.0391965609858136	1
1336	IOG	3	4	1.0	0.0	0.0653935416107991	1
1337	IOG	3	4	1.0	0.0	0.21338218792458877	1
1338	IOG	3	4	1.0	0.0	0.43161008173975407	1
1339	IOG	3	4	1.0	0.0	0.9338987990275195	1
1340	IOG	3	4	1.0	0.0	4.88656391914713	1
1341	IOG	3	4	1.0	0.0	1.018546027242556	1
1342	IOG	3	4	1.0	0.0	0.05070623396769387	1
1343	IOG	3	4	1.0	0.0	0.5354240204459073	1
1344	IOG	3	4	1.0	0.0	0.6096460801825822	1
1345	IOG	3	4	1.0	0.0	0.251973852037355	1
1346	IOG	3	4	1.0	0.0	0.24515928704328843	1
1347	IOG	3	4	1.0	0.0	0.8200693614441422	1
1348	IOG	3	4	1.0	0.0	0.2744310270427689	1
1349	IOG	3	4	1.0	0.0	0.06521205876154808	1
1350	IOG	3	4	1.0	0.0	0.5370840967212084	1
1351	IOG	3	4	1.0	0.0	0.7387652715328512	1
1352	IOG	3	4	1.0	0.0	0.9426548646046079	1
1353	IOG	3	4	1.0	0.0	0.011442120806332627	1
1354	IOG	3	4	1.0	0.0	0.7828035740097892	1
1355	IOG	3	4	1.0	0.0	0.09599308113205571	1
1356	IOG	3	4	1.0	0.0	0.11884897832777891	1
1357	IOG	3	4	1.0	0.0	0.10995178057553276	1
1358	IOG	3	4	1.0	0.0	0.7028700158376233	1
1359	IOG	3	4	1.0	0.0	0.15532488091366983	1
1360	IOG	3	4	1.0	0.0	0.3611773486668959	1
1361	IOG	3	4	1.0	0.0	0.16171001304141738	1
1362	IOG	3	4	1.0	0.0	0.20265454222679943	1
1363	IOG	3	4	1.0	0.0	0.09537044079521341	1
1364	IOG	3	4	1.0	0.0	0.13561453425328662	1
1365	IOG	3	4	1.0	0.0	0.8762866243096099	1
1366	IOG	3	4	1.0	0.0	0.20678858504484673	1
1367	IOG	3	4	1.0	0.0	0.21922723404531058	1
1368	IOG	3	4	1.0	0.0	0.3963267428615814	1
1369	IOG	3	4	1.0	0.0	0.13647276976623882	1
1370	IOG	3	4	1.0	0.0	0.07765124176074112	1
1371	IOG	3	4	1.0	0.0	0.10512013027098138	1
1372	IOG	3	4	1.0	0.0	0.024296117330181218	1
1373	IOG	3	4	1.0	0.0	0.6425795559903196	1
1374	IOG	3	4	1.0	0.0	0.012242559097896346	1
1375	IOG	3	4	1.0	0.0	0.3424941317779824	1
1376	IOG	3	4	1.0	0.0	0.05068848053600136	1
1377	IOG	3	4	1.0	0.0	0.05834853540154936	1
1378	IOG	3	4	1.0	0.0	1.4944505284131657	1
1379	IOG	3	4	1.0	0.0	0.01835032760321708	1
1380	IOG	3	4	1.0	0.0	2.4456458206550247	1
1381	IOG	3	4	1.0	0.0	0.07382465193697778	1
1382	IOG	3	4	1.0	0.0	0.21990917927026518	1
1383	IOG	3	4	1.0	0.0	0.2567894966928923	1
1384	IOG	3	4	1.0	0.0	0.09683364104274376	1
1385	IOG	3	4	1.0	0.0	0.031318011325881426	1
1386	IOG	3	4	1.0	0.0	0.18965829479673385	1
1387	IOG	3	4	1.0	0.0	0.14870391628320892	1
1388	IOG	3	4	1.0	0.0	0.13149324285983408	1
1389	IOG	3	4	1.0	0.0	0.3065785718364142	1
1390	IOG	3	4	1.0	0.0	0.009563462185412824	1
1391	IOG	3	4	1.0	0.0	0.28232245759178237	1
1392	IOG	3	4	1.0	0.0	0.06707013490910162	1
1393	IOG	3	4	1.0	0.0	0.36072961993632746	1
1394	IOG	3	4	1.0	0.0	0.00747000270045567	1
1395	IOG	3	4	1.0	0.0	2.0858989894921014	1
1396	IOG	3	4	1.0	0.0	0.23541552803018428	1
1397	IOG	3	4	1.0	0.0	0.5939050986018232	1
1398	IOG	3	4	1.0	0.0	0.10949741942598294	1
1399	IOG	3	4	1.0	0.0	1.0898163956196114	1
1400	IOG	3	4	1.0	0.0	0.615884603980228	1
1401	IOG	3	4	1.0	0.0	0.23048202342790874	1
1402	IOG	3	4	1.0	0.0	0.7814133257508599	1
1403	IOG	3	4	1.0	0.0	0.037313538893844304	1
1404	IOG	3	4	1.0	0.0	98.82579334484282	1
1405	IOG	3	4	1.0	0.0	0.2549869025201927	1
1406	IOG	3	4	1.0	0.0	0.1140617590215226	1
1407	IOG	3	4	1.0	0.0	0.07585063659206251	1
1408	IOG	3	4	1.0	0.0	0.16441740332159463	1
1409	IOG	3	4	1.0	0.0	0.22290779537336913	1
1410	IOG	3	4	1.0	0.0	6.966760273927095	1
1411	IOG	3	4	1.0	0.0	0.12673111735088072	1
1412	IOG	3	4	1.0	0.0	1.1154999449844616	1
1413	IOG	3	4	1.0	0.0	0.10867555762783943	1
1414	IOG	3	4	1.0	0.0	0.3694582506573637	1
1415	IOG	3	4	1.0	0.0	0.12788489954782398	1
1416	IOG	3	4	1.0	0.0	0.0076484898951194175	1
1417	IOG	3	4	1.0	0.0	1.5611470494561066	1
1418	IOG	3	4	1.0	0.0	0.03398253729362296	1
1419	IOG	3	4	1.0	0.0	0.14315322014326573	1
1420	IOG	3	4	1.0	0.0	0.6591531436566195	1
1421	IOG	3	4	1.0	0.0	0.4036565108169273	1
1422	IOG	3	4	1.0	0.0	2.1780378624911516	1
1423	IOG	3	4	1.0	0.0	0.09291939173888225	1
1424	IOG	3	4	1.0	0.0	0.06739321638763587	1
1425	IOG	3	4	1.0	0.0	0.3125086075361422	1
1426	IOG	3	4	1.0	0.0	0.44322775130019065	1
1427	IOG	3	4	1.0	0.0	0.4505900228135444	1
1428	IOG	3	4	1.0	0.0	0.0582138189284471	1
1429	IOG	3	4	1.0	0.0	0.11661496944245896	1
1430	IOG	3	4	1.0	0.0	0.12171250564611696	1
1431	IOG	3	4	1.0	0.0	0.02328266391701749	1
1432	IOG	3	4	1.0	0.0	0.1410756793256123	1
1433	IOG	3	4	1.0	0.0	0.05604054755285535	1
1434	IOG	3	4	1.0	0.0	1.702073348526189	1
1435	IOG	3	4	1.0	0.0	1.4522801799292624	1
1436	IOG	3	4	1.0	0.0	0.015726046703032143	1
1437	IOG	3	4	1.0	0.0	0.1142320522567473	1
1438	IOG	3	4	1.0	0.0	0.36993612152380717	1
1439	IOG	3	4	1.0	0.0	0.25218901357663065	1
1440	IOG	3	4	1.0	0.0	1.317794998017563	1
1441	IOG	3	4	1.0	0.0	0.591202118661708	1
1442	IOG	3	4	1.0	0.0	0.21310995824638876	1
1443	IOG	3	4	1.0	0.0	0.7886749865681383	1
1444	IOG	3	4	1.0	0.0	0.4006531332503202	1
1445	IOG	3	4	1.0	0.0	0.5422362550681519	1
1446	IOG	3	4	1.0	0.0	0.05284288782627457	1
1447	IOG	3	4	1.0	0.0	0.5115915267280147	1
1448	IOG	3	4	1.0	0.0	0.07748247126591379	1
1449	IOG	3	4	1.0	0.0	0.1269834516660846	1
1450	IOG	3	4	1.0	0.0	0.3524272111347865	1
1451	IOG	3	4	1.0	0.0	0.3407343864243241	1
1452	IOG	3	4	1.0	0.0	20.03988786804646	1
1453	IOG	3	4	1.0	0.0	0.14315606340423026	1
1454	IOG	3	4	1.0	0.0	1.1216430012043783	1
1455	IOG	3	4	1.0	0.0	0.2917082550654421	1
1456	IOG	3	4	1.0	0.0	0.12620627890103783	1
1457	IOG	3	4	1.0	0.0	1.2555650065671893	1
1458	IOG	3	4	1.0	0.0	0.07053472194732904	1
1459	IOG	3	4	1.0	0.0	0.33954531901873464	1
1460	IOG	3	4	1.0	0.0	0.4277591240183179	1
1461	IOG	3	4	1.0	0.0	0.24726477604460942	1
1462	IOG	3	4	1.0	0.0	0.07858149632459947	1
1463	IOG	3	4	1.0	0.0	0.20867880035014583	1
1464	IOG	3	4	1.0	0.0	0.029476043724312097	1
1465	IOG	3	4	1.0	0.0	0.05863598080196993	1
1466	IOG	3	4	1.0	0.0	0.4969917179267447	1
1467	IOG	3	4	1.0	0.0	0.19125946587501425	1
1468	IOG	3	4	1.0	0.0	0.11994644315672248	1
1469	IOG	3	4	1.0	0.0	0.1774184034119362	1
1470	IOG	3	4	1.0	0.0	0.04861038203067204	1
1471	IOG	3	4	1.0	0.0	0.15768784339629033	1
1472	IOG	3	4	1.0	0.0	0.41497880499455786	1
1473	IOG	3	4	1.0	0.0	0.31465236828055776	1
1474	IOG	3	4	1.0	0.0	0.15520577846555125	1
1475	IOG	3	4	1.0	0.0	0.04346361323916402	1
1476	IOG	3	4	1.0	0.0	0.08363858112006584	1
1477	IOG	3	4	1.0	0.0	0.1885856938015627	1
1478	IOG	3	4	1.0	0.0	0.2803763781305061	1
1479	IOG	3	4	1.0	0.0	0.06986582660955272	1
1480	IOG	3	4	1.0	0.0	0.8014666322492632	1
1481	IOG	3	4	1.0	0.0	0.7175557108114842	1
1482	IOG	3	4	1.0	0.0	0.8716977637509071	1
1483	IOG	3	4	1.0	0.0	0.19420018899511715	1
1484	IOG	3	4	1.0	0.0	0.025005122594324886	1
1485	IOG	3	4	1.0	0.0	0.46022632910919314	1
1486	IOG	3	4	1.0	0.0	1.0104101192124695	1
1487	IOG	3	4	1.0	0.0	1.469843892189989	1
1488	IOG	3	4	1.0	0.0	0.01080175322732736	1
1489	IOG	3	4	1.0	0.0	0.053121168903590796	1
1490	IOG	3	4	1.0	0.0	0.7251389274889111	1
1491	IOG	3	4	1.0	0.0	0.08240359917288997	1
1492	IOG	3	4	1.0	0.0	0.34390508458827834	1
1493	IOG	3	4	1.0	0.0	0.1246285677164974	1
1494	IOG	3	4	1.0	0.0	0.24513053497610104	1
1495	IOG	3	4	1.0	0.0	0.21453913693921542	1
1496	IOG	3	4	1.0	0.0	0.7308006372997046	1
1497	IOG	3	4	1.0	0.0	0.4472969217590504	1
1498	IOG	3	4	1.0	0.0	0.030228966253624305	1
1499	IOG	3	4	1.0	0.0	0.26825512656244593	1
1500	IOG	4	5	1.0	0.0	0.06997841583429573	1
1501	IOG	4	5	1.0	0.0	0.5628927884214813	1
1502	IOG	4	5	1.0	0.0	0.29535413175449193	1
1503	IOG	4	5	1.0	0.0	0.5850411361180469	1
1504	IOG	4	5	1.0	0.0	0.18279901132689275	1
1505	IOG	4	5	1.0	0.0	0.8245471504588888	1
1506	IOG	4	5	1.0	0.0	4.496399318073463	1
1507	IOG	4	5	1.0	0.0	0.05627283136535116	1
1508	IOG	4	5	1.0	0.0	0.031407952909750944	1
1509	IOG	4	5	1.0	0.0	1.2139659183738443	1
1510	IOG	4	5	1.0	0.0	0.27287824464410226	1
1511	IOG	4	5	1.0	0.0	0.16110247857243182	1
1512	IOG	4	5	1.0	0.0	0.06426121663263869	1
1513	IOG	4	5	1.0	0.0	0.01911863983648432	1
1514	IOG	4	5	1.0	0.0	0.02024345997587612	1
1515	IOG	4	5	1.0	0.0	0.04598166403309039	1
1516	IOG	4	5	1.0	0.0	0.2464658374052433	1
1517	IOG	4	5	1.0	0.0	0.10363440745507678	1
1518	IOG	4	5	1.0	0.0	0.12382676772678941	1
1519	IOG	4	5	1.0	0.0	0.14417034382605745	1
1520	IOG	4	5	1.0	0.0	0.1658709210231838	1
1521	IOG	4	5	1.0	0.0	0.5623273690353779	1
1522	IOG	4	5	1.0	0.0	0.5358371851104461	1
1523	IOG	4	5	1.0	0.0	0.031259900417970526	1
1524	IOG	4	5	1.0	0.0	0.09447236745173768	1
1525	IOG	4	5	1.0	0.0	0.46797899780448987	1
1526	IOG	4	5	1.0	0.0	0.23857880005395946	1
1527	IOG	4	5	1.0	0.0	0.1346934318411399	1
1528	IOG	4	5	1.0	0.0	0.4048718572327886	1
1529	IOG	4	5	1.0	0.0	0.058554180038647305	1
1530	IOG	4	5	1.0	0.0	0.057989099582054705	1
1531	IOG	4	5	1.0	0.0	0.22491289327912745	1
1532	IOG	4	5	1.0	0.0	0.3508672417688843	1
1533	IOG	4	5	1.0	0.0	0.058041250629459265	1
1534	IOG	4	5	1.0	0.0	0.2704591988073475	1
1535	IOG	4	5	1.0	0.0	0.05042329368374859	1
1536	IOG	4	5	1.0	0.0	0.13717972313791985	1
1537	IOG	4	5	1.0	0.0	0.543724068985038	1
1538	IOG	4	5	1.0	0.0	0.024467458047251	1
1539	IOG	4	5	1.0	0.0	1.3963004276073092	1
1540	IOG	4	5	1.0	0.0	0.2543856768652489	1
1541	IOG	4	5	1.0	0.0	0.04707724400731045	1
1542	IOG	4	5	1.0	0.0	0.04789295917364929	1
1543	IOG	4	5	1.0	0.0	0.06039783490646067	1
1544	IOG	4	5	1.0	0.0	0.09653057798184053	1
1545	IOG	4	5	1.0	0.0	0.17800118970866047	1
1546	IOG	4	5	1.0	0.0	0.10092769796924994	1
1547	IOG	4	5	1.0	0.0	0.050811775375081074	1
1548	IOG	4	5	1.0	0.0	0.1755975736843907	1
1549	IOG	4	5	1.0	0.0	0.04755235014285917	1
1550	IOG	4	5	1.0	0.0	0.11041446056596572	1
1551	IOG	4	5	1.0	0.0	0.28062796799440975	1
1552	IOG	4	5	1.0	0.0	0.1777200422787139	1
1553	IOG	4	5	1.0	0.0	1.1361848108033228	1
1554	IOG	4	5	1.0	0.0	0.13375738055560182	1
1555	IOG	4	5	1.0	0.0	0.18472545460945972	1
1556	IOG	4	5	1.0	0.0	0.059943153971488	1
1557	IOG	4	5	1.0	0.0	0.006038724519991625	1
1558	IOG	4	5	1.0	0.0	0.04906180458595359	1
1559	IOG	4	5	1.0	0.0	0.06598687966025144	1
1560	IOG	4	5	1.0	0.0	0.22753161723598486	1
1561	IOG	4	5	1.0	0.0	0.9168555903855373	1
1562	IOG	4	5	1.0	0.0	0.1070166127383233	1
1563	IOG	4	5	1.0	0.0	0.4839969199725558	1
1564	IOG	4	5	1.0	0.0	0.3623614291564342	1
1565	IOG	4	5	1.0	0.0	0.6864750813156177	1
1566	IOG	4	5	1.0	0.0	1.5931626231244453	1
1567	IOG	4	5	1.0	0.0	0.12033259919490158	1
1568	IOG	4	5	1.0	0.0	0.07916063841537115	1
1569	IOG	4	5	1.0	0.0	0.12808155921467196	1
1570	IOG	4	5	1.0	0.0	0.015205569233370169	1
1571	IOG	4	5	1.0	0.0	0.088591906816321	1
1572	IOG	4	5	1.0	0.0	0.043294131481698986	1
1573	IOG	4	5	1.0	0.0	0.09120135996316435	1
1574	IOG	4	5	1.0	0.0	0.4059134944704623	1
1575	IOG	4	5	1.0	0.0	0.3974286888326558	1
1576	IOG	4	5	1.0	0.0	0.05383143045001367	1
1577	IOG	4	5	1.0	0.0	0.337354505732126	1
1578	IOG	4	5	1.0	0.0	0.23562092931686848	1
1579	IOG	4	5	1.0	0.0	0.06893266017857261	1
1580	IOG	4	5	1.0	0.0	0.025548247251822028	1
1581	IOG	4	5	1.0	0.0	0.027719939169286424	1
1582	IOG	4	5	1.0	0.0	0.02166655269362689	1
1583	IOG	4	5	1.0	0.0	0.011342245609512762	1
1584	IOG	4	5	1.0	0.0	0.09805224365142641	1
1585	IOG	4	5	1.0	0.0	161.63637646833453	1
1586	IOG	4	5	1.0	0.0	0.13399432202297856	1
1587	IOG	4	5	1.0	0.0	0.0025723842621370088	1
1588	IOG	4	5	1.0	0.0	0.42589767651582505	1
1589	IOG	4	5	1.0	0.0	0.12981241478956723	1
1590	IOG	4	5	1.0	0.0	0.28192074145912577	1
1591	IOG	4	5	1.0	0.0	0.06688400587893414	1
1592	IOG	4	5	1.0	0.0	1.0359372735140435	1
1593	IOG	4	5	1.0	0.0	0.8283759077275068	1
1594	IOG	4	5	1.0	0.0	1.4754978094650921	1
1595	IOG	4	5	1.0	0.0	0.5729628468110275	1
1596	IOG	4	5	1.0	0.0	0.07125149578153367	1
1597	IOG	4	5	1.0	0.0	0.006250810681865133	1
1598	IOG	4	5	1.0	0.0	0.3135814511770104	1
1599	IOG	4	5	1.0	0.0	0.09876917254957307	1
1600	IOG	4	5	1.0	0.0	0.16276822169002536	1
1601	IOG	4	5	1.0	0.0	0.13177074998185145	1
1602	IOG	4	5	1.0	0.0	0.05118307150552957	1
1603	IOG	4	5	1.0	0.0	0.060716280434350074	1
1604	IOG	4	5	1.0	0.0	0.08699606323252325	1
1605	IOG	4	5	1.0	0.0	0.08926746016736409	1
1606	IOG	4	5	1.0	0.0	0.04497852461358835	1
1607	IOG	4	5	1.0	0.0	1.4033111020118503	1
1608	IOG	4	5	1.0	0.0	0.004141957319936132	1
1609	IOG	4	5	1.0	0.0	0.5651831885589822	1
1610	IOG	4	5	1.0	0.0	0.3886525407431934	1
1611	IOG	4	5	1.0	0.0	0.20058916726037335	1
1612	IOG	4	5	1.0	0.0	0.06254560850193225	1
1613	IOG	4	5	1.0	0.0	0.07483449751665261	1
1614	IOG	4	5	1.0	0.0	0.05526431420421542	1
1615	IOG	4	5	1.0	0.0	0.13218401706417157	1
1616	IOG	4	5	1.0	0.0	0.1555194550136935	1
1617	IOG	4	5	1.0	0.0	0.1447060458050615	1
1618	IOG	4	5	1.0	0.0	0.06572745242864267	1
1619	IOG	4	5	1.0	0.0	0.037949782002953826	1
1620	IOG	4	5	1.0	0.0	0.8397494023946452	1
1621	IOG	4	5	1.0	0.0	0.08745941100867129	1
1622	IOG	4	5	1.0	0.0	0.03897869200783067	1
1623	IOG	4	5	1.0	0.0	0.0777155018847474	1
1624	IOG	4	5	1.0	0.0	0.10310901976210383	1
1625	IOG	4	5	1.0	0.0	0.06416991069637812	1
1626	IOG	4	5	1.0	0.0	0.03152198888585964	1
1627	IOG	4	5	1.0	0.0	0.05088480822899079	1
1628	IOG	4	5	1.0	0.0	0.09266672274213279	1
1629	IOG	4	5	1.0	0.0	0.048769175701238184	1
1630	IOG	4	5	1.0	0.0	1.3250032866640455	1
1631	IOG	4	5	1.0	0.0	0.19429714102809356	1
1632	IOG	4	5	1.0	0.0	0.28021506624802683	1
1633	IOG	4	5	1.0	0.0	0.06308356233617482	1
1634	IOG	4	5	1.0	0.0	0.10294017608692783	1
1635	IOG	4	5	1.0	0.0	0.20015287348590194	1
1636	IOG	4	5	1.0	0.0	0.35658860568418277	1
1637	IOG	4	5	1.0	0.0	1.1665200881079754	1
1638	IOG	4	5	1.0	0.0	0.19140051798243318	1
1639	IOG	4	5	1.0	0.0	0.13053733151738717	1
1640	IOG	4	5	1.0	0.0	0.3167985957933204	1
1641	IOG	4	5	1.0	0.0	0.16903266659087757	1
1642	IOG	4	5	1.0	0.0	0.17018562408498808	1
1643	IOG	4	5	1.0	0.0	0.025849013736060873	1
1644	IOG	4	5	1.0	0.0	0.289431514427745	1
1645	IOG	4	5	1.0	0.0	0.18279410824648054	1
1646	IOG	4	5	1.0	0.0	0.017760102242896404	1
1647	IOG	4	5	1.0	0.0	0.16246573302214304	1
1648	IOG	4	5	1.0	0.0	0.2581400484015695	1
1649	IOG	4	5	1.0	0.0	0.14547843116261683	1
1650	IOG	4	5	1.0	0.0	0.09869601434544202	1
1651	IOG	4	5	1.0	0.0	1.879691574858165	1
1652	IOG	4	5	1.0	0.0	0.8111018081132562	1
1653	IOG	4	5	1.0	0.0	0.3749089173285131	1
1654	IOG	4	5	1.0	0.0	0.09315458586069388	1
1655	IOG	4	5	1.0	0.0	0.21282999029938923	1
1656	IOG	4	5	1.0	0.0	0.07184514852418353	1
1657	IOG	4	5	1.0	0.0	0.03388546971639364	1
1658	IOG	4	5	1.0	0.0	0.07294169906129061	1
1659	IOG	4	5	1.0	0.0	0.12966883895203968	1
1660	IOG	4	5	1.0	0.0	0.12360111088870789	1
1661	IOG	4	5	1.0	0.0	0.409040733032108	1
1662	IOG	4	5	1.0	0.0	0.2388487774706902	1
1663	IOG	4	5	1.0	0.0	0.026383080355956646	1
1664	IOG	4	5	1.0	0.0	0.8559257133506096	1
1665	IOG	4	5	1.0	0.0	1.8915387097452039	1
1666	IOG	4	5	1.0	0.0	0.06954019592103994	1
1667	IOG	4	5	1.0	0.0	0.005775602853789171	1
1668	IOG	4	5	1.0	0.0	0.27929847169345856	1
1669	IOG	4	5	1.0	0.0	0.11176825047497706	1
1670	IOG	4	5	1.0	0.0	0.047770048010486184	1
1671	IOG	4	5	1.0	0.0	0.10431160372553566	1
1672	IOG	4	5	1.0	0.0	1.1702191377663806	1
1673	IOG	4	5	1.0	0.0	0.03443754353195683	1
1674	IOG	4	5	1.0	0.0	0.13259644239572888	1
1675	IOG	4	5	1.0	0.0	0.03928741532630416	1
1676	IOG	4	5	1.0	0.0	0.842579545300154	1
1677	IOG	4	5	1.0	0.0	0.797356727297978	1
1678	IOG	4	5	1.0	0.0	0.07664395598751043	1
1679	IOG	4	5	1.0	0.0	0.4694736749509691	1
1680	IOG	4	5	1.0	0.0	0.024856571436334296	1
1681	IOG	4	5	1.0	0.0	0.8731639403325985	1
1682	IOG	4	5	1.0	0.0	11.203579362988801	1
1683	IOG	4	5	1.0	0.0	0.08708122641472371	1
1684	IOG	4	5	1.0	0.0	0.06678897068002886	1
1685	IOG	4	5	1.0	0.0	0.13429192247560195	1
1686	IOG	4	5	1.0	0.0	0.0260531284096778	1
1687	IOG	4	5	1.0	0.0	0.05131466755963751	1
1688	IOG	4	5	1.0	0.0	0.019874776758081934	1
1689	IOG	4	5	1.0	0.0	0.09574754315816492	1
1690	IOG	4	5	1.0	0.0	0.03402319573369511	1
1691	IOG	4	5	1.0	0.0	0.55674914699974	1
1692	IOG	4	5	1.0	0.0	1.588397857331492	1
1693	IOG	4	5	1.0	0.0	0.2360142606573711	1
1694	IOG	4	5	1.0	0.0	0.1627496570823131	1
1695	IOG	4	5	1.0	0.0	0.03467174871395175	1
1696	IOG	4	5	1.0	0.0	0.023683713394290668	1
1697	IOG	4	5	1.0	0.0	0.012487822608161675	1
1698	IOG	4	5	1.0	0.0	0.130323643230485	1
1699	IOG	4	5	1.0	0.0	0.06118905790139452	1
1700	IOG	4	5	1.0	0.0	0.16956345240588894	1
1701	IOG	4	5	1.0	0.0	1.1304391409572674	1
1702	IOG	4	5	1.0	0.0	0.09392076112596268	1
1703	IOG	4	5	1.0	0.0	0.07276522072667985	1
1704	IOG	4	5	1.0	0.0	0.31759091226138864	1
1705	IOG	4	5	1.0	0.0	0.1544764014210383	1
1706	IOG	4	5	1.0	0.0	0.11857140402261943	1
1707	IOG	4	5	1.0	0.0	0.058763773649680065	1
1708	IOG	4	5	1.0	0.0	0.05328155565716505	1
1709	IOG	4	5	1.0	0.0	0.21117410424151745	1
1710	IOG	4	5	1.0	0.0	0.11420222295316881	1
1711	IOG	4	5	1.0	0.0	0.04695484314982706	1
1712	IOG	4	5	1.0	0.0	0.09673010194110129	1
1713	IOG	4	5	1.0	0.0	0.09209017917068345	1
1714	IOG	4	5	1.0	0.0	0.10230597884993149	1
1715	IOG	4	5	1.0	0.0	5.8580186578381515	1
1716	IOG	4	5	1.0	0.0	0.1921355732155346	1
1717	IOG	4	5	1.0	0.0	0.06493192984476746	1
1718	IOG	4	5	1.0	0.0	0.017627866500052734	1
1719	IOG	4	5	1.0	0.0	0.45171304695291237	1
1720	IOG	4	5	1.0	0.0	0.047328902385181185	1
1721	IOG	4	5	1.0	0.0	0.23689335227763364	1
1722	IOG	4	5	1.0	0.0	0.07645086901068575	1
1723	IOG	4	5	1.0	0.0	0.3149088002764078	1
1724	IOG	4	5	1.0	0.0	0.019001430132926662	1
1725	IOG	4	5	1.0	0.0	0.07033095098841959	1
1726	IOG	4	5	1.0	0.0	0.10750849833478518	1
1727	IOG	4	5	1.0	0.0	0.1910008351911069	1
1728	IOG	4	5	1.0	0.0	0.07526869142786669	1
1729	IOG	4	5	1.0	0.0	0.00765902287525657	1
1730	IOG	4	5	1.0	0.0	0.04137211783281175	1
1731	IOG	4	5	1.0	0.0	0.09972888578706815	1
1732	IOG	4	5	1.0	0.0	0.5600319843129627	1
1733	IOG	4	5	1.0	0.0	0.20718679811325436	1
1734	IOG	4	5	1.0	0.0	0.5832196948259865	1
1735	IOG	4	5	1.0	0.0	0.1314830707572564	1
1736	IOG	4	5	1.0	0.0	0.39236289321820744	1
1737	IOG	4	5	1.0	0.0	0.25876531974398614	1
1738	IOG	4	5	1.0	0.0	0.04757916201412904	1
1739	IOG	4	5	1.0	0.0	2.2817259413278714	1
1740	IOG	4	5	1.0	0.0	0.03992482545305726	1
1741	IOG	4	5	1.0	0.0	0.08632388245231712	1
1742	IOG	4	5	1.0	0.0	0.22950539922129792	1
1743	IOG	4	5	1.0	0.0	0.011921364288677514	1
1744	IOG	4	5	1.0	0.0	0.057763220862711594	1
1745	IOG	4	5	1.0	0.0	0.09704494066351288	1
1746	IOG	4	5	1.0	0.0	0.006143590531195784	1
1747	IOG	4	5	1.0	0.0	0.6037866176306941	1
1748	IOG	4	5	1.0	0.0	0.11384755572028328	1
1749	IOG	4	5	1.0	0.0	0.131061886848135	1
1750	IOG	4	5	1.0	0.0	0.126913879013125	1
1751	IOG	4	5	1.0	0.0	0.04502347390316055	1
1752	IOG	4	5	1.0	0.0	0.1681849558772702	1
1753	IOG	4	5	1.0	0.0	1.7754425204979785	1
1754	IOG	4	5	1.0	0.0	0.48780394789283404	1
1755	IOG	4	5	1.0	0.0	0.010590452687107187	1
1756	IOG	4	5	1.0	0.0	1.476216939427215	1
1757	IOG	4	5	1.0	0.0	1.2593427521690912	1
1758	IOG	4	5	1.0	0.0	0.06997136780332158	1
1759	IOG	4	5	1.0	0.0	0.01268964342521164	1
1760	IOG	4	5	1.0	0.0	0.12472116986365928	1
1761	IOG	4	5	1.0	0.0	0.1358564137564614	1
1762	IOG	4	5	1.0	0.0	0.033261727206153786	1
1763	IOG	4	5	1.0	0.0	0.050384866813577095	1
1764	IOG	4	5	1.0	0.0	0.5557875102122067	1
1765	IOG	4	5	1.0	0.0	0.3406883141175768	1
1766	IOG	4	5	1.0	0.0	0.227525753575438	1
1767	IOG	4	5	1.0	0.0	0.15280727234424102	1
1768	IOG	4	5	1.0	0.0	0.04799730009272422	1
1769	IOG	4	5	1.0	0.0	0.1863713472917055	1
1770	IOG	4	5	1.0	0.0	0.01331791039355131	1
1771	IOG	4	5	1.0	0.0	0.01950065114157647	1
1772	IOG	4	5	1.0	0.0	0.1674961629723722	1
1773	IOG	4	5	1.0	0.0	0.04394507713466652	1
1774	IOG	4	5	1.0	0.0	0.2134795322783967	1
1775	IOG	4	5	1.0	0.0	0.08792896547541951	1
1776	IOG	4	5	1.0	0.0	0.008588549354350123	1
1777	IOG	4	5	1.0	0.0	0.16328500323715472	1
1778	IOG	4	5	1.0	0.0	0.8237835584768598	1
1779	IOG	4	5	1.0	0.0	1.1790244493463473	1
1780	IOG	4	5	1.0	0.0	1.156757591371336	1
1781	IOG	4	5	1.0	0.0	0.16273615164775665	1
1782	IOG	4	5	1.0	0.0	0.06618507465780772	1
1783	IOG	4	5	1.0	0.0	0.8544139542144098	1
1784	IOG	4	5	1.0	0.0	0.23645116453618784	1
1785	IOG	4	5	1.0	0.0	0.6950646702536404	1
1786	IOG	4	5	1.0	0.0	0.041740757833771285	1
1787	IOG	4	5	1.0	0.0	0.041278604760996915	1
1788	IOG	4	5	1.0	0.0	0.01583247116680834	1
1789	IOG	4	5	1.0	0.0	0.03637298751251547	1
1790	IOG	4	5	1.0	0.0	0.31472041610989954	1
1791	IOG	4	5	1.0	0.0	1.3279860354747697	1
1792	IOG	4	5	1.0	0.0	0.21939811785501045	1
1793	IOG	4	5	1.0	0.0	0.040301239882079926	1
1794	IOG	4	5	1.0	0.0	0.038702315740730964	1
1795	IOG	4	5	1.0	0.0	0.31896034319030425	1
1796	IOG	4	5	1.0	0.0	0.3011216860675219	1
1797	IOG	4	5	1.0	0.0	0.027953005406732484	1
1798	IOG	4	5	1.0	0.0	0.22075265201837693	1
1799	IOG	4	5	1.0	0.0	0.12524500978578562	1
1800	IOG	4	5	1.0	0.0	0.1024060436727004	1
1801	IOG	4	5	1.0	0.0	0.1209199066347132	1
1802	IOG	4	5	1.0	0.0	0.4535375528691876	1
1803	IOG	4	5	1.0	0.0	0.20930249046940202	1
1804	IOG	4	5	1.0	0.0	0.19034075026585126	1
1805	IOG	4	5	1.0	0.0	0.003994179133345202	1
1806	IOG	4	5	1.0	0.0	0.08923833669596425	1
1807	IOG	4	5	1.0	0.0	0.16940876179295902	1
1808	IOG	4	5	1.0	0.0	0.1324982437780221	1
1809	IOG	4	5	1.0	0.0	0.21431025238932216	1
1810	IOG	4	5	1.0	0.0	0.0719540103542924	1
1811	IOG	4	5	1.0	0.0	0.2038111130034411	1
1812	IOG	4	5	1.0	0.0	0.17349213934012125	1
1813	IOG	4	5	1.0	0.0	0.10554516540364804	1
1814	IOG	4	5	1.0	0.0	0.13115644531117698	1
1815	IOG	4	5	1.0	0.0	0.9014330659316443	1
1816	IOG	4	5	1.0	0.0	0.794900472700414	1
1817	IOG	4	5	1.0	0.0	0.4988227295035193	1
1818	IOG	4	5	1.0	0.0	0.058329543709706735	1
1819	IOG	4	5	1.0	0.0	0.05902299730372067	1
1820	IOG	4	5	1.0	0.0	0.16190134903936917	1
1821	IOG	4	5	1.0	0.0	0.17251986477380257	1
1822	IOG	4	5	1.0	0.0	0.1791244298104179	1
1823	IOG	4	5	1.0	0.0	0.051671833873864856	1
1824	IOG	4	5	1.0	0.0	0.912617181444327	1
1825	IOG	4	5	1.0	0.0	1.2870590892845444	1
1826	IOG	4	5	1.0	0.0	0.03306988762738476	1
1827	IOG	4	5	1.0	0.0	0.195976103082808	1
1828	IOG	4	5	1.0	0.0	0.06475433758053836	1
1829	IOG	4	5	1.0	0.0	0.2830587439518924	1
1830	IOG	4	5	1.0	0.0	0.11998530320878428	1
1831	IOG	4	5	1.0	0.0	0.3239746704284395	1
1832	IOG	4	5	1.0	0.0	0.4116326844981123	1
1833	IOG	4	5	1.0	0.0	0.03359177465520842	1
1834	IOG	4	5	1.0	0.0	0.11944731928514235	1
1835	IOG	4	5	1.0	0.0	0.8347984145810896	1
1836	IOG	4	5	1.0	0.0	0.15960660744113597	1
1837	IOG	4	5	1.0	0.0	0.19187411799477821	1
1838	IOG	4	5	1.0	0.0	0.3250964077246824	1
1839	IOG	4	5	1.0	0.0	0.24089292580515573	1
1840	IOG	4	5	1.0	0.0	4.519576346739787	1
1841	IOG	4	5	1.0	0.0	0.4507711899321622	1
1842	IOG	4	5	1.0	0.0	0.1081028486023419	1
1843	IOG	4	5	1.0	0.0	0.5035687271383974	1
1844	IOG	4	5	1.0	0.0	0.20561986896258572	1
1845	IOG	4	5	1.0	0.0	0.1641148876882738	1
1846	IOG	4	5	1.0	0.0	0.1209005010331865	1
1847	IOG	4	5	1.0	0.0	0.1446449961578267	1
1848	IOG	4	5	1.0	0.0	0.21945997202215806	1
1849	IOG	4	5	1.0	0.0	0.01655110621362035	1
1850	IOG	4	5	1.0	0.0	0.24817382842541855	1
1851	IOG	4	5	1.0	0.0	1.5353710971662582	1
1852	IOG	4	5	1.0	0.0	0.15230243693633205	1
1853	IOG	4	5	1.0	0.0	0.10450865472753153	1
1854	IOG	4	5	1.0	0.0	0.5772797981148114	1
1855	IOG	4	5	1.0	0.0	0.15361404822769192	1
1856	IOG	4	5	1.0	0.0	0.08607531419321127	1
1857	IOG	4	5	1.0	0.0	0.016657075804760103	1
1858	IOG	4	5	1.0	0.0	0.45788868079875034	1
1859	IOG	4	5	1.0	0.0	0.08155396723254028	1
1860	IOG	4	5	1.0	0.0	0.1248785695352631	1
1861	IOG	4	5	1.0	0.0	0.016774091707988173	1
1862	IOG	4	5	1.0	0.0	0.4619212165239427	1
1863	IOG	4	5	1.0	0.0	0.0811503043298898	1
1864	IOG	4	5	1.0	0.0	0.059575374143280665	1
1865	IOG	4	5	1.0	0.0	0.528782592302532	1
1866	IOG	4	5	1.0	0.0	0.2118208081110915	1
1867	IOG	4	5	1.0	0.0	0.2165568859698861	1
1868	IOG	4	5	1.0	0.0	0.937548453033592	1
1869	IOG	4	5	1.0	0.0	0.14853845501977825	1
1870	IOG	4	5	1.0	0.0	0.1087743917171198	1
1871	IOG	4	5	1.0	0.0	0.09989053635993506	1
1872	IOG	4	5	1.0	0.0	0.020153059787643725	1
1873	IOG	4	5	1.0	0.0	0.48763237345439236	1
1874	IOG	4	5	1.0	0.0	0.05405824441202843	1
1875	IOG	4	5	1.0	0.0	0.3185432091850027	1
1876	IOG	4	5	1.0	0.0	0.10057092109639784	1
1877	IOG	4	5	1.0	0.0	0.06312545003845317	1
1878	IOG	4	5	1.0	0.0	1.2822970893355377	1
1879	IOG	4	5	1.0	0.0	0.060762298658636596	1
1880	IOG	4	5	1.0	0.0	0.25936736620649875	1
1881	IOG	4	5	1.0	0.0	0.1436443842235802	1
1882	IOG	4	5	1.0	0.0	0.20262725430088688	1
1883	IOG	4	5	1.0	0.0	0.10553100234209495	1
1884	IOG	4	5	1.0	0.0	0.09070967731817195	1
1885	IOG	4	5	1.0	0.0	0.012395545862794526	1
1886	IOG	4	5	1.0	0.0	0.24058751119492736	1
1887	IOG	4	5	1.0	0.0	0.1190173466967046	1
1888	IOG	4	5	1.0	0.0	0.41802374603857195	1
1889	IOG	4	5	1.0	0.0	0.39259631856886223	1
1890	IOG	4	5	1.0	0.0	0.061234334335877355	1
1891	IOG	4	5	1.0	0.0	0.350516678312704	1
1892	IOG	4	5	1.0	0.0	0.1262147173253607	1
1893	IOG	4	5	1.0	0.0	0.030357864275294417	1
1894	IOG	4	5	1.0	0.0	0.033752876573810445	1
1895	IOG	4	5	1.0	0.0	0.36790950042174897	1
1896	IOG	4	5	1.0	0.0	0.05954831229640813	1
1897	IOG	4	5	1.0	0.0	0.5623356915460483	1
1898	IOG	4	5	1.0	0.0	0.22439381394595534	1
1899	IOG	4	5	1.0	0.0	0.20539422198957263	1
1900	IOG	4	5	1.0	0.0	2.0775115665956774	1
1901	IOG	4	5	1.0	0.0	0.07818390763717087	1
1902	IOG	4	5	1.0	0.0	0.3203992518891938	1
1903	IOG	4	5	1.0	0.0	0.016053840333339165	1
1904	IOG	4	5	1.0	0.0	2.637787787660713	1
1905	IOG	4	5	1.0	0.0	0.11540185138059178	1
1906	IOG	4	5	1.0	0.0	0.1478479381150323	1
1907	IOG	4	5	1.0	0.0	0.1708109094200631	1
1908	IOG	4	5	1.0	0.0	0.035172950738582315	1
1909	IOG	4	5	1.0	0.0	0.1549619557947796	1
1910	IOG	4	5	1.0	0.0	0.9065779272687953	1
1911	IOG	4	5	1.0	0.0	0.042500468009921674	1
1912	IOG	4	5	1.0	0.0	0.03345652854765319	1
1913	IOG	4	5	1.0	0.0	0.06793605851578555	1
1914	IOG	4	5	1.0	0.0	0.09038058356362041	1
1915	IOG	4	5	1.0	0.0	0.0915828082885612	1
1916	IOG	4	5	1.0	0.0	0.029541780949945168	1
1917	IOG	4	5	1.0	0.0	0.09115291949964625	1
1918	IOG	4	5	1.0	0.0	0.0751128649930396	1
1919	IOG	4	5	1.0	0.0	0.2753750449305208	1
1920	IOG	4	5	1.0	0.0	0.16190605210053027	1
1921	IOG	4	5	1.0	0.0	0.3307507180124837	1
1922	IOG	4	5	1.0	0.0	2.4864430067604273	1
1923	IOG	4	5	1.0	0.0	0.06510275163499525	1
1924	IOG	4	5	1.0	0.0	0.048643210764374625	1
1925	IOG	4	5	1.0	0.0	0.36508536076627474	1
1926	IOG	4	5	1.0	0.0	0.04696121094248709	1
1927	IOG	4	5	1.0	0.0	0.22362793537947398	1
1928	IOG	4	5	1.0	0.0	0.08620369125398877	1
1929	IOG	4	5	1.0	0.0	0.07980229829384217	1
1930	IOG	4	5	1.0	0.0	0.39200554742682014	1
1931	IOG	4	5	1.0	0.0	0.037202690939001415	1
1932	IOG	4	5	1.0	0.0	0.17796481595949465	1
1933	IOG	4	5	1.0	0.0	0.028476631980631818	1
1934	IOG	4	5	1.0	0.0	1.3720212157266665	1
1935	IOG	4	5	1.0	0.0	1.0175759945926939	1
1936	IOG	4	5	1.0	0.0	0.02049841730418551	1
1937	IOG	4	5	1.0	0.0	0.021322482237374166	1
1938	IOG	4	5	1.0	0.0	0.44483917377415266	1
1939	IOG	4	5	1.0	0.0	0.10629831024876991	1
1940	IOG	4	5	1.0	0.0	0.9883790221258021	1
1941	IOG	4	5	1.0	0.0	0.25202578842463813	1
1942	IOG	4	5	1.0	0.0	0.18858627274543185	1
1943	IOG	4	5	1.0	0.0	1.2650612459969672	1
1944	IOG	4	5	1.0	0.0	0.3454369880353788	1
1945	IOG	4	5	1.0	0.0	0.6094395675188152	1
1946	IOG	4	5	1.0	0.0	0.050655823543841294	1
1947	IOG	4	5	1.0	0.0	0.35351729695315703	1
1948	IOG	4	5	1.0	0.0	0.023724945032353645	1
1949	IOG	4	5	1.0	0.0	0.19056282916354164	1
1950	IOG	4	5	1.0	0.0	0.1407900633147059	1
1951	IOG	4	5	1.0	0.0	0.17996101549174456	1
1952	IOG	4	5	1.0	0.0	0.724727104469732	1
1953	IOG	4	5	1.0	0.0	0.12049732590046978	1
1954	IOG	4	5	1.0	0.0	0.6068083366907989	1
1955	IOG	4	5	1.0	0.0	0.1956609934439952	1
1956	IOG	4	5	1.0	0.0	0.09593938262350017	1
1957	IOG	4	5	1.0	0.0	0.7600350042654516	1
1958	IOG	4	5	1.0	0.0	0.14909578687050823	1
1959	IOG	4	5	1.0	0.0	0.2252364658800619	1
1960	IOG	4	5	1.0	0.0	0.38421937472315754	1
1961	IOG	4	5	1.0	0.0	0.24112549481285328	1
1962	IOG	4	5	1.0	0.0	0.1162721820836788	1
1963	IOG	4	5	1.0	0.0	0.16868610253848565	1
1964	IOG	4	5	1.0	0.0	0.02189227354505323	1
1965	IOG	4	5	1.0	0.0	0.316095017865322	1
1966	IOG	4	5	1.0	0.0	0.02497835560627963	1
1967	IOG	4	5	1.0	0.0	1.0431192218146952	1
1968	IOG	4	5	1.0	0.0	0.09744517862752002	1
1969	IOG	4	5	1.0	0.0	0.04711620823975962	1
1970	IOG	4	5	1.0	0.0	0.04679236476629568	1
1971	IOG	4	5	1.0	0.0	0.4572302676411732	1
1972	IOG	4	5	1.0	0.0	0.35392145967481864	1
1973	IOG	4	5	1.0	0.0	0.276238299594773	1
1974	IOG	4	5	1.0	0.0	0.08821519000973431	1
1975	IOG	4	5	1.0	0.0	0.13996946576943145	1
1976	IOG	4	5	1.0	0.0	0.23774729054737598	1
1977	IOG	4	5	1.0	0.0	0.13735950730408586	1
1978	IOG	4	5	1.0	0.0	0.19335313586306613	1
1979	IOG	4	5	1.0	0.0	0.04287983716591019	1
1980	IOG	4	5	1.0	0.0	0.5657281184809211	1
1981	IOG	4	5	1.0	0.0	0.15140164847840415	1
1982	IOG	4	5	1.0	0.0	0.8298440821935327	1
1983	IOG	4	5	1.0	0.0	0.11673240624755507	1
1984	IOG	4	5	1.0	0.0	0.06944448516702958	1
1985	IOG	4	5	1.0	0.0	0.34069036395947183	1
1986	IOG	4	5	1.0	0.0	0.7041902936113218	1
1987	IOG	4	5	1.0	0.0	8.344293002581615	1
1988	IOG	4	5	1.0	0.0	0.013643944524429116	1
1989	IOG	4	5	1.0	0.0	0.06179548532684313	1
1990	IOG	4	5	1.0	0.0	0.5903890479196503	1
1991	IOG	4	5	1.0	0.0	0.04759141433680559	1
1992	IOG	4	5	1.0	0.0	0.2705262314946444	1
1993	IOG	4	5	1.0	0.0	0.29062190430583834	1
1994	IOG	4	5	1.0	0.0	0.02247891439900669	1
1995	IOG	4	5	1.0	0.0	0.31050547054449046	1
1996	IOG	4	5	1.0	0.0	0.19448319510314735	1
1997	IOG	4	5	1.0	0.0	0.039842010543275366	1
1998	IOG	4	5	1.0	0.0	0.10856666967579925	1
[truncated: 11,501 more rows]
