# Supplementary material for: Idiosyncratic, Retinotopic Bias in Face Identification Modulated by Familiarity
Source: eNeuro. 2018 Oct 4;5(5):ENEURO.0054-18.2018. doi: 10.1523/ENEURO.0054-18.2018 (PMC6171739; doi:10.1523/ENEURO.0054-18.2018)
Supplement: Extended Data — The archive contains data from both experiments, as well as the analysis scripts. Download Extended Data 1, ZIP file. [file sup_enu-eN-NWR-0054-18-s02.zip › famretino2-3.0.0/model/outputs/sim-03_task-estimation_cis.csv]

ratio	roi	gain	value	lo	hi
1	IOG	1	1.197482484859719	1.0749028139405146	1.3343319758246626
1	IOG	1.5	1.1293257618269386	0.9955772418427278	1.3667343177076372
1	IOG	2	1.0771011011290041	0.8733576224235864	1.2557000044610835
1	IOG	2.5	0.9581682586281948	0.8182901621354947	1.1681668136679142
1	IOG	3	0.9065651197783778	0.7706708621982932	1.0329263466439076
1	IOG	3.5	0.9160606416093044	0.7830301309272885	1.1380245497595733
1	IOG	4	0.917027756734268	0.7808666860888228	1.0136066714114378
1	mFus	1	0.33619620845354903	0.2999200409760101	0.41722174957281
1	mFus	1.5	0.24210407579165155	0.20668257571852347	0.2931779392480165
1	mFus	2	0.23763771660086336	0.20478526831643332	0.26998078805791814
1	mFus	2.5	0.21285021177843869	0.1846128738001587	0.25596320443117654
1	mFus	3	0.2203648220580504	0.19387333380826477	0.24867574436157097
1	mFus	3.5	0.18522360821972753	0.16167835308856193	0.21332512540781
1	mFus	4	0.19846184654227092	0.1731466038971596	0.22066349458542012
1	pFus	1	0.4451557545543845	0.39139070474570975	0.5128335448251651
1	pFus	1.5	0.4113966645475161	0.3746919513859381	0.46666726167524536
1	pFus	2	0.370311317704327	0.3290940754836649	0.4429194713041934
1	pFus	2.5	0.36430563202624966	0.33336970845858555	0.4150622621128749
1	pFus	3	0.3468730304806691	0.2987540893331521	0.4019497348437978
1	pFus	3.5	0.31923630999501396	0.2967963854002497	0.36511680161841775
1	pFus	4	0.3318301231504959	0.28373787992178934	0.3669958508370245
2	IOG	1	0.782891485848666	0.6481466390817447	0.9309455130079939
2	IOG	1.5	0.6765616636712801	0.59876802428139	0.7829972676474871
2	IOG	2	0.659748796054494	0.5671144759346642	0.7796813545139845
2	IOG	2.5	0.5748432790676704	0.5033365348387052	0.6622936334358092
2	IOG	3	0.5101847441250771	0.4455978399579795	0.6125311453486414
2	IOG	3.5	0.49403704470663	0.43576229898162344	0.5764012906371202
2	IOG	4	0.47495927856247194	0.4019631189994654	0.5479432407120357
2	mFus	1	0.2197813829666846	0.18927815232684708	0.2506943898648999
2	mFus	1.5	0.16619640345075365	0.14967339759589166	0.18208034958743113
2	mFus	2	0.15161985945651024	0.13419814104681457	0.17474075564354996
2	mFus	2.5	0.1370400854889571	0.12766810016999855	0.15263530312431553
2	mFus	3	0.13871380806504596	0.12322488720800577	0.15505709378552365
2	mFus	3.5	0.1440936618393106	0.12791403853009825	0.15298315771753224
2	mFus	4	0.12573019530114238	0.11377914651567207	0.1428250858830965
2	pFus	1	0.26019666946064507	0.21539878829005754	0.2891939503425714
2	pFus	1.5	0.211877349817288	0.1764553053059042	0.23754645917481038
2	pFus	2	0.19064055758657938	0.17058162246410755	0.22723320890024293
2	pFus	2.5	0.17014970930858775	0.15161349151110134	0.1938055244774975
2	pFus	3	0.1752939384889057	0.1491189436819402	0.19770308179859378
2	pFus	3.5	0.16997883130305239	0.15123071900301902	0.19092714785668752
2	pFus	4	0.16636522178223198	0.141514529251288	0.18344057468839742
3	IOG	1	0.5042733231449101	0.4064134841679716	0.6668616237611054
3	IOG	1.5	0.4393440130663354	0.3837050300683398	0.4897833913007763
3	IOG	2	0.4308191961943406	0.35814089858784093	0.4868987509522006
3	IOG	2.5	0.40987483340423325	0.3435409115182225	0.4624629119690236
3	IOG	3	0.36500761702763496	0.31983060998703966	0.4292734317630989
3	IOG	3.5	0.3293066010994169	0.29178221445420693	0.38296063552723847
3	IOG	4	0.3192210359432967	0.2897080594739221	0.36877580898696466
3	mFus	1	0.14961029533441705	0.13010369399384553	0.17420878998793876
3	mFus	1.5	0.1234425438970966	0.10912892706592253	0.1412353580656012
3	mFus	2	0.11501892762694732	0.09815059532606496	0.127625451327314
3	mFus	2.5	0.11061379518800962	0.09791531214233812	0.12251364794462781
3	mFus	3	0.10356653757235051	0.09084965019480373	0.11427495389728747
3	mFus	3.5	0.10066771608644401	0.09024381984589704	0.11052453213496646
3	mFus	4	0.1002342436186433	0.09154294925520892	0.11287310402669481
3	pFus	1	0.13611453452671174	0.11408430399422792	0.17143742185420052
3	pFus	1.5	0.10489552641645102	0.08863804529102198	0.1185004077209056
3	pFus	2	0.09635677890517858	0.08731567912767488	0.10824634356360809
3	pFus	2.5	0.10132384382630763	0.09017676449428075	0.11177246985914631
3	pFus	3	0.0930894965493825	0.08062757208446741	0.10926995417179586
3	pFus	3.5	0.09293447970181423	0.0835101325140339	0.10700494054685648
3	pFus	4	0.09240198716858211	0.08082758870057542	0.11124897447395884
4	IOG	1	0.4165288020249983	0.33972169239613315	0.5086881602356282
4	IOG	1.5	0.3871948257818615	0.32999236387071407	0.4318593005606532
4	IOG	2	0.3339862237417703	0.28846680686617565	0.37303350919664346
4	IOG	2.5	0.2883691313553521	0.2577434661432589	0.34722850434526265
4	IOG	3	0.288168427731607	0.2501387507922962	0.32871853800915346
4	IOG	3.5	0.2755545788020276	0.24712194442475588	0.3108667578537384
4	IOG	4	0.2710248128667251	0.2432951958004817	0.30078462217496926
4	mFus	1	0.11960678305131961	0.10141823169663441	0.1319398647190251
4	mFus	1.5	0.09846209068022856	0.0816913370164303	0.11141780075746778
4	mFus	2	0.09089249230444288	0.07911456698830802	0.1027769633525588
4	mFus	2.5	0.08083593917019669	0.06998837080213302	0.09386254503167946
4	mFus	3	0.07929171500180146	0.07189312982049738	0.09137523741629852
4	mFus	3.5	0.08507265197146206	0.06777687900407806	0.094402095028674
4	mFus	4	0.08092548266937954	0.07204341945869547	0.09261326413034776
4	pFus	1	0.08726605081271899	0.07560025933401648	0.10216356170072677
4	pFus	1.5	0.07060691412181963	0.05953016593132277	0.08219478953962756
4	pFus	2	0.06703539214214078	0.05586938260304969	0.0770990374312183
4	pFus	2.5	0.06339483413271253	0.05617191290593254	0.07541753860353721
4	pFus	3	0.0632519257034043	0.052590687587800306	0.07234792880759199
4	pFus	3.5	0.06004005924945507	0.05506931056906458	0.0715454166997549
4	pFus	4	0.06140170123162657	0.055109064176868755	0.08129318903043437
5	IOG	1	0.32242311158904136	0.2779100717039679	0.37085885605680646
5	IOG	1.5	0.2834538240062071	0.2548087004009965	0.32726754171453226
5	IOG	2	0.24920798475454523	0.22246418142817648	0.2851456534100249
5	IOG	2.5	0.22753217849448207	0.20141403984797263	0.2582311323233551
5	IOG	3	0.21062938244117735	0.1822910546495906	0.2454180692057043
5	IOG	3.5	0.21314912134666048	0.17526754624198126	0.23394473159239362
5	IOG	4	0.19922133860079128	0.17060275528033148	0.22350446542781124
5	mFus	1	0.08642617031443262	0.07678482411935655	0.10270985373588316
5	mFus	1.5	0.0759010691235689	0.06398051805337299	0.08421493761328984
5	mFus	2	0.06795570612543639	0.060877917426787276	0.07324186880854464
5	mFus	2.5	0.06828741637697575	0.05880814800953152	0.07621276245238269
5	mFus	3	0.06676052169617674	0.060488387797772845	0.07336863956638597
5	mFus	3.5	0.06591509537135637	0.059794554068729334	0.07636088515118042
5	mFus	4	0.06591517061178868	0.06085127171826765	0.08207817283488526
5	pFus	1	0.0659373589989637	0.056618713205598005	0.07823737690725244
5	pFus	1.5	0.048107132038282846	0.04253762373726707	0.05902014603544863
5	pFus	2	0.0492039512403768	0.04325189050846387	0.05707589045250678
5	pFus	2.5	0.05032897725332973	0.04167411312926428	0.05911401164196986
5	pFus	3	0.04816373701004835	0.041296070102511906	0.05531825659895207
5	pFus	3.5	0.052042838584549854	0.04295982149059706	0.057841340661259094
5	pFus	4	0.05139305120824614	0.04432676723590804	0.057150796017223844
6	IOG	1	0.2483327925931283	0.22145035601334384	0.2967795296659775
6	IOG	1.5	0.21107580805281256	0.1752617905786258	0.23759232137904338
6	IOG	2	0.17530036918270087	0.1491187769949357	0.21553131094797195
6	IOG	2.5	0.16020259571951043	0.1417763726758085	0.1884698550154294
6	IOG	3	0.16789069775536059	0.140693298885551	0.19070027140814055
6	IOG	3.5	0.15544441639949055	0.13648040097835318	0.17773712768667008
6	IOG	4	0.15698745099943684	0.12981276608504122	0.1791292885498213
6	mFus	1	0.07645120673472479	0.06581607025426867	0.08558252351856357
6	mFus	1.5	0.06281910619863076	0.05543902054065535	0.07046653676855136
6	mFus	2	0.05774018106832235	0.05068964924492919	0.0624559191780955
6	mFus	2.5	0.05728853378671458	0.05351475958088514	0.062236910863578465
6	mFus	3	0.0571913156141306	0.05079289929063105	0.062286751935577596
6	mFus	3.5	0.057749071295989614	0.05425566622308868	0.0619135009152548
6	mFus	4	0.05748485751208947	0.05337768461944447	0.061423743182972924
6	pFus	1	0.05105838788541146	0.04448496618515002	0.05655146977648123
6	pFus	1.5	0.03756064743172163	0.035078028492122965	0.04168439292737253
6	pFus	2	0.036926764728654575	0.03126132986986414	0.04224137986079825
6	pFus	2.5	0.036691428375938695	0.032667601455966186	0.043533481526088824
6	pFus	3	0.036326865145316634	0.034329924963201225	0.04403697107475637
6	pFus	3.5	0.03434288806670928	0.029875924971072488	0.039152851037824746
6	pFus	4	0.036051960783391346	0.03219435227363233	0.04563071721275706
7	IOG	1	0.1920454379065587	0.16570310203010688	0.2235325412096264
7	IOG	1.5	0.14968944975300577	0.12867897253356264	0.17246106533477476
7	IOG	2	0.13234987661849212	0.112895029705878	0.15134636167916474
7	IOG	2.5	0.12059144203901048	0.1058703889281674	0.1414305512773567
7	IOG	3	0.11871797552585164	0.10803507945370039	0.1371583745711302
7	IOG	3.5	0.12435783692313229	0.11193236227175425	0.13630029970396257
7	IOG	4	0.12145191818725075	0.11012100668593891	0.13063463807278872
7	mFus	1	0.06267860557879534	0.05504358967954927	0.07104459967088123
7	mFus	1.5	0.05123350056019504	0.044300050548885694	0.05808254940364102
7	mFus	2	0.05069095631579781	0.04476872935229318	0.05406988002650437
7	mFus	2.5	0.04683775546282186	0.04058783314764622	0.05254408382908704
7	mFus	3	0.05265809533127279	0.043996980915034845	0.055435370145156995
7	mFus	3.5	0.05091422865631027	0.04526805405861973	0.055295607790532386
7	mFus	4	0.053129494683165135	0.04462047820464468	0.05672316976360864
7	pFus	1	0.03790710534882431	0.03324107387800419	0.04631007207874106
7	pFus	1.5	0.033453510108223374	0.029773552156051947	0.036580445977374525
7	pFus	2	0.032809349480133976	0.02868284969615869	0.03634434535285393
7	pFus	2.5	0.03004853814357683	0.02764167035986801	0.03612736878651111
7	pFus	3	0.030363321455174064	0.027290408622870924	0.034974399863169636
7	pFus	3.5	0.030708156630639256	0.028027307119412856	0.035430918405774045
7	pFus	4	0.031021154996882808	0.02773528204575748	0.03499333740941266
8	IOG	1	0.14366664093210285	0.11971391808244984	0.1618330142175479
8	IOG	1.5	0.12255067931347277	0.09846085257462692	0.14082339550479533
8	IOG	2	0.09534031911322284	0.07951449461311756	0.10754203339390152
8	IOG	2.5	0.09131588611571012	0.07923835464590229	0.10433867245948866
8	IOG	3	0.09002343498203383	0.0817590597977473	0.09784677206762891
8	IOG	3.5	0.08492433316611869	0.07840905104029931	0.10293530519978007
8	IOG	4	0.09106011386916779	0.08280241779474147	0.10460331745103553
8	mFus	1	0.05456543138647296	0.047389010948712035	0.061670312808301
8	mFus	1.5	0.04524033706556855	0.04028927969310939	0.05042813214480655
8	mFus	2	0.04497151822025448	0.040365712543564886	0.05084541206379616
8	mFus	2.5	0.043575433036033534	0.037682513698567975	0.05012156365843584
8	mFus	3	0.04857131809539164	0.04114812431737346	0.055846348582901786
8	mFus	3.5	0.050409476254875504	0.043597061951471214	0.055218392940634714
8	mFus	4	0.049694342904375105	0.03714354362558489	0.055348406927286604
8	pFus	1	0.0314677086884506	0.02874636680596952	0.03584715120545708
8	pFus	1.5	0.028116724233102908	0.026125629337704487	0.031204073365988433
8	pFus	2	0.026870803543805673	0.024500501704314046	0.028966435517624792
8	pFus	2.5	0.025685328138399847	0.021431736631187453	0.026918659988780073
8	pFus	3	0.02687105305615013	0.023079135376536688	0.028691855222820403
8	pFus	3.5	0.026385424772499413	0.023274351030345287	0.029185368595913447
8	pFus	4	0.0258209758330855	0.017979813021093936	0.028953725068839736
9	IOG	1	0.1267387038528982	0.11140071931241921	0.14407250795920803
9	IOG	1.5	0.08374974927503775	0.07379179797337039	0.0968902031393073
9	IOG	2	0.07692369952711725	0.0682226339265708	0.08728185905703253
9	IOG	2.5	0.07642660843876309	0.06760317374211473	0.08553396715732911
9	IOG	3	0.0782425777160738	0.07189845027878787	0.08964342599783849
9	IOG	3.5	0.07722454893035852	0.06691635708974143	0.09140679572897548
9	IOG	4	0.07954293862437956	0.069218970506534	0.09042012219928969
9	mFus	1	0.055612502867026174	0.050057391835910015	0.06316890761459754
9	mFus	1.5	0.03986507319590915	0.03583977489852294	0.044814940003999056
9	mFus	2	0.03976114244199416	0.03448423187358147	0.045601609545167614
9	mFus	2.5	0.039890571176025416	0.03508608028239821	0.04553003819926598
9	mFus	3	0.04231435690505519	0.03581712125865685	0.05045638408892604
9	mFus	3.5	0.04536488692991877	0.03928962060713626	0.05388404875428715
9	mFus	4	0.048167130171419506	0.03842455228850316	0.053996031737545636
9	pFus	1	0.03031170904890424	0.027578368966936065	0.03485013460060455
9	pFus	1.5	0.021386818652438716	0.019004611150884893	0.02421354258630834
9	pFus	2	0.02451314833529114	0.021155808593245937	0.026427038021565097
9	pFus	2.5	0.021597315789892255	0.017421678716409067	0.025927646138457435
9	pFus	3	0.023206252448860726	0.01768051165285642	0.02590674886803709
9	pFus	3.5	0.02388995120869833	0.014413599775181803	0.025912333336502145
9	pFus	4	0.022433750275346442	0.014380982852946578	0.026751385258508304
