# Supplementary material for: Idiosyncratic, Retinotopic Bias in Face Identification Modulated by Familiarity
Source: eNeuro. 2018 Oct 4;5(5):ENEURO.0054-18.2018. doi: 10.1523/ENEURO.0054-18.2018 (PMC6171739; doi:10.1523/ENEURO.0054-18.2018)
Supplement: Extended Data — The archive contains data from both experiments, as well as the analysis scripts. Download Extended Data 1, ZIP file. [file sup_enu-eN-NWR-0054-18-s02.zip › famretino2-3.0.0/model/outputs/sim-03_task-estimation_increase_units_increase_gain_500sim.csv]

	roi	ratio	n_voxels	gain	rf_increase	value	b_units
0	IOG	1	2	1.0	0.0	0.4274393971129025	1
1	IOG	1	2	1.0	0.0	1.5409921305000363	1
2	IOG	1	2	1.0	0.0	1.4200120906665987	1
3	IOG	1	2	1.0	0.0	0.8353388632178704	1
4	IOG	1	2	1.0	0.0	0.2377249401571474	1
5	IOG	1	2	1.0	0.0	1.2695266400449994	1
6	IOG	1	2	1.0	0.0	0.5934545740481995	1
7	IOG	1	2	1.0	0.0	2.6071316744067934	1
8	IOG	1	2	1.0	0.0	0.912822188394627	1
9	IOG	1	2	1.0	0.0	1.3379974392191416	1
10	IOG	1	2	1.0	0.0	0.3504126027990137	1
11	IOG	1	2	1.0	0.0	21.97678326929435	1
12	IOG	1	2	1.0	0.0	3.8998356559944627	1
13	IOG	1	2	1.0	0.0	4.936475181305077	1
14	IOG	1	2	1.0	0.0	0.3745205797800827	1
15	IOG	1	2	1.0	0.0	0.25512774910386254	1
16	IOG	1	2	1.0	0.0	0.6739964296375647	1
17	IOG	1	2	1.0	0.0	2068766.4220191254	1
18	IOG	1	2	1.0	0.0	1.006748372955211	1
19	IOG	1	2	1.0	0.0	753.8403958118187	1
20	IOG	1	2	1.0	0.0	11.372774495194196	1
21	IOG	1	2	1.0	0.0	0.32698310826544896	1
22	IOG	1	2	1.0	0.0	3.119927695193539	1
23	IOG	1	2	1.0	0.0	0.55547046316698	1
24	IOG	1	2	1.0	0.0	1.6237026320209573	1
25	IOG	1	2	1.0	0.0	230.72951518146297	1
26	IOG	1	2	1.0	0.0	0.8771587381256859	1
27	IOG	1	2	1.0	0.0	1.0930477942082222	1
28	IOG	1	2	1.0	0.0	1.024094548631097	1
29	IOG	1	2	1.0	0.0	1.9784747513768401	1
30	IOG	1	2	1.0	0.0	0.19956518316361785	1
31	IOG	1	2	1.0	0.0	0.08341497204242798	1
32	IOG	1	2	1.0	0.0	0.9624138226226818	1
33	IOG	1	2	1.0	0.0	2.0013969324295413	1
34	IOG	1	2	1.0	0.0	12.635799369974995	1
35	IOG	1	2	1.0	0.0	2.617540602401974	1
36	IOG	1	2	1.0	0.0	97.05816386808482	1
37	IOG	1	2	1.0	0.0	1.3562849649322963	1
38	IOG	1	2	1.0	0.0	0.7322009323818943	1
39	IOG	1	2	1.0	0.0	33.94574032476934	1
40	IOG	1	2	1.0	0.0	1.0336488712040215	1
41	IOG	1	2	1.0	0.0	20.504960271626537	1
42	IOG	1	2	1.0	0.0	1.0679304659742965	1
43	IOG	1	2	1.0	0.0	1.2067451692127005	1
44	IOG	1	2	1.0	0.0	0.24545601621070476	1
45	IOG	1	2	1.0	0.0	2.1557743712624964	1
46	IOG	1	2	1.0	0.0	1.3455359625148084	1
47	IOG	1	2	1.0	0.0	0.3104794612442737	1
48	IOG	1	2	1.0	0.0	14.351221335443576	1
49	IOG	1	2	1.0	0.0	1.5089701377243705	1
50	IOG	1	2	1.0	0.0	6.850239238696042	1
51	IOG	1	2	1.0	0.0	4.309213063303414	1
52	IOG	1	2	1.0	0.0	4.898809102436578	1
53	IOG	1	2	1.0	0.0	1.461934601163956	1
54	IOG	1	2	1.0	0.0	1.377768638429528	1
55	IOG	1	2	1.0	0.0	1.0301380885951912	1
56	IOG	1	2	1.0	0.0	2.91550820959782	1
57	IOG	1	2	1.0	0.0	22.059154542750473	1
58	IOG	1	2	1.0	0.0	2.1519213088265836	1
59	IOG	1	2	1.0	0.0	0.01764412434549935	1
60	IOG	1	2	1.0	0.0	40.029602434676065	1
61	IOG	1	2	1.0	0.0	6.602897778950254	1
62	IOG	1	2	1.0	0.0	0.23295930118153035	1
63	IOG	1	2	1.0	0.0	0.821687591298676	1
64	IOG	1	2	1.0	0.0	2.1092473409620873	1
65	IOG	1	2	1.0	0.0	0.4028385647142702	1
66	IOG	1	2	1.0	0.0	0.7693031852611655	1
67	IOG	1	2	1.0	0.0	2.590265802936207	1
68	IOG	1	2	1.0	0.0	9.661053518126177	1
69	IOG	1	2	1.0	0.0	0.6074696426701331	1
70	IOG	1	2	1.0	0.0	1.1348151755747247	1
71	IOG	1	2	1.0	0.0	0.6728097019587302	1
72	IOG	1	2	1.0	0.0	0.1586969061071332	1
73	IOG	1	2	1.0	0.0	0.5498385539597596	1
74	IOG	1	2	1.0	0.0	1.3389174125465635	1
75	IOG	1	2	1.0	0.0	1.304739255726596	1
76	IOG	1	2	1.0	0.0	30.12432171037367	1
77	IOG	1	2	1.0	0.0	4.011965360972974	1
78	IOG	1	2	1.0	0.0	3.427676413319844	1
79	IOG	1	2	1.0	0.0	0.23706822621688256	1
80	IOG	1	2	1.0	0.0	0.0625576900499065	1
81	IOG	1	2	1.0	0.0	0.27003457453482765	1
82	IOG	1	2	1.0	0.0	1.2767688991786583	1
83	IOG	1	2	1.0	0.0	201.30982576914252	1
84	IOG	1	2	1.0	0.0	0.581032433152822	1
85	IOG	1	2	1.0	0.0	0.9200674489443996	1
86	IOG	1	2	1.0	0.0	5.828869890950413	1
87	IOG	1	2	1.0	0.0	1.0975971439703436	1
88	IOG	1	2	1.0	0.0	2.3495998199045083	1
89	IOG	1	2	1.0	0.0	9.003600980336715	1
90	IOG	1	2	1.0	0.0	8.510543660300563	1
91	IOG	1	2	1.0	0.0	63.22222282874011	1
92	IOG	1	2	1.0	0.0	2.3881988085100447	1
93	IOG	1	2	1.0	0.0	1.1497268916594605	1
94	IOG	1	2	1.0	0.0	1.0552025466239838	1
95	IOG	1	2	1.0	0.0	1.3545995915506612	1
96	IOG	1	2	1.0	0.0	1.332479124409089	1
97	IOG	1	2	1.0	0.0	0.10548957096531127	1
98	IOG	1	2	1.0	0.0	0.23666580765647405	1
99	IOG	1	2	1.0	0.0	0.7332290721696659	1
100	IOG	1	2	1.0	0.0	2.0824385190510184	1
101	IOG	1	2	1.0	0.0	12.11325502805181	1
102	IOG	1	2	1.0	0.0	1439.414501794661	1
103	IOG	1	2	1.0	0.0	1.7480923439727443	1
104	IOG	1	2	1.0	0.0	1.267228144507987	1
105	IOG	1	2	1.0	0.0	0.17898542094631492	1
106	IOG	1	2	1.0	0.0	0.37678170454495674	1
107	IOG	1	2	1.0	0.0	0.7987820020337077	1
108	IOG	1	2	1.0	0.0	0.06324850095132377	1
109	IOG	1	2	1.0	0.0	0.22169829595841684	1
110	IOG	1	2	1.0	0.0	0.7867122058757557	1
111	IOG	1	2	1.0	0.0	0.6175105203090452	1
112	IOG	1	2	1.0	0.0	0.7106813965734382	1
113	IOG	1	2	1.0	0.0	8.819742738531572	1
114	IOG	1	2	1.0	0.0	1.1584680291675196	1
115	IOG	1	2	1.0	0.0	0.8310945831291217	1
116	IOG	1	2	1.0	0.0	333.63945666901856	1
117	IOG	1	2	1.0	0.0	0.856797090605783	1
118	IOG	1	2	1.0	0.0	0.14733543280550976	1
119	IOG	1	2	1.0	0.0	3.034386539168972	1
120	IOG	1	2	1.0	0.0	30.190387025106368	1
121	IOG	1	2	1.0	0.0	0.875827876177304	1
122	IOG	1	2	1.0	0.0	38.7467677819016	1
123	IOG	1	2	1.0	0.0	21.23948220110057	1
124	IOG	1	2	1.0	0.0	6.226215284548212	1
125	IOG	1	2	1.0	0.0	0.6558407476307538	1
126	IOG	1	2	1.0	0.0	1.3695212918885216	1
127	IOG	1	2	1.0	0.0	1.3099780337947575	1
128	IOG	1	2	1.0	0.0	4.0975764070618395	1
129	IOG	1	2	1.0	0.0	0.5822763046789292	1
130	IOG	1	2	1.0	0.0	0.36486963706963177	1
131	IOG	1	2	1.0	0.0	0.8688901234483275	1
132	IOG	1	2	1.0	0.0	3.369196493883429	1
133	IOG	1	2	1.0	0.0	0.22641738996357502	1
134	IOG	1	2	1.0	0.0	78704.16428741859	1
135	IOG	1	2	1.0	0.0	0.19037920703578773	1
136	IOG	1	2	1.0	0.0	0.09754385600323996	1
137	IOG	1	2	1.0	0.0	16.66490069675619	1
138	IOG	1	2	1.0	0.0	1.3662677417990459	1
139	IOG	1	2	1.0	0.0	0.6973233181844375	1
140	IOG	1	2	1.0	0.0	0.557160253762192	1
141	IOG	1	2	1.0	0.0	8.116732112284806	1
142	IOG	1	2	1.0	0.0	1.2499239578057415	1
143	IOG	1	2	1.0	0.0	0.32416304750293656	1
144	IOG	1	2	1.0	0.0	0.23797289453657347	1
145	IOG	1	2	1.0	0.0	0.14710477722562545	1
146	IOG	1	2	1.0	0.0	0.46691308825072425	1
147	IOG	1	2	1.0	0.0	0.023123320849260505	1
148	IOG	1	2	1.0	0.0	0.7190780111554407	1
149	IOG	1	2	1.0	0.0	5.217908066828596	1
150	IOG	1	2	1.0	0.0	1.022403334177316	1
151	IOG	1	2	1.0	0.0	8.47833726121143	1
152	IOG	1	2	1.0	0.0	5.560412752245213	1
153	IOG	1	2	1.0	0.0	14.135218751735668	1
154	IOG	1	2	1.0	0.0	0.31201853675842284	1
155	IOG	1	2	1.0	0.0	9.658387527470111	1
156	IOG	1	2	1.0	0.0	0.4945662167988442	1
157	IOG	1	2	1.0	0.0	0.6451799626917032	1
158	IOG	1	2	1.0	0.0	15.242276915722552	1
159	IOG	1	2	1.0	0.0	0.5475468188257056	1
160	IOG	1	2	1.0	0.0	0.5625799821155933	1
161	IOG	1	2	1.0	0.0	0.27523451823109546	1
162	IOG	1	2	1.0	0.0	2.1645783738474447	1
163	IOG	1	2	1.0	0.0	0.1962615441612418	1
164	IOG	1	2	1.0	0.0	0.15545531168368545	1
165	IOG	1	2	1.0	0.0	1.1598661463327986	1
166	IOG	1	2	1.0	0.0	0.10537097656691172	1
167	IOG	1	2	1.0	0.0	0.11452844770139044	1
168	IOG	1	2	1.0	0.0	0.11304598274877442	1
169	IOG	1	2	1.0	0.0	2.860181327283046	1
170	IOG	1	2	1.0	0.0	3.791541405812117	1
171	IOG	1	2	1.0	0.0	0.16585117692924298	1
172	IOG	1	2	1.0	0.0	1.0974904630848537	1
173	IOG	1	2	1.0	0.0	1.1784210758499667	1
174	IOG	1	2	1.0	0.0	0.41149512267582466	1
175	IOG	1	2	1.0	0.0	10.8034557713964	1
176	IOG	1	2	1.0	0.0	0.6636029430510513	1
177	IOG	1	2	1.0	0.0	0.5809696569243943	1
178	IOG	1	2	1.0	0.0	0.7929059679538089	1
179	IOG	1	2	1.0	0.0	2.2533124260074278	1
180	IOG	1	2	1.0	0.0	0.14563521854300404	1
181	IOG	1	2	1.0	0.0	11.916912498405399	1
182	IOG	1	2	1.0	0.0	1.1518771618191634	1
183	IOG	1	2	1.0	0.0	0.8280198335895937	1
184	IOG	1	2	1.0	0.0	0.8397223576116379	1
185	IOG	1	2	1.0	0.0	0.4026941637615984	1
186	IOG	1	2	1.0	0.0	23.712306911125587	1
187	IOG	1	2	1.0	0.0	0.2578262295356177	1
188	IOG	1	2	1.0	0.0	58.015146321560046	1
189	IOG	1	2	1.0	0.0	1.7603412601603088	1
190	IOG	1	2	1.0	0.0	2.5159958029395773	1
191	IOG	1	2	1.0	0.0	1.5370114125868544	1
192	IOG	1	2	1.0	0.0	1625.94908758733	1
193	IOG	1	2	1.0	0.0	0.09107080897630698	1
194	IOG	1	2	1.0	0.0	0.5443580225092721	1
195	IOG	1	2	1.0	0.0	0.7646661027056227	1
196	IOG	1	2	1.0	0.0	2.3592653158020416	1
197	IOG	1	2	1.0	0.0	16.521174889474054	1
198	IOG	1	2	1.0	0.0	100.50535629726508	1
199	IOG	1	2	1.0	0.0	0.4103472820555486	1
200	IOG	1	2	1.0	0.0	0.6930941652759066	1
201	IOG	1	2	1.0	0.0	0.03557793696066111	1
202	IOG	1	2	1.0	0.0	1.001581506601107	1
203	IOG	1	2	1.0	0.0	54.440692807892646	1
204	IOG	1	2	1.0	0.0	2.283145750432858	1
205	IOG	1	2	1.0	0.0	0.2221510696334895	1
206	IOG	1	2	1.0	0.0	7.484488556287378	1
207	IOG	1	2	1.0	0.0	1.3343319758246626	1
208	IOG	1	2	1.0	0.0	24.175095295136433	1
209	IOG	1	2	1.0	0.0	0.5256339581524039	1
210	IOG	1	2	1.0	0.0	10.699621091380074	1
211	IOG	1	2	1.0	0.0	1.2715630281219994	1
212	IOG	1	2	1.0	0.0	0.5778301793607498	1
213	IOG	1	2	1.0	0.0	5.222491385423669	1
214	IOG	1	2	1.0	0.0	1.136844767533034	1
215	IOG	1	2	1.0	0.0	15.34583002490632	1
216	IOG	1	2	1.0	0.0	0.3330318622445055	1
217	IOG	1	2	1.0	0.0	0.039543664652602714	1
218	IOG	1	2	1.0	0.0	9.088713400008759	1
219	IOG	1	2	1.0	0.0	13.400320646837377	1
220	IOG	1	2	1.0	0.0	1.35031496275521	1
221	IOG	1	2	1.0	0.0	2.736408490323122	1
222	IOG	1	2	1.0	0.0	4.869026246322347	1
223	IOG	1	2	1.0	0.0	12.073847633604862	1
224	IOG	1	2	1.0	0.0	0.7630714246179675	1
225	IOG	1	2	1.0	0.0	0.5837772258760721	1
226	IOG	1	2	1.0	0.0	0.13109507004443	1
227	IOG	1	2	1.0	0.0	2.661912315801044	1
228	IOG	1	2	1.0	0.0	200.54067854063857	1
229	IOG	1	2	1.0	0.0	0.45348585480375003	1
230	IOG	1	2	1.0	0.0	2.6002754443532767	1
231	IOG	1	2	1.0	0.0	1.1182861064974239	1
232	IOG	1	2	1.0	0.0	7.438764444184773e+32	1
233	IOG	1	2	1.0	0.0	7.200261026077668	1
234	IOG	1	2	1.0	0.0	0.22754278587947793	1
235	IOG	1	2	1.0	0.0	0.3279554453030034	1
236	IOG	1	2	1.0	0.0	0.7267667264786967	1
237	IOG	1	2	1.0	0.0	0.24872607996148133	1
238	IOG	1	2	1.0	0.0	6.8979165802514615	1
239	IOG	1	2	1.0	0.0	2.760267796927329	1
240	IOG	1	2	1.0	0.0	0.7430720530555034	1
241	IOG	1	2	1.0	0.0	3.1785852704483846	1
242	IOG	1	2	1.0	0.0	0.26629797279020107	1
243	IOG	1	2	1.0	0.0	0.6784846753559435	1
244	IOG	1	2	1.0	0.0	7.647383830293951	1
245	IOG	1	2	1.0	0.0	0.15873857401815533	1
246	IOG	1	2	1.0	0.0	1.1768167344457037	1
247	IOG	1	2	1.0	0.0	123.54424830442274	1
248	IOG	1	2	1.0	0.0	1.472994900699361	1
249	IOG	1	2	1.0	0.0	0.4341171142826863	1
250	IOG	1	2	1.0	0.0	0.29538371303410504	1
251	IOG	1	2	1.0	0.0	94.43235126063693	1
252	IOG	1	2	1.0	0.0	0.18794692051106776	1
253	IOG	1	2	1.0	0.0	1.1522690207831146	1
254	IOG	1	2	1.0	0.0	0.3514471068702065	1
255	IOG	1	2	1.0	0.0	0.054415027918136905	1
256	IOG	1	2	1.0	0.0	1.2601449488988512	1
257	IOG	1	2	1.0	0.0	8.780319013651088	1
258	IOG	1	2	1.0	0.0	3.65487025531887	1
259	IOG	1	2	1.0	0.0	0.18205098360710426	1
260	IOG	1	2	1.0	0.0	6.81954027065277	1
261	IOG	1	2	1.0	0.0	0.43338707843549346	1
262	IOG	1	2	1.0	0.0	0.07886503334375926	1
263	IOG	1	2	1.0	0.0	11.91691249839537	1
264	IOG	1	2	1.0	0.0	0.5717542922868594	1
265	IOG	1	2	1.0	0.0	4.247693271436192	1
266	IOG	1	2	1.0	0.0	0.2329629632009207	1
267	IOG	1	2	1.0	0.0	3.7582242151775334	1
268	IOG	1	2	1.0	0.0	9.645648863079812	1
269	IOG	1	2	1.0	0.0	0.9416407721767692	1
270	IOG	1	2	1.0	0.0	0.4378518132578315	1
271	IOG	1	2	1.0	0.0	0.6414565513716575	1
272	IOG	1	2	1.0	0.0	1.4755983330981706	1
273	IOG	1	2	1.0	0.0	3.1127076094256236	1
274	IOG	1	2	1.0	0.0	1.0600821663256603	1
275	IOG	1	2	1.0	0.0	0.7135304855081867	1
276	IOG	1	2	1.0	0.0	0.8489921106837304	1
277	IOG	1	2	1.0	0.0	1.1427372911696996	1
278	IOG	1	2	1.0	0.0	4.315837635615474	1
279	IOG	1	2	1.0	0.0	0.2722239050292721	1
280	IOG	1	2	1.0	0.0	5.662318110559168	1
281	IOG	1	2	1.0	0.0	0.7208999386062976	1
282	IOG	1	2	1.0	0.0	2.140956981565979	1
283	IOG	1	2	1.0	0.0	0.4575742951441444	1
284	IOG	1	2	1.0	0.0	1.1959003322506068	1
285	IOG	1	2	1.0	0.0	1.1069043860367649	1
286	IOG	1	2	1.0	0.0	0.455157398154404	1
287	IOG	1	2	1.0	0.0	12.427057448053674	1
288	IOG	1	2	1.0	0.0	3064.2415674151525	1
289	IOG	1	2	1.0	0.0	0.15522632960260044	1
290	IOG	1	2	1.0	0.0	1.6353158932736762	1
291	IOG	1	2	1.0	0.0	0.012692043759786878	1
292	IOG	1	2	1.0	0.0	0.4006004583363962	1
293	IOG	1	2	1.0	0.0	0.4351729322278465	1
294	IOG	1	2	1.0	0.0	363.3720978434993	1
295	IOG	1	2	1.0	0.0	1.307951343414338	1
296	IOG	1	2	1.0	0.0	6.804922383453238	1
297	IOG	1	2	1.0	0.0	0.33527402982756405	1
298	IOG	1	2	1.0	0.0	8.675389884372128	1
299	IOG	1	2	1.0	0.0	20.656991118129024	1
300	IOG	1	2	1.0	0.0	2.777442049904217	1
301	IOG	1	2	1.0	0.0	1.7159980235495427	1
302	IOG	1	2	1.0	0.0	0.305700487118676	1
303	IOG	1	2	1.0	0.0	0.37300871535111235	1
304	IOG	1	2	1.0	0.0	0.9124749482395362	1
305	IOG	1	2	1.0	0.0	0.10866321011129396	1
306	IOG	1	2	1.0	0.0	1.0256234602671377	1
307	IOG	1	2	1.0	0.0	3.619493378762374	1
308	IOG	1	2	1.0	0.0	9.379546689948706	1
309	IOG	1	2	1.0	0.0	2.042844203599035	1
310	IOG	1	2	1.0	0.0	0.05907440228966162	1
311	IOG	1	2	1.0	0.0	0.07862618750509366	1
312	IOG	1	2	1.0	0.0	0.2655453925973501	1
313	IOG	1	2	1.0	0.0	0.8158572209126412	1
314	IOG	1	2	1.0	0.0	0.07442081521518222	1
315	IOG	1	2	1.0	0.0	0.3220291634304821	1
316	IOG	1	2	1.0	0.0	17.229712350044263	1
317	IOG	1	2	1.0	0.0	0.4495970334198929	1
318	IOG	1	2	1.0	0.0	0.898902212212427	1
319	IOG	1	2	1.0	0.0	1.0663978350028485	1
320	IOG	1	2	1.0	0.0	0.5214025531122872	1
321	IOG	1	2	1.0	0.0	1.3922418200856315	1
322	IOG	1	2	1.0	0.0	6.776173606127754	1
323	IOG	1	2	1.0	0.0	2.825381941261469	1
324	IOG	1	2	1.0	0.0	1.5734274677445454	1
325	IOG	1	2	1.0	0.0	0.737745293582074	1
326	IOG	1	2	1.0	0.0	0.795387708107971	1
327	IOG	1	2	1.0	0.0	6.941581434416232	1
328	IOG	1	2	1.0	0.0	0.5816237677879637	1
329	IOG	1	2	1.0	0.0	0.9754805913992837	1
330	IOG	1	2	1.0	0.0	2.5946810024661486	1
331	IOG	1	2	1.0	0.0	1.276748013929831	1
332	IOG	1	2	1.0	0.0	0.197008940657258	1
333	IOG	1	2	1.0	0.0	17.6786055653366	1
334	IOG	1	2	1.0	0.0	1.564316620544482	1
335	IOG	1	2	1.0	0.0	5.152291985393857	1
336	IOG	1	2	1.0	0.0	1.2426949096646487	1
337	IOG	1	2	1.0	0.0	0.22292352926748463	1
338	IOG	1	2	1.0	0.0	27.603035483625455	1
339	IOG	1	2	1.0	0.0	435.867056080768	1
340	IOG	1	2	1.0	0.0	28.58404841447818	1
341	IOG	1	2	1.0	0.0	2.1868976844624255	1
342	IOG	1	2	1.0	0.0	1.4672901471241113	1
343	IOG	1	2	1.0	0.0	4.802907883028049	1
344	IOG	1	2	1.0	0.0	0.15359568934090057	1
345	IOG	1	2	1.0	0.0	144.47251755790978	1
346	IOG	1	2	1.0	0.0	2.2180701391946887	1
347	IOG	1	2	1.0	0.0	5.4920002743338125	1
348	IOG	1	2	1.0	0.0	361.17285763939606	1
349	IOG	1	2	1.0	0.0	17.062826794046387	1
350	IOG	1	2	1.0	0.0	1.0711146606113164	1
351	IOG	1	2	1.0	0.0	3.1338000077955925	1
352	IOG	1	2	1.0	0.0	1.8492329176632931	1
353	IOG	1	2	1.0	0.0	245.79699756430148	1
354	IOG	1	2	1.0	0.0	0.049958772762169215	1
355	IOG	1	2	1.0	0.0	1.018729359826785	1
356	IOG	1	2	1.0	0.0	0.2773758074372439	1
357	IOG	1	2	1.0	0.0	0.05018797164586372	1
358	IOG	1	2	1.0	0.0	1.4562474811136943	1
359	IOG	1	2	1.0	0.0	15.11086048842268	1
360	IOG	1	2	1.0	0.0	0.33045382181103305	1
361	IOG	1	2	1.0	0.0	0.3729901776870388	1
362	IOG	1	2	1.0	0.0	5.408730395394111	1
363	IOG	1	2	1.0	0.0	0.7719242483243351	1
364	IOG	1	2	1.0	0.0	14.982721554143572	1
365	IOG	1	2	1.0	0.0	0.39807214190664286	1
366	IOG	1	2	1.0	0.0	8.969503665314559	1
367	IOG	1	2	1.0	0.0	0.659034440768988	1
368	IOG	1	2	1.0	0.0	0.8261471358646522	1
369	IOG	1	2	1.0	0.0	0.9310297293427645	1
370	IOG	1	2	1.0	0.0	0.1202663906975932	1
371	IOG	1	2	1.0	0.0	0.1797658302150955	1
372	IOG	1	2	1.0	0.0	25.118660245825303	1
373	IOG	1	2	1.0	0.0	0.43805311109857625	1
374	IOG	1	2	1.0	0.0	1.0786909672697127	1
375	IOG	1	2	1.0	0.0	0.16967263826790277	1
376	IOG	1	2	1.0	0.0	13.21769810925828	1
377	IOG	1	2	1.0	0.0	3.206217860826299	1
378	IOG	1	2	1.0	0.0	14.198244009460328	1
379	IOG	1	2	1.0	0.0	0.07577125953679695	1
380	IOG	1	2	1.0	0.0	2.291527306063804	1
381	IOG	1	2	1.0	0.0	0.9221535834600747	1
382	IOG	1	2	1.0	0.0	9.763027836380543	1
383	IOG	1	2	1.0	0.0	0.15894301817309728	1
384	IOG	1	2	1.0	0.0	1.3170488882156477	1
385	IOG	1	2	1.0	0.0	0.5132503809823892	1
386	IOG	1	2	1.0	0.0	1.8687345361578378	1
387	IOG	1	2	1.0	0.0	0.5601560727100268	1
388	IOG	1	2	1.0	0.0	6.13875468140945	1
389	IOG	1	2	1.0	0.0	29.443994717765644	1
390	IOG	1	2	1.0	0.0	8.140574380137615	1
391	IOG	1	2	1.0	0.0	3.9281597085657634	1
392	IOG	1	2	1.0	0.0	2.519913925457786	1
393	IOG	1	2	1.0	0.0	3.8637348867790076	1
394	IOG	1	2	1.0	0.0	0.2682057549703627	1
395	IOG	1	2	1.0	0.0	5.784084897707022	1
396	IOG	1	2	1.0	0.0	9.909696562448204	1
397	IOG	1	2	1.0	0.0	0.4299491522675907	1
398	IOG	1	2	1.0	0.0	876.9488749728163	1
399	IOG	1	2	1.0	0.0	1.515949176188838	1
400	IOG	1	2	1.0	0.0	2.6652262615335784	1
401	IOG	1	2	1.0	0.0	0.7378448295324499	1
402	IOG	1	2	1.0	0.0	837.7401088396113	1
403	IOG	1	2	1.0	0.0	0.11858589277075682	1
404	IOG	1	2	1.0	0.0	0.5203856874604946	1
405	IOG	1	2	1.0	0.0	6.047343140016508	1
406	IOG	1	2	1.0	0.0	2.5614761793476406	1
407	IOG	1	2	1.0	0.0	7.444889520529558	1
408	IOG	1	2	1.0	0.0	0.061656461649477204	1
409	IOG	1	2	1.0	0.0	1.1460919036137431	1
410	IOG	1	2	1.0	0.0	0.9565057079216791	1
411	IOG	1	2	1.0	0.0	0.28689596369484793	1
412	IOG	1	2	1.0	0.0	1.3331474606912677	1
413	IOG	1	2	1.0	0.0	1.2068384107686654	1
414	IOG	1	2	1.0	0.0	1.093361950508528	1
415	IOG	1	2	1.0	0.0	0.4567527946392437	1
416	IOG	1	2	1.0	0.0	4779.578513620471	1
417	IOG	1	2	1.0	0.0	7.111819524375589	1
418	IOG	1	2	1.0	0.0	2.181838028507929	1
419	IOG	1	2	1.0	0.0	0.4664746129443376	1
420	IOG	1	2	1.0	0.0	0.996034239373948	1
421	IOG	1	2	1.0	0.0	0.4683068491223966	1
422	IOG	1	2	1.0	0.0	2.5978396952319383	1
423	IOG	1	2	1.0	0.0	8.160487087498185	1
424	IOG	1	2	1.0	0.0	0.09476763107195546	1
425	IOG	1	2	1.0	0.0	5.094363054167631	1
426	IOG	1	2	1.0	0.0	32.64834564776769	1
427	IOG	1	2	1.0	0.0	0.19441630236475888	1
428	IOG	1	2	1.0	0.0	1.3570261683825002	1
429	IOG	1	2	1.0	0.0	11.879810352852562	1
430	IOG	1	2	1.0	0.0	3.8672455928249154	1
431	IOG	1	2	1.0	0.0	12.752693500034518	1
432	IOG	1	2	1.0	0.0	0.4031508314446365	1
433	IOG	1	2	1.0	0.0	0.21459698650109515	1
434	IOG	1	2	1.0	0.0	0.11186461279369617	1
435	IOG	1	2	1.0	0.0	0.0026679933736145035	1
436	IOG	1	2	1.0	0.0	6.2596216212018945	1
437	IOG	1	2	1.0	0.0	0.20863760382686047	1
438	IOG	1	2	1.0	0.0	8.934605353971218	1
439	IOG	1	2	1.0	0.0	8.673561170113512	1
440	IOG	1	2	1.0	0.0	3.7441178711621665	1
441	IOG	1	2	1.0	0.0	0.056495976395792596	1
442	IOG	1	2	1.0	0.0	8.677335868695453	1
443	IOG	1	2	1.0	0.0	1.0924129456591793	1
444	IOG	1	2	1.0	0.0	10.3185123049052	1
445	IOG	1	2	1.0	0.0	0.6638144660697954	1
446	IOG	1	2	1.0	0.0	0.4497154102449128	1
447	IOG	1	2	1.0	0.0	1.8600980478052065	1
448	IOG	1	2	1.0	0.0	0.5478391815524829	1
449	IOG	1	2	1.0	0.0	1.1990646374688314	1
450	IOG	1	2	1.0	0.0	79.52434589195065	1
451	IOG	1	2	1.0	0.0	1.7531704801946588	1
452	IOG	1	2	1.0	0.0	0.6377783905853985	1
453	IOG	1	2	1.0	0.0	0.04955172544122848	1
454	IOG	1	2	1.0	0.0	2.1668451939689133	1
455	IOG	1	2	1.0	0.0	0.6760236196678044	1
456	IOG	1	2	1.0	0.0	0.5535256502099103	1
457	IOG	1	2	1.0	0.0	1.4582971426948765	1
458	IOG	1	2	1.0	0.0	42.48190894378943	1
459	IOG	1	2	1.0	0.0	1.1625795855068486	1
460	IOG	1	2	1.0	0.0	0.39838886909656357	1
461	IOG	1	2	1.0	0.0	7.400549462899609	1
462	IOG	1	2	1.0	0.0	26.67745030241622	1
463	IOG	1	2	1.0	0.0	8.109611350896655	1
464	IOG	1	2	1.0	0.0	0.016059615192037795	1
465	IOG	1	2	1.0	0.0	2.0268712705840093	1
466	IOG	1	2	1.0	0.0	0.02291058977549913	1
467	IOG	1	2	1.0	0.0	2.127254676728843	1
468	IOG	1	2	1.0	0.0	0.057611134365963684	1
469	IOG	1	2	1.0	0.0	10.046696861872729	1
470	IOG	1	2	1.0	0.0	0.8164918317582017	1
471	IOG	1	2	1.0	0.0	0.5763117867474277	1
472	IOG	1	2	1.0	0.0	0.8770412584635918	1
473	IOG	1	2	1.0	0.0	1.330670720672115	1
474	IOG	1	2	1.0	0.0	2.6920809540700894	1
475	IOG	1	2	1.0	0.0	1.0357122952111026	1
476	IOG	1	2	1.0	0.0	1.5507728164663652	1
477	IOG	1	2	1.0	0.0	0.627921046126492	1
478	IOG	1	2	1.0	0.0	4.118943444925091	1
479	IOG	1	2	1.0	0.0	4.958616471504907	1
480	IOG	1	2	1.0	0.0	1.6845450228585874	1
481	IOG	1	2	1.0	0.0	0.12623914367911715	1
482	IOG	1	2	1.0	0.0	3.6126430288913083	1
483	IOG	1	2	1.0	0.0	0.18297595100357364	1
484	IOG	1	2	1.0	0.0	14.832139162963013	1
485	IOG	1	2	1.0	0.0	0.23426472783370986	1
486	IOG	1	2	1.0	0.0	1.2040944738600607	1
487	IOG	1	2	1.0	0.0	0.1379393404058337	1
488	IOG	1	2	1.0	0.0	0.6078871174990658	1
489	IOG	1	2	1.0	0.0	10.737197569452753	1
490	IOG	1	2	1.0	0.0	2.187217039641369	1
491	IOG	1	2	1.0	0.0	0.3146183527501567	1
492	IOG	1	2	1.0	0.0	16.269738607227005	1
493	IOG	1	2	1.0	0.0	0.3237982503768149	1
494	IOG	1	2	1.0	0.0	0.04575966577991803	1
495	IOG	1	2	1.0	0.0	2.8414134774925537	1
496	IOG	1	2	1.0	0.0	0.2779814047029665	1
497	IOG	1	2	1.0	0.0	0.35819271837632444	1
498	IOG	1	2	1.0	0.0	1.2393187918410293	1
499	IOG	1	2	1.0	0.0	0.059810474203490324	1
500	IOG	2	3	1.0	0.0	0.43139597537613716	1
501	IOG	2	3	1.0	0.0	0.9345341216436664	1
502	IOG	2	3	1.0	0.0	0.231179044890494	1
503	IOG	2	3	1.0	0.0	0.44945622685826603	1
504	IOG	2	3	1.0	0.0	0.26673457212922663	1
505	IOG	2	3	1.0	0.0	1.398728236357627	1
506	IOG	2	3	1.0	0.0	0.42994770652455877	1
507	IOG	2	3	1.0	0.0	0.48738107132920017	1
508	IOG	2	3	1.0	0.0	0.9284918969495316	1
509	IOG	2	3	1.0	0.0	0.5898490878405971	1
510	IOG	2	3	1.0	0.0	0.02078453794665251	1
511	IOG	2	3	1.0	0.0	18.890905506367247	1
512	IOG	2	3	1.0	0.0	0.31449429146346625	1
513	IOG	2	3	1.0	0.0	19.367364250493328	1
514	IOG	2	3	1.0	0.0	0.2873856138277081	1
515	IOG	2	3	1.0	0.0	0.1297791590518243	1
516	IOG	2	3	1.0	0.0	1.7308310360939492	1
517	IOG	2	3	1.0	0.0	2.1361851775806655	1
518	IOG	2	3	1.0	0.0	0.7615727592524514	1
519	IOG	2	3	1.0	0.0	0.413785358105094	1
520	IOG	2	3	1.0	0.0	2.1504402789344046	1
521	IOG	2	3	1.0	0.0	1.9961946299720315	1
522	IOG	2	3	1.0	0.0	2.0597284227238606	1
523	IOG	2	3	1.0	0.0	0.44590475174973576	1
524	IOG	2	3	1.0	0.0	1.3458483760272821	1
525	IOG	2	3	1.0	0.0	0.41723910300547434	1
526	IOG	2	3	1.0	0.0	1.2802303727394435	1
527	IOG	2	3	1.0	0.0	0.3420603861846743	1
528	IOG	2	3	1.0	0.0	2.811205183832932	1
529	IOG	2	3	1.0	0.0	1.2337451794789	1
530	IOG	2	3	1.0	0.0	0.1459901420556038	1
531	IOG	2	3	1.0	0.0	0.09694661725397818	1
532	IOG	2	3	1.0	0.0	0.5021746093734505	1
533	IOG	2	3	1.0	0.0	5.065065418256705	1
534	IOG	2	3	1.0	0.0	2.1618235604981875	1
535	IOG	2	3	1.0	0.0	0.8136503474962233	1
536	IOG	2	3	1.0	0.0	1.8424596004387332	1
537	IOG	2	3	1.0	0.0	2.3049118084495612	1
538	IOG	2	3	1.0	0.0	0.6405996036478092	1
539	IOG	2	3	1.0	0.0	5.860943386871995	1
540	IOG	2	3	1.0	0.0	0.5492766070211808	1
541	IOG	2	3	1.0	0.0	11.14144420810372	1
542	IOG	2	3	1.0	0.0	1.3759636763930136	1
543	IOG	2	3	1.0	0.0	0.21978853647091465	1
544	IOG	2	3	1.0	0.0	0.8837391316874869	1
545	IOG	2	3	1.0	0.0	0.21565330021030987	1
546	IOG	2	3	1.0	0.0	0.308683279325088	1
547	IOG	2	3	1.0	0.0	0.07422630051269996	1
548	IOG	2	3	1.0	0.0	13.327835117097697	1
549	IOG	2	3	1.0	0.0	0.8699936871756182	1
550	IOG	2	3	1.0	0.0	7.145792068706847	1
551	IOG	2	3	1.0	0.0	9.825993125292552	1
552	IOG	2	3	1.0	0.0	3.069314165301407	1
553	IOG	2	3	1.0	0.0	0.3690820258524969	1
554	IOG	2	3	1.0	0.0	18.779328802333143	1
555	IOG	2	3	1.0	0.0	1.371763364636157	1
556	IOG	2	3	1.0	0.0	10.600998636923713	1
557	IOG	2	3	1.0	0.0	0.0596600165970009	1
558	IOG	2	3	1.0	0.0	15.976358049219128	1
559	IOG	2	3	1.0	0.0	0.01913321547618407	1
560	IOG	2	3	1.0	0.0	0.34001488070735536	1
561	IOG	2	3	1.0	0.0	6.1654245550598406	1
562	IOG	2	3	1.0	0.0	0.15560938556691117	1
563	IOG	2	3	1.0	0.0	0.5617524498110315	1
564	IOG	2	3	1.0	0.0	2.2995935745339176	1
565	IOG	2	3	1.0	0.0	0.2588673903578417	1
566	IOG	2	3	1.0	0.0	0.9796419789961629	1
567	IOG	2	3	1.0	0.0	12.104507863015666	1
568	IOG	2	3	1.0	0.0	20.28764459326863	1
569	IOG	2	3	1.0	0.0	0.284799727997213	1
570	IOG	2	3	1.0	0.0	0.0544804043255063	1
571	IOG	2	3	1.0	0.0	2.079796277805521	1
572	IOG	2	3	1.0	0.0	0.6071709844138758	1
573	IOG	2	3	1.0	0.0	0.4500913384612998	1
574	IOG	2	3	1.0	0.0	10.854480203415074	1
575	IOG	2	3	1.0	0.0	0.2770196663211879	1
576	IOG	2	3	1.0	0.0	20.08949961752773	1
577	IOG	2	3	1.0	0.0	0.2295597278252072	1
578	IOG	2	3	1.0	0.0	0.9905929160429467	1
579	IOG	2	3	1.0	0.0	0.05774464167995304	1
580	IOG	2	3	1.0	0.0	0.09859930253233472	1
581	IOG	2	3	1.0	0.0	0.44443607687499787	1
582	IOG	2	3	1.0	0.0	0.2809506940069821	1
583	IOG	2	3	1.0	0.0	23.408155051405082	1
584	IOG	2	3	1.0	0.0	145.6158849456527	1
585	IOG	2	3	1.0	0.0	0.6873054301381905	1
586	IOG	2	3	1.0	0.0	1.9702277515031996	1
587	IOG	2	3	1.0	0.0	1.6307083045070114	1
588	IOG	2	3	1.0	0.0	1.1380248157390236	1
589	IOG	2	3	1.0	0.0	1.0912202172502377	1
590	IOG	2	3	1.0	0.0	2.9458817345628776	1
591	IOG	2	3	1.0	0.0	11.0283098675221	1
592	IOG	2	3	1.0	0.0	1.1884628709300669	1
593	IOG	2	3	1.0	0.0	1.2675102736681345	1
594	IOG	2	3	1.0	0.0	0.8594629202290596	1
595	IOG	2	3	1.0	0.0	0.3763610759999396	1
596	IOG	2	3	1.0	0.0	1.39612065836168	1
597	IOG	2	3	1.0	0.0	0.18836779418386362	1
598	IOG	2	3	1.0	0.0	0.1416910626146175	1
599	IOG	2	3	1.0	0.0	0.49221284924905906	1
600	IOG	2	3	1.0	0.0	32.16820411478096	1
601	IOG	2	3	1.0	0.0	7.128664799186847	1
602	IOG	2	3	1.0	0.0	97.06431597056668	1
603	IOG	2	3	1.0	0.0	14.273069953287509	1
604	IOG	2	3	1.0	0.0	1.5252494843865314	1
605	IOG	2	3	1.0	0.0	0.13628113604553843	1
606	IOG	2	3	1.0	0.0	0.3796005613919355	1
607	IOG	2	3	1.0	0.0	0.9139283443573374	1
608	IOG	2	3	1.0	0.0	0.11267589394267914	1
609	IOG	2	3	1.0	0.0	0.017419113174547602	1
610	IOG	2	3	1.0	0.0	0.5854647718411159	1
611	IOG	2	3	1.0	0.0	1.383897175149843	1
612	IOG	2	3	1.0	0.0	0.16572388029263765	1
613	IOG	2	3	1.0	0.0	0.559833489831387	1
614	IOG	2	3	1.0	0.0	0.3197628971937256	1
615	IOG	2	3	1.0	0.0	0.7954327640661282	1
616	IOG	2	3	1.0	0.0	1.1441082781923568	1
617	IOG	2	3	1.0	0.0	0.5582552575325403	1
618	IOG	2	3	1.0	0.0	0.09983417068665293	1
619	IOG	2	3	1.0	0.0	15.39165362988117	1
620	IOG	2	3	1.0	0.0	10.534739852392327	1
621	IOG	2	3	1.0	0.0	5.472885103504685	1
622	IOG	2	3	1.0	0.0	0.7490092241165657	1
623	IOG	2	3	1.0	0.0	5.003090164236561	1
624	IOG	2	3	1.0	0.0	14.54468943160562	1
625	IOG	2	3	1.0	0.0	0.4659249400318343	1
626	IOG	2	3	1.0	0.0	88.24931627310539	1
627	IOG	2	3	1.0	0.0	1.041244304846099	1
628	IOG	2	3	1.0	0.0	0.622795458780948	1
629	IOG	2	3	1.0	0.0	1.2639935005474052	1
630	IOG	2	3	1.0	0.0	0.07049148866964919	1
631	IOG	2	3	1.0	0.0	0.6104089020213523	1
632	IOG	2	3	1.0	0.0	0.4406182843546453	1
633	IOG	2	3	1.0	0.0	1.5400978160458558	1
634	IOG	2	3	1.0	0.0	1.561108406409823	1
635	IOG	2	3	1.0	0.0	1.8182691837655993	1
636	IOG	2	3	1.0	0.0	0.13310113915151298	1
637	IOG	2	3	1.0	0.0	9.825587222103163	1
638	IOG	2	3	1.0	0.0	0.9357672748815851	1
639	IOG	2	3	1.0	0.0	0.48695967612730906	1
640	IOG	2	3	1.0	0.0	0.7957626279591585	1
641	IOG	2	3	1.0	0.0	2.405036061772179	1
642	IOG	2	3	1.0	0.0	1.3068770132058667	1
643	IOG	2	3	1.0	0.0	0.3631490511006417	1
644	IOG	2	3	1.0	0.0	0.17991333433419926	1
645	IOG	2	3	1.0	0.0	0.20672378462365415	1
646	IOG	2	3	1.0	0.0	0.5184821963247785	1
647	IOG	2	3	1.0	0.0	0.03121232957005868	1
648	IOG	2	3	1.0	0.0	0.13805249216262566	1
649	IOG	2	3	1.0	0.0	2.177117494108858	1
650	IOG	2	3	1.0	0.0	4.39118153259103	1
651	IOG	2	3	1.0	0.0	1.7771318270564276	1
652	IOG	2	3	1.0	0.0	0.5146658887923443	1
653	IOG	2	3	1.0	0.0	8.673561170124291	1
654	IOG	2	3	1.0	0.0	0.5544816323802655	1
655	IOG	2	3	1.0	0.0	12.441269511289006	1
656	IOG	2	3	1.0	0.0	1.2730123120632162	1
657	IOG	2	3	1.0	0.0	0.45714667026915523	1
658	IOG	2	3	1.0	0.0	2.1434694620883024	1
659	IOG	2	3	1.0	0.0	0.42219304374640304	1
660	IOG	2	3	1.0	0.0	6.534650059011884	1
661	IOG	2	3	1.0	0.0	0.07740109255860977	1
662	IOG	2	3	1.0	0.0	1.9687003801863794	1
663	IOG	2	3	1.0	0.0	0.42912972297975216	1
664	IOG	2	3	1.0	0.0	0.08011074539878187	1
665	IOG	2	3	1.0	0.0	0.7357928090644846	1
666	IOG	2	3	1.0	0.0	0.07178378176241851	1
667	IOG	2	3	1.0	0.0	0.0674924536716727	1
668	IOG	2	3	1.0	0.0	0.21354677582203507	1
669	IOG	2	3	1.0	0.0	0.5162297146959821	1
670	IOG	2	3	1.0	0.0	137.26930267193973	1
671	IOG	2	3	1.0	0.0	0.1811515570494027	1
672	IOG	2	3	1.0	0.0	0.49044707479015553	1
673	IOG	2	3	1.0	0.0	0.48117728959744355	1
674	IOG	2	3	1.0	0.0	9.749888599349932	1
675	IOG	2	3	1.0	0.0	1.777828318037276	1
676	IOG	2	3	1.0	0.0	0.7204618618283919	1
677	IOG	2	3	1.0	0.0	0.6347491667052002	1
678	IOG	2	3	1.0	0.0	0.7500935001879393	1
679	IOG	2	3	1.0	0.0	0.4573353667277577	1
680	IOG	2	3	1.0	0.0	0.014770288407698909	1
681	IOG	2	3	1.0	0.0	0.471224352314403	1
682	IOG	2	3	1.0	0.0	0.6812951577382511	1
683	IOG	2	3	1.0	0.0	0.9240994809855989	1
684	IOG	2	3	1.0	0.0	0.30582188950533795	1
685	IOG	2	3	1.0	0.0	0.11573806939179293	1
686	IOG	2	3	1.0	0.0	0.9191924983927018	1
687	IOG	2	3	1.0	0.0	0.28627256976291254	1
688	IOG	2	3	1.0	0.0	29.52827952475488	1
689	IOG	2	3	1.0	0.0	1.6600071659795494	1
690	IOG	2	3	1.0	0.0	2.788958050924161	1
691	IOG	2	3	1.0	0.0	1.2909274263695174	1
692	IOG	2	3	1.0	0.0	0.386712848893742	1
693	IOG	2	3	1.0	0.0	0.02525528605325409	1
694	IOG	2	3	1.0	0.0	0.06902507403271105	1
695	IOG	2	3	1.0	0.0	1.0373090522385828	1
696	IOG	2	3	1.0	0.0	56.806628281744096	1
697	IOG	2	3	1.0	0.0	1.2446353118217988	1
698	IOG	2	3	1.0	0.0	2.5891802997138034	1
699	IOG	2	3	1.0	0.0	0.249263730407027	1
700	IOG	2	3	1.0	0.0	0.28292369625365005	1
701	IOG	2	3	1.0	0.0	0.06823804218066562	1
702	IOG	2	3	1.0	0.0	0.16163686462353283	1
703	IOG	2	3	1.0	0.0	1.283411538155142	1
704	IOG	2	3	1.0	0.0	2.3652689671769873	1
705	IOG	2	3	1.0	0.0	1.1253295528778673	1
706	IOG	2	3	1.0	0.0	7.887681499455514	1
707	IOG	2	3	1.0	0.0	11.033012455461185	1
708	IOG	2	3	1.0	0.0	0.1682519915207929	1
709	IOG	2	3	1.0	0.0	0.38155881036392375	1
710	IOG	2	3	1.0	0.0	0.9290448132554892	1
711	IOG	2	3	1.0	0.0	3.273909898293577	1
712	IOG	2	3	1.0	0.0	0.756087501811438	1
713	IOG	2	3	1.0	0.0	0.5448617865355738	1
714	IOG	2	3	1.0	0.0	1.0510409291985146	1
715	IOG	2	3	1.0	0.0	3.632339981710648	1
716	IOG	2	3	1.0	0.0	1.2712553890202347	1
717	IOG	2	3	1.0	0.0	0.1330107517586194	1
718	IOG	2	3	1.0	0.0	9.733693805499158	1
719	IOG	2	3	1.0	0.0	0.3493047629430305	1
720	IOG	2	3	1.0	0.0	0.7474901526919443	1
721	IOG	2	3	1.0	0.0	109.32124870665788	1
722	IOG	2	3	1.0	0.0	269.46100746018334	1
723	IOG	2	3	1.0	0.0	7.0082376260113	1
724	IOG	2	3	1.0	0.0	8.340515689781974	1
725	IOG	2	3	1.0	0.0	0.5465901264435683	1
726	IOG	2	3	1.0	0.0	0.08104901133676962	1
727	IOG	2	3	1.0	0.0	0.2937985544232963	1
728	IOG	2	3	1.0	0.0	4.500162323913265	1
729	IOG	2	3	1.0	0.0	0.595838790588614	1
730	IOG	2	3	1.0	0.0	0.8796799142671026	1
731	IOG	2	3	1.0	0.0	0.9716552185058521	1
732	IOG	2	3	1.0	0.0	2.907301242638929	1
733	IOG	2	3	1.0	0.0	0.2771832026107304	1
734	IOG	2	3	1.0	0.0	3.101154229164056	1
735	IOG	2	3	1.0	0.0	0.28396546441241677	1
736	IOG	2	3	1.0	0.0	0.17754544828672109	1
737	IOG	2	3	1.0	0.0	0.27460408049664137	1
738	IOG	2	3	1.0	0.0	14.100670074556364	1
739	IOG	2	3	1.0	0.0	38.9625677671173	1
740	IOG	2	3	1.0	0.0	1.572104100348037	1
741	IOG	2	3	1.0	0.0	0.26383878076459694	1
742	IOG	2	3	1.0	0.0	0.700323434537884	1
743	IOG	2	3	1.0	0.0	0.7641299057630805	1
744	IOG	2	3	1.0	0.0	10.133004181252192	1
745	IOG	2	3	1.0	0.0	0.21705503829306527	1
746	IOG	2	3	1.0	0.0	0.7273527802848075	1
747	IOG	2	3	1.0	0.0	2.8875113414457036	1
748	IOG	2	3	1.0	0.0	1.72322302155043	1
749	IOG	2	3	1.0	0.0	0.3782445683171811	1
750	IOG	2	3	1.0	0.0	0.07531135733072267	1
751	IOG	2	3	1.0	0.0	680.1054863580825	1
752	IOG	2	3	1.0	0.0	0.30993341777095057	1
753	IOG	2	3	1.0	0.0	0.8262231456760272	1
754	IOG	2	3	1.0	0.0	0.4770547942733171	1
755	IOG	2	3	1.0	0.0	0.13504121511001518	1
756	IOG	2	3	1.0	0.0	18.65396251951131	1
757	IOG	2	3	1.0	0.0	10.062483100605679	1
758	IOG	2	3	1.0	0.0	0.2388463215061568	1
759	IOG	2	3	1.0	0.0	0.029410426221057596	1
760	IOG	2	3	1.0	0.0	0.436346230977401	1
761	IOG	2	3	1.0	0.0	0.5198323966414655	1
762	IOG	2	3	1.0	0.0	0.09439477095848242	1
763	IOG	2	3	1.0	0.0	8.534788788453945	1
764	IOG	2	3	1.0	0.0	0.5626905334354806	1
765	IOG	2	3	1.0	0.0	0.09791620715415289	1
766	IOG	2	3	1.0	0.0	0.31363295421499904	1
767	IOG	2	3	1.0	0.0	0.22826414614858545	1
768	IOG	2	3	1.0	0.0	0.12920107696555552	1
769	IOG	2	3	1.0	0.0	0.5077579969396222	1
770	IOG	2	3	1.0	0.0	0.4800637272452656	1
771	IOG	2	3	1.0	0.0	0.6627227644970464	1
772	IOG	2	3	1.0	0.0	20.955830820095628	1
773	IOG	2	3	1.0	0.0	0.1674563948547927	1
774	IOG	2	3	1.0	0.0	0.5360679413687981	1
775	IOG	2	3	1.0	0.0	1.138977035262137	1
776	IOG	2	3	1.0	0.0	1.1196781437422707	1
777	IOG	2	3	1.0	0.0	1.0780165223852995	1
778	IOG	2	3	1.0	0.0	4.912512680231518	1
779	IOG	2	3	1.0	0.0	0.6416654971026093	1
780	IOG	2	3	1.0	0.0	10.774635947272627	1
781	IOG	2	3	1.0	0.0	0.034104148922546214	1
782	IOG	2	3	1.0	0.0	0.6558173074488692	1
783	IOG	2	3	1.0	0.0	1.123277398460802	1
784	IOG	2	3	1.0	0.0	0.15141288465743366	1
785	IOG	2	3	1.0	0.0	1.7008348203500534	1
786	IOG	2	3	1.0	0.0	0.7974456316180779	1
787	IOG	2	3	1.0	0.0	13.413788777303376	1
788	IOG	2	3	1.0	0.0	0.458588728178555	1
789	IOG	2	3	1.0	0.0	0.8849517538234771	1
790	IOG	2	3	1.0	0.0	10.735280304882679	1
791	IOG	2	3	1.0	0.0	0.6230586768301384	1
792	IOG	2	3	1.0	0.0	2.634378484450231	1
793	IOG	2	3	1.0	0.0	0.3087942533488958	1
794	IOG	2	3	1.0	0.0	3.4242537335240586	1
795	IOG	2	3	1.0	0.0	1.6929061970638828	1
796	IOG	2	3	1.0	0.0	0.9699732892881967	1
797	IOG	2	3	1.0	0.0	0.21478172003694163	1
798	IOG	2	3	1.0	0.0	10.23533222912763	1
799	IOG	2	3	1.0	0.0	12.735302913187635	1
800	IOG	2	3	1.0	0.0	0.43985730378782695	1
801	IOG	2	3	1.0	0.0	1.3568402949519431	1
802	IOG	2	3	1.0	0.0	0.1398330914073596	1
803	IOG	2	3	1.0	0.0	0.16310508260068113	1
804	IOG	2	3	1.0	0.0	0.044144777528501336	1
805	IOG	2	3	1.0	0.0	0.07728415586191324	1
806	IOG	2	3	1.0	0.0	0.5631939078563996	1
807	IOG	2	3	1.0	0.0	0.0691911910024667	1
808	IOG	2	3	1.0	0.0	1552.9550774968804	1
809	IOG	2	3	1.0	0.0	2.042303039925144	1
810	IOG	2	3	1.0	0.0	0.019960617819544075	1
811	IOG	2	3	1.0	0.0	0.0532292117207435	1
812	IOG	2	3	1.0	0.0	0.564556348347122	1
813	IOG	2	3	1.0	0.0	1.0782815034394988	1
814	IOG	2	3	1.0	0.0	0.04293038977403135	1
815	IOG	2	3	1.0	0.0	0.5060451176162721	1
816	IOG	2	3	1.0	0.0	2.3856520523384948	1
817	IOG	2	3	1.0	0.0	0.8163146683876301	1
818	IOG	2	3	1.0	0.0	0.4891738199892536	1
819	IOG	2	3	1.0	0.0	0.21464133259105594	1
820	IOG	2	3	1.0	0.0	0.7703502076312039	1
821	IOG	2	3	1.0	0.0	15.329780930757943	1
822	IOG	2	3	1.0	0.0	0.13728428186800962	1
823	IOG	2	3	1.0	0.0	172.57546273817883	1
824	IOG	2	3	1.0	0.0	0.5052220123946498	1
825	IOG	2	3	1.0	0.0	0.055156961572173584	1
826	IOG	2	3	1.0	0.0	1.092631755712747	1
827	IOG	2	3	1.0	0.0	11.641337356232622	1
828	IOG	2	3	1.0	0.0	0.21478424145590924	1
829	IOG	2	3	1.0	0.0	0.9343909083107258	1
830	IOG	2	3	1.0	0.0	8.420927312901961	1
831	IOG	2	3	1.0	0.0	1.6707309397476278	1
832	IOG	2	3	1.0	0.0	0.34527274754773324	1
833	IOG	2	3	1.0	0.0	2.5468572177992135	1
834	IOG	2	3	1.0	0.0	4.420401245347358	1
835	IOG	2	3	1.0	0.0	1.95453524541688	1
836	IOG	2	3	1.0	0.0	1.4580672838872404	1
837	IOG	2	3	1.0	0.0	0.24133480581324257	1
838	IOG	2	3	1.0	0.0	1.1356275803409461	1
839	IOG	2	3	1.0	0.0	11.988880243358548	1
840	IOG	2	3	1.0	0.0	0.35116315505995166	1
841	IOG	2	3	1.0	0.0	2.339301466647678	1
842	IOG	2	3	1.0	0.0	1.2669002498917443	1
843	IOG	2	3	1.0	0.0	10.765552108556019	1
844	IOG	2	3	1.0	0.0	0.0717700936278484	1
845	IOG	2	3	1.0	0.0	7.5508252980390225	1
846	IOG	2	3	1.0	0.0	0.7665745879179872	1
847	IOG	2	3	1.0	0.0	1.0539769510886121	1
848	IOG	2	3	1.0	0.0	0.26940075293585597	1
849	IOG	2	3	1.0	0.0	0.39802797882643925	1
850	IOG	2	3	1.0	0.0	1.176984576043154	1
851	IOG	2	3	1.0	0.0	5.217655452383812	1
852	IOG	2	3	1.0	0.0	1.4487334010318593	1
853	IOG	2	3	1.0	0.0	5.592774454398862	1
854	IOG	2	3	1.0	0.0	2.6761950714871507	1
855	IOG	2	3	1.0	0.0	0.3350919212798744	1
856	IOG	2	3	1.0	0.0	0.19857242529162766	1
857	IOG	2	3	1.0	0.0	0.08927005397341199	1
858	IOG	2	3	1.0	0.0	0.5028969725220181	1
859	IOG	2	3	1.0	0.0	0.0644624072128563	1
860	IOG	2	3	1.0	0.0	0.3488201676823762	1
861	IOG	2	3	1.0	0.0	0.4264276600624318	1
862	IOG	2	3	1.0	0.0	1.3522647882642769	1
863	IOG	2	3	1.0	0.0	0.46496443680927035	1
864	IOG	2	3	1.0	0.0	1.9937131927742584	1
865	IOG	2	3	1.0	0.0	0.1488785826918409	1
866	IOG	2	3	1.0	0.0	3.082188119063453	1
867	IOG	2	3	1.0	0.0	0.08147501539195753	1
868	IOG	2	3	1.0	0.0	0.6731526340595939	1
869	IOG	2	3	1.0	0.0	0.9734004722401319	1
870	IOG	2	3	1.0	0.0	0.42542210539530606	1
871	IOG	2	3	1.0	0.0	0.18326575327265038	1
872	IOG	2	3	1.0	0.0	0.9333853061588071	1
873	IOG	2	3	1.0	0.0	9.33580353170148	1
874	IOG	2	3	1.0	0.0	0.6564748684516869	1
875	IOG	2	3	1.0	0.0	0.1529231196639862	1
876	IOG	2	3	1.0	0.0	0.4042274613153346	1
877	IOG	2	3	1.0	0.0	0.5476389355334041	1
878	IOG	2	3	1.0	0.0	0.927794659440762	1
879	IOG	2	3	1.0	0.0	0.10997674070969568	1
880	IOG	2	3	1.0	0.0	0.042074717298006416	1
881	IOG	2	3	1.0	0.0	0.9961965039013937	1
882	IOG	2	3	1.0	0.0	1.2104060933974652	1
883	IOG	2	3	1.0	0.0	0.12004639427684635	1
884	IOG	2	3	1.0	0.0	3.846097897648822	1
885	IOG	2	3	1.0	0.0	0.3451444931708603	1
886	IOG	2	3	1.0	0.0	0.214497906375051	1
887	IOG	2	3	1.0	0.0	0.294736749142911	1
888	IOG	2	3	1.0	0.0	1.0180349205245391	1
889	IOG	2	3	1.0	0.0	11.57338355430738	1
890	IOG	2	3	1.0	0.0	18.4994030913988	1
891	IOG	2	3	1.0	0.0	56.59447581072506	1
892	IOG	2	3	1.0	0.0	0.2782968647570471	1
893	IOG	2	3	1.0	0.0	0.5802839003681667	1
894	IOG	2	3	1.0	0.0	1.5621363104703867	1
895	IOG	2	3	1.0	0.0	322.4355285081058	1
896	IOG	2	3	1.0	0.0	13.117978684159654	1
897	IOG	2	3	1.0	0.0	0.3296785476684058	1
898	IOG	2	3	1.0	0.0	2.0481864904229417	1
899	IOG	2	3	1.0	0.0	0.12969615249365488	1
900	IOG	2	3	1.0	0.0	0.6865636725819361	1
901	IOG	2	3	1.0	0.0	0.3735254119385889	1
902	IOG	2	3	1.0	0.0	0.1764534172256431	1
903	IOG	2	3	1.0	0.0	0.01830939852276424	1
904	IOG	2	3	1.0	0.0	0.24523819998895738	1
905	IOG	2	3	1.0	0.0	2.748460845080832	1
906	IOG	2	3	1.0	0.0	0.9756111083554901	1
907	IOG	2	3	1.0	0.0	0.31269302461782716	1
908	IOG	2	3	1.0	0.0	0.1655903462791363	1
909	IOG	2	3	1.0	0.0	0.9469719113594122	1
910	IOG	2	3	1.0	0.0	0.05333986784850812	1
911	IOG	2	3	1.0	0.0	0.7033992818372938	1
912	IOG	2	3	1.0	0.0	11.107750201709552	1
913	IOG	2	3	1.0	0.0	1.0112839660858224	1
914	IOG	2	3	1.0	0.0	13.765405987191428	1
915	IOG	2	3	1.0	0.0	0.11233454434935983	1
916	IOG	2	3	1.0	0.0	38.014594369622564	1
917	IOG	2	3	1.0	0.0	4.972017711328592	1
918	IOG	2	3	1.0	0.0	1.89966952731149	1
919	IOG	2	3	1.0	0.0	0.3425998399645568	1
920	IOG	2	3	1.0	0.0	0.32720770036373636	1
921	IOG	2	3	1.0	0.0	0.21081485902082064	1
922	IOG	2	3	1.0	0.0	1.0627435411478785	1
923	IOG	2	3	1.0	0.0	0.7087489702930333	1
924	IOG	2	3	1.0	0.0	0.03249006688120593	1
925	IOG	2	3	1.0	0.0	2.1239617526695795	1
926	IOG	2	3	1.0	0.0	1.5649602281426083	1
927	IOG	2	3	1.0	0.0	0.08435290016428798	1
928	IOG	2	3	1.0	0.0	1.0306122486151856	1
929	IOG	2	3	1.0	0.0	10.69118920418511	1
930	IOG	2	3	1.0	0.0	21.391389020249925	1
931	IOG	2	3	1.0	0.0	414.9700156752967	1
932	IOG	2	3	1.0	0.0	0.9190261625282957	1
933	IOG	2	3	1.0	0.0	0.29800540977393236	1
934	IOG	2	3	1.0	0.0	0.13573788163263673	1
935	IOG	2	3	1.0	0.0	0.02719029846694566	1
936	IOG	2	3	1.0	0.0	0.39522323823741673	1
937	IOG	2	3	1.0	0.0	0.21071336612254057	1
938	IOG	2	3	1.0	0.0	3.149004112988106	1
939	IOG	2	3	1.0	0.0	1.4694246372729036	1
940	IOG	2	3	1.0	0.0	0.40595084063504283	1
941	IOG	2	3	1.0	0.0	0.13786874309543945	1
942	IOG	2	3	1.0	0.0	7.744961286580533	1
943	IOG	2	3	1.0	0.0	0.09787063272449104	1
944	IOG	2	3	1.0	0.0	0.32523018606938414	1
945	IOG	2	3	1.0	0.0	1.0111235606950226	1
946	IOG	2	3	1.0	0.0	1.4910052937257912	1
947	IOG	2	3	1.0	0.0	1.2516528778726288	1
948	IOG	2	3	1.0	0.0	0.13775893540419037	1
949	IOG	2	3	1.0	0.0	0.9749393313242138	1
950	IOG	2	3	1.0	0.0	13.617014163044674	1
951	IOG	2	3	1.0	0.0	2.87947769846496	1
952	IOG	2	3	1.0	0.0	0.03609720278409529	1
953	IOG	2	3	1.0	0.0	0.04641095309065058	1
954	IOG	2	3	1.0	0.0	0.29200116079722443	1
955	IOG	2	3	1.0	0.0	0.2693685287151796	1
956	IOG	2	3	1.0	0.0	1.24136157288649	1
957	IOG	2	3	1.0	0.0	9.627446891021373	1
958	IOG	2	3	1.0	0.0	13.484777945284563	1
959	IOG	2	3	1.0	0.0	9.808772218524844	1
960	IOG	2	3	1.0	0.0	0.7178741616937255	1
961	IOG	2	3	1.0	0.0	8.726530379039918	1
962	IOG	2	3	1.0	0.0	23.073847601189406	1
963	IOG	2	3	1.0	0.0	16.97667302813941	1
964	IOG	2	3	1.0	0.0	0.05806188005119368	1
965	IOG	2	3	1.0	0.0	1.4755983330981772	1
966	IOG	2	3	1.0	0.0	0.33879218252416965	1
967	IOG	2	3	1.0	0.0	0.4495170061706658	1
968	IOG	2	3	1.0	0.0	0.006858804750524129	1
969	IOG	2	3	1.0	0.0	1.9532413776630553	1
970	IOG	2	3	1.0	0.0	0.8292355508544661	1
971	IOG	2	3	1.0	0.0	24.60726508618562	1
972	IOG	2	3	1.0	0.0	0.8794366807914804	1
973	IOG	2	3	1.0	0.0	1.551350934471842	1
974	IOG	2	3	1.0	0.0	230.19146488020013	1
975	IOG	2	3	1.0	0.0	1.1240086448464206	1
976	IOG	2	3	1.0	0.0	2.3327047595801615	1
977	IOG	2	3	1.0	0.0	0.24107160872278693	1
978	IOG	2	3	1.0	0.0	13.235683962019914	1
979	IOG	2	3	1.0	0.0	17.76969539310168	1
980	IOG	2	3	1.0	0.0	2.2337624117625205	1
981	IOG	2	3	1.0	0.0	0.5413681184524105	1
982	IOG	2	3	1.0	0.0	14.271423951906215	1
983	IOG	2	3	1.0	0.0	0.2498562188340693	1
984	IOG	2	3	1.0	0.0	5.681990747424809	1
985	IOG	2	3	1.0	0.0	0.270675578646951	1
986	IOG	2	3	1.0	0.0	3.6398982550363304	1
987	IOG	2	3	1.0	0.0	0.6271877071547844	1
988	IOG	2	3	1.0	0.0	1.3484117431459426	1
989	IOG	2	3	1.0	0.0	1.4951757287235998	1
990	IOG	2	3	1.0	0.0	1.0908876462284494	1
991	IOG	2	3	1.0	0.0	0.23246134020162543	1
992	IOG	2	3	1.0	0.0	13.253964020386857	1
993	IOG	2	3	1.0	0.0	0.6356542863202539	1
994	IOG	2	3	1.0	0.0	0.008589975567309711	1
995	IOG	2	3	1.0	0.0	1.1380777357214962	1
996	IOG	2	3	1.0	0.0	0.19073845761464228	1
997	IOG	2	3	1.0	0.0	0.41232211730674023	1
998	IOG	2	3	1.0	0.0	7.237954668659837	1
999	IOG	2	3	1.0	0.0	0.018139597793053068	1
1000	IOG	3	4	1.0	0.0	0.382125424805398	1
1001	IOG	3	4	1.0	0.0	1.19624422168663	1
1002	IOG	3	4	1.0	0.0	0.05253373724143918	1
1003	IOG	3	4	1.0	0.0	0.162113003179132	1
1004	IOG	3	4	1.0	0.0	0.23906348808517336	1
1005	IOG	3	4	1.0	0.0	1.2303508362100908	1
1006	IOG	3	4	1.0	0.0	0.48020075089018766	1
1007	IOG	3	4	1.0	0.0	0.05090329338630426	1
1008	IOG	3	4	1.0	0.0	1.051815767322817	1
1009	IOG	3	4	1.0	0.0	0.3718625627982097	1
1010	IOG	3	4	1.0	0.0	0.01799682966764963	1
1011	IOG	3	4	1.0	0.0	25.456985706126904	1
1012	IOG	3	4	1.0	0.0	0.1471805790314952	1
1013	IOG	3	4	1.0	0.0	11.34312217256058	1
1014	IOG	3	4	1.0	0.0	0.7403306585654088	1
1015	IOG	3	4	1.0	0.0	0.029527870672732395	1
1016	IOG	3	4	1.0	0.0	0.652614505201999	1
1017	IOG	3	4	1.0	0.0	0.08821954316923	1
1018	IOG	3	4	1.0	0.0	0.45669060638683406	1
1019	IOG	3	4	1.0	0.0	0.36003452785822204	1
1020	IOG	3	4	1.0	0.0	20.094077432496228	1
1021	IOG	3	4	1.0	0.0	0.9789459259285657	1
1022	IOG	3	4	1.0	0.0	3.4960361094375894	1
1023	IOG	3	4	1.0	0.0	1.3889696905657414	1
1024	IOG	3	4	1.0	0.0	1.7164169202839905	1
1025	IOG	3	4	1.0	0.0	0.11552740021063125	1
1026	IOG	3	4	1.0	0.0	0.5898187788391465	1
1027	IOG	3	4	1.0	0.0	0.28863428821878295	1
1028	IOG	3	4	1.0	0.0	0.5801574020595072	1
1029	IOG	3	4	1.0	0.0	0.3565324749881851	1
1030	IOG	3	4	1.0	0.0	0.10344547877440738	1
1031	IOG	3	4	1.0	0.0	0.009647022930377641	1
1032	IOG	3	4	1.0	0.0	0.3802992362157376	1
1033	IOG	3	4	1.0	0.0	0.7619103214892631	1
1034	IOG	3	4	1.0	0.0	0.34978479156268183	1
1035	IOG	3	4	1.0	0.0	1.5149478154971716	1
1036	IOG	3	4	1.0	0.0	2.416993901662677	1
1037	IOG	3	4	1.0	0.0	2.852788054541307	1
1038	IOG	3	4	1.0	0.0	1.0640366832486003	1
1039	IOG	3	4	1.0	0.0	0.3653712153789653	1
1040	IOG	3	4	1.0	0.0	7.047011825256511	1
1041	IOG	3	4	1.0	0.0	0.5413437803905902	1
1042	IOG	3	4	1.0	0.0	1.2483668390174987	1
1043	IOG	3	4	1.0	0.0	0.09152759262095649	1
1044	IOG	3	4	1.0	0.0	0.3934189872242624	1
1045	IOG	3	4	1.0	0.0	0.31862827979094827	1
1046	IOG	3	4	1.0	0.0	0.12782539291617193	1
1047	IOG	3	4	1.0	0.0	0.10994631617531123	1
1048	IOG	3	4	1.0	0.0	22.850867179880296	1
1049	IOG	3	4	1.0	0.0	3.125682279357241	1
1050	IOG	3	4	1.0	0.0	6.48622446336176	1
1051	IOG	3	4	1.0	0.0	1.356480929314826	1
1052	IOG	3	4	1.0	0.0	1.5227078580336306	1
1053	IOG	3	4	1.0	0.0	0.18285098255263008	1
1054	IOG	3	4	1.0	0.0	1.267475397901483	1
1055	IOG	3	4	1.0	0.0	15.854515249928905	1
1056	IOG	3	4	1.0	0.0	9.514438775394273	1
1057	IOG	3	4	1.0	0.0	0.06255912877738988	1
1058	IOG	3	4	1.0	0.0	0.7547635552626797	1
1059	IOG	3	4	1.0	0.0	0.019105721900718353	1
1060	IOG	3	4	1.0	0.0	0.44205600710103826	1
1061	IOG	3	4	1.0	0.0	2.0629968761577104	1
1062	IOG	3	4	1.0	0.0	0.2857957059769242	1
1063	IOG	3	4	1.0	0.0	0.17401431256901775	1
1064	IOG	3	4	1.0	0.0	1.0746511449607876	1
1065	IOG	3	4	1.0	0.0	0.24435945957990374	1
1066	IOG	3	4	1.0	0.0	0.690149394177888	1
1067	IOG	3	4	1.0	0.0	17.050201147858395	1
1068	IOG	3	4	1.0	0.0	1.3562455268909108	1
1069	IOG	3	4	1.0	0.0	0.40782399378247625	1
1070	IOG	3	4	1.0	0.0	0.051975837099263233	1
1071	IOG	3	4	1.0	0.0	8.062477060035805	1
1072	IOG	3	4	1.0	0.0	0.6668499148482134	1
1073	IOG	3	4	1.0	0.0	0.14469176666305805	1
1074	IOG	3	4	1.0	0.0	0.022309962429347113	1
1075	IOG	3	4	1.0	0.0	0.360960544380623	1
1076	IOG	3	4	1.0	0.0	5.340416080387467	1
1077	IOG	3	4	1.0	0.0	0.041067951261888676	1
1078	IOG	3	4	1.0	0.0	0.08339070082016935	1
1079	IOG	3	4	1.0	0.0	0.16453047353984612	1
1080	IOG	3	4	1.0	0.0	0.05217103457978115	1
1081	IOG	3	4	1.0	0.0	0.5017740924145452	1
1082	IOG	3	4	1.0	0.0	0.08574816160628042	1
1083	IOG	3	4	1.0	0.0	0.012751124554417612	1
1084	IOG	3	4	1.0	0.0	3.4400062652755823	1
1085	IOG	3	4	1.0	0.0	0.8750732239613542	1
1086	IOG	3	4	1.0	0.0	2.3239585457426113	1
1087	IOG	3	4	1.0	0.0	17.068400466101856	1
1088	IOG	3	4	1.0	0.0	6.19298995527063	1
1089	IOG	3	4	1.0	0.0	7.64617414100143	1
1090	IOG	3	4	1.0	0.0	1.1298640987125634	1
1091	IOG	3	4	1.0	0.0	7.172465296641711	1
1092	IOG	3	4	1.0	0.0	1.0996492358697845	1
1093	IOG	3	4	1.0	0.0	1.0503361769072728	1
1094	IOG	3	4	1.0	0.0	10.284847496864101	1
1095	IOG	3	4	1.0	0.0	1.2312851537903002	1
1096	IOG	3	4	1.0	0.0	3.023174363357149	1
1097	IOG	3	4	1.0	0.0	0.19525837027512874	1
1098	IOG	3	4	1.0	0.0	0.40030707036422025	1
1099	IOG	3	4	1.0	0.0	0.16951252296348848	1
1100	IOG	3	4	1.0	0.0	2.121441617817007	1
1101	IOG	3	4	1.0	0.0	17.15625710917061	1
1102	IOG	3	4	1.0	0.0	2.0702712427667067	1
1103	IOG	3	4	1.0	0.0	21.828729371141456	1
1104	IOG	3	4	1.0	0.0	5.167443342973619	1
1105	IOG	3	4	1.0	0.0	0.025521263199629912	1
1106	IOG	3	4	1.0	0.0	0.1527923030700677	1
1107	IOG	3	4	1.0	0.0	0.39645267705925663	1
1108	IOG	3	4	1.0	0.0	0.011854037199130474	1
1109	IOG	3	4	1.0	0.0	0.046495322535099456	1
1110	IOG	3	4	1.0	0.0	0.38721840686297393	1
1111	IOG	3	4	1.0	0.0	0.17995094969711406	1
1112	IOG	3	4	1.0	0.0	0.1650296462565914	1
1113	IOG	3	4	1.0	0.0	0.6677866278795632	1
1114	IOG	3	4	1.0	0.0	0.14629099651771899	1
1115	IOG	3	4	1.0	0.0	0.18368553468704457	1
1116	IOG	3	4	1.0	0.0	13.019214480666061	1
1117	IOG	3	4	1.0	0.0	0.40191646043212564	1
1118	IOG	3	4	1.0	0.0	0.1570558265856265	1
1119	IOG	3	4	1.0	0.0	18.176531686634597	1
1120	IOG	3	4	1.0	0.0	15.493867240845397	1
1121	IOG	3	4	1.0	0.0	0.9295784313890951	1
1122	IOG	3	4	1.0	0.0	1.7938421652841063	1
1123	IOG	3	4	1.0	0.0	0.14446228024034552	1
1124	IOG	3	4	1.0	0.0	1.69952762730825	1
1125	IOG	3	4	1.0	0.0	0.6819967888806827	1
1126	IOG	3	4	1.0	0.0	1.3145605615650733	1
1127	IOG	3	4	1.0	0.0	1.0909602017950017	1
1128	IOG	3	4	1.0	0.0	14.667167810518569	1
1129	IOG	3	4	1.0	0.0	0.4161882485649199	1
1130	IOG	3	4	1.0	0.0	0.0417537769430587	1
1131	IOG	3	4	1.0	0.0	0.292093403152586	1
1132	IOG	3	4	1.0	0.0	1.4444162409512376	1
1133	IOG	3	4	1.0	0.0	2.086410685246399	1
1134	IOG	3	4	1.0	0.0	1.4342802426092178	1
1135	IOG	3	4	1.0	0.0	0.10719561391543576	1
1136	IOG	3	4	1.0	0.0	0.05298584341012415	1
1137	IOG	3	4	1.0	0.0	12.65068455868337	1
1138	IOG	3	4	1.0	0.0	0.3842404059932927	1
1139	IOG	3	4	1.0	0.0	0.14895149119739365	1
1140	IOG	3	4	1.0	0.0	0.6807665539614081	1
1141	IOG	3	4	1.0	0.0	7.348848542351343	1
1142	IOG	3	4	1.0	0.0	0.8021569965804987	1
1143	IOG	3	4	1.0	0.0	0.17665824534973165	1
1144	IOG	3	4	1.0	0.0	0.07407705378703394	1
1145	IOG	3	4	1.0	0.0	0.32166733514056256	1
1146	IOG	3	4	1.0	0.0	0.3632956857122295	1
1147	IOG	3	4	1.0	0.0	0.014474780881356716	1
1148	IOG	3	4	1.0	0.0	0.1845095259300383	1
1149	IOG	3	4	1.0	0.0	1.2362934549959088	1
1150	IOG	3	4	1.0	0.0	0.10863729923161924	1
1151	IOG	3	4	1.0	0.0	1.5069144766297986	1
1152	IOG	3	4	1.0	0.0	0.35928014392491975	1
1153	IOG	3	4	1.0	0.0	30.442732866466955	1
1154	IOG	3	4	1.0	0.0	0.92191564872709	1
1155	IOG	3	4	1.0	0.0	20.399182328401565	1
1156	IOG	3	4	1.0	0.0	0.4531618751786152	1
1157	IOG	3	4	1.0	0.0	0.7560952551560245	1
1158	IOG	3	4	1.0	0.0	1.5566683492121043	1
1159	IOG	3	4	1.0	0.0	0.17661242742300387	1
1160	IOG	3	4	1.0	0.0	1.8003618222074007	1
1161	IOG	3	4	1.0	0.0	0.2312960337804903	1
1162	IOG	3	4	1.0	0.0	4.2686678922242	1
1163	IOG	3	4	1.0	0.0	0.3025860980491291	1
1164	IOG	3	4	1.0	0.0	0.20361005361536452	1
1165	IOG	3	4	1.0	0.0	0.9941810601177578	1
1166	IOG	3	4	1.0	0.0	0.09055503744599906	1
1167	IOG	3	4	1.0	0.0	0.044242770486072044	1
1168	IOG	3	4	1.0	0.0	0.27100863735925784	1
1169	IOG	3	4	1.0	0.0	1.4787814579734027	1
1170	IOG	3	4	1.0	0.0	1.8494118476390904	1
1171	IOG	3	4	1.0	0.0	0.23478998767561576	1
1172	IOG	3	4	1.0	0.0	0.7432293370023879	1
1173	IOG	3	4	1.0	0.0	0.17107696497678265	1
1174	IOG	3	4	1.0	0.0	22.620489530850215	1
1175	IOG	3	4	1.0	0.0	4.39978734629655	1
1176	IOG	3	4	1.0	0.0	0.6211334624174014	1
1177	IOG	3	4	1.0	0.0	11.728484061041998	1
1178	IOG	3	4	1.0	0.0	0.5523241529987865	1
1179	IOG	3	4	1.0	0.0	0.6289092635684399	1
1180	IOG	3	4	1.0	0.0	0.03821221619230856	1
1181	IOG	3	4	1.0	0.0	0.5809138622976259	1
1182	IOG	3	4	1.0	0.0	1.2608660214793082	1
1183	IOG	3	4	1.0	0.0	0.7826999668824195	1
1184	IOG	3	4	1.0	0.0	0.39458935127157946	1
1185	IOG	3	4	1.0	0.0	0.2976131836755913	1
1186	IOG	3	4	1.0	0.0	0.14232478133144108	1
1187	IOG	3	4	1.0	0.0	0.2279171348054397	1
1188	IOG	3	4	1.0	0.0	0.6951947039691633	1
1189	IOG	3	4	1.0	0.0	0.9937711581239548	1
1190	IOG	3	4	1.0	0.0	3.6535264826132	1
1191	IOG	3	4	1.0	0.0	0.3263216134544959	1
1192	IOG	3	4	1.0	0.0	0.13337023476408527	1
1193	IOG	3	4	1.0	0.0	0.02559860678223428	1
1194	IOG	3	4	1.0	0.0	0.11371263454365818	1
1195	IOG	3	4	1.0	0.0	0.7152563566634659	1
1196	IOG	3	4	1.0	0.0	3.1676230381120227	1
1197	IOG	3	4	1.0	0.0	0.6299874839257775	1
1198	IOG	3	4	1.0	0.0	0.5192805539446078	1
1199	IOG	3	4	1.0	0.0	0.11309305511301052	1
1200	IOG	3	4	1.0	0.0	0.026138370415568664	1
1201	IOG	3	4	1.0	0.0	0.0682113137644568	1
1202	IOG	3	4	1.0	0.0	0.09818269976072468	1
1203	IOG	3	4	1.0	0.0	0.7887098412361735	1
1204	IOG	3	4	1.0	0.0	0.10528189395630157	1
1205	IOG	3	4	1.0	0.0	2.675407118996596	1
1206	IOG	3	4	1.0	0.0	2.022004821227865	1
1207	IOG	3	4	1.0	0.0	18.003517169168088	1
1208	IOG	3	4	1.0	0.0	0.24208188442185685	1
1209	IOG	3	4	1.0	0.0	1.3796914824077908	1
1210	IOG	3	4	1.0	0.0	0.034685346007898424	1
1211	IOG	3	4	1.0	0.0	2.0420600667763473	1
1212	IOG	3	4	1.0	0.0	0.42959846552229974	1
1213	IOG	3	4	1.0	0.0	2.504650042563444	1
1214	IOG	3	4	1.0	0.0	0.5492605684214692	1
1215	IOG	3	4	1.0	0.0	0.3242115454697746	1
1216	IOG	3	4	1.0	0.0	1.5542707164603224	1
1217	IOG	3	4	1.0	0.0	0.2721557833632593	1
1218	IOG	3	4	1.0	0.0	0.5342966771796285	1
1219	IOG	3	4	1.0	0.0	0.31728124403561375	1
1220	IOG	3	4	1.0	0.0	0.7275251236098879	1
1221	IOG	3	4	1.0	0.0	15.734150097464255	1
1222	IOG	3	4	1.0	0.0	0.31273819063874336	1
1223	IOG	3	4	1.0	0.0	0.22828053133216422	1
1224	IOG	3	4	1.0	0.0	2.8183336812469726	1
1225	IOG	3	4	1.0	0.0	0.6071487719088123	1
1226	IOG	3	4	1.0	0.0	0.12449391856376638	1
1227	IOG	3	4	1.0	0.0	27.024101717645944	1
1228	IOG	3	4	1.0	0.0	0.20326937138450518	1
1229	IOG	3	4	1.0	0.0	0.6585253666537769	1
1230	IOG	3	4	1.0	0.0	0.1577634805339363	1
1231	IOG	3	4	1.0	0.0	0.7052857437637561	1
1232	IOG	3	4	1.0	0.0	1.0826995797065182	1
1233	IOG	3	4	1.0	0.0	0.20984003198717324	1
1234	IOG	3	4	1.0	0.0	4.001012118826457	1
1235	IOG	3	4	1.0	0.0	0.2893130773052458	1
1236	IOG	3	4	1.0	0.0	0.05044331529048939	1
1237	IOG	3	4	1.0	0.0	0.2942157405771391	1
1238	IOG	3	4	1.0	0.0	6.37919577857216	1
1239	IOG	3	4	1.0	0.0	0.9890921676530173	1
1240	IOG	3	4	1.0	0.0	0.14758780701765326	1
1241	IOG	3	4	1.0	0.0	1.217271394726533	1
1242	IOG	3	4	1.0	0.0	0.2384955241624902	1
1243	IOG	3	4	1.0	0.0	0.8646730383165432	1
1244	IOG	3	4	1.0	0.0	7.029228291191762	1
1245	IOG	3	4	1.0	0.0	0.1987090212928387	1
1246	IOG	3	4	1.0	0.0	0.6892850382239172	1
1247	IOG	3	4	1.0	0.0	495.53670592823926	1
1248	IOG	3	4	1.0	0.0	1.0323201900164807	1
1249	IOG	3	4	1.0	0.0	0.4118300381844422	1
1250	IOG	3	4	1.0	0.0	0.17120303118741537	1
1251	IOG	3	4	1.0	0.0	0.7016780055349465	1
1252	IOG	3	4	1.0	0.0	0.15957102846900062	1
1253	IOG	3	4	1.0	0.0	0.9203965218438543	1
1254	IOG	3	4	1.0	0.0	0.21992692805633224	1
1255	IOG	3	4	1.0	0.0	0.15520767545105602	1
1256	IOG	3	4	1.0	0.0	1.8212574328737086	1
1257	IOG	3	4	1.0	0.0	15.615839927036134	1
1258	IOG	3	4	1.0	0.0	0.6267315346941236	1
1259	IOG	3	4	1.0	0.0	0.041370179149017965	1
1260	IOG	3	4	1.0	0.0	2.470414983265619	1
1261	IOG	3	4	1.0	0.0	0.29565713420476225	1
1262	IOG	3	4	1.0	0.0	0.18331683087932965	1
1263	IOG	3	4	1.0	0.0	1.377533330522493	1
1264	IOG	3	4	1.0	0.0	0.30758296076002817	1
1265	IOG	3	4	1.0	0.0	0.2820593966028406	1
1266	IOG	3	4	1.0	0.0	0.28210783479398077	1
1267	IOG	3	4	1.0	0.0	0.217890387511807	1
1268	IOG	3	4	1.0	0.0	0.3004559495905462	1
1269	IOG	3	4	1.0	0.0	0.5584437281766108	1
1270	IOG	3	4	1.0	0.0	0.2235075869484703	1
1271	IOG	3	4	1.0	0.0	0.3885834807145508	1
1272	IOG	3	4	1.0	0.0	2.017182518061321	1
1273	IOG	3	4	1.0	0.0	1.2881080799191091	1
1274	IOG	3	4	1.0	0.0	0.3963060798150006	1
1275	IOG	3	4	1.0	0.0	0.08743209082723508	1
1276	IOG	3	4	1.0	0.0	0.688813074822803	1
1277	IOG	3	4	1.0	0.0	0.6867908260086135	1
1278	IOG	3	4	1.0	0.0	0.25578653362482007	1
1279	IOG	3	4	1.0	0.0	0.4462753452357071	1
1280	IOG	3	4	1.0	0.0	1.3021766599973377	1
1281	IOG	3	4	1.0	0.0	0.05265756717962253	1
1282	IOG	3	4	1.0	0.0	13.16060540635012	1
1283	IOG	3	4	1.0	0.0	0.3670641794228851	1
1284	IOG	3	4	1.0	0.0	0.1868375294284647	1
1285	IOG	3	4	1.0	0.0	34.92311390602085	1
1286	IOG	3	4	1.0	0.0	0.4064148381156291	1
1287	IOG	3	4	1.0	0.0	0.2547726671067297	1
1288	IOG	3	4	1.0	0.0	0.33877578908332484	1
1289	IOG	3	4	1.0	0.0	0.10745122730220986	1
1290	IOG	3	4	1.0	0.0	5.36198877638788	1
1291	IOG	3	4	1.0	0.0	0.0608146187128079	1
1292	IOG	3	4	1.0	0.0	0.8737744881547489	1
1293	IOG	3	4	1.0	0.0	0.29955643235841717	1
1294	IOG	3	4	1.0	0.0	2614.2082692238805	1
1295	IOG	3	4	1.0	0.0	0.3851235496733277	1
1296	IOG	3	4	1.0	0.0	0.5067725538752752	1
1297	IOG	3	4	1.0	0.0	0.2845536117389532	1
1298	IOG	3	4	1.0	0.0	1.7150928216056345	1
1299	IOG	3	4	1.0	0.0	1.801947601401925	1
1300	IOG	3	4	1.0	0.0	0.5132744350353927	1
1301	IOG	3	4	1.0	0.0	1.0028280296192824	1
1302	IOG	3	4	1.0	0.0	0.6842273768262596	1
1303	IOG	3	4	1.0	0.0	0.3379417076421728	1
1304	IOG	3	4	1.0	0.0	0.1835932381887912	1
1305	IOG	3	4	1.0	0.0	0.0575820026593057	1
1306	IOG	3	4	1.0	0.0	1.2395394046856418	1
1307	IOG	3	4	1.0	0.0	0.2936380447591399	1
1308	IOG	3	4	1.0	0.0	0.09429527150818957	1
1309	IOG	3	4	1.0	0.0	0.1121764081130181	1
1310	IOG	3	4	1.0	0.0	0.01613406437596315	1
1311	IOG	3	4	1.0	0.0	0.11295646051928004	1
1312	IOG	3	4	1.0	0.0	0.03536473662488133	1
1313	IOG	3	4	1.0	0.0	0.740788543633362	1
1314	IOG	3	4	1.0	0.0	0.049616002996984605	1
1315	IOG	3	4	1.0	0.0	0.3728756972761596	1
1316	IOG	3	4	1.0	0.0	0.4557641884071365	1
1317	IOG	3	4	1.0	0.0	0.4637568675173519	1
1318	IOG	3	4	1.0	0.0	0.36116660542021933	1
1319	IOG	3	4	1.0	0.0	0.06910799265219239	1
1320	IOG	3	4	1.0	0.0	0.8858846959506769	1
1321	IOG	3	4	1.0	0.0	1.364521497460356	1
1322	IOG	3	4	1.0	0.0	0.1332930962338092	1
1323	IOG	3	4	1.0	0.0	23.28689615369911	1
1324	IOG	3	4	1.0	0.0	0.45542716578849474	1
1325	IOG	3	4	1.0	0.0	0.055235616688132816	1
1326	IOG	3	4	1.0	0.0	0.8036261719899996	1
1327	IOG	3	4	1.0	0.0	17.32818044643467	1
1328	IOG	3	4	1.0	0.0	0.25840071410596105	1
1329	IOG	3	4	1.0	0.0	0.23550347302643587	1
1330	IOG	3	4	1.0	0.0	1.0721452836938243	1
1331	IOG	3	4	1.0	0.0	0.2218997046081261	1
1332	IOG	3	4	1.0	0.0	0.08401280655689551	1
1333	IOG	3	4	1.0	0.0	2.1600562272970856	1
1334	IOG	3	4	1.0	0.0	0.15512127797880954	1
1335	IOG	3	4	1.0	0.0	1.7907647951270502	1
1336	IOG	3	4	1.0	0.0	25.228195602500566	1
1337	IOG	3	4	1.0	0.0	0.21675180135559974	1
1338	IOG	3	4	1.0	0.0	1.4287391040980064	1
1339	IOG	3	4	1.0	0.0	13.405645571546529	1
1340	IOG	3	4	1.0	0.0	0.4494751326695581	1
1341	IOG	3	4	1.0	0.0	4.797023610799339	1
1342	IOG	3	4	1.0	0.0	0.09116745179213033	1
1343	IOG	3	4	1.0	0.0	2.0180968671016926	1
1344	IOG	3	4	1.0	0.0	0.1314959404876791	1
1345	IOG	3	4	1.0	0.0	0.3582419493002295	1
1346	IOG	3	4	1.0	0.0	0.5476790151831146	1
1347	IOG	3	4	1.0	0.0	0.2879432854821713	1
1348	IOG	3	4	1.0	0.0	3.038001413596518	1
1349	IOG	3	4	1.0	0.0	0.4920624020355769	1
1350	IOG	3	4	1.0	0.0	1.2761556458571441	1
1351	IOG	3	4	1.0	0.0	1.080084850410955	1
1352	IOG	3	4	1.0	0.0	3.245230811590919	1
1353	IOG	3	4	1.0	0.0	0.3397422532276241	1
1354	IOG	3	4	1.0	0.0	1.2698736968603126	1
1355	IOG	3	4	1.0	0.0	0.010969295317502237	1
1356	IOG	3	4	1.0	0.0	0.18372066516824093	1
1357	IOG	3	4	1.0	0.0	0.053171310648009285	1
1358	IOG	3	4	1.0	0.0	6.576207900161605	1
1359	IOG	3	4	1.0	0.0	0.8567564029119102	1
1360	IOG	3	4	1.0	0.0	0.1810796097411185	1
1361	IOG	3	4	1.0	0.0	0.4520005567597654	1
1362	IOG	3	4	1.0	0.0	1.6262472829616608	1
1363	IOG	3	4	1.0	0.0	0.7000063718419217	1
1364	IOG	3	4	1.0	0.0	21.470486037966722	1
1365	IOG	3	4	1.0	0.0	0.20799486933975875	1
1366	IOG	3	4	1.0	0.0	0.7299360468589601	1
1367	IOG	3	4	1.0	0.0	0.11725761364952322	1
1368	IOG	3	4	1.0	0.0	0.3080422466733376	1
1369	IOG	3	4	1.0	0.0	0.4781936726844042	1
1370	IOG	3	4	1.0	0.0	0.05632584529534044	1
1371	IOG	3	4	1.0	0.0	0.21017431075904883	1
1372	IOG	3	4	1.0	0.0	0.8475612226524473	1
1373	IOG	3	4	1.0	0.0	3.3710251948770686	1
1374	IOG	3	4	1.0	0.0	0.29237999194831127	1
1375	IOG	3	4	1.0	0.0	0.23915068678159923	1
1376	IOG	3	4	1.0	0.0	0.28741922855078006	1
1377	IOG	3	4	1.0	0.0	0.7975888074493731	1
1378	IOG	3	4	1.0	0.0	0.842957329359205	1
1379	IOG	3	4	1.0	0.0	0.02351120508486565	1
1380	IOG	3	4	1.0	0.0	0.07632646689648091	1
1381	IOG	3	4	1.0	0.0	0.6909700005609849	1
1382	IOG	3	4	1.0	0.0	1.7793011048783747	1
1383	IOG	3	4	1.0	0.0	0.13147570357478303	1
1384	IOG	3	4	1.0	0.0	3.6134387602148017	1
1385	IOG	3	4	1.0	0.0	0.32494373320020975	1
1386	IOG	3	4	1.0	0.0	0.27252042927758624	1
1387	IOG	3	4	1.0	0.0	0.7344035437094404	1
1388	IOG	3	4	1.0	0.0	0.9280865728844119	1
1389	IOG	3	4	1.0	0.0	18.105689709457046	1
1390	IOG	3	4	1.0	0.0	0.23608224578645978	1
1391	IOG	3	4	1.0	0.0	1.8995119338329747	1
1392	IOG	3	4	1.0	0.0	0.9554074077510392	1
1393	IOG	3	4	1.0	0.0	1.133998355646669	1
1394	IOG	3	4	1.0	0.0	0.18333972700190404	1
1395	IOG	3	4	1.0	0.0	1.164003024591947	1
1396	IOG	3	4	1.0	0.0	0.8391512709018901	1
1397	IOG	3	4	1.0	0.0	0.3963223725006173	1
1398	IOG	3	4	1.0	0.0	1.504771013423505	1
1399	IOG	3	4	1.0	0.0	0.01083122357996851	1
1400	IOG	3	4	1.0	0.0	0.041605689602720916	1
1401	IOG	3	4	1.0	0.0	0.30413045688558105	1
1402	IOG	3	4	1.0	0.0	0.32970415211968684	1
1403	IOG	3	4	1.0	0.0	0.009591300565954917	1
1404	IOG	3	4	1.0	0.0	0.33091592113754426	1
1405	IOG	3	4	1.0	0.0	1.0449503496622217	1
1406	IOG	3	4	1.0	0.0	1.0939761839598918	1
1407	IOG	3	4	1.0	0.0	0.3468901006999737	1
1408	IOG	3	4	1.0	0.0	0.023024364012789896	1
1409	IOG	3	4	1.0	0.0	7.7903786545189355	1
1410	IOG	3	4	1.0	0.0	0.0810420168812982	1
1411	IOG	3	4	1.0	0.0	0.4063065223030225	1
1412	IOG	3	4	1.0	0.0	1.0190488046357162	1
1413	IOG	3	4	1.0	0.0	0.07159806473417914	1
1414	IOG	3	4	1.0	0.0	1.0369890775452921	1
1415	IOG	3	4	1.0	0.0	0.07973145523416172	1
1416	IOG	3	4	1.0	0.0	41.04508469854284	1
1417	IOG	3	4	1.0	0.0	1.8364839971765583	1
1418	IOG	3	4	1.0	0.0	1.6713769235037166	1
1419	IOG	3	4	1.0	0.0	0.43990040782332673	1
1420	IOG	3	4	1.0	0.0	0.11850864603427365	1
1421	IOG	3	4	1.0	0.0	0.21812965925110867	1
1422	IOG	3	4	1.0	0.0	10.62650541581903	1
1423	IOG	3	4	1.0	0.0	0.6935916113304286	1
1424	IOG	3	4	1.0	0.0	0.06296463975261721	1
1425	IOG	3	4	1.0	0.0	0.9958593580506746	1
1426	IOG	3	4	1.0	0.0	1.6208464647041607	1
1427	IOG	3	4	1.0	0.0	0.09727456998936793	1
1428	IOG	3	4	1.0	0.0	2.2272251889853303	1
1429	IOG	3	4	1.0	0.0	0.5673172581802617	1
1430	IOG	3	4	1.0	0.0	2.392920562329181	1
1431	IOG	3	4	1.0	0.0	1.628041795408049	1
1432	IOG	3	4	1.0	0.0	0.15457076849278478	1
1433	IOG	3	4	1.0	0.0	0.2280574954185992	1
1434	IOG	3	4	1.0	0.0	0.07244204111446308	1
1435	IOG	3	4	1.0	0.0	0.02160332050735748	1
1436	IOG	3	4	1.0	0.0	0.09152117017226039	1
1437	IOG	3	4	1.0	0.0	0.3725689929709136	1
1438	IOG	3	4	1.0	0.0	1.7630931009830697	1
1439	IOG	3	4	1.0	0.0	0.6149949283418474	1
1440	IOG	3	4	1.0	0.0	1.086469119764011	1
1441	IOG	3	4	1.0	0.0	0.06771472307799731	1
1442	IOG	3	4	1.0	0.0	73.18016124034675	1
1443	IOG	3	4	1.0	0.0	0.23424883789351958	1
1444	IOG	3	4	1.0	0.0	99.22484535009289	1
1445	IOG	3	4	1.0	0.0	0.6785724204156404	1
1446	IOG	3	4	1.0	0.0	1.1859546769685236	1
1447	IOG	3	4	1.0	0.0	0.17329616432340006	1
1448	IOG	3	4	1.0	0.0	0.13042998893443053	1
1449	IOG	3	4	1.0	0.0	1.410460066042394	1
1450	IOG	3	4	1.0	0.0	11.153504544644335	1
1451	IOG	3	4	1.0	0.0	0.2841439374996706	1
1452	IOG	3	4	1.0	0.0	0.14481603301214407	1
1453	IOG	3	4	1.0	0.0	0.03158348983965653	1
1454	IOG	3	4	1.0	0.0	0.46990535424257357	1
1455	IOG	3	4	1.0	0.0	0.032958814101402854	1
1456	IOG	3	4	1.0	0.0	1.0995397629463661	1
1457	IOG	3	4	1.0	0.0	2.0116313260142813	1
1458	IOG	3	4	1.0	0.0	0.10813955170360683	1
1459	IOG	3	4	1.0	0.0	0.911595950846166	1
1460	IOG	3	4	1.0	0.0	0.46140212588070967	1
1461	IOG	3	4	1.0	0.0	1.7555249001234934	1
1462	IOG	3	4	1.0	0.0	24.307006206016446	1
1463	IOG	3	4	1.0	0.0	20.674040713485528	1
1464	IOG	3	4	1.0	0.0	0.08901371740301636	1
1465	IOG	3	4	1.0	0.0	1.5405934051628591	1
1466	IOG	3	4	1.0	0.0	0.059473899835959534	1
1467	IOG	3	4	1.0	0.0	0.353653221208134	1
1468	IOG	3	4	1.0	0.0	0.02089957908651882	1
1469	IOG	3	4	1.0	0.0	21.90516531940416	1
1470	IOG	3	4	1.0	0.0	0.776776926474576	1
1471	IOG	3	4	1.0	0.0	13.849389065712	1
1472	IOG	3	4	1.0	0.0	0.33441256284051735	1
1473	IOG	3	4	1.0	0.0	1.415106521079366	1
1474	IOG	3	4	1.0	0.0	4.416230777850928	1
1475	IOG	3	4	1.0	0.0	1.2477798673148075	1
1476	IOG	3	4	1.0	0.0	4.18928680591041	1
1477	IOG	3	4	1.0	0.0	0.8851618536583076	1
1478	IOG	3	4	1.0	0.0	6.426019345704543	1
1479	IOG	3	4	1.0	0.0	1.3927272626637752	1
1480	IOG	3	4	1.0	0.0	0.11220913461454354	1
1481	IOG	3	4	1.0	0.0	1.1009488534768996	1
1482	IOG	3	4	1.0	0.0	12.388324067734722	1
1483	IOG	3	4	1.0	0.0	0.21769111324348586	1
1484	IOG	3	4	1.0	0.0	0.7395729638995512	1
1485	IOG	3	4	1.0	0.0	0.16874654577266934	1
1486	IOG	3	4	1.0	0.0	0.4153876668842744	1
1487	IOG	3	4	1.0	0.0	0.9532255533203164	1
1488	IOG	3	4	1.0	0.0	1.4866853631813346	1
1489	IOG	3	4	1.0	0.0	10.374018331296671	1
1490	IOG	3	4	1.0	0.0	0.10542067781909784	1
1491	IOG	3	4	1.0	0.0	0.31760224246423796	1
1492	IOG	3	4	1.0	0.0	6.872228557114454	1
1493	IOG	3	4	1.0	0.0	0.7442711145653094	1
1494	IOG	3	4	1.0	0.0	0.02848543275913705	1
1495	IOG	3	4	1.0	0.0	1.9408408908606427	1
1496	IOG	3	4	1.0	0.0	0.1856784586245511	1
1497	IOG	3	4	1.0	0.0	0.28319836215434885	1
1498	IOG	3	4	1.0	0.0	14.70389994775759	1
1499	IOG	3	4	1.0	0.0	0.004584302453002056	1
1500	IOG	4	5	1.0	0.0	0.934960534744277	1
1501	IOG	4	5	1.0	0.0	1.007601821026479	1
1502	IOG	4	5	1.0	0.0	0.16003428662136296	1
1503	IOG	4	5	1.0	0.0	0.5845462949823677	1
1504	IOG	4	5	1.0	0.0	0.2900832889677073	1
1505	IOG	4	5	1.0	0.0	5.2989493691278335	1
1506	IOG	4	5	1.0	0.0	0.46554057055670883	1
1507	IOG	4	5	1.0	0.0	0.18208653795486401	1
1508	IOG	4	5	1.0	0.0	1.3265127815475952	1
1509	IOG	4	5	1.0	0.0	0.7744551491207188	1
1510	IOG	4	5	1.0	0.0	0.049641261086307446	1
1511	IOG	4	5	1.0	0.0	10.330724816612701	1
1512	IOG	4	5	1.0	0.0	0.4196843616138543	1
1513	IOG	4	5	1.0	0.0	12.527504648387811	1
1514	IOG	4	5	1.0	0.0	0.03865619722025424	1
1515	IOG	4	5	1.0	0.0	0.029566652001616806	1
1516	IOG	4	5	1.0	0.0	1.1288481979510243	1
1517	IOG	4	5	1.0	0.0	0.5172610553047942	1
1518	IOG	4	5	1.0	0.0	0.24538425732960034	1
1519	IOG	4	5	1.0	0.0	0.3288268740319142	1
1520	IOG	4	5	1.0	0.0	1.245125387864799	1
1521	IOG	4	5	1.0	0.0	0.2459867576209532	1
1522	IOG	4	5	1.0	0.0	1.8541567822174083	1
1523	IOG	4	5	1.0	0.0	1.2048401227729204	1
1524	IOG	4	5	1.0	0.0	0.49958277968797377	1
1525	IOG	4	5	1.0	0.0	0.2540769496609801	1
1526	IOG	4	5	1.0	0.0	0.7033081172129619	1
1527	IOG	4	5	1.0	0.0	0.24864670138757172	1
1528	IOG	4	5	1.0	0.0	1.6121013195368037	1
1529	IOG	4	5	1.0	0.0	0.4153235072031326	1
1530	IOG	4	5	1.0	0.0	0.07213039271317007	1
1531	IOG	4	5	1.0	0.0	0.025483584506331963	1
1532	IOG	4	5	1.0	0.0	0.5798649778149643	1
1533	IOG	4	5	1.0	0.0	1.1855503487726153	1
1534	IOG	4	5	1.0	0.0	1.4481374507136215	1
1535	IOG	4	5	1.0	0.0	1.3942453192073168	1
1536	IOG	4	5	1.0	0.0	0.5518468588838422	1
1537	IOG	4	5	1.0	0.0	0.9865184076654179	1
1538	IOG	4	5	1.0	0.0	0.7451177215228433	1
1539	IOG	4	5	1.0	0.0	0.08225896026601108	1
1540	IOG	4	5	1.0	0.0	0.4937719415024555	1
1541	IOG	4	5	1.0	0.0	0.14899522500127332	1
1542	IOG	4	5	1.0	0.0	0.575734431988843	1
1543	IOG	4	5	1.0	0.0	0.03490082185118958	1
1544	IOG	4	5	1.0	0.0	0.2773717417348949	1
1545	IOG	4	5	1.0	0.0	0.40925247218524485	1
1546	IOG	4	5	1.0	0.0	0.06526240943504695	1
1547	IOG	4	5	1.0	0.0	0.06332486298173588	1
1548	IOG	4	5	1.0	0.0	2.809658397597036	1
1549	IOG	4	5	1.0	0.0	2.0540012390394837	1
1550	IOG	4	5	1.0	0.0	10.814372974627199	1
1551	IOG	4	5	1.0	0.0	16.94018812289691	1
1552	IOG	4	5	1.0	0.0	0.5447789322358182	1
1553	IOG	4	5	1.0	0.0	0.026531101036395065	1
1554	IOG	4	5	1.0	0.0	0.8430246140227627	1
1555	IOG	4	5	1.0	0.0	0.46175626122401814	1
1556	IOG	4	5	1.0	0.0	0.8201778742371404	1
1557	IOG	4	5	1.0	0.0	0.06258118393939269	1
1558	IOG	4	5	1.0	0.0	0.6422321173139454	1
1559	IOG	4	5	1.0	0.0	0.009352383041681777	1
1560	IOG	4	5	1.0	0.0	0.570305721109391	1
1561	IOG	4	5	1.0	0.0	1.9013781014929618	1
1562	IOG	4	5	1.0	0.0	0.2893107745501861	1
1563	IOG	4	5	1.0	0.0	0.740438677998827	1
1564	IOG	4	5	1.0	0.0	0.571565587115144	1
1565	IOG	4	5	1.0	0.0	0.16533359504406184	1
1566	IOG	4	5	1.0	0.0	0.1060048634989883	1
1567	IOG	4	5	1.0	0.0	0.8216562446975333	1
1568	IOG	4	5	1.0	0.0	1.2083873177707392	1
1569	IOG	4	5	1.0	0.0	0.4432426933709066	1
1570	IOG	4	5	1.0	0.0	0.07389267112037586	1
1571	IOG	4	5	1.0	0.0	0.9822784492062889	1
1572	IOG	4	5	1.0	0.0	0.885062976222496	1
1573	IOG	4	5	1.0	0.0	0.047259068989100095	1
1574	IOG	4	5	1.0	0.0	0.03048432084815304	1
1575	IOG	4	5	1.0	0.0	0.08889423100459995	1
1576	IOG	4	5	1.0	0.0	1.3190079950052038	1
1577	IOG	4	5	1.0	0.0	0.8069987827208709	1
1578	IOG	4	5	1.0	0.0	0.0551376830463561	1
1579	IOG	4	5	1.0	0.0	0.4166001297213416	1
1580	IOG	4	5	1.0	0.0	0.045323025324243496	1
1581	IOG	4	5	1.0	0.0	0.7331688427288301	1
1582	IOG	4	5	1.0	0.0	0.13425406709429924	1
1583	IOG	4	5	1.0	0.0	0.055468052332753606	1
1584	IOG	4	5	1.0	0.0	139.76883425326267	1
1585	IOG	4	5	1.0	0.0	0.4567239153438449	1
1586	IOG	4	5	1.0	0.0	0.8549426692101949	1
1587	IOG	4	5	1.0	0.0	0.1406380717804528	1
1588	IOG	4	5	1.0	0.0	1.247028364743968	1
1589	IOG	4	5	1.0	0.0	1.2457591661024363	1
1590	IOG	4	5	1.0	0.0	8.888613989670906	1
1591	IOG	4	5	1.0	0.0	2.087442355629676	1
1592	IOG	4	5	1.0	0.0	2.2716234492511114	1
1593	IOG	4	5	1.0	0.0	0.9142574692950363	1
1594	IOG	4	5	1.0	0.0	0.3237051558612631	1
1595	IOG	4	5	1.0	0.0	1.340018508093329	1
1596	IOG	4	5	1.0	0.0	9.486744715878574	1
1597	IOG	4	5	1.0	0.0	0.06573180175164292	1
1598	IOG	4	5	1.0	0.0	0.21741861432268467	1
1599	IOG	4	5	1.0	0.0	0.19520234726602373	1
1600	IOG	4	5	1.0	0.0	2.1006075112484375	1
1601	IOG	4	5	1.0	0.0	1.7540177061073565	1
1602	IOG	4	5	1.0	0.0	18.35461795168059	1
1603	IOG	4	5	1.0	0.0	19.89439039424778	1
1604	IOG	4	5	1.0	0.0	0.5086881602356282	1
1605	IOG	4	5	1.0	0.0	0.02688720117371996	1
1606	IOG	4	5	1.0	0.0	0.8738836041208309	1
1607	IOG	4	5	1.0	0.0	0.1713901808610137	1
1608	IOG	4	5	1.0	0.0	0.04997664780262469	1
1609	IOG	4	5	1.0	0.0	0.0069478227026310456	1
1610	IOG	4	5	1.0	0.0	0.9827279459088197	1
1611	IOG	4	5	1.0	0.0	0.26726880002617015	1
1612	IOG	4	5	1.0	0.0	0.2658806748866586	1
1613	IOG	4	5	1.0	0.0	0.0215621305791059	1
1614	IOG	4	5	1.0	0.0	0.18349665608354532	1
1615	IOG	4	5	1.0	0.0	0.0671353529604003	1
1616	IOG	4	5	1.0	0.0	10.430294631292082	1
1617	IOG	4	5	1.0	0.0	0.32972016869596427	1
1618	IOG	4	5	1.0	0.0	0.10029541994786079	1
1619	IOG	4	5	1.0	0.0	20.505949443808497	1
1620	IOG	4	5	1.0	0.0	17.271234524321972	1
1621	IOG	4	5	1.0	0.0	0.9349898403336447	1
1622	IOG	4	5	1.0	0.0	2.536812495796382	1
1623	IOG	4	5	1.0	0.0	0.33573474440945617	1
1624	IOG	4	5	1.0	0.0	3.351100685912306	1
1625	IOG	4	5	1.0	0.0	0.6085961524139083	1
1626	IOG	4	5	1.0	0.0	74.79115028849456	1
1627	IOG	4	5	1.0	0.0	0.885954198205302	1
1628	IOG	4	5	1.0	0.0	0.7380964588705807	1
1629	IOG	4	5	1.0	0.0	0.4696216131140168	1
1630	IOG	4	5	1.0	0.0	0.1382654874443357	1
1631	IOG	4	5	1.0	0.0	0.13184879946768577	1
1632	IOG	4	5	1.0	0.0	0.8415207752128995	1
1633	IOG	4	5	1.0	0.0	14.357830697801056	1
1634	IOG	4	5	1.0	0.0	0.7241681937326262	1
1635	IOG	4	5	1.0	0.0	0.09512739456250895	1
1636	IOG	4	5	1.0	0.0	0.10785013709055057	1
1637	IOG	4	5	1.0	0.0	13.857503095538195	1
1638	IOG	4	5	1.0	0.0	0.4548369816555349	1
1639	IOG	4	5	1.0	0.0	0.1156996840582907	1
1640	IOG	4	5	1.0	0.0	0.47127384397766076	1
1641	IOG	4	5	1.0	0.0	0.3295940939183856	1
1642	IOG	4	5	1.0	0.0	0.7575441051374869	1
1643	IOG	4	5	1.0	0.0	0.03948093439217008	1
1644	IOG	4	5	1.0	0.0	0.08795073782887264	1
1645	IOG	4	5	1.0	0.0	0.3434677510834847	1
1646	IOG	4	5	1.0	0.0	0.0977518024588124	1
1647	IOG	4	5	1.0	0.0	0.024634465000046325	1
1648	IOG	4	5	1.0	0.0	0.13478827251214176	1
1649	IOG	4	5	1.0	0.0	0.557835984625539	1
1650	IOG	4	5	1.0	0.0	0.3932887451693625	1
1651	IOG	4	5	1.0	0.0	0.3803619686419231	1
1652	IOG	4	5	1.0	0.0	0.4234450715705749	1
1653	IOG	4	5	1.0	0.0	2.1024216239751468	1
1654	IOG	4	5	1.0	0.0	0.7766422151055842	1
1655	IOG	4	5	1.0	0.0	1.0770035811761904	1
1656	IOG	4	5	1.0	0.0	0.16894655276513854	1
1657	IOG	4	5	1.0	0.0	0.6598281996953332	1
1658	IOG	4	5	1.0	0.0	7.635125841371907	1
1659	IOG	4	5	1.0	0.0	0.21941889878583987	1
1660	IOG	4	5	1.0	0.0	0.8176084451902859	1
1661	IOG	4	5	1.0	0.0	0.0785206968423007	1
1662	IOG	4	5	1.0	0.0	1.1872010696788569	1
1663	IOG	4	5	1.0	0.0	0.18432205854551997	1
1664	IOG	4	5	1.0	0.0	0.0819298301874272	1
1665	IOG	4	5	1.0	0.0	0.3366875109213876	1
1666	IOG	4	5	1.0	0.0	0.20206712887103756	1
1667	IOG	4	5	1.0	0.0	0.25869929292234006	1
1668	IOG	4	5	1.0	0.0	0.6375663240223086	1
1669	IOG	4	5	1.0	0.0	0.6129448764846375	1
1670	IOG	4	5	1.0	0.0	0.5113934467672203	1
1671	IOG	4	5	1.0	0.0	0.052795825155814366	1
1672	IOG	4	5	1.0	0.0	0.1619620996036011	1
1673	IOG	4	5	1.0	0.0	0.026407867037721945	1
1674	IOG	4	5	1.0	0.0	1.490608242147344	1
1675	IOG	4	5	1.0	0.0	0.31248995392246615	1
1676	IOG	4	5	1.0	0.0	0.6972526185732425	1
1677	IOG	4	5	1.0	0.0	0.2620965697957341	1
1678	IOG	4	5	1.0	0.0	0.7716498992690812	1
1679	IOG	4	5	1.0	0.0	1.2151013863568565	1
1680	IOG	4	5	1.0	0.0	0.012777982479537354	1
1681	IOG	4	5	1.0	0.0	0.3740234317583264	1
1682	IOG	4	5	1.0	0.0	0.7768153618897018	1
1683	IOG	4	5	1.0	0.0	0.5536452010221619	1
1684	IOG	4	5	1.0	0.0	0.2872572769759415	1
1685	IOG	4	5	1.0	0.0	0.40536931100799123	1
1686	IOG	4	5	1.0	0.0	0.4738799617206532	1
1687	IOG	4	5	1.0	0.0	0.24478658062249953	1
1688	IOG	4	5	1.0	0.0	64.77231129102346	1
1689	IOG	4	5	1.0	0.0	0.6583385004072654	1
1690	IOG	4	5	1.0	0.0	1.765904040549123	1
1691	IOG	4	5	1.0	0.0	0.522693713759462	1
1692	IOG	4	5	1.0	0.0	0.16645104945056619	1
1693	IOG	4	5	1.0	0.0	0.03147280808608051	1
1694	IOG	4	5	1.0	0.0	0.15031773826446845	1
1695	IOG	4	5	1.0	0.0	0.28236826146829724	1
1696	IOG	4	5	1.0	0.0	2.654152556228724	1
1697	IOG	4	5	1.0	0.0	0.6915712175830414	1
1698	IOG	4	5	1.0	0.0	0.1284012010224319	1
1699	IOG	4	5	1.0	0.0	0.1788858239478951	1
1700	IOG	4	5	1.0	0.0	0.1294500022988967	1
1701	IOG	4	5	1.0	0.0	0.034203135475310814	1
1702	IOG	4	5	1.0	0.0	0.555002512721212	1
1703	IOG	4	5	1.0	0.0	1.135734802965618	1
1704	IOG	4	5	1.0	0.0	0.11116828540813978	1
1705	IOG	4	5	1.0	0.0	0.20311577290337987	1
1706	IOG	4	5	1.0	0.0	2.148047448372364	1
1707	IOG	4	5	1.0	0.0	1.1913560874139193	1
1708	IOG	4	5	1.0	0.0	0.1958026128093373	1
1709	IOG	4	5	1.0	0.0	0.9946567506091077	1
1710	IOG	4	5	1.0	0.0	0.09408002455603605	1
1711	IOG	4	5	1.0	0.0	1.1593757690092485	1
1712	IOG	4	5	1.0	0.0	0.19998951504073972	1
1713	IOG	4	5	1.0	0.0	0.24089045250284982	1
1714	IOG	4	5	1.0	0.0	0.5142653364748633	1
1715	IOG	4	5	1.0	0.0	0.2624012812697706	1
1716	IOG	4	5	1.0	0.0	1.434019039027882	1
1717	IOG	4	5	1.0	0.0	0.04522457090553452	1
1718	IOG	4	5	1.0	0.0	0.37226883932714494	1
1719	IOG	4	5	1.0	0.0	0.2913091668857458	1
1720	IOG	4	5	1.0	0.0	0.38650718040284565	1
1721	IOG	4	5	1.0	0.0	108.27751117506527	1
1722	IOG	4	5	1.0	0.0	0.2807881557997877	1
1723	IOG	4	5	1.0	0.0	0.19598228115103827	1
1724	IOG	4	5	1.0	0.0	6.129895227260223	1
1725	IOG	4	5	1.0	0.0	0.4673858608416353	1
1726	IOG	4	5	1.0	0.0	0.07448189440241298	1
1727	IOG	4	5	1.0	0.0	0.9398365680254963	1
1728	IOG	4	5	1.0	0.0	0.13055637985417584	1
1729	IOG	4	5	1.0	0.0	0.9298704537778447	1
1730	IOG	4	5	1.0	0.0	0.14804413163447808	1
1731	IOG	4	5	1.0	0.0	0.6514239126265019	1
1732	IOG	4	5	1.0	0.0	1.6292994451047604	1
1733	IOG	4	5	1.0	0.0	0.17015454960147328	1
1734	IOG	4	5	1.0	0.0	3.8647649166145435	1
1735	IOG	4	5	1.0	0.0	0.31736953634556714	1
1736	IOG	4	5	1.0	0.0	0.2543343887981698	1
1737	IOG	4	5	1.0	0.0	0.4125841105632954	1
1738	IOG	4	5	1.0	0.0	0.052007409750284644	1
1739	IOG	4	5	1.0	0.0	1.172551261939569	1
1740	IOG	4	5	1.0	0.0	1.07616237132578	1
1741	IOG	4	5	1.0	0.0	0.8266633676755657	1
1742	IOG	4	5	1.0	0.0	0.043668901618498714	1
1743	IOG	4	5	1.0	0.0	0.17778448006138453	1
1744	IOG	4	5	1.0	0.0	8.704747867719226	1
1745	IOG	4	5	1.0	0.0	0.11485366191319965	1
1746	IOG	4	5	1.0	0.0	0.41718303216293917	1
1747	IOG	4	5	1.0	0.0	2.012646441117856	1
1748	IOG	4	5	1.0	0.0	1.2790978202627685	1
1749	IOG	4	5	1.0	0.0	0.34416886695807664	1
1750	IOG	4	5	1.0	0.0	0.3268167071583157	1
1751	IOG	4	5	1.0	0.0	1.2300554602858527	1
1752	IOG	4	5	1.0	0.0	0.02408505280709916	1
1753	IOG	4	5	1.0	0.0	1.099194728649988	1
1754	IOG	4	5	1.0	0.0	0.1250616561724583	1
1755	IOG	4	5	1.0	0.0	0.04493112702993335	1
1756	IOG	4	5	1.0	0.0	0.8711135544225658	1
1757	IOG	4	5	1.0	0.0	11.298878365285304	1
1758	IOG	4	5	1.0	0.0	0.2329159238532074	1
1759	IOG	4	5	1.0	0.0	0.13284884135750863	1
1760	IOG	4	5	1.0	0.0	1.9715287388912022	1
1761	IOG	4	5	1.0	0.0	0.2832083727549142	1
1762	IOG	4	5	1.0	0.0	0.12579427279440475	1
1763	IOG	4	5	1.0	0.0	13.1516374716475	1
1764	IOG	4	5	1.0	0.0	0.21295967498248944	1
1765	IOG	4	5	1.0	0.0	0.04147949948731787	1
1766	IOG	4	5	1.0	0.0	0.21383109444779222	1
1767	IOG	4	5	1.0	0.0	0.1644259912025373	1
1768	IOG	4	5	1.0	0.0	5.011342496384618	1
1769	IOG	4	5	1.0	0.0	0.6225297524979809	1
1770	IOG	4	5	1.0	0.0	0.13324640605725324	1
1771	IOG	4	5	1.0	0.0	0.2924804851420218	1
1772	IOG	4	5	1.0	0.0	1.2802992153467097	1
1773	IOG	4	5	1.0	0.0	0.26247360143316284	1
1774	IOG	4	5	1.0	0.0	0.044849678698323125	1
1775	IOG	4	5	1.0	0.0	0.09158106047348676	1
1776	IOG	4	5	1.0	0.0	0.05567117810296609	1
1777	IOG	4	5	1.0	0.0	0.8547646878708093	1
1778	IOG	4	5	1.0	0.0	0.20673405570157743	1
1779	IOG	4	5	1.0	0.0	0.39955497653361516	1
1780	IOG	4	5	1.0	0.0	1.1963370922441925	1
1781	IOG	4	5	1.0	0.0	0.04778862026502474	1
1782	IOG	4	5	1.0	0.0	0.8369135213542207	1
1783	IOG	4	5	1.0	0.0	1.184532089142035	1
1784	IOG	4	5	1.0	0.0	0.09734562793481207	1
1785	IOG	4	5	1.0	0.0	1.4581333546310944	1
1786	IOG	4	5	1.0	0.0	0.35916197340389994	1
1787	IOG	4	5	1.0	0.0	0.08059260139864866	1
1788	IOG	4	5	1.0	0.0	1.6069498693427837	1
1789	IOG	4	5	1.0	0.0	0.007398240987355004	1
1790	IOG	4	5	1.0	0.0	0.7717631323273795	1
1791	IOG	4	5	1.0	0.0	0.0090444982593941	1
1792	IOG	4	5	1.0	0.0	0.7506664933277063	1
1793	IOG	4	5	1.0	0.0	0.5217072509954986	1
1794	IOG	4	5	1.0	0.0	0.2683260310840125	1
1795	IOG	4	5	1.0	0.0	1.1820848410892482	1
1796	IOG	4	5	1.0	0.0	0.5254382181516396	1
1797	IOG	4	5	1.0	0.0	0.18400913561561627	1
1798	IOG	4	5	1.0	0.0	124.15062832497853	1
1799	IOG	4	5	1.0	0.0	0.5317805331600656	1
1800	IOG	4	5	1.0	0.0	0.5047865138518027	1
1801	IOG	4	5	1.0	0.0	1.1824876562448674	1
1802	IOG	4	5	1.0	0.0	36.89592102051262	1
1803	IOG	4	5	1.0	0.0	0.06779933032885094	1
1804	IOG	4	5	1.0	0.0	0.16053924407459416	1
1805	IOG	4	5	1.0	0.0	0.0437275895002031	1
1806	IOG	4	5	1.0	0.0	0.6656126240429744	1
1807	IOG	4	5	1.0	0.0	0.0816082732426388	1
1808	IOG	4	5	1.0	0.0	0.11319067080415028	1
1809	IOG	4	5	1.0	0.0	0.05535201759781259	1
1810	IOG	4	5	1.0	0.0	0.06726961656059635	1
1811	IOG	4	5	1.0	0.0	0.2507420833521721	1
1812	IOG	4	5	1.0	0.0	0.05147638312769671	1
1813	IOG	4	5	1.0	0.0	0.9501235693632503	1
1814	IOG	4	5	1.0	0.0	0.4142441287076994	1
1815	IOG	4	5	1.0	0.0	0.25418346988018514	1
1816	IOG	4	5	1.0	0.0	0.1512813350041297	1
1817	IOG	4	5	1.0	0.0	0.1862889195011158	1
1818	IOG	4	5	1.0	0.0	1.2453451491253562	1
1819	IOG	4	5	1.0	0.0	0.0647024977264602	1
1820	IOG	4	5	1.0	0.0	0.5047357707271066	1
1821	IOG	4	5	1.0	0.0	0.078356757611278	1
1822	IOG	4	5	1.0	0.0	0.2017972378857384	1
1823	IOG	4	5	1.0	0.0	6.438177024773554	1
1824	IOG	4	5	1.0	0.0	0.3790645144266649	1
1825	IOG	4	5	1.0	0.0	0.025346224595363728	1
1826	IOG	4	5	1.0	0.0	0.605964927402873	1
1827	IOG	4	5	1.0	0.0	9.868546693958535	1
1828	IOG	4	5	1.0	0.0	0.17474168288158762	1
1829	IOG	4	5	1.0	0.0	0.1260345317174171	1
1830	IOG	4	5	1.0	0.0	2.06876552269088	1
1831	IOG	4	5	1.0	0.0	0.22066239919771816	1
1832	IOG	4	5	1.0	0.0	0.47816511683122426	1
1833	IOG	4	5	1.0	0.0	1.7782362934577391	1
1834	IOG	4	5	1.0	0.0	0.18327333095486711	1
1835	IOG	4	5	1.0	0.0	1.1828851023998093	1
1836	IOG	4	5	1.0	0.0	0.7083345897514974	1
1837	IOG	4	5	1.0	0.0	0.28431851247998996	1
1838	IOG	4	5	1.0	0.0	0.8263927968672752	1
1839	IOG	4	5	1.0	0.0	18.83516776267711	1
1840	IOG	4	5	1.0	0.0	0.08368702679501822	1
1841	IOG	4	5	1.0	0.0	21.385749230285256	1
1842	IOG	4	5	1.0	0.0	0.21760320388521093	1
1843	IOG	4	5	1.0	0.0	2.0413702057517233	1
1844	IOG	4	5	1.0	0.0	0.065025201857362	1
1845	IOG	4	5	1.0	0.0	0.11002978976654411	1
1846	IOG	4	5	1.0	0.0	0.5984997005548945	1
1847	IOG	4	5	1.0	0.0	0.2687227860082108	1
1848	IOG	4	5	1.0	0.0	12494.42637585961	1
1849	IOG	4	5	1.0	0.0	0.416457474328655	1
1850	IOG	4	5	1.0	0.0	1.1260161140069773	1
1851	IOG	4	5	1.0	0.0	1.433858302896453	1
1852	IOG	4	5	1.0	0.0	1.0039954471537225	1
1853	IOG	4	5	1.0	0.0	0.8227640531602277	1
1854	IOG	4	5	1.0	0.0	1.7884496710904165	1
1855	IOG	4	5	1.0	0.0	0.31829254547075564	1
1856	IOG	4	5	1.0	0.0	0.2261602196116141	1
1857	IOG	4	5	1.0	0.0	0.03889230167671451	1
1858	IOG	4	5	1.0	0.0	4.023913621313188	1
1859	IOG	4	5	1.0	0.0	0.9654046683719368	1
1860	IOG	4	5	1.0	0.0	0.18584922268061035	1
1861	IOG	4	5	1.0	0.0	0.7815477224322118	1
1862	IOG	4	5	1.0	0.0	0.5672209928466293	1
1863	IOG	4	5	1.0	0.0	0.5292764286443782	1
1864	IOG	4	5	1.0	0.0	15.403928380011497	1
1865	IOG	4	5	1.0	0.0	0.16270179488206485	1
1866	IOG	4	5	1.0	0.0	2.436546698669151	1
1867	IOG	4	5	1.0	0.0	0.07351329784688707	1
1868	IOG	4	5	1.0	0.0	0.48721930183544915	1
1869	IOG	4	5	1.0	0.0	0.33677537810166747	1
1870	IOG	4	5	1.0	0.0	0.17249609381031994	1
1871	IOG	4	5	1.0	0.0	0.2057615768681275	1
1872	IOG	4	5	1.0	0.0	0.3358492348888649	1
1873	IOG	4	5	1.0	0.0	3.677947304771238	1
1874	IOG	4	5	1.0	0.0	0.39336292012709123	1
1875	IOG	4	5	1.0	0.0	0.4094750315264562	1
1876	IOG	4	5	1.0	0.0	0.2570100643931794	1
1877	IOG	4	5	1.0	0.0	0.3218499996209612	1
1878	IOG	4	5	1.0	0.0	0.671969451448925	1
1879	IOG	4	5	1.0	0.0	0.06236156505184949	1
1880	IOG	4	5	1.0	0.0	0.04151092404145576	1
1881	IOG	4	5	1.0	0.0	1.2422801455430368	1
1882	IOG	4	5	1.0	0.0	0.7688342120424068	1
1883	IOG	4	5	1.0	0.0	0.11979181534368999	1
1884	IOG	4	5	1.0	0.0	0.4784904193687294	1
1885	IOG	4	5	1.0	0.0	0.3675846490930011	1
1886	IOG	4	5	1.0	0.0	0.17257673324763656	1
1887	IOG	4	5	1.0	0.0	0.34268694471841293	1
1888	IOG	4	5	1.0	0.0	1.2183441370250137	1
1889	IOG	4	5	1.0	0.0	6.548770408799886	1
1890	IOG	4	5	1.0	0.0	0.19097186017316847	1
1891	IOG	4	5	1.0	0.0	0.6420820189967194	1
1892	IOG	4	5	1.0	0.0	0.4810739360823315	1
1893	IOG	4	5	1.0	0.0	0.09248995518740206	1
1894	IOG	4	5	1.0	0.0	0.30029144692762033	1
1895	IOG	4	5	1.0	0.0	0.9916028402646937	1
1896	IOG	4	5	1.0	0.0	0.4994895786979001	1
1897	IOG	4	5	1.0	0.0	0.18511651192445663	1
1898	IOG	4	5	1.0	0.0	0.5136162588461706	1
1899	IOG	4	5	1.0	0.0	0.26461897439478427	1
1900	IOG	4	5	1.0	0.0	0.014474780881356623	1
1901	IOG	4	5	1.0	0.0	0.2173116025189622	1
1902	IOG	4	5	1.0	0.0	0.08713787874115994	1
1903	IOG	4	5	1.0	0.0	0.0544871783539552	1
1904	IOG	4	5	1.0	0.0	0.11084302307402362	1
1905	IOG	4	5	1.0	0.0	3.0047252041822676	1
1906	IOG	4	5	1.0	0.0	0.9606643095225148	1
1907	IOG	4	5	1.0	0.0	0.08434002682878708	1
1908	IOG	4	5	1.0	0.0	0.12440471879673631	1
1909	IOG	4	5	1.0	0.0	1.1159783852290484	1
1910	IOG	4	5	1.0	0.0	0.13524877211141895	1
1911	IOG	4	5	1.0	0.0	0.11517964891437049	1
1912	IOG	4	5	1.0	0.0	0.8284282245705895	1
1913	IOG	4	5	1.0	0.0	0.08003235232660645	1
1914	IOG	4	5	1.0	0.0	1.3428845850688682	1
1915	IOG	4	5	1.0	0.0	0.12559924899699307	1
1916	IOG	4	5	1.0	0.0	2.477147508210605	1
1917	IOG	4	5	1.0	0.0	0.8379363457533381	1
1918	IOG	4	5	1.0	0.0	19.044328003867342	1
1919	IOG	4	5	1.0	0.0	1.0549941820980544	1
1920	IOG	4	5	1.0	0.0	0.2569394386150606	1
1921	IOG	4	5	1.0	0.0	0.18690978418438883	1
1922	IOG	4	5	1.0	0.0	1.49894321243241	1
1923	IOG	4	5	1.0	0.0	0.31422925115856415	1
1924	IOG	4	5	1.0	0.0	0.061696092623109385	1
1925	IOG	4	5	1.0	0.0	1.3325097162353376	1
1926	IOG	4	5	1.0	0.0	1.7761327834884733	1
1927	IOG	4	5	1.0	0.0	0.08209998466786168	1
1928	IOG	4	5	1.0	0.0	1.5789984995973407	1
1929	IOG	4	5	1.0	0.0	0.2057806122249225	1
1930	IOG	4	5	1.0	0.0	0.6087049522919733	1
1931	IOG	4	5	1.0	0.0	336.9827988155353	1
1932	IOG	4	5	1.0	0.0	0.12097682228047354	1
1933	IOG	4	5	1.0	0.0	2.1740772082949205	1
1934	IOG	4	5	1.0	0.0	0.08665567703656361	1
1935	IOG	4	5	1.0	0.0	0.01657671659959523	1
1936	IOG	4	5	1.0	0.0	1.379920968625249	1
1937	IOG	4	5	1.0	0.0	0.22977307857033105	1
1938	IOG	4	5	1.0	0.0	2.169282559312678	1
1939	IOG	4	5	1.0	0.0	0.21671321343330824	1
1940	IOG	4	5	1.0	0.0	0.77453754422775	1
1941	IOG	4	5	1.0	0.0	0.10396429601150889	1
1942	IOG	4	5	1.0	0.0	2.0741127721427235	1
1943	IOG	4	5	1.0	0.0	0.21152343510943655	1
1944	IOG	4	5	1.0	0.0	3.736581288873176	1
1945	IOG	4	5	1.0	0.0	0.5141080960604241	1
1946	IOG	4	5	1.0	0.0	0.6688270438943037	1
1947	IOG	4	5	1.0	0.0	0.4155515889361274	1
1948	IOG	4	5	1.0	0.0	0.16500161047999556	1
1949	IOG	4	5	1.0	0.0	0.6680102302034046	1
1950	IOG	4	5	1.0	0.0	7.398154733541533	1
1951	IOG	4	5	1.0	0.0	0.3428555668186514	1
1952	IOG	4	5	1.0	0.0	0.0749529157138682	1
1953	IOG	4	5	1.0	0.0	0.06381934158821803	1
1954	IOG	4	5	1.0	0.0	0.3135954811137995	1
1955	IOG	4	5	1.0	0.0	0.026259948509814703	1
1956	IOG	4	5	1.0	0.0	0.8386325437134696	1
1957	IOG	4	5	1.0	0.0	0.11617363554037033	1
1958	IOG	4	5	1.0	0.0	0.10347967490642218	1
1959	IOG	4	5	1.0	0.0	0.2856582528791001	1
1960	IOG	4	5	1.0	0.0	0.2984753514240807	1
1961	IOG	4	5	1.0	0.0	15.664513923046036	1
1962	IOG	4	5	1.0	0.0	11.6255354348063	1
1963	IOG	4	5	1.0	0.0	0.5283799002742073	1
1964	IOG	4	5	1.0	0.0	0.08034872268797497	1
1965	IOG	4	5	1.0	0.0	1.16362228968384	1
1966	IOG	4	5	1.0	0.0	0.0693292751951385	1
1967	IOG	4	5	1.0	0.0	0.3886608034260513	1
1968	IOG	4	5	1.0	0.0	0.010166555714053092	1
1969	IOG	4	5	1.0	0.0	3.2912260293149695	1
1970	IOG	4	5	1.0	0.0	0.48297422973681386	1
1971	IOG	4	5	1.0	0.0	27.872509069570256	1
1972	IOG	4	5	1.0	0.0	0.2061425251633928	1
1973	IOG	4	5	1.0	0.0	1.8061517496621018	1
1974	IOG	4	5	1.0	0.0	3.258233248855857	1
1975	IOG	4	5	1.0	0.0	0.7734593410956763	1
1976	IOG	4	5	1.0	0.0	0.27320532770207273	1
1977	IOG	4	5	1.0	0.0	0.6830043635845876	1
1978	IOG	4	5	1.0	0.0	2.8617079899851734	1
1979	IOG	4	5	1.0	0.0	674.272468195044	1
1980	IOG	4	5	1.0	0.0	0.11154829977145321	1
1981	IOG	4	5	1.0	0.0	0.6970022370040166	1
1982	IOG	4	5	1.0	0.0	17.370354971329448	1
1983	IOG	4	5	1.0	0.0	0.08228382593781905	1
1984	IOG	4	5	1.0	0.0	1.1982550905234262	1
1985	IOG	4	5	1.0	0.0	0.2086741400401736	1
1986	IOG	4	5	1.0	0.0	0.7225211114881551	1
1987	IOG	4	5	1.0	0.0	0.020198099027446827	1
1988	IOG	4	5	1.0	0.0	1.1656500972289316	1
1989	IOG	4	5	1.0	0.0	7.14253757103593	1
1990	IOG	4	5	1.0	0.0	0.07307076201766949	1
1991	IOG	4	5	1.0	0.0	0.21290246495953866	1
1992	IOG	4	5	1.0	0.0	0.5156587795970938	1
1993	IOG	4	5	1.0	0.0	0.9495605886712362	1
1994	IOG	4	5	1.0	0.0	0.0104268595729053	1
1995	IOG	4	5	1.0	0.0	1.2256589644274993	1
1996	IOG	4	5	1.0	0.0	0.1814753263501986	1
1997	IOG	4	5	1.0	0.0	0.03908190822223823	1
1998	IOG	4	5	1.0	0.0	14.36407984001702	1
[truncated: 92,501 more rows]
