# Supplementary material for: Idiosyncratic, Retinotopic Bias in Face Identification Modulated by Familiarity
Source: eNeuro. 2018 Oct 4;5(5):ENEURO.0054-18.2018. doi: 10.1523/ENEURO.0054-18.2018 (PMC6171739; doi:10.1523/ENEURO.0054-18.2018)
Supplement: Extended Data — The archive contains data from both experiments, as well as the analysis scripts. Download Extended Data 1, ZIP file. [file sup_enu-eN-NWR-0054-18-s02.zip › famretino2-3.0.0/model/outputs/sim-03_task-face_cis.csv]

ratio	roi	gain	value	lo	hi
1	IOG	1	0.6346727409242473	0.5408671439751662	0.7098046106725987
1	IOG	1.5	0.590217447847877	0.5068045663792631	0.6849603184371325
1	IOG	2	0.5656954876761071	0.5139166874884503	0.6474996526366866
1	IOG	2.5	0.5474665204288303	0.4818534779158205	0.6386188757991571
1	IOG	3	0.515148069852696	0.4483203103210342	0.5761833974680235
1	IOG	3.5	0.5329033392871834	0.46461627427186936	0.5938238926959001
1	IOG	4	0.4974847155908888	0.44828939301460924	0.5516922019923001
1	mFus	1	0.137562116307625	0.1223265520716366	0.1607499857126419
1	mFus	1.5	0.12761157204774204	0.10438766788521464	0.1461362224576529
1	mFus	2	0.11721421913886612	0.10122776553407663	0.13925298820631232
1	mFus	2.5	0.11972305837097053	0.10515337990278203	0.140262158418347
1	mFus	3	0.1253400699571296	0.11046621629141821	0.14354786738618341
1	mFus	3.5	0.12208615297645783	0.10816156780590358	0.1486472029793638
1	mFus	4	0.12779051990565432	0.11528308065775911	0.14585360850023016
1	pFus	1	0.26553091168991805	0.23004168709394512	0.3080410173991737
1	pFus	1.5	0.24048629159989648	0.20549873648921343	0.2823178570701661
1	pFus	2	0.21982121858254383	0.18120633101575642	0.2508094114757203
1	pFus	2.5	0.21218197655507431	0.18558062366091294	0.2395730518023228
1	pFus	3	0.20660714928095839	0.1844999234750893	0.23405994231727834
1	pFus	3.5	0.20149531715733174	0.18565828468077156	0.2323890993346448
1	pFus	4	0.21093004503757617	0.18896876976035953	0.23459095239103495
2	IOG	1	0.347724365009145	0.2927270315102656	0.40728449457281624
2	IOG	1.5	0.3076324827936372	0.2821913069893367	0.3641094446053921
2	IOG	2	0.29413187388246065	0.25515022768018136	0.34382949366554727
2	IOG	2.5	0.28273111688004926	0.2507606534872762	0.32704599733633405
2	IOG	3	0.27513932425638166	0.2357090243003794	0.3106829083369149
2	IOG	3.5	0.28290354558238434	0.24763401029145038	0.3259223483911725
2	IOG	4	0.28242487048404463	0.2444621174032997	0.3185062162657462
2	mFus	1	0.08079356443104518	0.07127661315285298	0.09550036492351177
2	mFus	1.5	0.07362288660407308	0.06533183348346822	0.0838349076136512
2	mFus	2	0.07170750116096432	0.06375114059915254	0.0816268742691578
2	mFus	2.5	0.07372421681869798	0.06806560802592736	0.0811929948354168
2	mFus	3	0.0756604119637537	0.06892103157848284	0.08502215439660751
2	mFus	3.5	0.07933412538576787	0.07317759788697822	0.08669179636488517
2	mFus	4	0.08693051372449079	0.0798138186035485	0.0914582509262532
2	pFus	1	0.13155191213635387	0.11531888581340341	0.14813741779865225
2	pFus	1.5	0.12042034917481448	0.10867658544451161	0.13602878056205417
2	pFus	2	0.11151044248123246	0.09915383353128615	0.1223498059049942
2	pFus	2.5	0.12103477734592633	0.10938456261164271	0.13373284404045405
2	pFus	3	0.12056142564377577	0.11190982586706752	0.1301050343386253
2	pFus	3.5	0.12004798217453581	0.10996409234931259	0.12615033694645889
2	pFus	4	0.12640962062502864	0.11805270802121814	0.1361407139807072
3	IOG	1	0.20065579826727237	0.17067645456561967	0.23246114626191702
3	IOG	1.5	0.18005589523823	0.1613818269838071	0.20969338458103548
3	IOG	2	0.17989651670844947	0.1655246294848898	0.20506030172478484
3	IOG	2.5	0.17558933438045246	0.15862332252682354	0.1946791816008962
3	IOG	3	0.16614598745276027	0.15178880313600002	0.18741654203685032
3	IOG	3.5	0.17522274988481062	0.15886093555783629	0.19398490341842828
3	IOG	4	0.17417492958256575	0.16256418348220805	0.19419351524223022
3	mFus	1	0.055899491523846	0.0492832869358161	0.061783439136501576
3	mFus	1.5	0.052508868154864496	0.046244289019983315	0.06001252525872993
3	mFus	2	0.04931720772555844	0.043916523293414514	0.05540980604514337
3	mFus	2.5	0.054626967211338404	0.047425754821696406	0.05921689496327952
3	mFus	3	0.057070617969719045	0.05352198263711725	0.06308031991814578
3	mFus	3.5	0.0602454346962661	0.05492529677909789	0.06473580286953604
3	mFus	4	0.06288154322956131	0.05798879565985443	0.06956339774193226
3	pFus	1	0.09224676327170264	0.08406112050533328	0.10146032690071531
3	pFus	1.5	0.08012263950100894	0.07229262169488543	0.0923546025019644
3	pFus	2	0.07937754115388623	0.0697655018054947	0.08968569374243875
3	pFus	2.5	0.07936330132396754	0.0688564193532782	0.08800055205251311
3	pFus	3	0.08116624136824624	0.07529262737580567	0.08767179796797414
3	pFus	3.5	0.09163223454075495	0.07714263757163353	0.1006970104720484
3	pFus	4	0.09138073541184047	0.08322330174007134	0.0987385559372647
4	IOG	1	0.15448685795486167	0.13191911622168598	0.16893285314470846
4	IOG	1.5	0.13251971723992167	0.10985428929854538	0.1513542128450807
4	IOG	2	0.1226641642643869	0.10882061777202978	0.13740278375115045
4	IOG	2.5	0.11750602849183102	0.10426337138115925	0.13401631953165027
4	IOG	3	0.1235169706199604	0.11446677787039763	0.1313818957434621
4	IOG	3.5	0.12915970705825283	0.11299940613744841	0.14257762801795684
4	IOG	4	0.12680890820802662	0.11670888308640417	0.13891931502945196
4	mFus	1	0.04556536111420881	0.0413361993287404	0.05038263614142402
4	mFus	1.5	0.03809055495222974	0.033451449213569864	0.04324194546697396
4	mFus	2	0.037956171075799516	0.0332766532934005	0.04361420868871614
4	mFus	2.5	0.04195699075962897	0.03561733900282845	0.046926328361868226
4	mFus	3	0.045067757069856273	0.037517029563437915	0.05049118507269772
4	mFus	3.5	0.04889475824710006	0.04335747979145443	0.054211115699718274
4	mFus	4	0.05264769981472042	0.04306120082522953	0.05546334063635172
4	pFus	1	0.06404732089937036	0.05306420096385197	0.07230414431791635
4	pFus	1.5	0.05506475620045636	0.04842530655526786	0.06303546826016247
4	pFus	2	0.05448168413206145	0.04884605997019259	0.06226286074980329
4	pFus	2.5	0.06075980328646121	0.05593354492380403	0.06672622969137261
4	pFus	3	0.058298685783944086	0.05364020642594769	0.06660288025410036
4	pFus	3.5	0.06373888072341555	0.05929919614800377	0.07200422398862946
4	pFus	4	0.0632152633916678	0.05583388818100386	0.07365158640384736
5	IOG	1	0.11041545654548783	0.0954441577146346	0.12720149594688213
5	IOG	1.5	0.08879782901392896	0.08044561123321331	0.10442665209964831
5	IOG	2	0.08777676182731228	0.07540084264106722	0.09675059033094063
5	IOG	2.5	0.0920533787861047	0.08186875992982526	0.10170067155495575
5	IOG	3	0.09612183069499289	0.08618469703185089	0.10630986514913116
5	IOG	3.5	0.09319026769702757	0.08401595650411021	0.11051747548289305
5	IOG	4	0.09701360296168846	0.08772288361009031	0.11019242196196469
5	mFus	1	0.035555816001256804	0.03285402426948157	0.039281873994296154
5	mFus	1.5	0.03010682810805407	0.027335891559810043	0.03286764907543989
5	mFus	2	0.03136190514070387	0.02708815627656973	0.03691586210592704
5	mFus	2.5	0.033597941696921846	0.02910643326326671	0.0380032214627459
5	mFus	3	0.033961648065481555	0.02830298437824534	0.03544198329675487
5	mFus	3.5	0.03552433411898577	0.03432931353940419	0.041233110650599675
5	mFus	4	0.03798937516004854	0.03434485935019725	0.04807630716508022
5	pFus	1	0.05240396541684614	0.04649554638714824	0.056646164028362186
5	pFus	1.5	0.04048454785687931	0.036871840546835746	0.04657115820546866
5	pFus	2	0.04191277886816225	0.03538410091833728	0.04819552484692848
5	pFus	2.5	0.04232562920570129	0.03575227943219322	0.0471403093018668
5	pFus	3	0.04901367814114192	0.036588305356970614	0.05457946018738487
5	pFus	3.5	0.050935351794358354	0.04052407994131747	0.05460191397792172
5	pFus	4	0.052012672941326554	0.03729398993300788	0.05646260212099278
6	IOG	1	0.08206972705745136	0.07441811330509304	0.09544309482622061
6	IOG	1.5	0.07725867609950754	0.06748121638163397	0.08447420629315694
6	IOG	2	0.06884511470384788	0.06236165657822457	0.08046139034536913
6	IOG	2.5	0.0781950068022543	0.07016858857622531	0.08632500413181707
6	IOG	3	0.08029418325555115	0.06885020517134095	0.088730109772017507
6	IOG	3.5	0.08205911040692544	0.0715799246288248	0.09095948075841453
6	IOG	4	0.08232354366050319	0.0696470596751344	0.09069348057236788
6	mFus	1	0.03093029498548737	0.027569826626145558	0.033581157759855734
6	mFus	1.5	0.026468444159956597	0.02370670475529627	0.029149704347768722
6	mFus	2	0.026123070625912632	0.023835576060721245	0.03058322913518695
6	mFus	2.5	0.027092330441142138	0.024513933179670475	0.03127189100683336
6	mFus	3	0.028278458693113122	0.025732404780821946	0.03230091514784419
6	mFus	3.5	0.02997033158159985	0.02688997858193346	0.03435491681006447
6	mFus	4	0.03432931433310654	0.026865591094620028	0.03518496729808168
6	pFus	1	0.039013403386449194	0.03446291400099556	0.04515998982367984
6	pFus	1.5	0.03041941292332601	0.026372517332357737	0.035119094081104765
6	pFus	2	0.02995367050754093	0.027293368270830225	0.033769055206903015
6	pFus	2.5	0.03067121940482151	0.027680546008599878	0.03657627424843037
6	pFus	3	0.03547442394704857	0.029784853564073933	0.04123186557723489
6	pFus	3.5	0.03444933626703564	0.02960421502211933	0.03643001681855215
6	pFus	4	0.034994019333185716	0.02921880169310033	0.04144340783826461
7	IOG	1	0.07114464680363614	0.060667379260230574	0.07910915626898515
7	IOG	1.5	0.0595351479601557	0.053445790531320314	0.06511595798290636
7	IOG	2	0.05999584646867547	0.05460421216995974	0.06832684566754224
7	IOG	2.5	0.06386060421272088	0.05740072798833344	0.07000909623273346
7	IOG	3	0.06733235601244283	0.060027981813559624	0.07563214948691487
7	IOG	3.5	0.06720182277410208	0.06053092764016687	0.08028736043293253
7	IOG	4	0.06688532442385631	0.05974434893654788	0.07704620936131693
7	mFus	1	0.02753789196003089	0.024942413124924696	0.029801217480972572
7	mFus	1.5	0.023899042749409946	0.021094146063218397	0.026011747111421856
7	mFus	2	0.022324686576407245	0.02007159833317572	0.025451562950995377
7	mFus	2.5	0.02567087106609533	0.021770736944183994	0.027604334339611607
7	mFus	3	0.025808497848356843	0.02387300110677943	0.027754107800888356
7	mFus	3.5	0.02687107425541742	0.025679419622665508	0.029931994261567986
7	mFus	4	0.0273470010130824	0.02450867427014872	0.032218283742221646
7	pFus	1	0.03329899367173704	0.02976123233766144	0.03680354948833536
7	pFus	1.5	0.02357989347065974	0.02070380126140105	0.027697722847344758
7	pFus	2	0.02246096189186675	0.019451800247072947	0.02568068355323997
7	pFus	2.5	0.021598281622490285	0.01889598591815599	0.0257319021141543
7	pFus	3	0.025799165620126838	0.022691104659951264	0.027646613470729955
7	pFus	3.5	0.025717956446340236	0.017970674702228445	0.026938868701888344
7	pFus	4	0.026850513146687273	0.02422359708385219	0.030380790854182913
8	IOG	1	0.056435570049417474	0.05188324240977853	0.0621469977286243
8	IOG	1.5	0.05076870036421182	0.0436544803719196	0.05727434666225066
8	IOG	2	0.049714201056601834	0.04311161124454718	0.055088932760566256
8	IOG	2.5	0.0489951875606117	0.041321194526250375	0.05553298307258334
8	IOG	3	0.056075448352446614	0.04867779741642981	0.06062270165037181
8	IOG	3.5	0.055812571402556896	0.051540371660731554	0.06165579139939933
8	IOG	4	0.058623940922463674	0.0544448773742437	0.06252980070016788
8	mFus	1	0.023010146155727572	0.021094011588780947	0.024557370705665306
8	mFus	1.5	0.02149086056906027	0.019033966781797754	0.024020273097142608
8	mFus	2	0.020374512207089034	0.01810203869131887	0.023049355343713336
8	mFus	2.5	0.020526538878371293	0.01798797355341622	0.024945684542903614
8	mFus	3	0.025764690746682903	0.021205167857368215	0.02762523489334997
8	mFus	3.5	0.0263536401633439	0.023525137475103618	0.029534604318008337
8	mFus	4	0.022575763483361596	0.014372364421819338	0.026919729394353428
8	pFus	1	0.025112358543530354	0.023102419276929135	0.027853212517595538
8	pFus	1.5	0.019799191359278455	0.017922513987609596	0.023040452139403415
8	pFus	2	0.018729433594797076	0.016532124293206055	0.021588956714936457
8	pFus	2.5	0.020806642976523966	0.01707670603643555	0.02553411933553483
8	pFus	3	0.02050611615712649	0.014383915951337443	0.0257200667657468
8	pFus	3.5	0.017582555708760328	0.0143398113553896	0.025718448761262384
8	pFus	4	0.01463584472389776	0.01433981092445415	0.025693561002500396
9	IOG	1	0.04948233174587012	0.04461732466662752	0.053980497038962044
9	IOG	1.5	0.04178681051114013	0.03726592547023972	0.048491213156219515
9	IOG	2	0.04183195616944633	0.03850180441673755	0.04544931801712147
9	IOG	2.5	0.04671418684538432	0.04085114400004024	0.05155041135827773
9	IOG	3	0.05034998910052199	0.0395713172467587	0.05628867730823922
9	IOG	3.5	0.05390497361708529	0.042552480742612385	0.056588309060616536
9	IOG	4	0.05289781852072778	0.03955363836704198	0.057379561960446704
9	mFus	1	0.02293793378055747	0.019845946997405273	0.026022500917034005
9	mFus	1.5	0.018482317927626658	0.016874867973317532	0.021081661242662766
9	mFus	2	0.01722475549385316	0.015265712493570973	0.019442169362183584
9	mFus	2.5	0.016423461280648876	0.013876802498995373	0.02169812444435865
9	mFus	3	0.017985239092028923	0.014188410461942629	0.023912254571998387
9	mFus	3.5	0.014368869908014902	0.014339810154050857	0.01758757167124237
9	mFus	4	0.014375858617126248	0.014339811369277113	0.025677462094683506
9	pFus	1	0.02213640709254718	0.01997463476007868	0.025499166753185483
9	pFus	1.5	0.01678225603467959	0.015259101597101957	0.02028290723055446
9	pFus	2	0.01713105857154499	0.013161460901981052	0.019953180467749295
9	pFus	2.5	0.01320878748129126	0.010305463295796269	0.016145592083556315
9	pFus	3	0.01639835196740083	0.011912662566060404	0.023529413267648965
9	pFus	3.5	0.01144327418640193	0.007267380946082472	0.014360499080476043
9	pFus	4	0.013292199956033476	0.007259488992938379	0.014363633670989997
