# Supplementary material for: Idiosyncratic, Retinotopic Bias in Face Identification Modulated by Familiarity
Source: eNeuro. 2018 Oct 4;5(5):ENEURO.0054-18.2018. doi: 10.1523/ENEURO.0054-18.2018 (PMC6171739; doi:10.1523/ENEURO.0054-18.2018)
Supplement: Extended Data — The archive contains data from both experiments, as well as the analysis scripts. Download Extended Data 1, ZIP file. [file sup_enu-eN-NWR-0054-18-s02.zip › famretino2-3.0.0/model/outputs/sim-03_task-face_increase_units_increase_gain_500sim.csv]

	roi	ratio	n_voxels	gain	rf_increase	value	b_units
0	IOG	1	2	1.0	0.0	0.4118977558866938	1
1	IOG	1	2	1.0	0.0	0.3158691958106216	1
2	IOG	1	2	1.0	0.0	0.14239862948265922	1
3	IOG	1	2	1.0	0.0	0.7562011614245704	1
4	IOG	1	2	1.0	0.0	0.5904934826469476	1
5	IOG	1	2	1.0	0.0	1.3358639725350583	1
6	IOG	1	2	1.0	0.0	90.67893173169722	1
7	IOG	1	2	1.0	0.0	0.7098066855618317	1
8	IOG	1	2	1.0	0.0	0.12048271224292935	1
9	IOG	1	2	1.0	0.0	1.45582902228479	1
10	IOG	1	2	1.0	0.0	0.0064950825639018455	1
11	IOG	1	2	1.0	0.0	1.464261596326083	1
12	IOG	1	2	1.0	0.0	0.16040562705401343	1
13	IOG	1	2	1.0	0.0	0.10476706393480427	1
14	IOG	1	2	1.0	0.0	0.7234516739977355	1
15	IOG	1	2	1.0	0.0	0.02295777184008267	1
16	IOG	1	2	1.0	0.0	1.74030617961879	1
17	IOG	1	2	1.0	0.0	0.1013646662151427	1
18	IOG	1	2	1.0	0.0	0.33288966360980987	1
19	IOG	1	2	1.0	0.0	0.4965643912908847	1
20	IOG	1	2	1.0	0.0	0.3328487933722296	1
21	IOG	1	2	1.0	0.0	1.4829980239638916	1
22	IOG	1	2	1.0	0.0	1.0337884003964761	1
23	IOG	1	2	1.0	0.0	0.027256049231777574	1
24	IOG	1	2	1.0	0.0	0.5081812709954573	1
25	IOG	1	2	1.0	0.0	0.34805310154220825	1
26	IOG	1	2	1.0	0.0	1.0470040862966368	1
27	IOG	1	2	1.0	0.0	1.4717744018690888	1
28	IOG	1	2	1.0	0.0	0.8005155246697924	1
29	IOG	1	2	1.0	0.0	1.2160785759475843	1
30	IOG	1	2	1.0	0.0	0.1701936974665042	1
31	IOG	1	2	1.0	0.0	0.23943168759945965	1
32	IOG	1	2	1.0	0.0	1.570613992191399	1
33	IOG	1	2	1.0	0.0	0.9911415480176776	1
34	IOG	1	2	1.0	0.0	0.6419689589403481	1
35	IOG	1	2	1.0	0.0	2.796380588611565	1
36	IOG	1	2	1.0	0.0	1.1490990059745805	1
37	IOG	1	2	1.0	0.0	0.9644291180729083	1
38	IOG	1	2	1.0	0.0	1.0824386139045108	1
39	IOG	1	2	1.0	0.0	81.45893325848489	1
40	IOG	1	2	1.0	0.0	1.0547060688195955	1
41	IOG	1	2	1.0	0.0	0.07714357310099745	1
42	IOG	1	2	1.0	0.0	1.0514974568573938	1
43	IOG	1	2	1.0	0.0	2.081157993715411	1
44	IOG	1	2	1.0	0.0	0.9954925090014253	1
45	IOG	1	2	1.0	0.0	0.22215577402392706	1
46	IOG	1	2	1.0	0.0	0.1946698316993957	1
47	IOG	1	2	1.0	0.0	0.9909541580576567	1
48	IOG	1	2	1.0	0.0	0.2819835053649167	1
49	IOG	1	2	1.0	0.0	0.14655252524574808	1
50	IOG	1	2	1.0	0.0	0.009873314259400677	1
51	IOG	1	2	1.0	0.0	1.298723265772379	1
52	IOG	1	2	1.0	0.0	0.5268816457670114	1
53	IOG	1	2	1.0	0.0	2.7611047979135646	1
54	IOG	1	2	1.0	0.0	1.6105919178323715	1
55	IOG	1	2	1.0	0.0	0.3927226799819364	1
56	IOG	1	2	1.0	0.0	2.5478278047943075	1
57	IOG	1	2	1.0	0.0	0.6402052537508969	1
58	IOG	1	2	1.0	0.0	0.6735397345161251	1
59	IOG	1	2	1.0	0.0	0.04815111655624286	1
60	IOG	1	2	1.0	0.0	2.338769723239426	1
61	IOG	1	2	1.0	0.0	87.9163410646861	1
62	IOG	1	2	1.0	0.0	0.15963061606710052	1
63	IOG	1	2	1.0	0.0	0.805239204381081	1
64	IOG	1	2	1.0	0.0	0.44549711397346065	1
65	IOG	1	2	1.0	0.0	0.5410975826827225	1
66	IOG	1	2	1.0	0.0	1.7753521223322406	1
67	IOG	1	2	1.0	0.0	1.3188444764007599	1
68	IOG	1	2	1.0	0.0	0.2671374473388826	1
69	IOG	1	2	1.0	0.0	23.01938859018132	1
70	IOG	1	2	1.0	0.0	284.2984109612681	1
71	IOG	1	2	1.0	0.0	1.4402994738702057	1
72	IOG	1	2	1.0	0.0	0.19073425379707548	1
73	IOG	1	2	1.0	0.0	0.6729002666071883	1
74	IOG	1	2	1.0	0.0	0.2548137258804628	1
75	IOG	1	2	1.0	0.0	0.316365277447318	1
76	IOG	1	2	1.0	0.0	0.11455367082197958	1
77	IOG	1	2	1.0	0.0	0.54063670526761	1
78	IOG	1	2	1.0	0.0	3.812347533901205	1
79	IOG	1	2	1.0	0.0	0.08589805299894031	1
80	IOG	1	2	1.0	0.0	0.022218469489364682	1
81	IOG	1	2	1.0	0.0	0.39849499658363585	1
82	IOG	1	2	1.0	0.0	1.5812403100294388	1
83	IOG	1	2	1.0	0.0	0.43274387108643125	1
84	IOG	1	2	1.0	0.0	0.8708750580060947	1
85	IOG	1	2	1.0	0.0	0.6886711576923198	1
86	IOG	1	2	1.0	0.0	0.9137138254944378	1
87	IOG	1	2	1.0	0.0	0.8488435730881072	1
88	IOG	1	2	1.0	0.0	0.7657167034408976	1
89	IOG	1	2	1.0	0.0	1.1017834557122412	1
90	IOG	1	2	1.0	0.0	2.7243528200327503	1
91	IOG	1	2	1.0	0.0	0.838002935287772	1
92	IOG	1	2	1.0	0.0	2.219638662674159	1
93	IOG	1	2	1.0	0.0	1.1461769643786617	1
94	IOG	1	2	1.0	0.0	1.6099446923194705	1
95	IOG	1	2	1.0	0.0	0.36068968409133395	1
96	IOG	1	2	1.0	0.0	0.07508354229096813	1
97	IOG	1	2	1.0	0.0	0.08102745550938252	1
98	IOG	1	2	1.0	0.0	0.9854523052836496	1
99	IOG	1	2	1.0	0.0	0.7927305794669017	1
100	IOG	1	2	1.0	0.0	1.3935317193562895	1
101	IOG	1	2	1.0	0.0	0.9922936006990999	1
102	IOG	1	2	1.0	0.0	0.5479372786527564	1
103	IOG	1	2	1.0	0.0	0.3208217235444566	1
104	IOG	1	2	1.0	0.0	0.1761229944450888	1
105	IOG	1	2	1.0	0.0	0.2393093655278905	1
106	IOG	1	2	1.0	0.0	1.0783242259005095	1
107	IOG	1	2	1.0	0.0	2.6563356814043537	1
108	IOG	1	2	1.0	0.0	0.4451440097785691	1
109	IOG	1	2	1.0	0.0	1.4896603509558692	1
110	IOG	1	2	1.0	0.0	2.223734316911954	1
111	IOG	1	2	1.0	0.0	0.30834899137480176	1
112	IOG	1	2	1.0	0.0	0.058648776262591504	1
113	IOG	1	2	1.0	0.0	0.35512917146895	1
114	IOG	1	2	1.0	0.0	0.9637208808196805	1
115	IOG	1	2	1.0	0.0	0.5043651171640315	1
116	IOG	1	2	1.0	0.0	10.35700816477354	1
117	IOG	1	2	1.0	0.0	0.12467335289386638	1
118	IOG	1	2	1.0	0.0	9.934144262085825	1
119	IOG	1	2	1.0	0.0	1.5802715213729663	1
120	IOG	1	2	1.0	0.0	6.310277635357563	1
121	IOG	1	2	1.0	0.0	1.194168218929179	1
122	IOG	1	2	1.0	0.0	0.7432490597770749	1
123	IOG	1	2	1.0	0.0	0.032152394351623786	1
124	IOG	1	2	1.0	0.0	0.5264483232556498	1
125	IOG	1	2	1.0	0.0	0.5531103555336969	1
126	IOG	1	2	1.0	0.0	0.654647378476785	1
127	IOG	1	2	1.0	0.0	0.040843550424023684	1
128	IOG	1	2	1.0	0.0	1.35711685773607	1
129	IOG	1	2	1.0	0.0	0.7611560080081999	1
130	IOG	1	2	1.0	0.0	1.556786111500762	1
131	IOG	1	2	1.0	0.0	0.2698701814461025	1
132	IOG	1	2	1.0	0.0	1.2093788529411231	1
133	IOG	1	2	1.0	0.0	0.6890572857427955	1
134	IOG	1	2	1.0	0.0	0.21638170690818365	1
135	IOG	1	2	1.0	0.0	0.271728642000103	1
136	IOG	1	2	1.0	0.0	0.41989746098357594	1
137	IOG	1	2	1.0	0.0	0.7150943192625507	1
138	IOG	1	2	1.0	0.0	0.3174135776839579	1
139	IOG	1	2	1.0	0.0	1.342867687578737	1
140	IOG	1	2	1.0	0.0	0.6353152288574764	1
141	IOG	1	2	1.0	0.0	0.3282745076500907	1
142	IOG	1	2	1.0	0.0	0.024778079814029946	1
143	IOG	1	2	1.0	0.0	0.5071623517395716	1
144	IOG	1	2	1.0	0.0	0.3051891251415013	1
145	IOG	1	2	1.0	0.0	0.1705787679408882	1
146	IOG	1	2	1.0	0.0	9.041749470353832	1
147	IOG	1	2	1.0	0.0	1.0612014858028591	1
148	IOG	1	2	1.0	0.0	1.5263241583786271	1
149	IOG	1	2	1.0	0.0	1.0053131874408354	1
150	IOG	1	2	1.0	0.0	0.37858316109940776	1
151	IOG	1	2	1.0	0.0	1.3950090703460412	1
152	IOG	1	2	1.0	0.0	11.85386484585768	1
153	IOG	1	2	1.0	0.0	0.6806148991151624	1
154	IOG	1	2	1.0	0.0	4.215298565737106	1
155	IOG	1	2	1.0	0.0	4.051407538605659	1
156	IOG	1	2	1.0	0.0	0.6340302529910182	1
157	IOG	1	2	1.0	0.0	2.644859513016697	1
158	IOG	1	2	1.0	0.0	1.1106939430062095	1
159	IOG	1	2	1.0	0.0	97.75358714391447	1
160	IOG	1	2	1.0	0.0	1.1288371618826643	1
161	IOG	1	2	1.0	0.0	0.9521878708221715	1
162	IOG	1	2	1.0	0.0	1.1885640735412468	1
163	IOG	1	2	1.0	0.0	0.10777616414553864	1
164	IOG	1	2	1.0	0.0	1.575867636190572	1
165	IOG	1	2	1.0	0.0	2.1918780712409633	1
166	IOG	1	2	1.0	0.0	7.191493003285037	1
167	IOG	1	2	1.0	0.0	0.9093791768688353	1
168	IOG	1	2	1.0	0.0	0.4999279690056869	1
169	IOG	1	2	1.0	0.0	0.1958186037652331	1
170	IOG	1	2	1.0	0.0	0.31796445586994454	1
171	IOG	1	2	1.0	0.0	1.0227606533510718	1
172	IOG	1	2	1.0	0.0	5.977560521970645	1
173	IOG	1	2	1.0	0.0	0.03596467370853387	1
174	IOG	1	2	1.0	0.0	0.23521000096454778	1
175	IOG	1	2	1.0	0.0	0.04831522453610206	1
176	IOG	1	2	1.0	0.0	4.259509850163641	1
177	IOG	1	2	1.0	0.0	1.334141423095298	1
178	IOG	1	2	1.0	0.0	1.157040425131605	1
179	IOG	1	2	1.0	0.0	0.29316387794778176	1
180	IOG	1	2	1.0	0.0	0.6916019556445789	1
181	IOG	1	2	1.0	0.0	0.5814740467922562	1
182	IOG	1	2	1.0	0.0	3.03120605144062	1
183	IOG	1	2	1.0	0.0	0.10348423865478787	1
184	IOG	1	2	1.0	0.0	0.3010434892110079	1
185	IOG	1	2	1.0	0.0	1.0144074004178787	1
186	IOG	1	2	1.0	0.0	3.2080622627450808	1
187	IOG	1	2	1.0	0.0	9.626581147645183	1
188	IOG	1	2	1.0	0.0	0.17427874851155953	1
189	IOG	1	2	1.0	0.0	0.6114705040218786	1
190	IOG	1	2	1.0	0.0	1.3658961705445483	1
191	IOG	1	2	1.0	0.0	499.22426015289926	1
192	IOG	1	2	1.0	0.0	0.8157396101950749	1
193	IOG	1	2	1.0	0.0	0.5431342411357052	1
194	IOG	1	2	1.0	0.0	2.548876690284773	1
195	IOG	1	2	1.0	0.0	0.4959332118449461	1
196	IOG	1	2	1.0	0.0	0.37307814042428766	1
197	IOG	1	2	1.0	0.0	0.21195216549225643	1
198	IOG	1	2	1.0	0.0	0.3613507690728347	1
199	IOG	1	2	1.0	0.0	0.6478345137565682	1
200	IOG	1	2	1.0	0.0	0.8081216145736075	1
201	IOG	1	2	1.0	0.0	64.2422266565117	1
202	IOG	1	2	1.0	0.0	0.40047424364203876	1
203	IOG	1	2	1.0	0.0	0.2593865050909223	1
204	IOG	1	2	1.0	0.0	1.7745535312803624	1
205	IOG	1	2	1.0	0.0	0.5064639647918018	1
206	IOG	1	2	1.0	0.0	1.523382823340707	1
207	IOG	1	2	1.0	0.0	0.01930950177254588	1
208	IOG	1	2	1.0	0.0	0.20378043849837554	1
209	IOG	1	2	1.0	0.0	1.3203714744704813	1
210	IOG	1	2	1.0	0.0	1.4245774119137162	1
211	IOG	1	2	1.0	0.0	2.1334531306046296	1
212	IOG	1	2	1.0	0.0	6.253712930177819	1
213	IOG	1	2	1.0	0.0	0.15841029908072507	1
214	IOG	1	2	1.0	0.0	2.861003603947082	1
215	IOG	1	2	1.0	0.0	2.201555003535257	1
216	IOG	1	2	1.0	0.0	0.20862918242032458	1
217	IOG	1	2	1.0	0.0	0.6650446231856112	1
218	IOG	1	2	1.0	0.0	0.02874403937285399	1
219	IOG	1	2	1.0	0.0	3.99283197138778	1
220	IOG	1	2	1.0	0.0	0.3783865367877869	1
221	IOG	1	2	1.0	0.0	1.986984769357149	1
222	IOG	1	2	1.0	0.0	0.22378415257167616	1
223	IOG	1	2	1.0	0.0	0.24876449938140702	1
224	IOG	1	2	1.0	0.0	0.040993120644420726	1
225	IOG	1	2	1.0	0.0	1.092930813949481	1
226	IOG	1	2	1.0	0.0	0.07023117436186538	1
227	IOG	1	2	1.0	0.0	2.1629401660198275	1
228	IOG	1	2	1.0	0.0	0.6713522629994364	1
229	IOG	1	2	1.0	0.0	0.3168217761617891	1
230	IOG	1	2	1.0	0.0	0.07713291556793786	1
231	IOG	1	2	1.0	0.0	0.565971969710795	1
232	IOG	1	2	1.0	0.0	0.97963999400924	1
233	IOG	1	2	1.0	0.0	0.20633248540577903	1
234	IOG	1	2	1.0	0.0	0.16364957660150098	1
235	IOG	1	2	1.0	0.0	0.1552894549906095	1
236	IOG	1	2	1.0	0.0	0.4827357475635066	1
237	IOG	1	2	1.0	0.0	0.21217286572276695	1
238	IOG	1	2	1.0	0.0	1.0406198906384674	1
239	IOG	1	2	1.0	0.0	1.3826416101527017	1
240	IOG	1	2	1.0	0.0	0.16447455112536577	1
241	IOG	1	2	1.0	0.0	1.8400856336068927	1
242	IOG	1	2	1.0	0.0	7.5167993616174975	1
243	IOG	1	2	1.0	0.0	0.04021494557797666	1
244	IOG	1	2	1.0	0.0	1.2702601162992821	1
245	IOG	1	2	1.0	0.0	2.265900746855476	1
246	IOG	1	2	1.0	0.0	0.12664397864682772	1
247	IOG	1	2	1.0	0.0	0.698131084522866	1
248	IOG	1	2	1.0	0.0	0.4232208257053848	1
249	IOG	1	2	1.0	0.0	0.6697834973456024	1
250	IOG	1	2	1.0	0.0	10.270699521159608	1
251	IOG	1	2	1.0	0.0	1.9165703265562573	1
252	IOG	1	2	1.0	0.0	0.5678456072426659	1
253	IOG	1	2	1.0	0.0	2.1839777535601015	1
254	IOG	1	2	1.0	0.0	0.7985525424577182	1
255	IOG	1	2	1.0	0.0	0.6218376403224367	1
256	IOG	1	2	1.0	0.0	12.737090061116227	1
257	IOG	1	2	1.0	0.0	0.8914262207304027	1
258	IOG	1	2	1.0	0.0	0.19101889169681313	1
259	IOG	1	2	1.0	0.0	84.66485023107202	1
260	IOG	1	2	1.0	0.0	0.49816095843336267	1
261	IOG	1	2	1.0	0.0	0.2787209657780378	1
262	IOG	1	2	1.0	0.0	0.12578051306784285	1
263	IOG	1	2	1.0	0.0	0.7160162901690761	1
264	IOG	1	2	1.0	0.0	1.7984914605471989	1
265	IOG	1	2	1.0	0.0	0.8105974240824432	1
266	IOG	1	2	1.0	0.0	0.21018518430136954	1
267	IOG	1	2	1.0	0.0	0.9598601573035808	1
268	IOG	1	2	1.0	0.0	0.03508660231734169	1
269	IOG	1	2	1.0	0.0	0.35203917704796367	1
270	IOG	1	2	1.0	0.0	0.008451794406326076	1
271	IOG	1	2	1.0	0.0	0.1393540381336026	1
272	IOG	1	2	1.0	0.0	0.3421327825679183	1
273	IOG	1	2	1.0	0.0	0.41276938691614107	1
274	IOG	1	2	1.0	0.0	0.040713176945686554	1
275	IOG	1	2	1.0	0.0	0.08688209375874206	1
276	IOG	1	2	1.0	0.0	0.2292689258494948	1
277	IOG	1	2	1.0	0.0	0.26117376006146653	1
278	IOG	1	2	1.0	0.0	1.2108980712984934	1
279	IOG	1	2	1.0	0.0	0.39079252183226243	1
280	IOG	1	2	1.0	0.0	11.117455398975382	1
281	IOG	1	2	1.0	0.0	0.168759142699201	1
282	IOG	1	2	1.0	0.0	0.9042103465555813	1
283	IOG	1	2	1.0	0.0	0.3753705351973739	1
284	IOG	1	2	1.0	0.0	2.183976609097715	1
285	IOG	1	2	1.0	0.0	25.42345756133828	1
286	IOG	1	2	1.0	0.0	0.01617572163781902	1
287	IOG	1	2	1.0	0.0	0.8674193463822837	1
288	IOG	1	2	1.0	0.0	2.2655126275442803	1
289	IOG	1	2	1.0	0.0	0.025095974920371276	1
290	IOG	1	2	1.0	0.0	0.8167401631696682	1
291	IOG	1	2	1.0	0.0	1.1008654514364862	1
292	IOG	1	2	1.0	0.0	1.4235794050543347	1
293	IOG	1	2	1.0	0.0	0.34626111751538424	1
294	IOG	1	2	1.0	0.0	17.256784292723342	1
295	IOG	1	2	1.0	0.0	0.6095923730567763	1
296	IOG	1	2	1.0	0.0	0.24597272810347212	1
297	IOG	1	2	1.0	0.0	0.10192734743512813	1
298	IOG	1	2	1.0	0.0	38.616784821280106	1
299	IOG	1	2	1.0	0.0	0.5524837279617967	1
300	IOG	1	2	1.0	0.0	1.428405781048144	1
301	IOG	1	2	1.0	0.0	0.09414387402610086	1
302	IOG	1	2	1.0	0.0	1.9366380804823935	1
303	IOG	1	2	1.0	0.0	0.24459786721398957	1
304	IOG	1	2	1.0	0.0	0.3517918113706332	1
305	IOG	1	2	1.0	0.0	0.0634062739079308	1
306	IOG	1	2	1.0	0.0	0.5268909383575665	1
307	IOG	1	2	1.0	0.0	1.9965993375485476	1
308	IOG	1	2	1.0	0.0	0.8174986858773599	1
309	IOG	1	2	1.0	0.0	0.5463324982286488	1
310	IOG	1	2	1.0	0.0	1.0341612478546143	1
311	IOG	1	2	1.0	0.0	0.5229178396034802	1
312	IOG	1	2	1.0	0.0	2.7333436374513025	1
313	IOG	1	2	1.0	0.0	0.23134174475123515	1
314	IOG	1	2	1.0	0.0	0.17413485102351262	1
315	IOG	1	2	1.0	0.0	2.95825333122075	1
316	IOG	1	2	1.0	0.0	7.7134445737155755	1
317	IOG	1	2	1.0	0.0	3.1561356180125175	1
318	IOG	1	2	1.0	0.0	0.2130046482338942	1
319	IOG	1	2	1.0	0.0	0.558937894324375	1
320	IOG	1	2	1.0	0.0	0.21694383104275555	1
321	IOG	1	2	1.0	0.0	0.16787472464811273	1
322	IOG	1	2	1.0	0.0	0.429222012720581	1
323	IOG	1	2	1.0	0.0	1.4548688405434158	1
324	IOG	1	2	1.0	0.0	3.041738402348453	1
325	IOG	1	2	1.0	0.0	1.125870213255583	1
326	IOG	1	2	1.0	0.0	0.6496628121362217	1
327	IOG	1	2	1.0	0.0	0.23754272532576962	1
328	IOG	1	2	1.0	0.0	1.5647107198611494	1
329	IOG	1	2	1.0	0.0	23.564844704098693	1
330	IOG	1	2	1.0	0.0	0.6191668065383548	1
331	IOG	1	2	1.0	0.0	0.1461818752523354	1
332	IOG	1	2	1.0	0.0	0.49452800045619266	1
333	IOG	1	2	1.0	0.0	0.18720615509969876	1
334	IOG	1	2	1.0	0.0	3.6504600665504063	1
335	IOG	1	2	1.0	0.0	0.8667700752072407	1
336	IOG	1	2	1.0	0.0	6720.458667585033	1
337	IOG	1	2	1.0	0.0	0.56741952310125	1
338	IOG	1	2	1.0	0.0	0.701795083428352	1
339	IOG	1	2	1.0	0.0	10.757491667503519	1
340	IOG	1	2	1.0	0.0	88.44204092431478	1
341	IOG	1	2	1.0	0.0	6.476242267112376	1
342	IOG	1	2	1.0	0.0	0.1776179248818967	1
343	IOG	1	2	1.0	0.0	0.9911525731451566	1
344	IOG	1	2	1.0	0.0	0.8722964659996174	1
345	IOG	1	2	1.0	0.0	4.876343203008613	1
346	IOG	1	2	1.0	0.0	0.47128715481864497	1
347	IOG	1	2	1.0	0.0	1.0229919951323547	1
348	IOG	1	2	1.0	0.0	0.1015790909972273	1
349	IOG	1	2	1.0	0.0	0.06395515867865977	1
350	IOG	1	2	1.0	0.0	0.9125207204957575	1
351	IOG	1	2	1.0	0.0	0.3804550183473303	1
352	IOG	1	2	1.0	0.0	0.18886818677092132	1
353	IOG	1	2	1.0	0.0	0.31005304407368545	1
354	IOG	1	2	1.0	0.0	1.4098525640650315	1
355	IOG	1	2	1.0	0.0	0.1259109125427945	1
356	IOG	1	2	1.0	0.0	0.033986657308646195	1
357	IOG	1	2	1.0	0.0	0.19952189438333665	1
358	IOG	1	2	1.0	0.0	1.7670572171759371	1
359	IOG	1	2	1.0	0.0	0.09798992011696671	1
360	IOG	1	2	1.0	0.0	1.8706246027738598	1
361	IOG	1	2	1.0	0.0	0.11199326465539702	1
362	IOG	1	2	1.0	0.0	0.22167798554371063	1
363	IOG	1	2	1.0	0.0	2.258466425583675	1
364	IOG	1	2	1.0	0.0	0.08993409080600567	1
365	IOG	1	2	1.0	0.0	1.8731097628207225	1
366	IOG	1	2	1.0	0.0	0.9297219300550696	1
367	IOG	1	2	1.0	0.0	0.23068244683158295	1
368	IOG	1	2	1.0	0.0	0.3363128601486859	1
369	IOG	1	2	1.0	0.0	2.221857427313438	1
370	IOG	1	2	1.0	0.0	0.5736832743481628	1
371	IOG	1	2	1.0	0.0	0.2744117677321727	1
372	IOG	1	2	1.0	0.0	0.24930430102499154	1
373	IOG	1	2	1.0	0.0	34.147551202808934	1
374	IOG	1	2	1.0	0.0	0.07862719737725982	1
375	IOG	1	2	1.0	0.0	0.45475019989002025	1
376	IOG	1	2	1.0	0.0	0.5065870186867408	1
377	IOG	1	2	1.0	0.0	0.20805828626116507	1
378	IOG	1	2	1.0	0.0	2.5517510476808436	1
379	IOG	1	2	1.0	0.0	0.34249517707110805	1
380	IOG	1	2	1.0	0.0	0.6035582999666653	1
381	IOG	1	2	1.0	0.0	0.07048698510223625	1
382	IOG	1	2	1.0	0.0	5.221978535825927	1
383	IOG	1	2	1.0	0.0	0.8905962999000396	1
384	IOG	1	2	1.0	0.0	0.2165075442165909	1
385	IOG	1	2	1.0	0.0	0.3033699331185677	1
386	IOG	1	2	1.0	0.0	0.6456034096604285	1
387	IOG	1	2	1.0	0.0	0.050190042641970876	1
388	IOG	1	2	1.0	0.0	0.40029520319835776	1
389	IOG	1	2	1.0	0.0	0.34373433479038124	1
390	IOG	1	2	1.0	0.0	0.133818092604857	1
391	IOG	1	2	1.0	0.0	1.3164136114913316	1
392	IOG	1	2	1.0	0.0	0.08294197885538776	1
393	IOG	1	2	1.0	0.0	265.5319847571277	1
394	IOG	1	2	1.0	0.0	0.15963313220013395	1
395	IOG	1	2	1.0	0.0	10.991168010523989	1
396	IOG	1	2	1.0	0.0	1.2295255803130203	1
397	IOG	1	2	1.0	0.0	1.1072384571922766	1
398	IOG	1	2	1.0	0.0	1.920885420890099	1
399	IOG	1	2	1.0	0.0	0.9941629645788164	1
400	IOG	1	2	1.0	0.0	1.6554985353205847	1
401	IOG	1	2	1.0	0.0	25.329225983692066	1
402	IOG	1	2	1.0	0.0	1.0866056225969896	1
403	IOG	1	2	1.0	0.0	0.20702109762400878	1
404	IOG	1	2	1.0	0.0	18.15371650990003	1
405	IOG	1	2	1.0	0.0	1.8933304717670327	1
406	IOG	1	2	1.0	0.0	0.24841523116654293	1
407	IOG	1	2	1.0	0.0	0.11587798319768933	1
408	IOG	1	2	1.0	0.0	1.9698341846217797	1
409	IOG	1	2	1.0	0.0	0.21147576522104838	1
410	IOG	1	2	1.0	0.0	1.1251685252294459	1
411	IOG	1	2	1.0	0.0	0.3960689658433575	1
412	IOG	1	2	1.0	0.0	0.15375750093912105	1
413	IOG	1	2	1.0	0.0	0.2799867626819089	1
414	IOG	1	2	1.0	0.0	0.3430371823979234	1
415	IOG	1	2	1.0	0.0	0.2170745149255317	1
416	IOG	1	2	1.0	0.0	0.44013556666857073	1
417	IOG	1	2	1.0	0.0	0.9433213226264003	1
418	IOG	1	2	1.0	0.0	0.1936547340814211	1
419	IOG	1	2	1.0	0.0	0.25024067852879917	1
420	IOG	1	2	1.0	0.0	0.08146419789190759	1
421	IOG	1	2	1.0	0.0	0.5905108028068224	1
422	IOG	1	2	1.0	0.0	1.7949466054266427	1
423	IOG	1	2	1.0	0.0	0.2566829307707897	1
424	IOG	1	2	1.0	0.0	1.953511751156071	1
425	IOG	1	2	1.0	0.0	0.4114843379084496	1
426	IOG	1	2	1.0	0.0	0.20112730326466885	1
427	IOG	1	2	1.0	0.0	1.3004449890269913	1
428	IOG	1	2	1.0	0.0	0.016530034253637436	1
429	IOG	1	2	1.0	0.0	0.15474709014307902	1
430	IOG	1	2	1.0	0.0	0.2462451569815486	1
431	IOG	1	2	1.0	0.0	0.08182558497759371	1
432	IOG	1	2	1.0	0.0	1.994406261109532	1
433	IOG	1	2	1.0	0.0	0.046098724476341446	1
434	IOG	1	2	1.0	0.0	1.3354994055885312	1
435	IOG	1	2	1.0	0.0	1.9783515564524676	1
436	IOG	1	2	1.0	0.0	0.0643264656482733	1
437	IOG	1	2	1.0	0.0	0.12477037544661922	1
438	IOG	1	2	1.0	0.0	0.713412589334512	1
439	IOG	1	2	1.0	0.0	129.29968033117058	1
440	IOG	1	2	1.0	0.0	1.0555894285199783	1
441	IOG	1	2	1.0	0.0	105.3234033779213	1
442	IOG	1	2	1.0	0.0	0.11047504252795773	1
443	IOG	1	2	1.0	0.0	2.006313097514739	1
444	IOG	1	2	1.0	0.0	2.4384137736673215	1
445	IOG	1	2	1.0	0.0	0.7239796554163341	1
446	IOG	1	2	1.0	0.0	0.5868047338883893	1
447	IOG	1	2	1.0	0.0	0.23617156525290817	1
448	IOG	1	2	1.0	0.0	0.08940021236992125	1
449	IOG	1	2	1.0	0.0	0.12258053290483725	1
450	IOG	1	2	1.0	0.0	0.31555985128647446	1
451	IOG	1	2	1.0	0.0	0.6464519147561256	1
452	IOG	1	2	1.0	0.0	6.287115162149817	1
453	IOG	1	2	1.0	0.0	0.2770522873232004	1
454	IOG	1	2	1.0	0.0	117.105662485513	1
455	IOG	1	2	1.0	0.0	1.2830003540235901	1
456	IOG	1	2	1.0	0.0	0.33922178690017935	1
457	IOG	1	2	1.0	0.0	1.0436079572630177	1
458	IOG	1	2	1.0	0.0	0.06281510728435548	1
459	IOG	1	2	1.0	0.0	0.4490293764637004	1
460	IOG	1	2	1.0	0.0	5.214664574493356	1
461	IOG	1	2	1.0	0.0	0.16690631074837722	1
462	IOG	1	2	1.0	0.0	1.3787023832967478	1
463	IOG	1	2	1.0	0.0	0.5714419409303398	1
464	IOG	1	2	1.0	0.0	0.8623513135599177	1
465	IOG	1	2	1.0	0.0	0.10991485000262427	1
466	IOG	1	2	1.0	0.0	0.1608719123185968	1
467	IOG	1	2	1.0	0.0	1.762971075968876	1
468	IOG	1	2	1.0	0.0	1.1216903021959033	1
469	IOG	1	2	1.0	0.0	0.13886990708691724	1
470	IOG	1	2	1.0	0.0	0.2648969128636474	1
471	IOG	1	2	1.0	0.0	0.3558415429669394	1
472	IOG	1	2	1.0	0.0	3.0736542935268196	1
473	IOG	1	2	1.0	0.0	1.5494437878176437	1
474	IOG	1	2	1.0	0.0	0.1904202193847054	1
475	IOG	1	2	1.0	0.0	0.2966823165072697	1
476	IOG	1	2	1.0	0.0	0.05734541221287505	1
477	IOG	1	2	1.0	0.0	0.3917605048252782	1
478	IOG	1	2	1.0	0.0	0.21876857257196552	1
479	IOG	1	2	1.0	0.0	0.35286970713658444	1
480	IOG	1	2	1.0	0.0	1.9510120379861142	1
481	IOG	1	2	1.0	0.0	17.378801515241147	1
482	IOG	1	2	1.0	0.0	0.7098024293787897	1
483	IOG	1	2	1.0	0.0	16.522188212847208	1
484	IOG	1	2	1.0	0.0	0.07743252063338277	1
485	IOG	1	2	1.0	0.0	6.213561062036796	1
486	IOG	1	2	1.0	0.0	39.14579815231113	1
487	IOG	1	2	1.0	0.0	19.641906946334803	1
488	IOG	1	2	1.0	0.0	0.3449758990175907	1
489	IOG	1	2	1.0	0.0	0.11144341666560645	1
490	IOG	1	2	1.0	0.0	0.4803107859533222	1
491	IOG	1	2	1.0	0.0	2.2584727644446807	1
492	IOG	1	2	1.0	0.0	2.038041900162655	1
493	IOG	1	2	1.0	0.0	0.39491746221617485	1
494	IOG	1	2	1.0	0.0	0.5310706207935036	1
495	IOG	1	2	1.0	0.0	0.31117546952730524	1
496	IOG	1	2	1.0	0.0	1.896991966849088	1
497	IOG	1	2	1.0	0.0	0.3094159527450761	1
498	IOG	1	2	1.0	0.0	0.23825303730249614	1
499	IOG	1	2	1.0	0.0	0.15903421676328022	1
500	IOG	2	3	1.0	0.0	0.8083796786800732	1
501	IOG	2	3	1.0	0.0	0.6058605942878798	1
502	IOG	2	3	1.0	0.0	0.4536318413552577	1
503	IOG	2	3	1.0	0.0	0.614342634486804	1
504	IOG	2	3	1.0	0.0	0.6477422006659146	1
505	IOG	2	3	1.0	0.0	2.7884167521100114	1
506	IOG	2	3	1.0	0.0	3.6432577092229312	1
507	IOG	2	3	1.0	0.0	0.11585098409571895	1
508	IOG	2	3	1.0	0.0	0.25856154267424536	1
509	IOG	2	3	1.0	0.0	1.3673957150376996	1
510	IOG	2	3	1.0	0.0	0.056588582953013195	1
511	IOG	2	3	1.0	0.0	0.06787032050250326	1
512	IOG	2	3	1.0	0.0	0.18548897171751652	1
513	IOG	2	3	1.0	0.0	0.08290601551020972	1
514	IOG	2	3	1.0	0.0	0.16392627708674906	1
515	IOG	2	3	1.0	0.0	0.2639927804878226	1
516	IOG	2	3	1.0	0.0	0.8211329443951673	1
517	IOG	2	3	1.0	0.0	0.1224964862537321	1
518	IOG	2	3	1.0	0.0	0.25633192606219346	1
519	IOG	2	3	1.0	0.0	0.08306495472522414	1
520	IOG	2	3	1.0	0.0	0.3920174214861824	1
521	IOG	2	3	1.0	0.0	0.6977707297306082	1
522	IOG	2	3	1.0	0.0	0.40728449457281624	1
523	IOG	2	3	1.0	0.0	0.03788632154054809	1
524	IOG	2	3	1.0	0.0	0.36264549688060915	1
525	IOG	2	3	1.0	0.0	0.46479278630906745	1
526	IOG	2	3	1.0	0.0	0.3560010550445678	1
527	IOG	2	3	1.0	0.0	0.49986841485614	1
528	IOG	2	3	1.0	0.0	0.2835810163171497	1
529	IOG	2	3	1.0	0.0	0.016883611819723362	1
530	IOG	2	3	1.0	0.0	0.13932068282270219	1
531	IOG	2	3	1.0	0.0	0.2645129248768336	1
532	IOG	2	3	1.0	0.0	0.7784373768614845	1
533	IOG	2	3	1.0	0.0	0.04207303085023541	1
534	IOG	2	3	1.0	0.0	0.3553007044673154	1
535	IOG	2	3	1.0	0.0	0.12268669791646447	1
536	IOG	2	3	1.0	0.0	2.282297167673806	1
537	IOG	2	3	1.0	0.0	0.6422143461185466	1
538	IOG	2	3	1.0	0.0	0.023956218450236655	1
539	IOG	2	3	1.0	0.0	1.3318198166919464	1
540	IOG	2	3	1.0	0.0	0.2506181723656492	1
541	IOG	2	3	1.0	0.0	0.033296413809057845	1
542	IOG	2	3	1.0	0.0	10.794065777791282	1
543	IOG	2	3	1.0	0.0	0.6774465739740816	1
544	IOG	2	3	1.0	0.0	0.37380261501708967	1
545	IOG	2	3	1.0	0.0	0.14739478335682074	1
546	IOG	2	3	1.0	0.0	0.12474670500442986	1
547	IOG	2	3	1.0	0.0	0.6111641348325346	1
548	IOG	2	3	1.0	0.0	0.25355486359078827	1
549	IOG	2	3	1.0	0.0	0.11336802215409016	1
550	IOG	2	3	1.0	0.0	0.1485319906857785	1
551	IOG	2	3	1.0	0.0	0.8829045381693853	1
552	IOG	2	3	1.0	0.0	0.18142157603728307	1
553	IOG	2	3	1.0	0.0	0.15209989554480752	1
554	IOG	2	3	1.0	0.0	0.7974008736880097	1
555	IOG	2	3	1.0	0.0	0.2829608722691539	1
556	IOG	2	3	1.0	0.0	0.20349625667935534	1
557	IOG	2	3	1.0	0.0	0.0667893203462381	1
558	IOG	2	3	1.0	0.0	0.046174413826348175	1
559	IOG	2	3	1.0	0.0	0.06051544696257262	1
560	IOG	2	3	1.0	0.0	1.619182209437783	1
561	IOG	2	3	1.0	0.0	34.623745645250104	1
562	IOG	2	3	1.0	0.0	0.06898475892040981	1
563	IOG	2	3	1.0	0.0	1.1409343926345359	1
564	IOG	2	3	1.0	0.0	0.34746741441225604	1
565	IOG	2	3	1.0	0.0	0.6547749164715295	1
566	IOG	2	3	1.0	0.0	4.425042668351755	1
567	IOG	2	3	1.0	0.0	0.6753686247170995	1
568	IOG	2	3	1.0	0.0	0.029005346957301423	1
569	IOG	2	3	1.0	0.0	0.7245646189170707	1
570	IOG	2	3	1.0	0.0	0.1093572718096578	1
571	IOG	2	3	1.0	0.0	0.3943730839783263	1
572	IOG	2	3	1.0	0.0	0.28008943921638585	1
573	IOG	2	3	1.0	0.0	0.14891820857706248	1
574	IOG	2	3	1.0	0.0	0.3095714995232506	1
575	IOG	2	3	1.0	0.0	0.4854660813868581	1
576	IOG	2	3	1.0	0.0	0.09635076423619944	1
577	IOG	2	3	1.0	0.0	0.27276526283308944	1
578	IOG	2	3	1.0	0.0	2.002199863970778	1
579	IOG	2	3	1.0	0.0	0.02489299890880838	1
580	IOG	2	3	1.0	0.0	0.06315213910103273	1
581	IOG	2	3	1.0	0.0	0.03741412520671502	1
582	IOG	2	3	1.0	0.0	0.756180926816497	1
583	IOG	2	3	1.0	0.0	0.03335520893372561	1
584	IOG	2	3	1.0	0.0	0.42551442694267494	1
585	IOG	2	3	1.0	0.0	0.6989427154167724	1
586	IOG	2	3	1.0	0.0	0.16882569048367688	1
587	IOG	2	3	1.0	0.0	0.0226208749369222	1
588	IOG	2	3	1.0	0.0	0.4261213000368108	1
589	IOG	2	3	1.0	0.0	1.0203563594855487	1
590	IOG	2	3	1.0	0.0	0.7192706027040924	1
591	IOG	2	3	1.0	0.0	0.1961054101114146	1
592	IOG	2	3	1.0	0.0	0.5118298623623394	1
593	IOG	2	3	1.0	0.0	0.8153679011490114	1
594	IOG	2	3	1.0	0.0	1.479752544749109	1
595	IOG	2	3	1.0	0.0	0.29383246436790733	1
596	IOG	2	3	1.0	0.0	0.11042690879075212	1
597	IOG	2	3	1.0	0.0	0.03928605406840352	1
598	IOG	2	3	1.0	0.0	0.377094329986931	1
599	IOG	2	3	1.0	0.0	0.15002809336667644	1
600	IOG	2	3	1.0	0.0	0.7314866014972753	1
601	IOG	2	3	1.0	0.0	0.7583434890899494	1
602	IOG	2	3	1.0	0.0	1.5411104186808866	1
603	IOG	2	3	1.0	0.0	0.4278708956724084	1
604	IOG	2	3	1.0	0.0	0.5814402780364525	1
605	IOG	2	3	1.0	0.0	0.5690850927778874	1
606	IOG	2	3	1.0	0.0	1.1221938813644234	1
607	IOG	2	3	1.0	0.0	2.5800676712011277	1
608	IOG	2	3	1.0	0.0	0.20076909316139152	1
609	IOG	2	3	1.0	0.0	1.4319905380857838	1
610	IOG	2	3	1.0	0.0	0.8767714141792424	1
611	IOG	2	3	1.0	0.0	0.2065475575279471	1
612	IOG	2	3	1.0	0.0	0.06643936622679264	1
613	IOG	2	3	1.0	0.0	0.5662336860684292	1
614	IOG	2	3	1.0	0.0	0.2963203949512074	1
615	IOG	2	3	1.0	0.0	0.3120194863843789	1
616	IOG	2	3	1.0	0.0	0.10564045126537033	1
617	IOG	2	3	1.0	0.0	0.04382513495987611	1
618	IOG	2	3	1.0	0.0	0.24335078419448433	1
619	IOG	2	3	1.0	0.0	1.137120865346097	1
620	IOG	2	3	1.0	0.0	0.4435460654210491	1
621	IOG	2	3	1.0	0.0	1.81109545962288	1
622	IOG	2	3	1.0	0.0	0.039248560393165474	1
623	IOG	2	3	1.0	0.0	0.052079729471721	1
624	IOG	2	3	1.0	0.0	0.352865125712287	1
625	IOG	2	3	1.0	0.0	0.2408136447011523	1
626	IOG	2	3	1.0	0.0	0.21489935276235023	1
627	IOG	2	3	1.0	0.0	0.0003948161008008094	1
628	IOG	2	3	1.0	0.0	0.03911487723904697	1
629	IOG	2	3	1.0	0.0	1.0305979908684064	1
630	IOG	2	3	1.0	0.0	1.5953682274869194	1
631	IOG	2	3	1.0	0.0	0.1774519306400344	1
632	IOG	2	3	1.0	0.0	0.8839770762995692	1
633	IOG	2	3	1.0	0.0	0.5044469388146686	1
634	IOG	2	3	1.0	0.0	0.14866339688938496	1
635	IOG	2	3	1.0	0.0	0.2406539674816894	1
636	IOG	2	3	1.0	0.0	0.5126693448609818	1
637	IOG	2	3	1.0	0.0	1.310388553579163	1
638	IOG	2	3	1.0	0.0	0.48801227901476685	1
639	IOG	2	3	1.0	0.0	0.1555422029383546	1
640	IOG	2	3	1.0	0.0	0.7114501401366837	1
641	IOG	2	3	1.0	0.0	0.5376938134446294	1
642	IOG	2	3	1.0	0.0	0.16753229849859766	1
643	IOG	2	3	1.0	0.0	0.2496952232545382	1
644	IOG	2	3	1.0	0.0	1.1296377184744055	1
645	IOG	2	3	1.0	0.0	0.2173625980468365	1
646	IOG	2	3	1.0	0.0	1.6902755919897767	1
647	IOG	2	3	1.0	0.0	0.5977365686371856	1
648	IOG	2	3	1.0	0.0	0.5039492771812178	1
649	IOG	2	3	1.0	0.0	2.7356192866428497	1
650	IOG	2	3	1.0	0.0	0.04219665129159248	1
651	IOG	2	3	1.0	0.0	2.572608465012445	1
652	IOG	2	3	1.0	0.0	0.9166764026459023	1
653	IOG	2	3	1.0	0.0	0.4415895136617139	1
654	IOG	2	3	1.0	0.0	0.6346321396061192	1
655	IOG	2	3	1.0	0.0	0.4437976697218433	1
656	IOG	2	3	1.0	0.0	0.07144286347820278	1
657	IOG	2	3	1.0	0.0	0.01891966446122994	1
658	IOG	2	3	1.0	0.0	1.278659968480586	1
659	IOG	2	3	1.0	0.0	7.457959559339186	1
660	IOG	2	3	1.0	0.0	0.2856405449508358	1
661	IOG	2	3	1.0	0.0	160.75622186352243	1
662	IOG	2	3	1.0	0.0	0.612091178396311	1
663	IOG	2	3	1.0	0.0	0.028031054727210097	1
664	IOG	2	3	1.0	0.0	1.0832036317072795	1
665	IOG	2	3	1.0	0.0	2.564852738088254	1
666	IOG	2	3	1.0	0.0	1.213214075969656	1
667	IOG	2	3	1.0	0.0	1.5788115204230364	1
668	IOG	2	3	1.0	0.0	0.38315420645257336	1
669	IOG	2	3	1.0	0.0	0.2319472579434312	1
670	IOG	2	3	1.0	0.0	0.20767039360950812	1
671	IOG	2	3	1.0	0.0	1.1644148605484204	1
672	IOG	2	3	1.0	0.0	1.4115310238347134	1
673	IOG	2	3	1.0	0.0	0.03268387054992976	1
674	IOG	2	3	1.0	0.0	0.010203166587675144	1
675	IOG	2	3	1.0	0.0	0.00579805673726619	1
676	IOG	2	3	1.0	0.0	2.6448859791805273	1
677	IOG	2	3	1.0	0.0	1.0766475722378026	1
678	IOG	2	3	1.0	0.0	1.0299167870428896	1
679	IOG	2	3	1.0	0.0	0.3477422987860718	1
680	IOG	2	3	1.0	0.0	0.1002419152250188	1
681	IOG	2	3	1.0	0.0	0.8482925050672869	1
682	IOG	2	3	1.0	0.0	1.5081551000661506	1
683	IOG	2	3	1.0	0.0	0.033111808058987724	1
684	IOG	2	3	1.0	0.0	0.22379502016304534	1
685	IOG	2	3	1.0	0.0	1.0967452098868609	1
686	IOG	2	3	1.0	0.0	0.5273237846079224	1
687	IOG	2	3	1.0	0.0	1.9148462612035493	1
688	IOG	2	3	1.0	0.0	0.07326068635914212	1
689	IOG	2	3	1.0	0.0	0.17019545686066767	1
690	IOG	2	3	1.0	0.0	0.2098235388300574	1
691	IOG	2	3	1.0	0.0	0.7484301224061365	1
692	IOG	2	3	1.0	0.0	0.44555830712572214	1
693	IOG	2	3	1.0	0.0	0.2825477865838717	1
694	IOG	2	3	1.0	0.0	0.7763910560425202	1
695	IOG	2	3	1.0	0.0	0.8662392197144669	1
696	IOG	2	3	1.0	0.0	0.009462450642755995	1
697	IOG	2	3	1.0	0.0	0.019750696209244863	1
698	IOG	2	3	1.0	0.0	0.18192005068814343	1
699	IOG	2	3	1.0	0.0	0.05192938470078025	1
700	IOG	2	3	1.0	0.0	0.0924803757149308	1
701	IOG	2	3	1.0	0.0	17.84230962475474	1
702	IOG	2	3	1.0	0.0	0.24766927522673074	1
703	IOG	2	3	1.0	0.0	0.19600031186423875	1
704	IOG	2	3	1.0	0.0	0.44888947040382093	1
705	IOG	2	3	1.0	0.0	1.5267530445880702	1
706	IOG	2	3	1.0	0.0	0.08195399992720065	1
707	IOG	2	3	1.0	0.0	0.03667257328007828	1
708	IOG	2	3	1.0	0.0	0.04191741768448267	1
709	IOG	2	3	1.0	0.0	0.8728107378609633	1
710	IOG	2	3	1.0	0.0	0.1466924456207333	1
711	IOG	2	3	1.0	0.0	2.237277420873936	1
712	IOG	2	3	1.0	0.0	0.29597951636413744	1
713	IOG	2	3	1.0	0.0	3.0846366464155075	1
714	IOG	2	3	1.0	0.0	0.5422126713501808	1
715	IOG	2	3	1.0	0.0	3.4263111520355776	1
716	IOG	2	3	1.0	0.0	0.34209817748969434	1
717	IOG	2	3	1.0	0.0	0.07188740024752668	1
718	IOG	2	3	1.0	0.0	0.03486673162122912	1
719	IOG	2	3	1.0	0.0	1.5280015978752328	1
720	IOG	2	3	1.0	0.0	0.08303509556575972	1
721	IOG	2	3	1.0	0.0	28.859855516519474	1
722	IOG	2	3	1.0	0.0	0.3542463056575904	1
723	IOG	2	3	1.0	0.0	0.3417455712529096	1
724	IOG	2	3	1.0	0.0	0.11536902724698733	1
725	IOG	2	3	1.0	0.0	0.26197873730655924	1
726	IOG	2	3	1.0	0.0	0.04146242230280053	1
727	IOG	2	3	1.0	0.0	3.933447883459243	1
728	IOG	2	3	1.0	0.0	0.1524745576340221	1
729	IOG	2	3	1.0	0.0	0.1961645875651691	1
730	IOG	2	3	1.0	0.0	0.16476868685314458	1
731	IOG	2	3	1.0	0.0	1.9580710083761765	1
732	IOG	2	3	1.0	0.0	18.270458289009127	1
733	IOG	2	3	1.0	0.0	0.5010660174934365	1
734	IOG	2	3	1.0	0.0	0.5017301288675624	1
735	IOG	2	3	1.0	0.0	0.07573751004330939	1
736	IOG	2	3	1.0	0.0	0.42977405095538695	1
737	IOG	2	3	1.0	0.0	0.17255794219850532	1
738	IOG	2	3	1.0	0.0	0.6113373537572849	1
739	IOG	2	3	1.0	0.0	0.4621403552529609	1
740	IOG	2	3	1.0	0.0	0.019818055588693324	1
741	IOG	2	3	1.0	0.0	0.28220516549279634	1
742	IOG	2	3	1.0	0.0	0.6674555455911286	1
743	IOG	2	3	1.0	0.0	0.017149421332357355	1
744	IOG	2	3	1.0	0.0	0.3791558799946971	1
745	IOG	2	3	1.0	0.0	1.0024463706605689	1
746	IOG	2	3	1.0	0.0	0.01628923503928203	1
747	IOG	2	3	1.0	0.0	1.2074305829801784	1
748	IOG	2	3	1.0	0.0	0.7726929805417554	1
749	IOG	2	3	1.0	0.0	0.4020917310644647	1
750	IOG	2	3	1.0	0.0	0.18602511892144777	1
751	IOG	2	3	1.0	0.0	0.2689336618673177	1
752	IOG	2	3	1.0	0.0	1.1204653438433962	1
753	IOG	2	3	1.0	0.0	1.7751627196387738	1
754	IOG	2	3	1.0	0.0	0.4666977797034452	1
755	IOG	2	3	1.0	0.0	0.4878824433449541	1
756	IOG	2	3	1.0	0.0	1.791389716437461	1
757	IOG	2	3	1.0	0.0	1.335306310831507	1
758	IOG	2	3	1.0	0.0	0.024801644378245908	1
759	IOG	2	3	1.0	0.0	0.32088546066951884	1
760	IOG	2	3	1.0	0.0	0.15100426029747008	1
761	IOG	2	3	1.0	0.0	0.15804281211573223	1
762	IOG	2	3	1.0	0.0	0.010321929163200877	1
763	IOG	2	3	1.0	0.0	0.23560805977405413	1
764	IOG	2	3	1.0	0.0	1.3705798509794276	1
765	IOG	2	3	1.0	0.0	0.21621201228768244	1
766	IOG	2	3	1.0	0.0	0.6360448057085787	1
767	IOG	2	3	1.0	0.0	1.3277950942359755	1
768	IOG	2	3	1.0	0.0	0.14738473871827013	1
769	IOG	2	3	1.0	0.0	0.3742796843455385	1
770	IOG	2	3	1.0	0.0	0.005535008513739407	1
771	IOG	2	3	1.0	0.0	0.07217851253698059	1
772	IOG	2	3	1.0	0.0	0.3604655475746952	1
773	IOG	2	3	1.0	0.0	0.49470579308179913	1
774	IOG	2	3	1.0	0.0	0.053954578352723645	1
775	IOG	2	3	1.0	0.0	0.12621965596799245	1
776	IOG	2	3	1.0	0.0	0.2046241357305798	1
777	IOG	2	3	1.0	0.0	0.09014090674483809	1
778	IOG	2	3	1.0	0.0	5.142899909039048	1
779	IOG	2	3	1.0	0.0	0.6692624034328198	1
780	IOG	2	3	1.0	0.0	0.9563360059771516	1
781	IOG	2	3	1.0	0.0	0.12115081333825033	1
782	IOG	2	3	1.0	0.0	0.14253636420935345	1
783	IOG	2	3	1.0	0.0	0.19141225961283673	1
784	IOG	2	3	1.0	0.0	7.524132580626316	1
785	IOG	2	3	1.0	0.0	0.38484360935302586	1
786	IOG	2	3	1.0	0.0	0.04898592506260804	1
787	IOG	2	3	1.0	0.0	0.4355120131852338	1
788	IOG	2	3	1.0	0.0	0.09495791225162153	1
789	IOG	2	3	1.0	0.0	0.01679278575735437	1
790	IOG	2	3	1.0	0.0	0.7915386695764592	1
791	IOG	2	3	1.0	0.0	16.398404796362946	1
792	IOG	2	3	1.0	0.0	1.0669824800859538	1
793	IOG	2	3	1.0	0.0	0.34214443825792507	1
794	IOG	2	3	1.0	0.0	7.800381519856751	1
795	IOG	2	3	1.0	0.0	0.33089775806437943	1
796	IOG	2	3	1.0	0.0	0.43643889697696336	1
797	IOG	2	3	1.0	0.0	0.17392683847473145	1
798	IOG	2	3	1.0	0.0	1.0928675992672972	1
799	IOG	2	3	1.0	0.0	0.27486416051838225	1
800	IOG	2	3	1.0	0.0	0.12113633726597942	1
801	IOG	2	3	1.0	0.0	0.2718366212085338	1
802	IOG	2	3	1.0	0.0	2.607546212267848	1
803	IOG	2	3	1.0	0.0	0.20414879695949964	1
804	IOG	2	3	1.0	0.0	0.25248505974371815	1
805	IOG	2	3	1.0	0.0	0.015412693123794128	1
806	IOG	2	3	1.0	0.0	0.05932419394382274	1
807	IOG	2	3	1.0	0.0	0.7512740202678161	1
808	IOG	2	3	1.0	0.0	0.1300448903355097	1
809	IOG	2	3	1.0	0.0	0.17916152658803686	1
810	IOG	2	3	1.0	0.0	0.078162788417302	1
811	IOG	2	3	1.0	0.0	0.3509051037610028	1
812	IOG	2	3	1.0	0.0	1.4609182120328388	1
813	IOG	2	3	1.0	0.0	0.10614168134741314	1
814	IOG	2	3	1.0	0.0	0.19521062394983166	1
815	IOG	2	3	1.0	0.0	3.7094661966610936	1
816	IOG	2	3	1.0	0.0	1.2911032263630067	1
817	IOG	2	3	1.0	0.0	11.299124892196671	1
818	IOG	2	3	1.0	0.0	0.2892084416694225	1
819	IOG	2	3	1.0	0.0	0.14190698112542102	1
820	IOG	2	3	1.0	0.0	0.09879060798756618	1
821	IOG	2	3	1.0	0.0	0.17677557724694673	1
822	IOG	2	3	1.0	0.0	0.16207537370198044	1
823	IOG	2	3	1.0	0.0	0.9765618609323248	1
824	IOG	2	3	1.0	0.0	0.09299848565907078	1
825	IOG	2	3	1.0	0.0	0.8613943356306836	1
826	IOG	2	3	1.0	0.0	0.09271220256479204	1
827	IOG	2	3	1.0	0.0	0.1750081670523076	1
828	IOG	2	3	1.0	0.0	0.923476905409751	1
829	IOG	2	3	1.0	0.0	0.7554073944956082	1
830	IOG	2	3	1.0	0.0	0.13781867123705122	1
831	IOG	2	3	1.0	0.0	0.2831281344083563	1
832	IOG	2	3	1.0	0.0	0.30670650489064705	1
833	IOG	2	3	1.0	0.0	0.17913176863183863	1
834	IOG	2	3	1.0	0.0	1.0862451476621138	1
835	IOG	2	3	1.0	0.0	0.9878225633243103	1
836	IOG	2	3	1.0	0.0	1.1275623129472006	1
837	IOG	2	3	1.0	0.0	0.7032605857393853	1
838	IOG	2	3	1.0	0.0	0.4135843137135661	1
839	IOG	2	3	1.0	0.0	1.209516964983926	1
840	IOG	2	3	1.0	0.0	0.31085609499625205	1
841	IOG	2	3	1.0	0.0	0.9604774268787699	1
842	IOG	2	3	1.0	0.0	0.07177195233383471	1
843	IOG	2	3	1.0	0.0	0.7468207790631912	1
844	IOG	2	3	1.0	0.0	0.8172170060711357	1
845	IOG	2	3	1.0	0.0	0.4551267887148582	1
846	IOG	2	3	1.0	0.0	0.8621553786963998	1
847	IOG	2	3	1.0	0.0	1.2865031656329509	1
848	IOG	2	3	1.0	0.0	0.4067191343372026	1
849	IOG	2	3	1.0	0.0	0.04773200848651189	1
850	IOG	2	3	1.0	0.0	0.38875629673941886	1
851	IOG	2	3	1.0	0.0	0.9307348087784589	1
852	IOG	2	3	1.0	0.0	0.18240933607093235	1
853	IOG	2	3	1.0	0.0	1.1262320832236565	1
854	IOG	2	3	1.0	0.0	1.780326227909788	1
855	IOG	2	3	1.0	0.0	0.09088904378572517	1
856	IOG	2	3	1.0	0.0	0.07385118964090855	1
857	IOG	2	3	1.0	0.0	0.13668891561640278	1
858	IOG	2	3	1.0	0.0	1.2525242949489845	1
859	IOG	2	3	1.0	0.0	0.19006138883388365	1
860	IOG	2	3	1.0	0.0	1.5530543833075687	1
861	IOG	2	3	1.0	0.0	0.23409869593399896	1
862	IOG	2	3	1.0	0.0	0.054286958693112536	1
863	IOG	2	3	1.0	0.0	0.32782163231100064	1
864	IOG	2	3	1.0	0.0	0.09208241210845725	1
865	IOG	2	3	1.0	0.0	0.5807292222820296	1
866	IOG	2	3	1.0	0.0	0.6996268202570507	1
867	IOG	2	3	1.0	0.0	0.3450162325672106	1
868	IOG	2	3	1.0	0.0	0.6615876830966702	1
869	IOG	2	3	1.0	0.0	5.450508545696679	1
870	IOG	2	3	1.0	0.0	0.0638135645722154	1
871	IOG	2	3	1.0	0.0	0.1535273364902483	1
872	IOG	2	3	1.0	0.0	0.03141376546728894	1
873	IOG	2	3	1.0	0.0	0.3158997083260782	1
874	IOG	2	3	1.0	0.0	0.09730049622811887	1
875	IOG	2	3	1.0	0.0	0.27738089783248554	1
876	IOG	2	3	1.0	0.0	0.30696848519132375	1
877	IOG	2	3	1.0	0.0	0.14977318496806954	1
878	IOG	2	3	1.0	0.0	13.009170608346766	1
879	IOG	2	3	1.0	0.0	0.4991399330787324	1
880	IOG	2	3	1.0	0.0	17.663278519028985	1
881	IOG	2	3	1.0	0.0	0.06160897835940474	1
882	IOG	2	3	1.0	0.0	2.271669346798005	1
883	IOG	2	3	1.0	0.0	0.4444489812128162	1
884	IOG	2	3	1.0	0.0	0.20159416611951075	1
885	IOG	2	3	1.0	0.0	0.044181263194019375	1
886	IOG	2	3	1.0	0.0	0.1406980497928269	1
887	IOG	2	3	1.0	0.0	0.2569773911597273	1
888	IOG	2	3	1.0	0.0	0.3801005178960783	1
889	IOG	2	3	1.0	0.0	0.4041587669791087	1
890	IOG	2	3	1.0	0.0	0.012420851115997122	1
891	IOG	2	3	1.0	0.0	2.244955706060491	1
892	IOG	2	3	1.0	0.0	0.2659682071309387	1
893	IOG	2	3	1.0	0.0	1.7833230096636568	1
894	IOG	2	3	1.0	0.0	0.12232362330447162	1
895	IOG	2	3	1.0	0.0	21.095909577529106	1
896	IOG	2	3	1.0	0.0	0.6660753263943405	1
897	IOG	2	3	1.0	0.0	0.7823033246945434	1
898	IOG	2	3	1.0	0.0	0.1890758822143518	1
899	IOG	2	3	1.0	0.0	0.7308796515740607	1
900	IOG	2	3	1.0	0.0	2.013831475126526	1
901	IOG	2	3	1.0	0.0	1.2459180280926359	1
902	IOG	2	3	1.0	0.0	0.8232617780204078	1
903	IOG	2	3	1.0	0.0	0.09580541053200078	1
904	IOG	2	3	1.0	0.0	61.9926644279215	1
905	IOG	2	3	1.0	0.0	1.7091315450717866	1
906	IOG	2	3	1.0	0.0	0.2506724431659635	1
907	IOG	2	3	1.0	0.0	0.08082994381829936	1
908	IOG	2	3	1.0	0.0	0.08821356004520871	1
909	IOG	2	3	1.0	0.0	0.14278133471333904	1
910	IOG	2	3	1.0	0.0	1.079280644838538	1
911	IOG	2	3	1.0	0.0	0.13487758380504117	1
912	IOG	2	3	1.0	0.0	3.2955196603957946	1
913	IOG	2	3	1.0	0.0	0.08506298249511837	1
914	IOG	2	3	1.0	0.0	0.2190204550428857	1
915	IOG	2	3	1.0	0.0	0.10063186408386035	1
916	IOG	2	3	1.0	0.0	0.07768415304793036	1
917	IOG	2	3	1.0	0.0	1.563095652927692	1
918	IOG	2	3	1.0	0.0	0.07467914422806236	1
919	IOG	2	3	1.0	0.0	0.23857173560018857	1
920	IOG	2	3	1.0	0.0	0.16257487558205921	1
921	IOG	2	3	1.0	0.0	0.6285667566368818	1
922	IOG	2	3	1.0	0.0	0.9956773533977448	1
923	IOG	2	3	1.0	0.0	0.3932858347266316	1
924	IOG	2	3	1.0	0.0	0.34770643123221817	1
925	IOG	2	3	1.0	0.0	0.47355546404543924	1
926	IOG	2	3	1.0	0.0	0.39192140383930385	1
927	IOG	2	3	1.0	0.0	0.2554597535328166	1
928	IOG	2	3	1.0	0.0	0.054863350535436416	1
929	IOG	2	3	1.0	0.0	0.12591574447046178	1
930	IOG	2	3	1.0	0.0	0.11352026267793384	1
931	IOG	2	3	1.0	0.0	0.14235712219417507	1
932	IOG	2	3	1.0	0.0	0.22440760559336131	1
933	IOG	2	3	1.0	0.0	0.0331211846652671	1
934	IOG	2	3	1.0	0.0	2.472272530898108	1
935	IOG	2	3	1.0	0.0	1.7751227326969143	1
936	IOG	2	3	1.0	0.0	0.09649906223159083	1
937	IOG	2	3	1.0	0.0	0.18293218680734993	1
938	IOG	2	3	1.0	0.0	0.5497690074501645	1
939	IOG	2	3	1.0	0.0	2.033535375607905	1
940	IOG	2	3	1.0	0.0	1.0122323449722836	1
941	IOG	2	3	1.0	0.0	12.070882017902335	1
942	IOG	2	3	1.0	0.0	0.6773410652558343	1
943	IOG	2	3	1.0	0.0	0.6887627720930903	1
944	IOG	2	3	1.0	0.0	0.8349708777354838	1
945	IOG	2	3	1.0	0.0	20.615445804414243	1
946	IOG	2	3	1.0	0.0	0.3202754696781756	1
947	IOG	2	3	1.0	0.0	0.4710131763092999	1
948	IOG	2	3	1.0	0.0	0.061093248096343984	1
949	IOG	2	3	1.0	0.0	0.1661756742021273	1
950	IOG	2	3	1.0	0.0	0.17435355849550677	1
951	IOG	2	3	1.0	0.0	0.614603751936865	1
952	IOG	2	3	1.0	0.0	0.42534083644814064	1
953	IOG	2	3	1.0	0.0	0.1563406325278407	1
954	IOG	2	3	1.0	0.0	0.692097671468998	1
955	IOG	2	3	1.0	0.0	0.32462123389503744	1
956	IOG	2	3	1.0	0.0	0.20194386480277418	1
957	IOG	2	3	1.0	0.0	0.7888552354904861	1
958	IOG	2	3	1.0	0.0	0.07089632608673482	1
959	IOG	2	3	1.0	0.0	0.16483510582627683	1
960	IOG	2	3	1.0	0.0	1.8603420099202197	1
961	IOG	2	3	1.0	0.0	0.2273820043204483	1
962	IOG	2	3	1.0	0.0	1.0356025625212582	1
963	IOG	2	3	1.0	0.0	0.28952822295629954	1
964	IOG	2	3	1.0	0.0	0.46915829346408744	1
965	IOG	2	3	1.0	0.0	0.18144051508314815	1
966	IOG	2	3	1.0	0.0	1.1857922576720465	1
967	IOG	2	3	1.0	0.0	0.4911958681359386	1
968	IOG	2	3	1.0	0.0	0.05567188100862142	1
969	IOG	2	3	1.0	0.0	0.47126606972967966	1
970	IOG	2	3	1.0	0.0	0.05197174090586766	1
971	IOG	2	3	1.0	0.0	0.21375224562163714	1
972	IOG	2	3	1.0	0.0	0.2791921317517856	1
973	IOG	2	3	1.0	0.0	0.9363132148310749	1
974	IOG	2	3	1.0	0.0	0.2624556467035765	1
975	IOG	2	3	1.0	0.0	0.17093989195232742	1
976	IOG	2	3	1.0	0.0	0.25668031102249894	1
977	IOG	2	3	1.0	0.0	0.113471781863712	1
978	IOG	2	3	1.0	0.0	0.5029003882522209	1
979	IOG	2	3	1.0	0.0	0.5131643677003194	1
980	IOG	2	3	1.0	0.0	0.6773004754529911	1
981	IOG	2	3	1.0	0.0	1.3039660325855342	1
982	IOG	2	3	1.0	0.0	0.6580202048216369	1
983	IOG	2	3	1.0	0.0	1.2695560006956306	1
984	IOG	2	3	1.0	0.0	0.02489218792593184	1
985	IOG	2	3	1.0	0.0	5.979987229875569	1
986	IOG	2	3	1.0	0.0	17.01877124673958	1
987	IOG	2	3	1.0	0.0	1.708376332324786	1
988	IOG	2	3	1.0	0.0	0.081632255348246	1
989	IOG	2	3	1.0	0.0	0.10289823418897737	1
990	IOG	2	3	1.0	0.0	0.4822917857645441	1
991	IOG	2	3	1.0	0.0	0.5846402138646569	1
992	IOG	2	3	1.0	0.0	0.1813614707528761	1
993	IOG	2	3	1.0	0.0	0.08499856676834738	1
994	IOG	2	3	1.0	0.0	0.3006155944125635	1
995	IOG	2	3	1.0	0.0	0.2236054209753438	1
996	IOG	2	3	1.0	0.0	3.143578875560783	1
997	IOG	2	3	1.0	0.0	0.41216262086026273	1
998	IOG	2	3	1.0	0.0	0.07377875599528914	1
999	IOG	2	3	1.0	0.0	0.6588387535022592	1
1000	IOG	3	4	1.0	0.0	0.12800632249494842	1
1001	IOG	3	4	1.0	0.0	0.6416153539199578	1
1002	IOG	3	4	1.0	0.0	0.3741039498200027	1
1003	IOG	3	4	1.0	0.0	0.8987301955382123	1
1004	IOG	3	4	1.0	0.0	0.0867063973724955	1
1005	IOG	3	4	1.0	0.0	0.3925929265688595	1
1006	IOG	3	4	1.0	0.0	1.1843521661524044	1
1007	IOG	3	4	1.0	0.0	0.1287227341392556	1
1008	IOG	3	4	1.0	0.0	0.025869014770733383	1
1009	IOG	3	4	1.0	0.0	1.1371837243806935	1
1010	IOG	3	4	1.0	0.0	0.07048914950795165	1
1011	IOG	3	4	1.0	0.0	0.1920791388798363	1
1012	IOG	3	4	1.0	0.0	0.02861346332824539	1
1013	IOG	3	4	1.0	0.0	0.026313744401359154	1
1014	IOG	3	4	1.0	0.0	0.007944107288685056	1
1015	IOG	3	4	1.0	0.0	0.23688886809372522	1
1016	IOG	3	4	1.0	0.0	0.6677515877113906	1
1017	IOG	3	4	1.0	0.0	0.10663746495286999	1
1018	IOG	3	4	1.0	0.0	0.08933537219083543	1
1019	IOG	3	4	1.0	0.0	0.13725361240934789	1
1020	IOG	3	4	1.0	0.0	0.5258122141963619	1
1021	IOG	3	4	1.0	0.0	0.5375943508304019	1
1022	IOG	3	4	1.0	0.0	0.4949391204183643	1
1023	IOG	3	4	1.0	0.0	0.043227327396355306	1
1024	IOG	3	4	1.0	0.0	0.1736718970351032	1
1025	IOG	3	4	1.0	0.0	0.23143509307733628	1
1026	IOG	3	4	1.0	0.0	0.1777185519037245	1
1027	IOG	3	4	1.0	0.0	0.1276488242712137	1
1028	IOG	3	4	1.0	0.0	0.3117776799849947	1
1029	IOG	3	4	1.0	0.0	0.03253452255735374	1
1030	IOG	3	4	1.0	0.0	0.036575038068758524	1
1031	IOG	3	4	1.0	0.0	0.4389440657746831	1
1032	IOG	3	4	1.0	0.0	0.5904639839212913	1
1033	IOG	3	4	1.0	0.0	0.04606395383900143	1
1034	IOG	3	4	1.0	0.0	0.6311192324705196	1
1035	IOG	3	4	1.0	0.0	0.12015509629104851	1
1036	IOG	3	4	1.0	0.0	0.23456175766972362	1
1037	IOG	3	4	1.0	0.0	0.7724917928144441	1
1038	IOG	3	4	1.0	0.0	0.04350971378478074	1
1039	IOG	3	4	1.0	0.0	1.2036110113542777	1
1040	IOG	3	4	1.0	0.0	0.48160974266359313	1
1041	IOG	3	4	1.0	0.0	0.07267237662547688	1
1042	IOG	3	4	1.0	0.0	0.11294321547185701	1
1043	IOG	3	4	1.0	0.0	0.04263245101440784	1
1044	IOG	3	4	1.0	0.0	0.16153192934585056	1
1045	IOG	3	4	1.0	0.0	0.17517242055731552	1
1046	IOG	3	4	1.0	0.0	0.07721750176997356	1
1047	IOG	3	4	1.0	0.0	0.534153026446847	1
1048	IOG	3	4	1.0	0.0	0.6719175759875281	1
1049	IOG	3	4	1.0	0.0	0.15010162942586788	1
1050	IOG	3	4	1.0	0.0	0.048553602425431795	1
1051	IOG	3	4	1.0	0.0	0.11563884162841673	1
1052	IOG	3	4	1.0	0.0	0.23145020252381876	1
1053	IOG	3	4	1.0	0.0	0.2731097437834434	1
1054	IOG	3	4	1.0	0.0	0.16275835112760828	1
1055	IOG	3	4	1.0	0.0	0.14167376953694968	1
1056	IOG	3	4	1.0	0.0	0.13319402392763194	1
1057	IOG	3	4	1.0	0.0	0.054480274853638745	1
1058	IOG	3	4	1.0	0.0	0.03336697464510351	1
1059	IOG	3	4	1.0	0.0	0.07691578028138411	1
1060	IOG	3	4	1.0	0.0	1.7408882753681358	1
1061	IOG	3	4	1.0	0.0	1.3881776223105187	1
1062	IOG	3	4	1.0	0.0	0.19075477134924199	1
1063	IOG	3	4	1.0	0.0	7.764414232720666	1
1064	IOG	3	4	1.0	0.0	0.40848162181292175	1
1065	IOG	3	4	1.0	0.0	0.9676979669173316	1
1066	IOG	3	4	1.0	0.0	1.32534174783783	1
1067	IOG	3	4	1.0	0.0	0.026535059617763708	1
1068	IOG	3	4	1.0	0.0	0.05604467522451328	1
1069	IOG	3	4	1.0	0.0	0.4491379480904019	1
1070	IOG	3	4	1.0	0.0	0.03685669828896302	1
1071	IOG	3	4	1.0	0.0	0.10288913747481188	1
1072	IOG	3	4	1.0	0.0	0.13385366183790204	1
1073	IOG	3	4	1.0	0.0	0.09746658592747641	1
1074	IOG	3	4	1.0	0.0	0.3100262741521515	1
1075	IOG	3	4	1.0	0.0	0.43528198766753734	1
1076	IOG	3	4	1.0	0.0	0.057773688413332566	1
1077	IOG	3	4	1.0	0.0	0.32749115871413836	1
1078	IOG	3	4	1.0	0.0	0.21710596370791937	1
1079	IOG	3	4	1.0	0.0	0.13151802986616662	1
1080	IOG	3	4	1.0	0.0	0.02022858131049173	1
1081	IOG	3	4	1.0	0.0	0.12269565530198294	1
1082	IOG	3	4	1.0	0.0	0.07087926694858665	1
1083	IOG	3	4	1.0	0.0	0.023053796997706884	1
1084	IOG	3	4	1.0	0.0	0.15247002143583985	1
1085	IOG	3	4	1.0	0.0	3.309442669732471	1
1086	IOG	3	4	1.0	0.0	0.23301430126377826	1
1087	IOG	3	4	1.0	0.0	0.05336899585678956	1
1088	IOG	3	4	1.0	0.0	0.8666519681438807	1
1089	IOG	3	4	1.0	0.0	0.7789182094842311	1
1090	IOG	3	4	1.0	0.0	0.43199048767940584	1
1091	IOG	3	4	1.0	0.0	0.02042709079458374	1
1092	IOG	3	4	1.0	0.0	0.6108983889833091	1
1093	IOG	3	4	1.0	0.0	0.46355353512321673	1
1094	IOG	3	4	1.0	0.0	2.2580741410935907	1
1095	IOG	3	4	1.0	0.0	0.6389784230709694	1
1096	IOG	3	4	1.0	0.0	0.08732270458942479	1
1097	IOG	3	4	1.0	0.0	0.007379015859104742	1
1098	IOG	3	4	1.0	0.0	0.16518087211168572	1
1099	IOG	3	4	1.0	0.0	0.15434301957522484	1
1100	IOG	3	4	1.0	0.0	0.7724950821597398	1
1101	IOG	3	4	1.0	0.0	0.21378860796382118	1
1102	IOG	3	4	1.0	0.0	0.05942249863969519	1
1103	IOG	3	4	1.0	0.0	0.09240646835010911	1
1104	IOG	3	4	1.0	0.0	0.7161986267804766	1
1105	IOG	3	4	1.0	0.0	0.15825825029185167	1
1106	IOG	3	4	1.0	0.0	0.018693205883188013	1
1107	IOG	3	4	1.0	0.0	0.6855439058926247	1
1108	IOG	3	4	1.0	0.0	0.09813593065528164	1
1109	IOG	3	4	1.0	0.0	0.5308636573465007	1
1110	IOG	3	4	1.0	0.0	0.821083341726283	1
1111	IOG	3	4	1.0	0.0	0.432030791854783	1
1112	IOG	3	4	1.0	0.0	0.09057763739287181	1
1113	IOG	3	4	1.0	0.0	0.09394288043767844	1
1114	IOG	3	4	1.0	0.0	0.10298158476279932	1
1115	IOG	3	4	1.0	0.0	0.20094294136184168	1
1116	IOG	3	4	1.0	0.0	0.35342419314252743	1
1117	IOG	3	4	1.0	0.0	0.056917547519985304	1
1118	IOG	3	4	1.0	0.0	0.17067645456561967	1
1119	IOG	3	4	1.0	0.0	0.6158406597228001	1
1120	IOG	3	4	1.0	0.0	1.7562159262729853	1
1121	IOG	3	4	1.0	0.0	0.2599751361478594	1
1122	IOG	3	4	1.0	0.0	0.08769279424628884	1
1123	IOG	3	4	1.0	0.0	0.07378805945651996	1
1124	IOG	3	4	1.0	0.0	0.3047011763243307	1
1125	IOG	3	4	1.0	0.0	0.20713035551296827	1
1126	IOG	3	4	1.0	0.0	0.05859825660523743	1
1127	IOG	3	4	1.0	0.0	0.04730818228123149	1
1128	IOG	3	4	1.0	0.0	0.01271226468026296	1
1129	IOG	3	4	1.0	0.0	0.1823999251767338	1
1130	IOG	3	4	1.0	0.0	2.487493124007865	1
1131	IOG	3	4	1.0	0.0	0.20615541847960084	1
1132	IOG	3	4	1.0	0.0	0.44464878342876607	1
1133	IOG	3	4	1.0	0.0	0.1486937917745935	1
1134	IOG	3	4	1.0	0.0	0.13047333982952267	1
1135	IOG	3	4	1.0	0.0	0.26689700147624945	1
1136	IOG	3	4	1.0	0.0	0.5886869616809995	1
1137	IOG	3	4	1.0	0.0	2.1886131880850535	1
1138	IOG	3	4	1.0	0.0	0.03196160055605558	1
1139	IOG	3	4	1.0	0.0	0.12197333873527473	1
1140	IOG	3	4	1.0	0.0	0.26565316148352314	1
1141	IOG	3	4	1.0	0.0	0.30900648423721916	1
1142	IOG	3	4	1.0	0.0	0.18253700660348912	1
1143	IOG	3	4	1.0	0.0	0.11618443069065607	1
1144	IOG	3	4	1.0	0.0	0.1367843029800444	1
1145	IOG	3	4	1.0	0.0	0.23597763807349573	1
1146	IOG	3	4	1.0	0.0	0.2666101946070862	1
1147	IOG	3	4	1.0	0.0	0.14228037974393729	1
1148	IOG	3	4	1.0	0.0	0.11569694271280499	1
1149	IOG	3	4	1.0	0.0	0.05750012610184529	1
1150	IOG	3	4	1.0	0.0	0.06570684353484964	1
1151	IOG	3	4	1.0	0.0	0.4032493878852943	1
1152	IOG	3	4	1.0	0.0	0.38959503921054084	1
1153	IOG	3	4	1.0	0.0	0.40021006913917356	1
1154	IOG	3	4	1.0	0.0	0.5901366067889978	1
1155	IOG	3	4	1.0	0.0	0.1228938685454158	1
1156	IOG	3	4	1.0	0.0	0.10880021674374868	1
1157	IOG	3	4	1.0	0.0	0.03304760544395393	1
1158	IOG	3	4	1.0	0.0	0.7846875389976722	1
1159	IOG	3	4	1.0	0.0	52.66843804750998	1
1160	IOG	3	4	1.0	0.0	0.02584488247661563	1
1161	IOG	3	4	1.0	0.0	0.31428429161413235	1
1162	IOG	3	4	1.0	0.0	0.5413497828573074	1
1163	IOG	3	4	1.0	0.0	0.013371749276413193	1
1164	IOG	3	4	1.0	0.0	0.693112711008307	1
1165	IOG	3	4	1.0	0.0	1.5142319267518538	1
1166	IOG	3	4	1.0	0.0	0.09540720801423308	1
1167	IOG	3	4	1.0	0.0	0.014555196048540955	1
1168	IOG	3	4	1.0	0.0	0.10500640812551873	1
1169	IOG	3	4	1.0	0.0	0.483409184704169	1
1170	IOG	3	4	1.0	0.0	0.020789298681215335	1
1171	IOG	3	4	1.0	0.0	0.25965917008281764	1
1172	IOG	3	4	1.0	0.0	2.7161577650240636	1
1173	IOG	3	4	1.0	0.0	0.012533172988698778	1
1174	IOG	3	4	1.0	0.0	0.23246114626191702	1
1175	IOG	3	4	1.0	0.0	0.023894223450013328	1
1176	IOG	3	4	1.0	0.0	0.44204445293542166	1
1177	IOG	3	4	1.0	0.0	0.7140162981972287	1
1178	IOG	3	4	1.0	0.0	0.1591023234968832	1
1179	IOG	3	4	1.0	0.0	0.4724594427937512	1
1180	IOG	3	4	1.0	0.0	0.031932951278867375	1
1181	IOG	3	4	1.0	0.0	0.5405196619259154	1
1182	IOG	3	4	1.0	0.0	16.326732630604766	1
1183	IOG	3	4	1.0	0.0	0.07696026584077989	1
1184	IOG	3	4	1.0	0.0	0.27550837684881635	1
1185	IOG	3	4	1.0	0.0	0.08167749459308735	1
1186	IOG	3	4	1.0	0.0	0.019080340134114963	1
1187	IOG	3	4	1.0	0.0	0.19355854010471135	1
1188	IOG	3	4	1.0	0.0	0.24951907244436028	1
1189	IOG	3	4	1.0	0.0	0.12613291819377834	1
1190	IOG	3	4	1.0	0.0	0.061882645830872565	1
1191	IOG	3	4	1.0	0.0	0.7116702128300562	1
1192	IOG	3	4	1.0	0.0	4.441977596945218	1
1193	IOG	3	4	1.0	0.0	0.2599308417143277	1
1194	IOG	3	4	1.0	0.0	0.3525368209826834	1
1195	IOG	3	4	1.0	0.0	0.06904789087845856	1
1196	IOG	3	4	1.0	0.0	0.00987576672733537	1
1197	IOG	3	4	1.0	0.0	0.008818434288064437	1
1198	IOG	3	4	1.0	0.0	0.038569835115889434	1
1199	IOG	3	4	1.0	0.0	0.04557060238491194	1
1200	IOG	3	4	1.0	0.0	0.11984606485715377	1
1201	IOG	3	4	1.0	0.0	250.18779971745894	1
1202	IOG	3	4	1.0	0.0	0.20979012548117087	1
1203	IOG	3	4	1.0	0.0	0.19832391261117643	1
1204	IOG	3	4	1.0	0.0	0.3947724248070713	1
1205	IOG	3	4	1.0	0.0	0.6202927154224377	1
1206	IOG	3	4	1.0	0.0	0.1118269921541579	1
1207	IOG	3	4	1.0	0.0	0.034831282349519016	1
1208	IOG	3	4	1.0	0.0	0.012852641788826173	1
1209	IOG	3	4	1.0	0.0	0.3714930875281066	1
1210	IOG	3	4	1.0	0.0	0.12114034920631793	1
1211	IOG	3	4	1.0	0.0	0.28938808003102845	1
1212	IOG	3	4	1.0	0.0	0.06383441400886244	1
1213	IOG	3	4	1.0	0.0	0.18626835276675402	1
1214	IOG	3	4	1.0	0.0	0.16278061449518616	1
1215	IOG	3	4	1.0	0.0	4.812851579264171	1
1216	IOG	3	4	1.0	0.0	0.54170479126002	1
1217	IOG	3	4	1.0	0.0	0.02246664310709546	1
1218	IOG	3	4	1.0	0.0	0.057786738129623455	1
1219	IOG	3	4	1.0	0.0	0.6486020534288928	1
1220	IOG	3	4	1.0	0.0	0.04625895149755625	1
1221	IOG	3	4	1.0	0.0	0.18796815720022217	1
1222	IOG	3	4	1.0	0.0	0.20653386837171595	1
1223	IOG	3	4	1.0	0.0	0.3157024137418405	1
1224	IOG	3	4	1.0	0.0	0.08343663054128349	1
1225	IOG	3	4	1.0	0.0	0.07269632442494736	1
1226	IOG	3	4	1.0	0.0	0.12015646525315728	1
1227	IOG	3	4	1.0	0.0	1.2152563670875853	1
1228	IOG	3	4	1.0	0.0	0.0171220002005363	1
1229	IOG	3	4	1.0	0.0	0.021906022528041028	1
1230	IOG	3	4	1.0	0.0	0.09303215208843796	1
1231	IOG	3	4	1.0	0.0	1.0238175651016133	1
1232	IOG	3	4	1.0	0.0	0.3493852559620808	1
1233	IOG	3	4	1.0	0.0	0.24426498086243303	1
1234	IOG	3	4	1.0	0.0	0.37227684036574943	1
1235	IOG	3	4	1.0	0.0	0.12909268258412152	1
1236	IOG	3	4	1.0	0.0	0.4713625864686531	1
1237	IOG	3	4	1.0	0.0	0.21956294442581153	1
1238	IOG	3	4	1.0	0.0	0.06818766867315784	1
1239	IOG	3	4	1.0	0.0	2.1170360562426818	1
1240	IOG	3	4	1.0	0.0	0.0996010323420703	1
1241	IOG	3	4	1.0	0.0	0.047427790648226296	1
1242	IOG	3	4	1.0	0.0	0.3971759777420273	1
1243	IOG	3	4	1.0	0.0	0.044923173538846436	1
1244	IOG	3	4	1.0	0.0	0.14439471349362826	1
1245	IOG	3	4	1.0	0.0	0.8869012151187106	1
1246	IOG	3	4	1.0	0.0	0.004674971092798816	1
1247	IOG	3	4	1.0	0.0	0.5075499105626216	1
1248	IOG	3	4	1.0	0.0	0.04258485089997028	1
1249	IOG	3	4	1.0	0.0	0.4100680569302154	1
1250	IOG	3	4	1.0	0.0	0.2111606799265453	1
1251	IOG	3	4	1.0	0.0	0.20001006826246548	1
1252	IOG	3	4	1.0	0.0	0.13602231188261935	1
1253	IOG	3	4	1.0	0.0	32.374009968535525	1
1254	IOG	3	4	1.0	0.0	0.5007757872012945	1
1255	IOG	3	4	1.0	0.0	0.595469132029825	1
1256	IOG	3	4	1.0	0.0	1.1666610195153286	1
1257	IOG	3	4	1.0	0.0	0.5848666038681354	1
1258	IOG	3	4	1.0	0.0	0.07273829762402982	1
1259	IOG	3	4	1.0	0.0	0.09637021330984294	1
1260	IOG	3	4	1.0	0.0	0.26243391065310334	1
1261	IOG	3	4	1.0	0.0	0.17314255121947375	1
1262	IOG	3	4	1.0	0.0	0.058107852970371715	1
1263	IOG	3	4	1.0	0.0	0.2501595154132907	1
1264	IOG	3	4	1.0	0.0	0.7882092296568382	1
1265	IOG	3	4	1.0	0.0	0.25383481622675974	1
1266	IOG	3	4	1.0	0.0	0.3492925912821819	1
1267	IOG	3	4	1.0	0.0	1.3371644593477643	1
1268	IOG	3	4	1.0	0.0	0.024291073783099474	1
1269	IOG	3	4	1.0	0.0	0.23163274142727813	1
1270	IOG	3	4	1.0	0.0	0.018169243924758497	1
1271	IOG	3	4	1.0	0.0	0.08880471785118715	1
1272	IOG	3	4	1.0	0.0	0.2214656280989034	1
1273	IOG	3	4	1.0	0.0	0.36083284561324486	1
1274	IOG	3	4	1.0	0.0	0.2039573234961216	1
1275	IOG	3	4	1.0	0.0	0.27975649763600324	1
1276	IOG	3	4	1.0	0.0	0.335029053297914	1
1277	IOG	3	4	1.0	0.0	0.06456826952281616	1
1278	IOG	3	4	1.0	0.0	1.341643105714394	1
1279	IOG	3	4	1.0	0.0	1.1307254088702208	1
1280	IOG	3	4	1.0	0.0	0.9699439563770971	1
1281	IOG	3	4	1.0	0.0	0.11554681960410146	1
1282	IOG	3	4	1.0	0.0	0.14786172052750368	1
1283	IOG	3	4	1.0	0.0	0.12940751846826695	1
1284	IOG	3	4	1.0	0.0	0.28432549687792613	1
1285	IOG	3	4	1.0	0.0	0.8781748226736951	1
1286	IOG	3	4	1.0	0.0	0.03915402611961799	1
1287	IOG	3	4	1.0	0.0	0.41081269308523993	1
1288	IOG	3	4	1.0	0.0	0.01862467133326862	1
1289	IOG	3	4	1.0	0.0	0.018123557353438	1
1290	IOG	3	4	1.0	0.0	0.5307251075706889	1
1291	IOG	3	4	1.0	0.0	12.60493703481112	1
1292	IOG	3	4	1.0	0.0	0.7563289878679468	1
1293	IOG	3	4	1.0	0.0	0.14748879642241777	1
1294	IOG	3	4	1.0	0.0	0.0662563252079812	1
1295	IOG	3	4	1.0	0.0	0.9715812432869425	1
1296	IOG	3	4	1.0	0.0	0.36428986734748403	1
1297	IOG	3	4	1.0	0.0	0.023969399222498546	1
1298	IOG	3	4	1.0	0.0	2.027269442351886	1
1299	IOG	3	4	1.0	0.0	0.3188637229652005	1
1300	IOG	3	4	1.0	0.0	0.0349063471497255	1
1301	IOG	3	4	1.0	0.0	0.28414981766690767	1
1302	IOG	3	4	1.0	0.0	1.952287521448917	1
1303	IOG	3	4	1.0	0.0	0.20920027743823316	1
1304	IOG	3	4	1.0	0.0	0.2990765645632586	1
1305	IOG	3	4	1.0	0.0	0.017949691954791184	1
1306	IOG	3	4	1.0	0.0	0.04984894368161678	1
1307	IOG	3	4	1.0	0.0	0.5975146917052445	1
1308	IOG	3	4	1.0	0.0	0.17675617437430696	1
1309	IOG	3	4	1.0	0.0	0.2445167729160494	1
1310	IOG	3	4	1.0	0.0	0.07130979393481902	1
1311	IOG	3	4	1.0	0.0	0.37125864215031745	1
1312	IOG	3	4	1.0	0.0	0.7572372059716961	1
1313	IOG	3	4	1.0	0.0	0.16115927213918513	1
1314	IOG	3	4	1.0	0.0	0.07341461148265645	1
1315	IOG	3	4	1.0	0.0	3.6173306503322906	1
1316	IOG	3	4	1.0	0.0	0.7117492215615564	1
1317	IOG	3	4	1.0	0.0	3.9883057784666414	1
1318	IOG	3	4	1.0	0.0	0.10245652595683322	1
1319	IOG	3	4	1.0	0.0	0.12048704735100331	1
1320	IOG	3	4	1.0	0.0	0.16952167863252396	1
1321	IOG	3	4	1.0	0.0	0.19631163567173693	1
1322	IOG	3	4	1.0	0.0	0.22293799082806665	1
1323	IOG	3	4	1.0	0.0	0.03400681059843892	1
1324	IOG	3	4	1.0	0.0	7.79575573067605	1
1325	IOG	3	4	1.0	0.0	1.526054870064885	1
1326	IOG	3	4	1.0	0.0	0.14013044970019087	1
1327	IOG	3	4	1.0	0.0	0.1444824501810466	1
1328	IOG	3	4	1.0	0.0	0.030108616459122287	1
1329	IOG	3	4	1.0	0.0	0.39681797726880863	1
1330	IOG	3	4	1.0	0.0	0.5731696812960312	1
1331	IOG	3	4	1.0	0.0	0.14845966066597277	1
1332	IOG	3	4	1.0	0.0	0.21962589810455888	1
1333	IOG	3	4	1.0	0.0	0.057145296161056736	1
1334	IOG	3	4	1.0	0.0	0.5107589920615944	1
1335	IOG	3	4	1.0	0.0	0.6948316558349157	1
1336	IOG	3	4	1.0	0.0	0.12185045334124908	1
1337	IOG	3	4	1.0	0.0	0.4493116370178589	1
1338	IOG	3	4	1.0	0.0	0.5123324185254421	1
1339	IOG	3	4	1.0	0.0	18.093614145397282	1
1340	IOG	3	4	1.0	0.0	5.252614580807308e+33	1
1341	IOG	3	4	1.0	0.0	4.407810640066217	1
1342	IOG	3	4	1.0	0.0	0.10275894288975003	1
1343	IOG	3	4	1.0	0.0	0.38697166400301064	1
1344	IOG	3	4	1.0	0.0	13.679990589717244	1
1345	IOG	3	4	1.0	0.0	0.3649292825886501	1
1346	IOG	3	4	1.0	0.0	0.1345377739688128	1
1347	IOG	3	4	1.0	0.0	0.30041644081473073	1
1348	IOG	3	4	1.0	0.0	0.3606880494334265	1
1349	IOG	3	4	1.0	0.0	0.10179349658619487	1
1350	IOG	3	4	1.0	0.0	0.7627394855226258	1
1351	IOG	3	4	1.0	0.0	0.6894323333614215	1
1352	IOG	3	4	1.0	0.0	0.4208064142445568	1
1353	IOG	3	4	1.0	0.0	0.029515414321968865	1
1354	IOG	3	4	1.0	0.0	0.4195546336244145	1
1355	IOG	3	4	1.0	0.0	0.16511444402005818	1
1356	IOG	3	4	1.0	0.0	0.024814280024313663	1
1357	IOG	3	4	1.0	0.0	0.15734269229673745	1
1358	IOG	3	4	1.0	0.0	0.6352209346871192	1
1359	IOG	3	4	1.0	0.0	0.15727549265795052	1
1360	IOG	3	4	1.0	0.0	0.33340714310452113	1
1361	IOG	3	4	1.0	0.0	0.12874085208770225	1
1362	IOG	3	4	1.0	0.0	0.06244426517913301	1
1363	IOG	3	4	1.0	0.0	0.16408884776178215	1
1364	IOG	3	4	1.0	0.0	0.021216629034573664	1
1365	IOG	3	4	1.0	0.0	0.6545511132024733	1
1366	IOG	3	4	1.0	0.0	0.10390933701125604	1
1367	IOG	3	4	1.0	0.0	0.3204284999052402	1
1368	IOG	3	4	1.0	0.0	0.7797233766244114	1
1369	IOG	3	4	1.0	0.0	0.28688907734117847	1
1370	IOG	3	4	1.0	0.0	0.05602043875159998	1
1371	IOG	3	4	1.0	0.0	0.27738433921687555	1
1372	IOG	3	4	1.0	0.0	0.006590138004316303	1
1373	IOG	3	4	1.0	0.0	0.3063578417620883	1
1374	IOG	3	4	1.0	0.0	0.025275176625167175	1
1375	IOG	3	4	1.0	0.0	0.26893447546576493	1
1376	IOG	3	4	1.0	0.0	0.0972861212856421	1
1377	IOG	3	4	1.0	0.0	0.06259108390511453	1
1378	IOG	3	4	1.0	0.0	1.3594521379460922	1
1379	IOG	3	4	1.0	0.0	0.02030891881810038	1
1380	IOG	3	4	1.0	0.0	19.224675985373164	1
1381	IOG	3	4	1.0	0.0	0.10331500740368953	1
1382	IOG	3	4	1.0	0.0	0.12931246477577954	1
1383	IOG	3	4	1.0	0.0	0.09650072173374279	1
1384	IOG	3	4	1.0	0.0	0.08571547481567272	1
1385	IOG	3	4	1.0	0.0	0.010572877073680043	1
1386	IOG	3	4	1.0	0.0	0.3251355977181345	1
1387	IOG	3	4	1.0	0.0	0.09446384083222491	1
1388	IOG	3	4	1.0	0.0	0.20060568229964068	1
1389	IOG	3	4	1.0	0.0	0.4156970826366493	1
1390	IOG	3	4	1.0	0.0	0.0117126283822199	1
1391	IOG	3	4	1.0	0.0	0.3050826127356858	1
1392	IOG	3	4	1.0	0.0	0.039495936607563176	1
1393	IOG	3	4	1.0	0.0	0.44324482882749583	1
1394	IOG	3	4	1.0	0.0	0.02194800007269818	1
1395	IOG	3	4	1.0	0.0	11.839854238310874	1
1396	IOG	3	4	1.0	0.0	0.2886998030114296	1
1397	IOG	3	4	1.0	0.0	0.8454059926883305	1
1398	IOG	3	4	1.0	0.0	0.17428299725226207	1
1399	IOG	3	4	1.0	0.0	0.946036232774814	1
1400	IOG	3	4	1.0	0.0	0.7967637109772445	1
1401	IOG	3	4	1.0	0.0	0.28855673248576436	1
1402	IOG	3	4	1.0	0.0	0.48890753821512994	1
1403	IOG	3	4	1.0	0.0	0.03239866593307564	1
1404	IOG	3	4	1.0	0.0	1.0389418067365497	1
1405	IOG	3	4	1.0	0.0	0.26107403334147583	1
1406	IOG	3	4	1.0	0.0	0.15774692725125983	1
1407	IOG	3	4	1.0	0.0	0.18101376312048006	1
1408	IOG	3	4	1.0	0.0	0.05234984229705893	1
1409	IOG	3	4	1.0	0.0	0.08223282868590986	1
1410	IOG	3	4	1.0	0.0	0.9716629326243589	1
1411	IOG	3	4	1.0	0.0	0.22214804232222798	1
1412	IOG	3	4	1.0	0.0	0.9035355091732733	1
1413	IOG	3	4	1.0	0.0	0.0313096119732914	1
1414	IOG	3	4	1.0	0.0	0.3391512186605447	1
1415	IOG	3	4	1.0	0.0	0.12853890305236568	1
1416	IOG	3	4	1.0	0.0	0.03608767112525582	1
1417	IOG	3	4	1.0	0.0	1.1543296306566924	1
1418	IOG	3	4	1.0	0.0	0.04507776680754367	1
1419	IOG	3	4	1.0	0.0	0.20666658831372306	1
1420	IOG	3	4	1.0	0.0	0.05339363448668125	1
1421	IOG	3	4	1.0	0.0	0.8266900655546856	1
1422	IOG	3	4	1.0	0.0	10.013580642453023	1
1423	IOG	3	4	1.0	0.0	0.004016527423581702	1
1424	IOG	3	4	1.0	0.0	0.03138869763756279	1
1425	IOG	3	4	1.0	0.0	0.32532858886647753	1
1426	IOG	3	4	1.0	0.0	0.20709614819908934	1
1427	IOG	3	4	1.0	0.0	0.42030494353233117	1
1428	IOG	3	4	1.0	0.0	0.007580451693540294	1
1429	IOG	3	4	1.0	0.0	0.1008687675317024	1
1430	IOG	3	4	1.0	0.0	0.05770308157796811	1
1431	IOG	3	4	1.0	0.0	0.07966881268390245	1
1432	IOG	3	4	1.0	0.0	0.12533528596177976	1
1433	IOG	3	4	1.0	0.0	0.04076774037715572	1
1434	IOG	3	4	1.0	0.0	1.5542934827189026	1
1435	IOG	3	4	1.0	0.0	1.0952061096918406	1
1436	IOG	3	4	1.0	0.0	0.01752803772705279	1
1437	IOG	3	4	1.0	0.0	0.07450198752724954	1
1438	IOG	3	4	1.0	0.0	0.6023999059176266	1
1439	IOG	3	4	1.0	0.0	0.16585899799263962	1
1440	IOG	3	4	1.0	0.0	0.907751077432027	1
1441	IOG	3	4	1.0	0.0	1.1935622967135449	1
1442	IOG	3	4	1.0	0.0	0.12413010460821013	1
1443	IOG	3	4	1.0	0.0	0.9071699911450873	1
1444	IOG	3	4	1.0	0.0	1.641816702562188	1
1445	IOG	3	4	1.0	0.0	0.6903529767138356	1
1446	IOG	3	4	1.0	0.0	0.03722451051072191	1
1447	IOG	3	4	1.0	0.0	0.41705179703759065	1
1448	IOG	3	4	1.0	0.0	0.02289106713984526	1
1449	IOG	3	4	1.0	0.0	0.144607202468857	1
1450	IOG	3	4	1.0	0.0	0.3714180522918209	1
1451	IOG	3	4	1.0	0.0	0.25799104982238596	1
1452	IOG	3	4	1.0	0.0	0.8102607379874489	1
1453	IOG	3	4	1.0	0.0	0.18162193377506636	1
1454	IOG	3	4	1.0	0.0	0.5563535704292415	1
1455	IOG	3	4	1.0	0.0	0.3311106854152095	1
1456	IOG	3	4	1.0	0.0	0.27912396947791085	1
1457	IOG	3	4	1.0	0.0	1.1134948835848242	1
1458	IOG	3	4	1.0	0.0	0.027722455055398807	1
1459	IOG	3	4	1.0	0.0	0.6892067329506775	1
1460	IOG	3	4	1.0	0.0	0.13636008866422467	1
1461	IOG	3	4	1.0	0.0	0.35409444911172117	1
1462	IOG	3	4	1.0	0.0	0.1378746307759645	1
1463	IOG	3	4	1.0	0.0	0.2781354566722734	1
1464	IOG	3	4	1.0	0.0	0.032688802958753274	1
1465	IOG	3	4	1.0	0.0	0.4075877892583506	1
1466	IOG	3	4	1.0	0.0	0.266059825904879	1
1467	IOG	3	4	1.0	0.0	0.8345832958077624	1
1468	IOG	3	4	1.0	0.0	0.1221995620277696	1
1469	IOG	3	4	1.0	0.0	0.07936387423792844	1
1470	IOG	3	4	1.0	0.0	0.046130227806035866	1
1471	IOG	3	4	1.0	0.0	0.17568741340328273	1
1472	IOG	3	4	1.0	0.0	0.38288383065621384	1
1473	IOG	3	4	1.0	0.0	0.1937734984987125	1
1474	IOG	3	4	1.0	0.0	0.12040890654798761	1
1475	IOG	3	4	1.0	0.0	0.07736407366949952	1
1476	IOG	3	4	1.0	0.0	0.04924791960419198	1
1477	IOG	3	4	1.0	0.0	0.14123108184359046	1
1478	IOG	3	4	1.0	0.0	0.27637393059740917	1
1479	IOG	3	4	1.0	0.0	0.1316917830584887	1
1480	IOG	3	4	1.0	0.0	0.7936326474283322	1
1481	IOG	3	4	1.0	0.0	0.420252427100823	1
1482	IOG	3	4	1.0	0.0	0.7448066713664727	1
1483	IOG	3	4	1.0	0.0	0.0650283054128531	1
1484	IOG	3	4	1.0	0.0	0.032470599093355215	1
1485	IOG	3	4	1.0	0.0	0.4715858722651312	1
1486	IOG	3	4	1.0	0.0	0.9033470744903185	1
1487	IOG	3	4	1.0	0.0	13.603705408441556	1
1488	IOG	3	4	1.0	0.0	0.03361583613800933	1
1489	IOG	3	4	1.0	0.0	0.0398304594329475	1
1490	IOG	3	4	1.0	0.0	0.6804322638874385	1
1491	IOG	3	4	1.0	0.0	0.11194981350415942	1
1492	IOG	3	4	1.0	0.0	0.3195246942035449	1
1493	IOG	3	4	1.0	0.0	0.1831581687449639	1
1494	IOG	3	4	1.0	0.0	0.414599785807784	1
1495	IOG	3	4	1.0	0.0	0.16628496183984282	1
1496	IOG	3	4	1.0	0.0	0.8040788255231066	1
1497	IOG	3	4	1.0	0.0	0.20070591423490403	1
1498	IOG	3	4	1.0	0.0	0.04732997872571772	1
1499	IOG	3	4	1.0	0.0	0.13715459421026288	1
1500	IOG	4	5	1.0	0.0	0.16720243421879613	1
1501	IOG	4	5	1.0	0.0	0.5679998292760866	1
1502	IOG	4	5	1.0	0.0	0.16974095247878396	1
1503	IOG	4	5	1.0	0.0	0.9303847621350951	1
1504	IOG	4	5	1.0	0.0	0.1306676433147354	1
1505	IOG	4	5	1.0	0.0	0.47304258565641344	1
1506	IOG	4	5	1.0	0.0	7.7547241137753185	1
1507	IOG	4	5	1.0	0.0	0.03360241150160457	1
1508	IOG	4	5	1.0	0.0	0.031240625848554436	1
1509	IOG	4	5	1.0	0.0	9.487419549951415	1
1510	IOG	4	5	1.0	0.0	0.25292466039800937	1
1511	IOG	4	5	1.0	0.0	0.04451954804465548	1
1512	IOG	4	5	1.0	0.0	0.031777847681974	1
1513	IOG	4	5	1.0	0.0	0.021591367177715995	1
1514	IOG	4	5	1.0	0.0	0.01760258500935901	1
1515	IOG	4	5	1.0	0.0	0.05907720963072967	1
1516	IOG	4	5	1.0	0.0	0.1562860653115136	1
1517	IOG	4	5	1.0	0.0	0.1469148492563484	1
1518	IOG	4	5	1.0	0.0	0.07965635080023868	1
1519	IOG	4	5	1.0	0.0	0.24730139923146605	1
1520	IOG	4	5	1.0	0.0	0.4932351654042467	1
1521	IOG	4	5	1.0	0.0	0.32828846553434976	1
1522	IOG	4	5	1.0	0.0	0.6833614732928636	1
1523	IOG	4	5	1.0	0.0	0.04276172418023819	1
1524	IOG	4	5	1.0	0.0	0.2132861471892119	1
1525	IOG	4	5	1.0	0.0	0.3737128227900127	1
1526	IOG	4	5	1.0	0.0	0.5462914917964407	1
1527	IOG	4	5	1.0	0.0	0.12946500106650044	1
1528	IOG	4	5	1.0	0.0	0.27584986653787846	1
1529	IOG	4	5	1.0	0.0	0.01167001937810274	1
1530	IOG	4	5	1.0	0.0	0.06285495397595903	1
1531	IOG	4	5	1.0	0.0	0.12250758876129228	1
1532	IOG	4	5	1.0	0.0	0.36462776229243204	1
1533	IOG	4	5	1.0	0.0	0.013377927701850551	1
1534	IOG	4	5	1.0	0.0	0.2234584526940498	1
1535	IOG	4	5	1.0	0.0	0.07489734988154602	1
1536	IOG	4	5	1.0	0.0	0.1278711404406456	1
1537	IOG	4	5	1.0	0.0	0.6458967478851534	1
1538	IOG	4	5	1.0	0.0	0.02678294606599814	1
1539	IOG	4	5	1.0	0.0	2.247055116011281	1
1540	IOG	4	5	1.0	0.0	0.19111207811564446	1
1541	IOG	4	5	1.0	0.0	0.12866048386554624	1
1542	IOG	4	5	1.0	0.0	0.02218061239908363	1
1543	IOG	4	5	1.0	0.0	0.077255195230273	1
1544	IOG	4	5	1.0	0.0	0.14092104418932963	1
1545	IOG	4	5	1.0	0.0	0.1540909314599271	1
1546	IOG	4	5	1.0	0.0	0.20444240663531918	1
1547	IOG	4	5	1.0	0.0	0.0892551783703785	1
1548	IOG	4	5	1.0	0.0	0.18043108372425853	1
1549	IOG	4	5	1.0	0.0	0.15478209386570527	1
1550	IOG	4	5	1.0	0.0	0.10413170093918374	1
1551	IOG	4	5	1.0	0.0	0.145446167554113	1
1552	IOG	4	5	1.0	0.0	0.16420967906313336	1
1553	IOG	4	5	1.0	0.0	1.0473939387579205	1
1554	IOG	4	5	1.0	0.0	0.22868336419113688	1
1555	IOG	4	5	1.0	0.0	0.23788111004508117	1
1556	IOG	4	5	1.0	0.0	0.14572402141179247	1
1557	IOG	4	5	1.0	0.0	0.036035333628434446	1
1558	IOG	4	5	1.0	0.0	0.019863348687635896	1
1559	IOG	4	5	1.0	0.0	0.0234646863945512	1
1560	IOG	4	5	1.0	0.0	0.2883423776326983	1
1561	IOG	4	5	1.0	0.0	0.9534267855170254	1
1562	IOG	4	5	1.0	0.0	0.20753185038968933	1
1563	IOG	4	5	1.0	0.0	0.6474155933816783	1
1564	IOG	4	5	1.0	0.0	0.4007241127686467	1
1565	IOG	4	5	1.0	0.0	1.181160787955731	1
1566	IOG	4	5	1.0	0.0	0.8947209020298083	1
1567	IOG	4	5	1.0	0.0	0.26056742624311496	1
1568	IOG	4	5	1.0	0.0	0.09357360128239538	1
1569	IOG	4	5	1.0	0.0	0.27008839219559916	1
1570	IOG	4	5	1.0	0.0	0.028886483818953264	1
1571	IOG	4	5	1.0	0.0	0.10849235736685038	1
1572	IOG	4	5	1.0	0.0	0.02265925706826681	1
1573	IOG	4	5	1.0	0.0	0.182120421367989	1
1574	IOG	4	5	1.0	0.0	0.40087156457234885	1
1575	IOG	4	5	1.0	0.0	0.2685727622082782	1
1576	IOG	4	5	1.0	0.0	0.08281248832975693	1
1577	IOG	4	5	1.0	0.0	0.29234446412014614	1
1578	IOG	4	5	1.0	0.0	0.17264869863700627	1
1579	IOG	4	5	1.0	0.0	0.08849824242291401	1
1580	IOG	4	5	1.0	0.0	0.013992261675347211	1
1581	IOG	4	5	1.0	0.0	0.06574430817323447	1
1582	IOG	4	5	1.0	0.0	0.04554891497825024	1
1583	IOG	4	5	1.0	0.0	0.012182727787888346	1
1584	IOG	4	5	1.0	0.0	0.054062228546016	1
1585	IOG	4	5	1.0	0.0	2.064533243283402	1
1586	IOG	4	5	1.0	0.0	0.14792900756803085	1
1587	IOG	4	5	1.0	0.0	0.0185172260253023	1
1588	IOG	4	5	1.0	0.0	0.32891135698067464	1
1589	IOG	4	5	1.0	0.0	0.12478634672090021	1
1590	IOG	4	5	1.0	0.0	0.622912138692282	1
1591	IOG	4	5	1.0	0.0	0.04375989679345897	1
1592	IOG	4	5	1.0	0.0	2.792655234028321	1
1593	IOG	4	5	1.0	0.0	0.6141381855268061	1
1594	IOG	4	5	1.0	0.0	1.3106395123162986	1
1595	IOG	4	5	1.0	0.0	0.513676841162156	1
1596	IOG	4	5	1.0	0.0	0.035678360933228306	1
1597	IOG	4	5	1.0	0.0	0.010120113606077672	1
1598	IOG	4	5	1.0	0.0	0.2499219538915104	1
1599	IOG	4	5	1.0	0.0	0.19022758504123197	1
1600	IOG	4	5	1.0	0.0	0.32992887679088667	1
1601	IOG	4	5	1.0	0.0	0.11935787735361131	1
1602	IOG	4	5	1.0	0.0	0.13835577097013707	1
1603	IOG	4	5	1.0	0.0	0.06424707287057414	1
1604	IOG	4	5	1.0	0.0	0.15251324211733297	1
1605	IOG	4	5	1.0	0.0	0.07265495352328294	1
1606	IOG	4	5	1.0	0.0	0.05891561796517722	1
1607	IOG	4	5	1.0	0.0	0.9720803787281443	1
1608	IOG	4	5	1.0	0.0	0.005679397789064939	1
1609	IOG	4	5	1.0	0.0	0.43929201234296683	1
1610	IOG	4	5	1.0	0.0	0.7872946659266129	1
1611	IOG	4	5	1.0	0.0	0.17449807675963808	1
1612	IOG	4	5	1.0	0.0	0.06895750488720492	1
1613	IOG	4	5	1.0	0.0	0.05945189634363133	1
1614	IOG	4	5	1.0	0.0	0.007859732956924862	1
1615	IOG	4	5	1.0	0.0	0.23046915223165385	1
1616	IOG	4	5	1.0	0.0	0.15473705462788995	1
1617	IOG	4	5	1.0	0.0	0.06603625749352622	1
1618	IOG	4	5	1.0	0.0	0.08968602200931616	1
1619	IOG	4	5	1.0	0.0	0.14109847684243207	1
1620	IOG	4	5	1.0	0.0	0.24617723498550484	1
1621	IOG	4	5	1.0	0.0	0.05882525058242443	1
1622	IOG	4	5	1.0	0.0	0.04710793306945446	1
1623	IOG	4	5	1.0	0.0	0.08640294901997495	1
1624	IOG	4	5	1.0	0.0	0.1948128552951586	1
1625	IOG	4	5	1.0	0.0	0.1654422215386443	1
1626	IOG	4	5	1.0	0.0	0.03692100318824394	1
1627	IOG	4	5	1.0	0.0	0.03027961830363353	1
1628	IOG	4	5	1.0	0.0	0.013377927701850634	1
1629	IOG	4	5	1.0	0.0	0.04993646478345567	1
1630	IOG	4	5	1.0	0.0	1.5697273996546903	1
1631	IOG	4	5	1.0	0.0	0.42567370273366045	1
1632	IOG	4	5	1.0	0.0	0.33379420706793866	1
1633	IOG	4	5	1.0	0.0	0.04384394422445535	1
1634	IOG	4	5	1.0	0.0	0.10751284240148143	1
1635	IOG	4	5	1.0	0.0	0.40415314935237223	1
1636	IOG	4	5	1.0	0.0	0.33767811100367406	1
1637	IOG	4	5	1.0	0.0	1.4604528659169564	1
1638	IOG	4	5	1.0	0.0	0.1277364075635181	1
1639	IOG	4	5	1.0	0.0	0.04261505820053742	1
1640	IOG	4	5	1.0	0.0	0.5081555792004364	1
1641	IOG	4	5	1.0	0.0	0.4206055443691667	1
1642	IOG	4	5	1.0	0.0	0.17679008870726795	1
1643	IOG	4	5	1.0	0.0	0.01927602900362339	1
1644	IOG	4	5	1.0	0.0	0.06788011786901074	1
1645	IOG	4	5	1.0	0.0	0.1908919014995393	1
1646	IOG	4	5	1.0	0.0	0.005285027382403383	1
1647	IOG	4	5	1.0	0.0	0.22194439421979104	1
1648	IOG	4	5	1.0	0.0	0.11436750990952997	1
1649	IOG	4	5	1.0	0.0	0.28167963759025283	1
1650	IOG	4	5	1.0	0.0	0.04324068907951699	1
1651	IOG	4	5	1.0	0.0	1.977226482524305	1
1652	IOG	4	5	1.0	0.0	0.559993128311277	1
1653	IOG	4	5	1.0	0.0	0.4937902403727726	1
1654	IOG	4	5	1.0	0.0	0.09636318254037657	1
1655	IOG	4	5	1.0	0.0	0.1559610741447019	1
1656	IOG	4	5	1.0	0.0	0.06417537475818026	1
1657	IOG	4	5	1.0	0.0	0.011983106474243454	1
1658	IOG	4	5	1.0	0.0	0.06275683030981631	1
1659	IOG	4	5	1.0	0.0	0.45300222760746855	1
1660	IOG	4	5	1.0	0.0	0.07712940998469509	1
1661	IOG	4	5	1.0	0.0	0.3151343427623103	1
1662	IOG	4	5	1.0	0.0	0.2968021866046195	1
1663	IOG	4	5	1.0	0.0	0.008223047045553959	1
1664	IOG	4	5	1.0	0.0	0.475936054628289	1
1665	IOG	4	5	1.0	0.0	1.7604971709508397	1
1666	IOG	4	5	1.0	0.0	0.0514409198425074	1
1667	IOG	4	5	1.0	0.0	0.0052231280791883135	1
1668	IOG	4	5	1.0	0.0	0.22588494436105785	1
1669	IOG	4	5	1.0	0.0	0.08924456922224681	1
1670	IOG	4	5	1.0	0.0	0.06284072430590254	1
1671	IOG	4	5	1.0	0.0	0.13161800473583268	1
1672	IOG	4	5	1.0	0.0	26.560434553550866	1
1673	IOG	4	5	1.0	0.0	0.02782372395965348	1
1674	IOG	4	5	1.0	0.0	0.035566950398929924	1
1675	IOG	4	5	1.0	0.0	0.025493578850291142	1
1676	IOG	4	5	1.0	0.0	0.43598029977392366	1
1677	IOG	4	5	1.0	0.0	0.5342674070475004	1
1678	IOG	4	5	1.0	0.0	0.08759083230085164	1
1679	IOG	4	5	1.0	0.0	0.32500296551443386	1
1680	IOG	4	5	1.0	0.0	0.06443481325007608	1
1681	IOG	4	5	1.0	0.0	0.6715005043501425	1
1682	IOG	4	5	1.0	0.0	1.022516684689824	1
1683	IOG	4	5	1.0	0.0	0.08923625603946513	1
1684	IOG	4	5	1.0	0.0	0.13188426086260385	1
1685	IOG	4	5	1.0	0.0	0.06491194539105835	1
1686	IOG	4	5	1.0	0.0	0.0640360039256111	1
1687	IOG	4	5	1.0	0.0	0.13580654247312654	1
1688	IOG	4	5	1.0	0.0	0.030435372715972558	1
1689	IOG	4	5	1.0	0.0	0.0923592234000617	1
1690	IOG	4	5	1.0	0.0	0.04949501172946844	1
1691	IOG	4	5	1.0	0.0	0.8456454753432776	1
1692	IOG	4	5	1.0	0.0	3.5291711220009376	1
1693	IOG	4	5	1.0	0.0	0.2275733432441331	1
1694	IOG	4	5	1.0	0.0	0.12032911874253899	1
1695	IOG	4	5	1.0	0.0	0.047443294850974455	1
1696	IOG	4	5	1.0	0.0	0.04857961519639971	1
1697	IOG	4	5	1.0	0.0	0.0051119453982991885	1
1698	IOG	4	5	1.0	0.0	0.5174185700260427	1
1699	IOG	4	5	1.0	0.0	0.05225418027841919	1
1700	IOG	4	5	1.0	0.0	0.10139188769802139	1
1701	IOG	4	5	1.0	0.0	1.6697337644329557	1
1702	IOG	4	5	1.0	0.0	0.16170226968574103	1
1703	IOG	4	5	1.0	0.0	0.05323907958505613	1
1704	IOG	4	5	1.0	0.0	0.5079300192420494	1
1705	IOG	4	5	1.0	0.0	0.15125589916032905	1
1706	IOG	4	5	1.0	0.0	0.1849352994427162	1
1707	IOG	4	5	1.0	0.0	0.03762563020055558	1
1708	IOG	4	5	1.0	0.0	0.012960641620844957	1
1709	IOG	4	5	1.0	0.0	0.30866562334379216	1
1710	IOG	4	5	1.0	0.0	0.1623422666097401	1
1711	IOG	4	5	1.0	0.0	0.09338953283582976	1
1712	IOG	4	5	1.0	0.0	0.06258209417391572	1
1713	IOG	4	5	1.0	0.0	0.06299710717112647	1
1714	IOG	4	5	1.0	0.0	0.5807459608985813	1
1715	IOG	4	5	1.0	0.0	4.3782308112876915	1
1716	IOG	4	5	1.0	0.0	0.22471167123416885	1
1717	IOG	4	5	1.0	0.0	0.027374537215092518	1
1718	IOG	4	5	1.0	0.0	0.04922756825628148	1
1719	IOG	4	5	1.0	0.0	0.19142934780960053	1
1720	IOG	4	5	1.0	0.0	0.09756330748175412	1
1721	IOG	4	5	1.0	0.0	0.15561383946739812	1
1722	IOG	4	5	1.0	0.0	0.1702091077514974	1
1723	IOG	4	5	1.0	0.0	0.17420403397141987	1
1724	IOG	4	5	1.0	0.0	0.2024429038876917	1
1725	IOG	4	5	1.0	0.0	0.08723235690153593	1
1726	IOG	4	5	1.0	0.0	0.16681441896484847	1
1727	IOG	4	5	1.0	0.0	0.12287763237622278	1
1728	IOG	4	5	1.0	0.0	0.051099125065024634	1
1729	IOG	4	5	1.0	0.0	0.007660643544656471	1
1730	IOG	4	5	1.0	0.0	0.053061243334035293	1
1731	IOG	4	5	1.0	0.0	0.03562516819285032	1
1732	IOG	4	5	1.0	0.0	0.4523716563872258	1
1733	IOG	4	5	1.0	0.0	0.7533105422999372	1
1734	IOG	4	5	1.0	0.0	0.8286164092088385	1
1735	IOG	4	5	1.0	0.0	0.10464491830886231	1
1736	IOG	4	5	1.0	0.0	0.3846173767303697	1
1737	IOG	4	5	1.0	0.0	0.25146625033272	1
1738	IOG	4	5	1.0	0.0	0.017057231842131034	1
1739	IOG	4	5	1.0	0.0	2.0244697765461175	1
1740	IOG	4	5	1.0	0.0	0.019240906960349136	1
1741	IOG	4	5	1.0	0.0	0.09849822263316205	1
1742	IOG	4	5	1.0	0.0	0.306939289971868	1
1743	IOG	4	5	1.0	0.0	0.019296588575043086	1
1744	IOG	4	5	1.0	0.0	0.07262887408780755	1
1745	IOG	4	5	1.0	0.0	0.18991911402582534	1
1746	IOG	4	5	1.0	0.0	0.016330252789617847	1
1747	IOG	4	5	1.0	0.0	0.19396886025977764	1
1748	IOG	4	5	1.0	0.0	0.15551271208673947	1
1749	IOG	4	5	1.0	0.0	0.07594046789489974	1
1750	IOG	4	5	1.0	0.0	0.29646398287044073	1
1751	IOG	4	5	1.0	0.0	0.180136603599861	1
1752	IOG	4	5	1.0	0.0	0.06633134379210182	1
1753	IOG	4	5	1.0	0.0	1.6474992451958244	1
1754	IOG	4	5	1.0	0.0	0.4093705979705378	1
1755	IOG	4	5	1.0	0.0	0.0028893310839180134	1
1756	IOG	4	5	1.0	0.0	1.567412891953408	1
1757	IOG	4	5	1.0	0.0	0.7843155377158931	1
1758	IOG	4	5	1.0	0.0	0.05213852485495775	1
1759	IOG	4	5	1.0	0.0	0.012843328470402721	1
1760	IOG	4	5	1.0	0.0	0.18689055525500328	1
1761	IOG	4	5	1.0	0.0	0.22133227871048397	1
1762	IOG	4	5	1.0	0.0	0.029915394580419617	1
1763	IOG	4	5	1.0	0.0	0.023636006578345952	1
1764	IOG	4	5	1.0	0.0	0.3534760785144454	1
1765	IOG	4	5	1.0	0.0	0.0788039942376095	1
1766	IOG	4	5	1.0	0.0	0.27926685195790624	1
1767	IOG	4	5	1.0	0.0	0.09457656277310142	1
1768	IOG	4	5	1.0	0.0	0.09571396462908392	1
1769	IOG	4	5	1.0	0.0	0.08422619666854606	1
1770	IOG	4	5	1.0	0.0	0.020170492805525988	1
1771	IOG	4	5	1.0	0.0	0.08915545598774186	1
1772	IOG	4	5	1.0	0.0	0.10710608894074117	1
1773	IOG	4	5	1.0	0.0	0.02893047013246991	1
1774	IOG	4	5	1.0	0.0	0.3077300053069699	1
1775	IOG	4	5	1.0	0.0	0.07839845520496078	1
1776	IOG	4	5	1.0	0.0	0.002274186149046935	1
1777	IOG	4	5	1.0	0.0	0.09675585993114572	1
1778	IOG	4	5	1.0	0.0	1.2202386518983923	1
1779	IOG	4	5	1.0	0.0	1.2260482864486388	1
1780	IOG	4	5	1.0	0.0	0.9686726226074562	1
1781	IOG	4	5	1.0	0.0	0.10858578132847233	1
1782	IOG	4	5	1.0	0.0	0.07471825686757667	1
1783	IOG	4	5	1.0	0.0	0.2604310649035913	1
1784	IOG	4	5	1.0	0.0	0.5762405260418727	1
1785	IOG	4	5	1.0	0.0	0.5814284204885295	1
1786	IOG	4	5	1.0	0.0	0.03397141723831744	1
1787	IOG	4	5	1.0	0.0	0.020640459225705208	1
1788	IOG	4	5	1.0	0.0	0.04543823041273094	1
1789	IOG	4	5	1.0	0.0	0.03781822391124161	1
1790	IOG	4	5	1.0	0.0	0.2784413071933004	1
1791	IOG	4	5	1.0	0.0	0.8130415591151696	1
1792	IOG	4	5	1.0	0.0	0.2301230734404093	1
1793	IOG	4	5	1.0	0.0	0.05392890375266627	1
1794	IOG	4	5	1.0	0.0	0.049108149667846365	1
1795	IOG	4	5	1.0	0.0	0.6661097449486307	1
1796	IOG	4	5	1.0	0.0	0.41324703698639714	1
1797	IOG	4	5	1.0	0.0	0.02504443366391719	1
1798	IOG	4	5	1.0	0.0	0.45379242039501294	1
1799	IOG	4	5	1.0	0.0	0.17412493447836835	1
1800	IOG	4	5	1.0	0.0	0.09982750869524923	1
1801	IOG	4	5	1.0	0.0	0.11461662723173574	1
1802	IOG	4	5	1.0	0.0	0.1789865232513886	1
1803	IOG	4	5	1.0	0.0	0.24392124321185688	1
1804	IOG	4	5	1.0	0.0	0.2889704955732958	1
1805	IOG	4	5	1.0	0.0	0.02337504960816795	1
1806	IOG	4	5	1.0	0.0	0.04831187662539468	1
1807	IOG	4	5	1.0	0.0	0.4436302392009602	1
1808	IOG	4	5	1.0	0.0	0.146792485946157	1
1809	IOG	4	5	1.0	0.0	0.1749506805483839	1
1810	IOG	4	5	1.0	0.0	0.042541453630398414	1
1811	IOG	4	5	1.0	0.0	0.4084386248043894	1
1812	IOG	4	5	1.0	0.0	0.3245995514645835	1
1813	IOG	4	5	1.0	0.0	0.11835299575851356	1
1814	IOG	4	5	1.0	0.0	0.10958790500847979	1
1815	IOG	4	5	1.0	0.0	7.264408861805182	1
1816	IOG	4	5	1.0	0.0	0.8200479886805505	1
1817	IOG	4	5	1.0	0.0	0.13364860436130513	1
1818	IOG	4	5	1.0	0.0	0.06933262446936915	1
1819	IOG	4	5	1.0	0.0	0.09175931389603512	1
1820	IOG	4	5	1.0	0.0	0.08528055016984672	1
1821	IOG	4	5	1.0	0.0	0.2829077421972123	1
1822	IOG	4	5	1.0	0.0	0.08984932518869519	1
1823	IOG	4	5	1.0	0.0	0.026941175649256348	1
1824	IOG	4	5	1.0	0.0	1.486823594306256	1
1825	IOG	4	5	1.0	0.0	1.0436514154666727	1
1826	IOG	4	5	1.0	0.0	0.07179128978487746	1
1827	IOG	4	5	1.0	0.0	0.23854165325541896	1
1828	IOG	4	5	1.0	0.0	0.0344786235875627	1
1829	IOG	4	5	1.0	0.0	0.2289669365316964	1
1830	IOG	4	5	1.0	0.0	0.6002115626002429	1
1831	IOG	4	5	1.0	0.0	0.2927031038199537	1
1832	IOG	4	5	1.0	0.0	0.10066387169045124	1
1833	IOG	4	5	1.0	0.0	0.07510910045931218	1
1834	IOG	4	5	1.0	0.0	0.18798820599314617	1
1835	IOG	4	5	1.0	0.0	1.963363263372781	1
1836	IOG	4	5	1.0	0.0	0.054487206477426955	1
1837	IOG	4	5	1.0	0.0	0.1963936572505539	1
1838	IOG	4	5	1.0	0.0	0.1670524614961313	1
1839	IOG	4	5	1.0	0.0	0.267369620423048	1
1840	IOG	4	5	1.0	0.0	6.522144178011887	1
1841	IOG	4	5	1.0	0.0	1.599460586059698	1
1842	IOG	4	5	1.0	0.0	0.10059344252508975	1
1843	IOG	4	5	1.0	0.0	0.7327597221061528	1
1844	IOG	4	5	1.0	0.0	0.16500167927967171	1
1845	IOG	4	5	1.0	0.0	0.11398151904933428	1
1846	IOG	4	5	1.0	0.0	0.18460715599794025	1
1847	IOG	4	5	1.0	0.0	0.13848785122835566	1
1848	IOG	4	5	1.0	0.0	0.19304159737750903	1
1849	IOG	4	5	1.0	0.0	0.003525106177493715	1
1850	IOG	4	5	1.0	0.0	0.2056562426085458	1
1851	IOG	4	5	1.0	0.0	13.633129800626659	1
1852	IOG	4	5	1.0	0.0	0.27021086932525473	1
1853	IOG	4	5	1.0	0.0	0.10989994254297622	1
1854	IOG	4	5	1.0	0.0	0.6782532438861054	1
1855	IOG	4	5	1.0	0.0	0.10903537255376854	1
1856	IOG	4	5	1.0	0.0	0.05748506044910496	1
1857	IOG	4	5	1.0	0.0	0.027822064552737478	1
1858	IOG	4	5	1.0	0.0	0.3457076759774391	1
1859	IOG	4	5	1.0	0.0	0.18204961646313625	1
1860	IOG	4	5	1.0	0.0	0.06258908795608605	1
1861	IOG	4	5	1.0	0.0	0.034141345128705355	1
1862	IOG	4	5	1.0	0.0	0.25328654481907864	1
1863	IOG	4	5	1.0	0.0	0.1459431261336046	1
1864	IOG	4	5	1.0	0.0	0.029890714404659617	1
1865	IOG	4	5	1.0	0.0	0.6898185473116855	1
1866	IOG	4	5	1.0	0.0	0.17863637440535005	1
1867	IOG	4	5	1.0	0.0	0.1667706470560521	1
1868	IOG	4	5	1.0	0.0	0.9106045008136494	1
1869	IOG	4	5	1.0	0.0	0.1661090056964535	1
1870	IOG	4	5	1.0	0.0	0.17579993210713438	1
1871	IOG	4	5	1.0	0.0	0.019888604396741484	1
1872	IOG	4	5	1.0	0.0	0.05116849255476161	1
1873	IOG	4	5	1.0	0.0	0.6365976030296419	1
1874	IOG	4	5	1.0	0.0	0.027462300363164407	1
1875	IOG	4	5	1.0	0.0	0.27230802284326994	1
1876	IOG	4	5	1.0	0.0	0.05981425162553067	1
1877	IOG	4	5	1.0	0.0	0.017076934982050446	1
1878	IOG	4	5	1.0	0.0	18.07784758351953	1
1879	IOG	4	5	1.0	0.0	0.05299675013630109	1
1880	IOG	4	5	1.0	0.0	0.3660353140282128	1
1881	IOG	4	5	1.0	0.0	0.05456865178917948	1
1882	IOG	4	5	1.0	0.0	0.1427906225646782	1
1883	IOG	4	5	1.0	0.0	0.16891213264896296	1
1884	IOG	4	5	1.0	0.0	0.13285519329891587	1
1885	IOG	4	5	1.0	0.0	0.0051417264837303744	1
1886	IOG	4	5	1.0	0.0	0.24784480078770865	1
1887	IOG	4	5	1.0	0.0	0.1661548852857366	1
1888	IOG	4	5	1.0	0.0	0.4647824384526986	1
1889	IOG	4	5	1.0	0.0	0.320126901150518	1
1890	IOG	4	5	1.0	0.0	0.06862852207125551	1
1891	IOG	4	5	1.0	0.0	0.19642574289421166	1
1892	IOG	4	5	1.0	0.0	0.26780968406508376	1
1893	IOG	4	5	1.0	0.0	0.02368149353306603	1
1894	IOG	4	5	1.0	0.0	0.016811232693429944	1
1895	IOG	4	5	1.0	0.0	0.5545321176756218	1
1896	IOG	4	5	1.0	0.0	0.062365206163165904	1
1897	IOG	4	5	1.0	0.0	0.90805719603053	1
1898	IOG	4	5	1.0	0.0	0.07455563474124884	1
1899	IOG	4	5	1.0	0.0	0.09604071707122466	1
1900	IOG	4	5	1.0	0.0	1.5646132419168233	1
1901	IOG	4	5	1.0	0.0	0.22933721576165925	1
1902	IOG	4	5	1.0	0.0	0.6279928895636085	1
1903	IOG	4	5	1.0	0.0	0.02446344784098892	1
1904	IOG	4	5	1.0	0.0	2.1313114131059447	1
1905	IOG	4	5	1.0	0.0	0.08560401177336502	1
1906	IOG	4	5	1.0	0.0	0.11049949739295684	1
1907	IOG	4	5	1.0	0.0	0.1174101607841355	1
1908	IOG	4	5	1.0	0.0	0.03709129413452	1
1909	IOG	4	5	1.0	0.0	0.2415898277059733	1
1910	IOG	4	5	1.0	0.0	0.9451759371953389	1
1911	IOG	4	5	1.0	0.0	0.05976774125981726	1
1912	IOG	4	5	1.0	0.0	0.0820938611289389	1
1913	IOG	4	5	1.0	0.0	0.03446005031947361	1
1914	IOG	4	5	1.0	0.0	0.014647497661483226	1
1915	IOG	4	5	1.0	0.0	0.10163351577515513	1
1916	IOG	4	5	1.0	0.0	0.05028537056234362	1
1917	IOG	4	5	1.0	0.0	0.028123585468401116	1
1918	IOG	4	5	1.0	0.0	0.031275802932397616	1
1919	IOG	4	5	1.0	0.0	0.31849509938918974	1
1920	IOG	4	5	1.0	0.0	0.19721206572375502	1
1921	IOG	4	5	1.0	0.0	0.6345832228990997	1
1922	IOG	4	5	1.0	0.0	2.4546995001373864	1
1923	IOG	4	5	1.0	0.0	0.11950110063058673	1
1924	IOG	4	5	1.0	0.0	0.08217538921962335	1
1925	IOG	4	5	1.0	0.0	0.1713998077079092	1
1926	IOG	4	5	1.0	0.0	0.04933300258443202	1
1927	IOG	4	5	1.0	0.0	0.27743704058413843	1
1928	IOG	4	5	1.0	0.0	0.05685413237517266	1
1929	IOG	4	5	1.0	0.0	0.1224469251475947	1
1930	IOG	4	5	1.0	0.0	0.22029547085234993	1
1931	IOG	4	5	1.0	0.0	0.08138069031465965	1
1932	IOG	4	5	1.0	0.0	0.13195575903508003	1
1933	IOG	4	5	1.0	0.0	0.06995443814311364	1
1934	IOG	4	5	1.0	0.0	1.5330240181455639	1
1935	IOG	4	5	1.0	0.0	1.7099620121597368	1
1936	IOG	4	5	1.0	0.0	0.01962781492178082	1
1937	IOG	4	5	1.0	0.0	0.02186986654381931	1
1938	IOG	4	5	1.0	0.0	0.27409518391385057	1
1939	IOG	4	5	1.0	0.0	0.13531409335193384	1
1940	IOG	4	5	1.0	0.0	6.0427217549658145	1
1941	IOG	4	5	1.0	0.0	0.15820778420609413	1
1942	IOG	4	5	1.0	0.0	0.14211585346014138	1
1943	IOG	4	5	1.0	0.0	0.20246419871943863	1
1944	IOG	4	5	1.0	0.0	0.519525443941577	1
1945	IOG	4	5	1.0	0.0	0.35336044918380366	1
1946	IOG	4	5	1.0	0.0	0.03035084991324037	1
1947	IOG	4	5	1.0	0.0	0.6151695081562985	1
1948	IOG	4	5	1.0	0.0	0.13122539439260628	1
1949	IOG	4	5	1.0	0.0	0.22277782020022785	1
1950	IOG	4	5	1.0	0.0	0.1927731978084301	1
1951	IOG	4	5	1.0	0.0	0.23629216294364713	1
1952	IOG	4	5	1.0	0.0	1.0405487660927162	1
1953	IOG	4	5	1.0	0.0	0.07580270765914982	1
1954	IOG	4	5	1.0	0.0	1.5236019196415787	1
1955	IOG	4	5	1.0	0.0	0.1759680674150312	1
1956	IOG	4	5	1.0	0.0	0.08660480261058129	1
1957	IOG	4	5	1.0	0.0	0.48321862205536004	1
1958	IOG	4	5	1.0	0.0	0.1542366612818334	1
1959	IOG	4	5	1.0	0.0	0.1901029311637585	1
1960	IOG	4	5	1.0	0.0	0.20155817080756783	1
1961	IOG	4	5	1.0	0.0	0.15994194826281502	1
1962	IOG	4	5	1.0	0.0	0.17947616816008574	1
1963	IOG	4	5	1.0	0.0	0.15995610212292524	1
1964	IOG	4	5	1.0	0.0	0.06301539562235904	1
1965	IOG	4	5	1.0	0.0	0.3662415499523231	1
1966	IOG	4	5	1.0	0.0	0.015766169829898317	1
1967	IOG	4	5	1.0	0.0	0.3250048591345727	1
1968	IOG	4	5	1.0	0.0	0.11016113024750096	1
1969	IOG	4	5	1.0	0.0	0.039702901240825025	1
1970	IOG	4	5	1.0	0.0	0.05073249433936977	1
1971	IOG	4	5	1.0	0.0	0.16723443160506524	1
1972	IOG	4	5	1.0	0.0	0.3527698604347712	1
1973	IOG	4	5	1.0	0.0	0.2317813748390489	1
1974	IOG	4	5	1.0	0.0	0.06030261090037327	1
1975	IOG	4	5	1.0	0.0	0.19377981419001405	1
1976	IOG	4	5	1.0	0.0	0.172661394650227	1
1977	IOG	4	5	1.0	0.0	0.1371852758274477	1
1978	IOG	4	5	1.0	0.0	0.22279939591315007	1
1979	IOG	4	5	1.0	0.0	0.0567960811507774	1
1980	IOG	4	5	1.0	0.0	0.5455118733581157	1
1981	IOG	4	5	1.0	0.0	0.2146379885312392	1
1982	IOG	4	5	1.0	0.0	0.8242283609763591	1
1983	IOG	4	5	1.0	0.0	0.1051430509011403	1
1984	IOG	4	5	1.0	0.0	0.013102940395670235	1
1985	IOG	4	5	1.0	0.0	0.4095733863929177	1
1986	IOG	4	5	1.0	0.0	1.4526079131539202	1
1987	IOG	4	5	1.0	0.0	1.3971079248532288	1
1988	IOG	4	5	1.0	0.0	0.03059133623767746	1
1989	IOG	4	5	1.0	0.0	0.022563974383615303	1
1990	IOG	4	5	1.0	0.0	0.5698252614610972	1
1991	IOG	4	5	1.0	0.0	0.053924356317614774	1
1992	IOG	4	5	1.0	0.0	0.265263613338514	1
1993	IOG	4	5	1.0	0.0	0.40304469821134487	1
1994	IOG	4	5	1.0	0.0	0.015374197499817546	1
1995	IOG	4	5	1.0	0.0	0.1869000268280153	1
1996	IOG	4	5	1.0	0.0	0.17268317497292876	1
1997	IOG	4	5	1.0	0.0	0.04740201158277452	1
1998	IOG	4	5	1.0	0.0	0.06852890055656417	1
[truncated: 92,501 more rows]
