# Supplementary material for: Idiosyncratic, Retinotopic Bias in Face Identification Modulated by Familiarity
Source: eNeuro. 2018 Oct 4;5(5):ENEURO.0054-18.2018. doi: 10.1523/ENEURO.0054-18.2018 (PMC6171739; doi:10.1523/ENEURO.0054-18.2018)
Supplement: Extended Data — The archive contains data from both experiments, as well as the analysis scripts. Download Extended Data 1, ZIP file. [file sup_enu-eN-NWR-0054-18-s02.zip › famretino2-3.0.0/model/outputs/sim-04_task-estimation_cis.csv]

ratio	roi	rf_increase	value	lo	hi
1	IOG	0	1.2180964863623653	1.0699250549828092	1.3690816592859205
1	IOG	0.1	1.050902447313613	0.8841741096445391	1.1901222350775096
1	IOG	0.2	0.8633700012482777	0.7536625938746518	1.068549275008402
1	IOG	0.3	0.7002691565480784	0.5777777043285672	0.7746096019147728
1	IOG	0.4	0.5056074788973637	0.43282399211419487	0.6280249117148584
1	IOG	0.5	0.4523481786414366	0.36973077320903125	0.5027463325589276
1	mFus	0	0.31520041472251303	0.27381443350407675	0.3968044658502905
1	mFus	0.1	0.262393299937293	0.22053927859739775	0.3159414175779557
1	mFus	0.2	0.17006697323655273	0.1444872576959717	0.19533195425037253
1	mFus	0.3	0.13296422900082383	0.11483569665195688	0.15379444139859338
1	mFus	0.4	0.10451983759989528	0.0907917851406951	0.11816429551835833
1	mFus	0.5	0.0897355775256315	0.0774820454515039	0.10282600013863791
1	pFus	0	0.44909966841385646	0.39520614396426385	0.4860705417967948
1	pFus	0.1	0.3543271865179003	0.32591126584264835	0.39722208611931686
1	pFus	0.2	0.2713831560072204	0.24151238673618938	0.3141413581183369
1	pFus	0.3	0.22145204121321202	0.1909090034845387	0.24812688516571058
1	pFus	0.4	0.16925203759004742	0.14916744877322916	0.193783253287247
1	pFus	0.5	0.14026241631292302	0.1276096099853852	0.15867795044419994
2	IOG	0	0.7159436414072609	0.6319521024729671	0.920524525699105
2	IOG	0.1	0.5667168252589386	0.48995424701720675	0.7007515678746665
2	IOG	0.2	0.41030616121376434	0.3660126785326777	0.484591780181725
2	IOG	0.3	0.30686378316836704	0.2646274366403719	0.385861904672867
2	IOG	0.4	0.23701420663042802	0.20452815633335591	0.3041218866135271
2	IOG	0.5	0.19508391615546183	0.16553094097237686	0.23819868732408075
2	mFus	0	0.20272201246749283	0.18491779311872944	0.23128220758978893
2	mFus	0.1	0.1439701134394652	0.13141290517638604	0.16255054455726642
2	mFus	0.2	0.10788547661266057	0.09754792507688241	0.12268853120103515
2	mFus	0.3	0.08314419359758363	0.0738680930835333	0.0914991057104126
2	mFus	0.4	0.058769492794543646	0.05412252619861605	0.06469224379388355
2	mFus	0.5	0.04827563048236652	0.04402965761153083	0.05395616948800883
2	pFus	0	0.27259963577404955	0.22795522176208005	0.30689202355806927
2	pFus	0.1	0.18020646620492076	0.14940806788223138	0.21912888571297362
2	pFus	0.2	0.14413160003187514	0.12158361833684207	0.16366210354280758
2	pFus	0.3	0.10995099780041048	0.09239227607760124	0.13289038246373397
2	pFus	0.4	0.07369286489827026	0.0653500566252451	0.08541301814563361
2	pFus	0.5	0.06437114127880421	0.05702576729823923	0.07475729190446176
3	IOG	0	0.5293148533394012	0.4540704687594585	0.6194092995984629
3	IOG	0.1	0.37542628862514027	0.330181919332588	0.43843933811015606
3	IOG	0.2	0.28700101794070737	0.24443326193782755	0.3195161853053143
3	IOG	0.3	0.18436816951481919	0.1598134264000839	0.21451445818781145
3	IOG	0.4	0.14085303463825533	0.1159234452492477	0.1708029209077546
3	IOG	0.5	0.10649156493454336	0.09376593844081138	0.12320704223700764
3	mFus	0	0.14769179832189244	0.13139151771182242	0.1660480202119861
3	mFus	0.1	0.10950875725369968	0.09728363322500164	0.12297394976114263
3	mFus	0.2	0.06970950804508573	0.06355712763670937	0.0764186958003707
3	mFus	0.3	0.05396219986740981	0.04965414923311177	0.06077629560699832
3	mFus	0.4	0.04354708467834195	0.0387507981630785	0.04865940697605266
3	mFus	0.5	0.036547227565548915	0.031386614084275	0.039589651598665884
3	pFus	0	0.13736839554958058	0.1109461436759527	0.1695426203477857
3	pFus	0.1	0.08903327637622234	0.07460859639267563	0.10094570073411696
3	pFus	0.2	0.06784242793414394	0.05811268397751903	0.07824217144990316
3	pFus	0.3	0.04749061333685255	0.04238299742518597	0.05622962737874633
3	pFus	0.4	0.04018747780260049	0.03465362024710587	0.046540580010331546
3	pFus	0.5	0.032199146154416686	0.028099359659607068	0.03714687676176577
4	IOG	0	0.43518005739633436	0.3609216116141209	0.5346511819589036
4	IOG	0.1	0.2935149737386459	0.2519751350884686	0.3402436951404419
4	IOG	0.2	0.20786416737312308	0.17330236501605656	0.23198815921195165
4	IOG	0.3	0.15037433122731708	0.12991794002517842	0.1708387412746661
4	IOG	0.4	0.1064440336190488	0.09205730851982954	0.1200891253652375
4	IOG	0.5	0.08648941338745422	0.07269775915260022	0.09740063051620872
4	mFus	0	0.12305034483015703	0.1068011840312953	0.13746210410700518
4	mFus	0.1	0.07883787091286085	0.07270614281453101	0.095678554047901307
4	mFus	0.2	0.05737936394399294	0.05004513687034446	0.06380947469345367
4	mFus	0.3	0.041804659143608924	0.03673962050135323	0.04699087150566187
4	mFus	0.4	0.03418231004924338	0.0315868308962387	0.03806957108540619
4	mFus	0.5	0.028401648185807288	0.026149134598178848	0.032156885887600295
4	pFus	0	0.08948464674988935	0.0815993029805926	0.10685519924893269
4	pFus	0.1	0.059630296130167446	0.05102043241904743	0.06712224897127725
4	pFus	0.2	0.042104923241665815	0.036119631216108616	0.04894124066560801
4	pFus	0.3	0.036955342006917614	0.03153811691744377	0.042928007327158915
4	pFus	0.4	0.026621348583884676	0.02467185675461266	0.03084593164889539
4	pFus	0.5	0.023336211975311508	0.02131541611852717	0.0268919863301173
5	IOG	0	0.3211420494105031	0.26641575229285464	0.3811739668062064
5	IOG	0.1	0.21391788940876919	0.1808921663785326	0.2522509480688813
5	IOG	0.2	0.15594156166422465	0.13117489641345725	0.17722078921873408
5	IOG	0.3	0.10882325770418691	0.0968834679480312	0.12252566138589611
5	IOG	0.4	0.08030996765963022	0.06617590182369633	0.09169418011224421
5	IOG	0.5	0.06426436047803381	0.056576641809735984	0.07107812789118594
5	mFus	0	0.08663520995780266	0.07519964824375926	0.09959982650917192
5	mFus	0.1	0.0627635587231625	0.053176142625701465	0.06984873712531713
5	mFus	0.2	0.04492552538940957	0.04055546102920648	0.04884463038506452
5	mFus	0.3	0.03606288611132974	0.03231970451205411	0.03945951882193155
5	mFus	0.4	0.028704511399360196	0.02555742833437897	0.03240903794882995
5	mFus	0.5	0.022025254737357516	0.01993255948133532	0.024821556582885238
5	pFus	0	0.06428177213499858	0.05889190712987613	0.07544830295857702
5	pFus	0.1	0.04398740138910902	0.04023752336684976	0.052340284521509954
5	pFus	0.2	0.03356229323085933	0.02889280750735203	0.039239863500023335
5	pFus	0.3	0.024092290877406677	0.020018689349105452	0.030628879023549067
5	pFus	0.4	0.021341590947986558	0.01972029392092073	0.025425705873073964
5	pFus	0.5	0.01871608252147164	0.01624963428259829	0.021606102037333253
6	IOG	0	0.2585194434644735	0.22930101098167738	0.2992381374589522
6	IOG	0.1	0.17104917439740908	0.1361603451982687	0.1909612398098095
6	IOG	0.2	0.11896890365295837	0.10203189965907711	0.13533442548382257
6	IOG	0.3	0.08236005072458762	0.07018895716484307	0.09265856726264411
6	IOG	0.4	0.06192287176362948	0.05580677917151512	0.06926300117009783
6	IOG	0.5	0.0485462928301403	0.04385950604004491	0.05313211828921445
6	mFus	0	0.07987600006523704	0.07282701860860007	0.08687549528220107
6	mFus	0.1	0.05214556896966257	0.04734346952176087	0.05712052472332826
6	mFus	0.2	0.03885258847557757	0.03375683919880143	0.04416267739230666
6	mFus	0.3	0.0315323297731411	0.027652021123623284	0.03473513196516989
6	mFus	0.4	0.023964883223638645	0.021940519647595108	0.027513635010121787
6	mFus	0.5	0.020479781932942386	0.01871344019131487	0.02346099627506984
6	pFus	0	0.051623430847304995	0.04477940141176442	0.06097146866357487
6	pFus	0.1	0.03765813385628436	0.03181142927142503	0.04303871645897872
6	pFus	0.2	0.026647728451428085	0.023950477119965827	0.031241905625415192
6	pFus	0.3	0.021882092691231134	0.0196666856493728	0.024708393519098756
6	pFus	0.4	0.017901733782231193	0.016455844651756705	0.020364024381908284
6	pFus	0.5	0.017379205033427617	0.015198433016893931	0.020020061299692547
7	IOG	0	0.2144438527055177	0.18254022737673192	0.24765112196215133
7	IOG	0.1	0.1311356524371538	0.11116666474856056	0.15252162999505056
7	IOG	0.2	0.09125689108577738	0.07621839024910952	0.10195164111973695
7	IOG	0.3	0.06329997775718282	0.05594775182105876	0.07394835459990134
7	IOG	0.4	0.047893783356251704	0.04208966618611747	0.055470872486686924
7	IOG	0.5	0.04264529410459332	0.035708228362200306	0.048995895916682845
7	mFus	0	0.06196948663058699	0.0536154784818075	0.06978842739167396
7	mFus	0.1	0.04125089211983849	0.03671161444102279	0.04673562739177569
7	mFus	0.2	0.03139848503793069	0.028544384168080056	0.03614138257623356
7	mFus	0.3	0.025380859640628133	0.022248060536918024	0.029635056746641866
7	mFus	0.4	0.01985661052603719	0.018014696066283385	0.022630628305120127
7	mFus	0.5	0.017775810668607776	0.016321397612095133	0.019087888836337955
7	pFus	0	0.042527571622698566	0.03654412660037225	0.04707466140907363
7	pFus	0.1	0.03078952309150245	0.0269909531063664	0.03560506602446842
7	pFus	0.2	0.02458915899749816	0.02115580859324584	0.028022283722891908
7	pFus	0.3	0.017634458431914753	0.016008535640411457	0.02098586568872187
7	pFus	0.4	0.016475953437661967	0.014128399332187106	0.01848830089893805
7	pFus	0.5	0.014267259744141475	0.012002365469277375	0.01561067454981516
8	IOG	0	0.15404495650933675	0.12336140332885993	0.18614209747039206
8	IOG	0.1	0.10030526367442344	0.08633435644397501	0.11335564736281863
8	IOG	0.2	0.06167606702350349	0.05418227572413569	0.07164304706648977
8	IOG	0.3	0.04697531554606815	0.04219535882385586	0.05519694719684938
8	IOG	0.4	0.03859130929240957	0.033332503835992275	0.04444338133047595
8	IOG	0.5	0.03244806095240211	0.02690459992888197	0.03601856658952897
8	mFus	0	0.05761215447062745	0.05193426673399871	0.06332283107988586
8	mFus	0.1	0.039058934845020626	0.035817413561396186	0.04247529027417349
8	mFus	0.2	0.030096256933438356	0.02695010519640127	0.03289001845876058
8	mFus	0.3	0.02319558482113439	0.02006709463681215	0.025652825648486668
8	mFus	0.4	0.01986727562947231	0.01780880801720445	0.02185818635087001
8	mFus	0.5	0.015972351470587894	0.01448933305412454	0.017378817232688835
8	pFus	0	0.034431909443104335	0.030372125119936446	0.03906612148327543
8	pFus	0.1	0.023339714482137015	0.02135329397737749	0.026646206200005882
8	pFus	0.2	0.018013088545284633	0.01674884242516104	0.020353243495836764
8	pFus	0.3	0.015304410016727445	0.013704580688942826	0.017573319061962918
8	pFus	0.4	0.013246385837300569	0.011219119027201047	0.015813606803557402
8	pFus	0.5	0.011652363139931341	0.010305463295796192	0.012818978170072807
9	IOG	0	0.12509591365292466	0.10211498685318997	0.14643430178987726
9	IOG	0.1	0.08088303120622008	0.07073900870203877	0.09036670103101403
9	IOG	0.2	0.06203015920680078	0.05372540166484238	0.06725462771592605
9	IOG	0.3	0.04149400205468212	0.03655902148695612	0.048061193743339295
9	IOG	0.4	0.03239961799705987	0.02829620286420324	0.03683129289104656
9	IOG	0.5	0.025637177206162046	0.023010014817493582	0.029149372388872687
9	mFus	0	0.05139471101626091	0.045674354808959775	0.059260985056024666
9	mFus	0.1	0.03326417991406998	0.02954117925023897	0.038001425939494446
9	mFus	0.2	0.027873716479161148	0.025256950977467586	0.031189996311446432
9	mFus	0.3	0.022330299053333454	0.020296540478575906	0.024394972499271673
9	mFus	0.4	0.01789082447271121	0.016159389130707226	0.01959490114784919
9	mFus	0.5	0.015587332645649536	0.014189782333642199	0.01695415160077921
9	pFus	0	0.028585134472072348	0.025717462252887235	0.03235968753320531
9	pFus	0.1	0.021043238953951677	0.018851404037539883	0.023020472416372947
9	pFus	0.2	0.016574780605638648	0.015077972598165623	0.018587439063416776
9	pFus	0.3	0.013907450506770485	0.01242700172291793	0.015356984732143397
9	pFus	0.4	0.011673915871892131	0.01017938780200933	0.013233238110209832
9	pFus	0.5	0.010674623683975412	0.009646289138621774	0.012093485217613656
