# Supplementary material for: Idiosyncratic, Retinotopic Bias in Face Identification Modulated by Familiarity
Source: eNeuro. 2018 Oct 4;5(5):ENEURO.0054-18.2018. doi: 10.1523/ENEURO.0054-18.2018 (PMC6171739; doi:10.1523/ENEURO.0054-18.2018)
Supplement: Extended Data — The archive contains data from both experiments, as well as the analysis scripts. Download Extended Data 1, ZIP file. [file sup_enu-eN-NWR-0054-18-s02.zip › famretino2-3.0.0/model/outputs/sim-04_task-estimation_increase_units_increase_rfsize_500sim.csv]

	roi	ratio	n_voxels	gain	rf_increase	value	b_units
0	IOG	1	2	1.0	0.0	0.5210983994307489	1
1	IOG	1	2	1.0	0.0	1.2943991665642964	1
2	IOG	1	2	1.0	0.0	1.2482181489663822	1
3	IOG	1	2	1.0	0.0	0.4713770285173708	1
4	IOG	1	2	1.0	0.0	0.27529869407817814	1
5	IOG	1	2	1.0	0.0	3.311041121180631	1
6	IOG	1	2	1.0	0.0	0.5087283487889338	1
7	IOG	1	2	1.0	0.0	2.8849171464351304	1
8	IOG	1	2	1.0	0.0	1.1223685532230916	1
9	IOG	1	2	1.0	0.0	0.12856917273126753	1
10	IOG	1	2	1.0	0.0	0.30264589484531723	1
11	IOG	1	2	1.0	0.0	25.350103273248237	1
12	IOG	1	2	1.0	0.0	5.090492298306156	1
13	IOG	1	2	1.0	0.0	4.0206513031947	1
14	IOG	1	2	1.0	0.0	0.6054030703560815	1
15	IOG	1	2	1.0	0.0	0.19257086884239472	1
16	IOG	1	2	1.0	0.0	0.6167910692850498	1
17	IOG	1	2	1.0	0.0	23.965122829867433	1
18	IOG	1	2	1.0	0.0	1.2468885475431095	1
19	IOG	1	2	1.0	0.0	29.084644624595846	1
20	IOG	1	2	1.0	0.0	2875.5936389669173	1
21	IOG	1	2	1.0	0.0	0.6357113198920038	1
22	IOG	1	2	1.0	0.0	1.9682239123667267	1
23	IOG	1	2	1.0	0.0	2.3278888176498134	1
24	IOG	1	2	1.0	0.0	1.3309260129285996	1
25	IOG	1	2	1.0	0.0	48.21092272244451	1
26	IOG	1	2	1.0	0.0	1.6884366262739356	1
27	IOG	1	2	1.0	0.0	0.8076982569824653	1
28	IOG	1	2	1.0	0.0	1.328219231793634	1
29	IOG	1	2	1.0	0.0	1.333559251250696	1
30	IOG	1	2	1.0	0.0	0.24800878321314898	1
31	IOG	1	2	1.0	0.0	0.09392893395189897	1
32	IOG	1	2	1.0	0.0	85.22116888178353	1
33	IOG	1	2	1.0	0.0	5.732015995377099	1
34	IOG	1	2	1.0	0.0	2.968087312446792	1
35	IOG	1	2	1.0	0.0	0.4287258043374757	1
36	IOG	1	2	1.0	0.0	3.33228250544247	1
37	IOG	1	2	1.0	0.0	2.08314319281789	1
38	IOG	1	2	1.0	0.0	0.8176962228259756	1
39	IOG	1	2	1.0	0.0	8.555296803934109	1
40	IOG	1	2	1.0	0.0	1.11866738841593	1
41	IOG	1	2	1.0	0.0	15.633744232813306	1
42	IOG	1	2	1.0	0.0	1.0759090364749806	1
43	IOG	1	2	1.0	0.0	12.891915827967093	1
44	IOG	1	2	1.0	0.0	0.3823673548565313	1
45	IOG	1	2	1.0	0.0	1.5344424406909942	1
46	IOG	1	2	1.0	0.0	3.7182210758613476	1
47	IOG	1	2	1.0	0.0	0.15953256657232637	1
48	IOG	1	2	1.0	0.0	8.116732112288338	1
49	IOG	1	2	1.0	0.0	1.0255881101129853	1
50	IOG	1	2	1.0	0.0	8.165566312511332	1
51	IOG	1	2	1.0	0.0	0.6483220806715726	1
52	IOG	1	2	1.0	0.0	3.106702497908725	1
53	IOG	1	2	1.0	0.0	1.3545442330990844	1
54	IOG	1	2	1.0	0.0	4.6281702965744795	1
55	IOG	1	2	1.0	0.0	4.783978509116534	1
56	IOG	1	2	1.0	0.0	295.47980133193687	1
57	IOG	1	2	1.0	0.0	9.724002378159268	1
58	IOG	1	2	1.0	0.0	0.3772596062452407	1
59	IOG	1	2	1.0	0.0	0.024489021308945258	1
60	IOG	1	2	1.0	0.0	533.2374785935034	1
61	IOG	1	2	1.0	0.0	3.228053489899476	1
62	IOG	1	2	1.0	0.0	0.17668601373653586	1
63	IOG	1	2	1.0	0.0	0.3147377709503124	1
64	IOG	1	2	1.0	0.0	37.08096193175627	1
65	IOG	1	2	1.0	0.0	0.8713865932326249	1
66	IOG	1	2	1.0	0.0	16.137677967775346	1
67	IOG	1	2	1.0	0.0	20.799190755289295	1
68	IOG	1	2	1.0	0.0	1.2645020975958579	1
69	IOG	1	2	1.0	0.0	0.32557402500440463	1
70	IOG	1	2	1.0	0.0	0.9062891264718763	1
71	IOG	1	2	1.0	0.0	0.9870355391865386	1
72	IOG	1	2	1.0	0.0	0.2710120357511882	1
73	IOG	1	2	1.0	0.0	0.3376942724528863	1
74	IOG	1	2	1.0	0.0	13.986793523585092	1
75	IOG	1	2	1.0	0.0	0.9239264244022188	1
76	IOG	1	2	1.0	0.0	1.5662065466143091	1
77	IOG	1	2	1.0	0.0	2.1389450314364895	1
78	IOG	1	2	1.0	0.0	1.34644959916064	1
79	IOG	1	2	1.0	0.0	0.13609310782488854	1
80	IOG	1	2	1.0	0.0	0.07611546101695249	1
81	IOG	1	2	1.0	0.0	0.43624195059740156	1
82	IOG	1	2	1.0	0.0	1.3729048751600912	1
83	IOG	1	2	1.0	0.0	0.6003958753780035	1
84	IOG	1	2	1.0	0.0	29.880447902488093	1
85	IOG	1	2	1.0	0.0	0.9386955964163274	1
86	IOG	1	2	1.0	0.0	0.08787584780211163	1
87	IOG	1	2	1.0	0.0	7.012271752096668	1
88	IOG	1	2	1.0	0.0	2.640128244345968	1
89	IOG	1	2	1.0	0.0	1.7339834093508129	1
90	IOG	1	2	1.0	0.0	0.12160081061481227	1
91	IOG	1	2	1.0	0.0	31.447083832325635	1
92	IOG	1	2	1.0	0.0	2.495118562511954	1
93	IOG	1	2	1.0	0.0	1.5325728435516615	1
94	IOG	1	2	1.0	0.0	1.601045722965473	1
95	IOG	1	2	1.0	0.0	1.174905921984793	1
96	IOG	1	2	1.0	0.0	6.288534879329143	1
97	IOG	1	2	1.0	0.0	2.408187157728259	1
98	IOG	1	2	1.0	0.0	0.28546349091973067	1
99	IOG	1	2	1.0	0.0	0.6988474021226759	1
100	IOG	1	2	1.0	0.0	35.73553585228754	1
101	IOG	1	2	1.0	0.0	12.798037718526482	1
102	IOG	1	2	1.0	0.0	3.6066145296537107	1
103	IOG	1	2	1.0	0.0	38.85506864777885	1
104	IOG	1	2	1.0	0.0	1.1220844353095238	1
105	IOG	1	2	1.0	0.0	0.31471655296061224	1
106	IOG	1	2	1.0	0.0	0.3834560236393426	1
107	IOG	1	2	1.0	0.0	0.7999662915182265	1
108	IOG	1	2	1.0	0.0	0.29245680971615673	1
109	IOG	1	2	1.0	0.0	0.09587605829598081	1
110	IOG	1	2	1.0	0.0	0.5824266770093804	1
111	IOG	1	2	1.0	0.0	20.44850056096684	1
112	IOG	1	2	1.0	0.0	1.912100177414661	1
113	IOG	1	2	1.0	0.0	10.062297209667602	1
114	IOG	1	2	1.0	0.0	1.5961240020376617	1
115	IOG	1	2	1.0	0.0	68.64300288807397	1
116	IOG	1	2	1.0	0.0	34.18974293203889	1
117	IOG	1	2	1.0	0.0	0.551042223390412	1
118	IOG	1	2	1.0	0.0	0.13970383748759096	1
119	IOG	1	2	1.0	0.0	38.38007369762949	1
120	IOG	1	2	1.0	0.0	15.621057042848253	1
121	IOG	1	2	1.0	0.0	1.0983099359302697	1
122	IOG	1	2	1.0	0.0	7.997859195733417	1
123	IOG	1	2	1.0	0.0	7.017413789907893	1
124	IOG	1	2	1.0	0.0	0.5697700730864733	1
125	IOG	1	2	1.0	0.0	0.5349129893337342	1
126	IOG	1	2	1.0	0.0	18.526214225642907	1
127	IOG	1	2	1.0	0.0	9.551064319566064	1
128	IOG	1	2	1.0	0.0	11.624187481160106	1
129	IOG	1	2	1.0	0.0	1.0641380288972435	1
130	IOG	1	2	1.0	0.0	0.2617226112765011	1
131	IOG	1	2	1.0	0.0	0.5783650804102137	1
132	IOG	1	2	1.0	0.0	8.271876500622078	1
133	IOG	1	2	1.0	0.0	22.44702623409085	1
134	IOG	1	2	1.0	0.0	80.83719822829494	1
135	IOG	1	2	1.0	0.0	14.429974713921002	1
136	IOG	1	2	1.0	0.0	0.19002442741907732	1
137	IOG	1	2	1.0	0.0	6.062702052948905	1
138	IOG	1	2	1.0	0.0	1.0165878857416546	1
139	IOG	1	2	1.0	0.0	0.45403221454593695	1
140	IOG	1	2	1.0	0.0	10.28364628700639	1
141	IOG	1	2	1.0	0.0	12.502400046447415	1
142	IOG	1	2	1.0	0.0	0.7318853818923399	1
143	IOG	1	2	1.0	0.0	0.420343385085075	1
144	IOG	1	2	1.0	0.0	0.07065589022093365	1
145	IOG	1	2	1.0	0.0	0.27976823157945013	1
146	IOG	1	2	1.0	0.0	0.38698651377775595	1
147	IOG	1	2	1.0	0.0	0.007088372579399789	1
148	IOG	1	2	1.0	0.0	0.769764064633264	1
149	IOG	1	2	1.0	0.0	0.9454965453766504	1
150	IOG	1	2	1.0	0.0	0.9408918797112509	1
151	IOG	1	2	1.0	0.0	0.31582340357003813	1
152	IOG	1	2	1.0	0.0	2.885683989904498	1
153	IOG	1	2	1.0	0.0	1.1617890759674931	1
154	IOG	1	2	1.0	0.0	0.5392252440379491	1
155	IOG	1	2	1.0	0.0	7.202649487199984	1
156	IOG	1	2	1.0	0.0	1.9182122453509092	1
157	IOG	1	2	1.0	0.0	0.7080205764785865	1
158	IOG	1	2	1.0	0.0	3.3571288952969294	1
159	IOG	1	2	1.0	0.0	1.9552589997356247	1
160	IOG	1	2	1.0	0.0	6.485621711679331	1
161	IOG	1	2	1.0	0.0	1.1347403282523196	1
162	IOG	1	2	1.0	0.0	2.979252930547877	1
163	IOG	1	2	1.0	0.0	0.20747017992211916	1
164	IOG	1	2	1.0	0.0	0.18959754145356092	1
165	IOG	1	2	1.0	0.0	0.9135080863644426	1
166	IOG	1	2	1.0	0.0	0.03655464527051579	1
167	IOG	1	2	1.0	0.0	0.04335581579179906	1
168	IOG	1	2	1.0	0.0	0.2858691460742829	1
169	IOG	1	2	1.0	0.0	0.20309379937789818	1
170	IOG	1	2	1.0	0.0	9.903650911807956	1
171	IOG	1	2	1.0	0.0	0.12371620423500586	1
172	IOG	1	2	1.0	0.0	1.2132951160772545	1
173	IOG	1	2	1.0	0.0	0.340313353155687	1
174	IOG	1	2	1.0	0.0	34.73460693159946	1
175	IOG	1	2	1.0	0.0	1228238.2791499195	1
176	IOG	1	2	1.0	0.0	0.6449568911114121	1
177	IOG	1	2	1.0	0.0	0.841408136286147	1
178	IOG	1	2	1.0	0.0	0.6980649585384437	1
179	IOG	1	2	1.0	0.0	0.1719118200729473	1
180	IOG	1	2	1.0	0.0	0.14751240626497134	1
181	IOG	1	2	1.0	0.0	18.037613832709656	1
182	IOG	1	2	1.0	0.0	0.5890756624203299	1
183	IOG	1	2	1.0	0.0	0.19706068375661853	1
184	IOG	1	2	1.0	0.0	0.4183935470837419	1
185	IOG	1	2	1.0	0.0	0.14127813293463082	1
186	IOG	1	2	1.0	0.0	2.02333251616476	1
187	IOG	1	2	1.0	0.0	0.18420221376330997	1
188	IOG	1	2	1.0	0.0	8.838652394352453	1
189	IOG	1	2	1.0	0.0	13.860531891966671	1
190	IOG	1	2	1.0	0.0	61.4701737070983	1
191	IOG	1	2	1.0	0.0	0.45510266717990355	1
192	IOG	1	2	1.0	0.0	94.3370944546291	1
193	IOG	1	2	1.0	0.0	0.07493290400261832	1
194	IOG	1	2	1.0	0.0	3.1253957923439115	1
195	IOG	1	2	1.0	0.0	1.2298795072669109	1
196	IOG	1	2	1.0	0.0	5.138585076421838	1
197	IOG	1	2	1.0	0.0	0.4321012368466333	1
198	IOG	1	2	1.0	0.0	21.001581112479126	1
199	IOG	1	2	1.0	0.0	0.5014454719452248	1
200	IOG	1	2	1.0	0.0	0.03694483831801951	1
201	IOG	1	2	1.0	0.0	0.08903406958207781	1
202	IOG	1	2	1.0	0.0	0.721132772136974	1
203	IOG	1	2	1.0	0.0	1.570478775646053	1
204	IOG	1	2	1.0	0.0	110.71368254626645	1
205	IOG	1	2	1.0	0.0	0.45436334017294744	1
206	IOG	1	2	1.0	0.0	9.680405020646045	1
207	IOG	1	2	1.0	0.0	7.396900644516675	1
208	IOG	1	2	1.0	0.0	20.30686341245725	1
209	IOG	1	2	1.0	0.0	1.0637818004068365	1
210	IOG	1	2	1.0	0.0	1.1045451159111992	1
211	IOG	1	2	1.0	0.0	3.009268767659924	1
212	IOG	1	2	1.0	0.0	0.4301422460365175	1
213	IOG	1	2	1.0	0.0	6.1574750168079095	1
214	IOG	1	2	1.0	0.0	0.42762959399516715	1
215	IOG	1	2	1.0	0.0	4.479409581881282	1
216	IOG	1	2	1.0	0.0	789.0642219095173	1
217	IOG	1	2	1.0	0.0	0.25988353926533336	1
218	IOG	1	2	1.0	0.0	9.08871340000443	1
219	IOG	1	2	1.0	0.0	0.9200602959894331	1
220	IOG	1	2	1.0	0.0	1.7005904629818025	1
221	IOG	1	2	1.0	0.0	6.884243504453538	1
222	IOG	1	2	1.0	0.0	7.7770473415295704	1
223	IOG	1	2	1.0	0.0	6.143131785851546	1
224	IOG	1	2	1.0	0.0	3.207076392892554	1
225	IOG	1	2	1.0	0.0	0.8697202582313601	1
226	IOG	1	2	1.0	0.0	0.09763664581889125	1
227	IOG	1	2	1.0	0.0	27.75844473170419	1
228	IOG	1	2	1.0	0.0	27.66104591131412	1
229	IOG	1	2	1.0	0.0	0.5454415375273383	1
230	IOG	1	2	1.0	0.0	1.4136937328837804	1
231	IOG	1	2	1.0	0.0	0.7063744461672891	1
232	IOG	1	2	1.0	0.0	1.4325750554003436	1
233	IOG	1	2	1.0	0.0	23.903907112809662	1
234	IOG	1	2	1.0	0.0	1.1493738061647423	1
235	IOG	1	2	1.0	0.0	0.10855495396289024	1
236	IOG	1	2	1.0	0.0	0.1886174124523704	1
237	IOG	1	2	1.0	0.0	0.41705549034928185	1
238	IOG	1	2	1.0	0.0	20.85992098945443	1
239	IOG	1	2	1.0	0.0	4.190212503584966	1
240	IOG	1	2	1.0	0.0	6.730697881032867	1
241	IOG	1	2	1.0	0.0	18.40221389865591	1
242	IOG	1	2	1.0	0.0	0.4183135904362597	1
243	IOG	1	2	1.0	0.0	1.2228978566474762	1
244	IOG	1	2	1.0	0.0	5.690878417049822	1
245	IOG	1	2	1.0	0.0	0.09751963138972293	1
246	IOG	1	2	1.0	0.0	0.30717377049170247	1
247	IOG	1	2	1.0	0.0	0.2500845910250269	1
248	IOG	1	2	1.0	0.0	0.952180829312844	1
249	IOG	1	2	1.0	0.0	0.5041649163326579	1
250	IOG	1	2	1.0	0.0	0.3960490706109807	1
251	IOG	1	2	1.0	0.0	233.29357300113693	1
252	IOG	1	2	1.0	0.0	0.24312247376047613	1
253	IOG	1	2	1.0	0.0	0.985677774630835	1
254	IOG	1	2	1.0	0.0	0.03446340801590576	1
255	IOG	1	2	1.0	0.0	0.09871703938408286	1
256	IOG	1	2	1.0	0.0	9.963091329486003	1
257	IOG	1	2	1.0	0.0	51.20419813492131	1
258	IOG	1	2	1.0	0.0	6.8008748657818	1
259	IOG	1	2	1.0	0.0	0.40237452152236897	1
260	IOG	1	2	1.0	0.0	39743.31489548065	1
261	IOG	1	2	1.0	0.0	0.40551053682051835	1
262	IOG	1	2	1.0	0.0	0.09894379202753757	1
263	IOG	1	2	1.0	0.0	12.290952524418469	1
264	IOG	1	2	1.0	0.0	4.77355196445567	1
265	IOG	1	2	1.0	0.0	5.666034655731064	1
266	IOG	1	2	1.0	0.0	0.23566360475338272	1
267	IOG	1	2	1.0	0.0	14.593136749725037	1
268	IOG	1	2	1.0	0.0	6.446959318385319	1
269	IOG	1	2	1.0	0.0	8.37821092956588	1
270	IOG	1	2	1.0	0.0	0.4970692330529263	1
271	IOG	1	2	1.0	0.0	0.6996914528891082	1
272	IOG	1	2	1.0	0.0	23.312995442119405	1
273	IOG	1	2	1.0	0.0	1.9143897879038814	1
274	IOG	1	2	1.0	0.0	1.1935767944567421	1
275	IOG	1	2	1.0	0.0	0.9232687651200693	1
276	IOG	1	2	1.0	0.0	0.5073900901853902	1
277	IOG	1	2	1.0	0.0	1.0660844245540013	1
278	IOG	1	2	1.0	0.0	4.702729221330689	1
279	IOG	1	2	1.0	0.0	0.8459391675704244	1
280	IOG	1	2	1.0	0.0	0.2895944501777761	1
281	IOG	1	2	1.0	0.0	0.71582890039113	1
282	IOG	1	2	1.0	0.0	3.795992521316517e+30	1
283	IOG	1	2	1.0	0.0	9.219124047825023	1
284	IOG	1	2	1.0	0.0	11.442526682205104	1
285	IOG	1	2	1.0	0.0	19.906942194824964	1
286	IOG	1	2	1.0	0.0	0.2294061595400765	1
287	IOG	1	2	1.0	0.0	9.477168949957331	1
288	IOG	1	2	1.0	0.0	128.2538899474516	1
289	IOG	1	2	1.0	0.0	0.654324987805807	1
290	IOG	1	2	1.0	0.0	12.164347204787408	1
291	IOG	1	2	1.0	0.0	0.25429001259512596	1
292	IOG	1	2	1.0	0.0	0.4789543275936553	1
293	IOG	1	2	1.0	0.0	0.41394605667542367	1
294	IOG	1	2	1.0	0.0	25.903159596993746	1
295	IOG	1	2	1.0	0.0	1.497744852375752	1
296	IOG	1	2	1.0	0.0	0.49560058014423314	1
297	IOG	1	2	1.0	0.0	0.2030575714704408	1
298	IOG	1	2	1.0	0.0	26.394468249484735	1
299	IOG	1	2	1.0	0.0	14.522740345511476	1
300	IOG	1	2	1.0	0.0	2.3787413937620063	1
301	IOG	1	2	1.0	0.0	12.755899788874858	1
302	IOG	1	2	1.0	0.0	0.3829204814814232	1
303	IOG	1	2	1.0	0.0	0.44035541293254343	1
304	IOG	1	2	1.0	0.0	0.9833875044514562	1
305	IOG	1	2	1.0	0.0	0.044472087752991996	1
306	IOG	1	2	1.0	0.0	0.6785147829657621	1
307	IOG	1	2	1.0	0.0	6.455930783773647	1
308	IOG	1	2	1.0	0.0	1.0221706014737593	1
309	IOG	1	2	1.0	0.0	8.19899664995447	1
310	IOG	1	2	1.0	0.0	0.096008613559946	1
311	IOG	1	2	1.0	0.0	0.22258084949376356	1
312	IOG	1	2	1.0	0.0	0.45518508075952635	1
313	IOG	1	2	1.0	0.0	0.9491712538279226	1
314	IOG	1	2	1.0	0.0	0.23828409577468807	1
315	IOG	1	2	1.0	0.0	0.2926222293280096	1
316	IOG	1	2	1.0	0.0	7.563588092794906	1
317	IOG	1	2	1.0	0.0	0.7759364089090222	1
318	IOG	1	2	1.0	0.0	0.7585080937445913	1
319	IOG	1	2	1.0	0.0	13.525320150115952	1
320	IOG	1	2	1.0	0.0	0.8471972049729307	1
321	IOG	1	2	1.0	0.0	11.701958347395982	1
322	IOG	1	2	1.0	0.0	11.007584534468359	1
323	IOG	1	2	1.0	0.0	0.18453774913679127	1
324	IOG	1	2	1.0	0.0	1.2730187921633855	1
325	IOG	1	2	1.0	0.0	0.6387982502841181	1
326	IOG	1	2	1.0	0.0	3.176226843557603	1
327	IOG	1	2	1.0	0.0	13.294077309175611	1
328	IOG	1	2	1.0	0.0	0.33383545392990244	1
329	IOG	1	2	1.0	0.0	0.4364647846041397	1
330	IOG	1	2	1.0	0.0	2.5221416673722694	1
331	IOG	1	2	1.0	0.0	2.175723018269269	1
332	IOG	1	2	1.0	0.0	0.27643605027031687	1
333	IOG	1	2	1.0	0.0	11.043735887061736	1
334	IOG	1	2	1.0	0.0	48.95618407139784	1
335	IOG	1	2	1.0	0.0	8.535193569806777	1
336	IOG	1	2	1.0	0.0	1.0942824838536032	1
337	IOG	1	2	1.0	0.0	0.1968832216106445	1
338	IOG	1	2	1.0	0.0	7.5756630114318515	1
339	IOG	1	2	1.0	0.0	10.18190936296017	1
340	IOG	1	2	1.0	0.0	3.9965758368399333	1
341	IOG	1	2	1.0	0.0	59.551111011109626	1
342	IOG	1	2	1.0	0.0	0.8377660636761043	1
343	IOG	1	2	1.0	0.0	1.1212740261199203	1
344	IOG	1	2	1.0	0.0	0.2035180249913932	1
345	IOG	1	2	1.0	0.0	127.19965531047595	1
346	IOG	1	2	1.0	0.0	0.6806077691793817	1
347	IOG	1	2	1.0	0.0	1.4956053754083367	1
348	IOG	1	2	1.0	0.0	84.71215580069293	1
349	IOG	1	2	1.0	0.0	11.446463245496886	1
350	IOG	1	2	1.0	0.0	1.1169989507117744	1
351	IOG	1	2	1.0	0.0	0.4497736627268667	1
352	IOG	1	2	1.0	0.0	4.77497965652497	1
353	IOG	1	2	1.0	0.0	13.414602668542331	1
354	IOG	1	2	1.0	0.0	5.067230682416834	1
355	IOG	1	2	1.0	0.0	1.3384568547548628	1
356	IOG	1	2	1.0	0.0	0.2555377564351424	1
357	IOG	1	2	1.0	0.0	0.047049503818478305	1
358	IOG	1	2	1.0	0.0	0.15916467503546844	1
359	IOG	1	2	1.0	0.0	1.667087010682756	1
360	IOG	1	2	1.0	0.0	0.3267649331127296	1
361	IOG	1	2	1.0	0.0	0.2086244125913791	1
362	IOG	1	2	1.0	0.0	0.2969249525556606	1
363	IOG	1	2	1.0	0.0	0.8494170859014805	1
364	IOG	1	2	1.0	0.0	21.958594849362463	1
365	IOG	1	2	1.0	0.0	0.6511553155593519	1
366	IOG	1	2	1.0	0.0	15.747470529964126	1
367	IOG	1	2	1.0	0.0	1.1934014220323212	1
368	IOG	1	2	1.0	0.0	0.8877006791681945	1
369	IOG	1	2	1.0	0.0	1.7728737644737422	1
370	IOG	1	2	1.0	0.0	0.14061026380531044	1
371	IOG	1	2	1.0	0.0	0.11701539386777851	1
372	IOG	1	2	1.0	0.0	25.24121278716222	1
373	IOG	1	2	1.0	0.0	10.78075585197087	1
374	IOG	1	2	1.0	0.0	0.5155327025064076	1
375	IOG	1	2	1.0	0.0	0.21218225733069096	1
376	IOG	1	2	1.0	0.0	8.372088792261394	1
377	IOG	1	2	1.0	0.0	4.188993266138406	1
378	IOG	1	2	1.0	0.0	1.4420990925035662	1
379	IOG	1	2	1.0	0.0	0.09054395592843219	1
380	IOG	1	2	1.0	0.0	8.56979378957081	1
381	IOG	1	2	1.0	0.0	0.8707982204219159	1
382	IOG	1	2	1.0	0.0	1.3850079508264717	1
383	IOG	1	2	1.0	0.0	0.13315602611734412	1
384	IOG	1	2	1.0	0.0	1.2383098934561478	1
385	IOG	1	2	1.0	0.0	0.4289371821668185	1
386	IOG	1	2	1.0	0.0	7.068960076668271	1
387	IOG	1	2	1.0	0.0	0.4290190072477049	1
388	IOG	1	2	1.0	0.0	5352.762704247044	1
389	IOG	1	2	1.0	0.0	7.356808094282724	1
390	IOG	1	2	1.0	0.0	1.1236040953216668	1
391	IOG	1	2	1.0	0.0	1391692.4668755257	1
392	IOG	1	2	1.0	0.0	5.620993293374328	1
393	IOG	1	2	1.0	0.0	823.0901923801972	1
394	IOG	1	2	1.0	0.0	2.232385196576907	1
395	IOG	1	2	1.0	0.0	2.990322844870313	1
396	IOG	1	2	1.0	0.0	8.158244488609288	1
397	IOG	1	2	1.0	0.0	0.44624733698769337	1
398	IOG	1	2	1.0	0.0	197.72221703347074	1
399	IOG	1	2	1.0	0.0	1.0093854465936112	1
400	IOG	1	2	1.0	0.0	1.3650623810592288	1
401	IOG	1	2	1.0	0.0	0.4171209708094825	1
402	IOG	1	2	1.0	0.0	0.8094484090967129	1
403	IOG	1	2	1.0	0.0	0.11400133050096953	1
404	IOG	1	2	1.0	0.0	0.21676143529516356	1
405	IOG	1	2	1.0	0.0	8.427558465293167	1
406	IOG	1	2	1.0	0.0	46.106691651253165	1
407	IOG	1	2	1.0	0.0	5.895455330453741	1
408	IOG	1	2	1.0	0.0	0.026874105867697815	1
409	IOG	1	2	1.0	0.0	8.295416425268504	1
410	IOG	1	2	1.0	0.0	0.22257990740515493	1
411	IOG	1	2	1.0	0.0	0.2943853064495113	1
412	IOG	1	2	1.0	0.0	12.72341518257883	1
413	IOG	1	2	1.0	0.0	0.840272660018055	1
414	IOG	1	2	1.0	0.0	625.1032440423793	1
415	IOG	1	2	1.0	0.0	0.03729664045235346	1
416	IOG	1	2	1.0	0.0	18.321198044082255	1
417	IOG	1	2	1.0	0.0	2.6860439599242483	1
418	IOG	1	2	1.0	0.0	0.7770354808302831	1
419	IOG	1	2	1.0	0.0	0.4090705698028852	1
420	IOG	1	2	1.0	0.0	0.41050904930306914	1
421	IOG	1	2	1.0	0.0	0.28124527411706113	1
422	IOG	1	2	1.0	0.0	1.5366457410574097	1
423	IOG	1	2	1.0	0.0	0.797351734501244	1
424	IOG	1	2	1.0	0.0	0.08479820086724317	1
425	IOG	1	2	1.0	0.0	634.6585913046484	1
426	IOG	1	2	1.0	0.0	2.819449787569171	1
427	IOG	1	2	1.0	0.0	0.5706965318426108	1
428	IOG	1	2	1.0	0.0	1.3645709119401115	1
429	IOG	1	2	1.0	0.0	1566.7927338031006	1
430	IOG	1	2	1.0	0.0	1.259485596803432	1
431	IOG	1	2	1.0	0.0	1914.4322706376797	1
432	IOG	1	2	1.0	0.0	0.7362317035191461	1
433	IOG	1	2	1.0	0.0	0.38958827599927803	1
434	IOG	1	2	1.0	0.0	0.2027887575412686	1
435	IOG	1	2	1.0	0.0	0.010545286825770477	1
436	IOG	1	2	1.0	0.0	5.6002949607068935	1
437	IOG	1	2	1.0	0.0	0.45905440455914914	1
438	IOG	1	2	1.0	0.0	1.2019214174416297	1
439	IOG	1	2	1.0	0.0	20.20704946558873	1
440	IOG	1	2	1.0	0.0	1.0336801809346992	1
441	IOG	1	2	1.0	0.0	0.034603350644903656	1
442	IOG	1	2	1.0	0.0	11.026195884976104	1
443	IOG	1	2	1.0	0.0	0.13169343362946265	1
444	IOG	1	2	1.0	0.0	14.138388564544018	1
445	IOG	1	2	1.0	0.0	1.0140227659099998	1
446	IOG	1	2	1.0	0.0	0.43795135496934046	1
447	IOG	1	2	1.0	0.0	595.2026438299523	1
448	IOG	1	2	1.0	0.0	0.5888122003760046	1
449	IOG	1	2	1.0	0.0	1.4018085972229142	1
450	IOG	1	2	1.0	0.0	22557.17385134466	1
451	IOG	1	2	1.0	0.0	1.2350769948379063	1
452	IOG	1	2	1.0	0.0	0.17578668882115855	1
453	IOG	1	2	1.0	0.0	0.04224817870103251	1
454	IOG	1	2	1.0	0.0	2.0048801288517883	1
455	IOG	1	2	1.0	0.0	1.2502510431475986	1
456	IOG	1	2	1.0	0.0	1.2736947458727168	1
457	IOG	1	2	1.0	0.0	1.4705515514572132	1
458	IOG	1	2	1.0	0.0	293.5607255169773	1
459	IOG	1	2	1.0	0.0	1.0853902133311029	1
460	IOG	1	2	1.0	0.0	0.26299058298869543	1
461	IOG	1	2	1.0	0.0	1.999882529358811	1
462	IOG	1	2	1.0	0.0	27.87250891078058	1
463	IOG	1	2	1.0	0.0	7.131166018929281	1
464	IOG	1	2	1.0	0.0	0.050080617211807635	1
465	IOG	1	2	1.0	0.0	8.839243317032551	1
466	IOG	1	2	1.0	0.0	0.027198536424096226	1
467	IOG	1	2	1.0	0.0	3.779104591532815	1
468	IOG	1	2	1.0	0.0	0.04025738129298361	1
469	IOG	1	2	1.0	0.0	0.3765031345304193	1
470	IOG	1	2	1.0	0.0	0.7896416977756499	1
471	IOG	1	2	1.0	0.0	34.20051833806335	1
472	IOG	1	2	1.0	0.0	11.340957579784442	1
473	IOG	1	2	1.0	0.0	1.1452118408171057	1
474	IOG	1	2	1.0	0.0	7.42700769190791	1
475	IOG	1	2	1.0	0.0	0.635124231241226	1
476	IOG	1	2	1.0	0.0	2.758907440504217	1
477	IOG	1	2	1.0	0.0	0.6770788809394223	1
478	IOG	1	2	1.0	0.0	4.639266920921403	1
479	IOG	1	2	1.0	0.0	2.9065195838375972	1
480	IOG	1	2	1.0	0.0	1.2705666795051482	1
481	IOG	1	2	1.0	0.0	2.4025071204722552	1
482	IOG	1	2	1.0	0.0	0.7005363089875121	1
483	IOG	1	2	1.0	0.0	0.23138836628643375	1
484	IOG	1	2	1.0	0.0	0.850853412567304	1
485	IOG	1	2	1.0	0.0	0.4108189547215516	1
486	IOG	1	2	1.0	0.0	0.3260378685991207	1
487	IOG	1	2	1.0	0.0	0.18988144594559406	1
488	IOG	1	2	1.0	0.0	6.816184706857734	1
489	IOG	1	2	1.0	0.0	8.604185398486198	1
490	IOG	1	2	1.0	0.0	1.730742656124718	1
491	IOG	1	2	1.0	0.0	0.30087328013944376	1
492	IOG	1	2	1.0	0.0	7.4709498740708895	1
493	IOG	1	2	1.0	0.0	0.645710294080784	1
494	IOG	1	2	1.0	0.0	0.015964301656752385	1
495	IOG	1	2	1.0	0.0	1.5463487345785798	1
496	IOG	1	2	1.0	0.0	0.25329344521858693	1
497	IOG	1	2	1.0	0.0	0.2729644837777632	1
498	IOG	1	2	1.0	0.0	24.05065399202951	1
499	IOG	1	2	1.0	0.0	0.0617174162164577	1
500	IOG	2	3	1.0	0.0	0.7923570882670078	1
501	IOG	2	3	1.0	0.0	1.4440950259643393	1
502	IOG	2	3	1.0	0.0	0.5716409370054668	1
503	IOG	2	3	1.0	0.0	0.42971280379826404	1
504	IOG	2	3	1.0	0.0	0.18874591466295132	1
505	IOG	2	3	1.0	0.0	3.24466748067462	1
506	IOG	2	3	1.0	0.0	0.6682422057731159	1
507	IOG	2	3	1.0	0.0	2.7096167972912353	1
508	IOG	2	3	1.0	0.0	1.5022627493088283	1
509	IOG	2	3	1.0	0.0	0.37947400360477324	1
510	IOG	2	3	1.0	0.0	0.026846899439198334	1
511	IOG	2	3	1.0	0.0	11.36172583190875	1
512	IOG	2	3	1.0	0.0	0.38803817384050826	1
513	IOG	2	3	1.0	0.0	3.1437158962574223	1
514	IOG	2	3	1.0	0.0	0.6453513199873804	1
515	IOG	2	3	1.0	0.0	0.21443900570457616	1
516	IOG	2	3	1.0	0.0	0.8029645013451919	1
517	IOG	2	3	1.0	0.0	0.29960608750255047	1
518	IOG	2	3	1.0	0.0	0.20796448994808775	1
519	IOG	2	3	1.0	0.0	0.34443146500413246	1
520	IOG	2	3	1.0	0.0	0.33750181035632826	1
521	IOG	2	3	1.0	0.0	0.45260177695957143	1
522	IOG	2	3	1.0	0.0	3.3528857423526968	1
523	IOG	2	3	1.0	0.0	5.982688078991982	1
524	IOG	2	3	1.0	0.0	32.99904749233424	1
525	IOG	2	3	1.0	0.0	0.33310250882143144	1
526	IOG	2	3	1.0	0.0	2.157286892237386	1
527	IOG	2	3	1.0	0.0	0.25459495654388004	1
528	IOG	2	3	1.0	0.0	0.7536747108192989	1
529	IOG	2	3	1.0	0.0	1.425309717256369	1
530	IOG	2	3	1.0	0.0	0.08574075090267912	1
531	IOG	2	3	1.0	0.0	0.08267612054070415	1
532	IOG	2	3	1.0	0.0	0.18840218756096205	1
533	IOG	2	3	1.0	0.0	0.9308230789700421	1
534	IOG	2	3	1.0	0.0	1.338899910774	1
535	IOG	2	3	1.0	0.0	1.74069281970633	1
536	IOG	2	3	1.0	0.0	36.55956000162145	1
537	IOG	2	3	1.0	0.0	1.6236481587860139	1
538	IOG	2	3	1.0	0.0	0.679893084176928	1
539	IOG	2	3	1.0	0.0	54.6891278109617	1
540	IOG	2	3	1.0	0.0	0.381798627803943	1
541	IOG	2	3	1.0	0.0	0.6455941746854537	1
542	IOG	2	3	1.0	0.0	1.4756543968719444	1
543	IOG	2	3	1.0	0.0	0.035438056426079965	1
544	IOG	2	3	1.0	0.0	0.37340175465469483	1
545	IOG	2	3	1.0	0.0	0.8466387226372328	1
546	IOG	2	3	1.0	0.0	0.33118096736821556	1
547	IOG	2	3	1.0	0.0	0.10445051701699161	1
548	IOG	2	3	1.0	0.0	19.246891810093	1
549	IOG	2	3	1.0	0.0	4.07053575650151	1
550	IOG	2	3	1.0	0.0	11.967504443206197	1
551	IOG	2	3	1.0	0.0	9.83319182986113	1
552	IOG	2	3	1.0	0.0	2.35469136376385	1
553	IOG	2	3	1.0	0.0	0.1787221290658644	1
554	IOG	2	3	1.0	0.0	1.3371283577852333	1
555	IOG	2	3	1.0	0.0	28.779751148595878	1
556	IOG	2	3	1.0	0.0	0.26848332418745274	1
557	IOG	2	3	1.0	0.0	0.053478292848801484	1
558	IOG	2	3	1.0	0.0	10.617201023501408	1
559	IOG	2	3	1.0	0.0	0.020295725170191098	1
560	IOG	2	3	1.0	0.0	0.22754599732403985	1
561	IOG	2	3	1.0	0.0	1.7816622879380661	1
562	IOG	2	3	1.0	0.0	0.1991306992512754	1
563	IOG	2	3	1.0	0.0	0.7261496702917576	1
564	IOG	2	3	1.0	0.0	1.0015929351659483	1
565	IOG	2	3	1.0	0.0	0.3570019818540754	1
566	IOG	2	3	1.0	0.0	0.9882753345326662	1
567	IOG	2	3	1.0	0.0	15.318055538266158	1
568	IOG	2	3	1.0	0.0	1.5828273071129075	1
569	IOG	2	3	1.0	0.0	0.12406528526731513	1
570	IOG	2	3	1.0	0.0	0.07628906601817256	1
571	IOG	2	3	1.0	0.0	1.993070127516066	1
572	IOG	2	3	1.0	0.0	2.3819579693360713	1
573	IOG	2	3	1.0	0.0	0.5596741371638057	1
574	IOG	2	3	1.0	0.0	13.16763814086043	1
575	IOG	2	3	1.0	0.0	0.18840108059279487	1
576	IOG	2	3	1.0	0.0	10.803001700207558	1
577	IOG	2	3	1.0	0.0	0.1961764312443463	1
578	IOG	2	3	1.0	0.0	1.0170897175084441	1
579	IOG	2	3	1.0	0.0	0.3218383030102407	1
580	IOG	2	3	1.0	0.0	0.06700801744906831	1
581	IOG	2	3	1.0	0.0	0.5844659212349905	1
582	IOG	2	3	1.0	0.0	0.13142979564139046	1
583	IOG	2	3	1.0	0.0	1.4559473181755318	1
584	IOG	2	3	1.0	0.0	12.157041609103517	1
585	IOG	2	3	1.0	0.0	0.4492387676961899	1
586	IOG	2	3	1.0	0.0	295.63244055554173	1
587	IOG	2	3	1.0	0.0	24.728622797604842	1
588	IOG	2	3	1.0	0.0	1.5550651118360224	1
589	IOG	2	3	1.0	0.0	15.510369057555149	1
590	IOG	2	3	1.0	0.0	1.0301858685859073	1
591	IOG	2	3	1.0	0.0	71.8310472457811	1
592	IOG	2	3	1.0	0.0	1.4832455145941295	1
593	IOG	2	3	1.0	0.0	0.8468507452897852	1
594	IOG	2	3	1.0	0.0	2.6876065799467783	1
595	IOG	2	3	1.0	0.0	1.409889007865186	1
596	IOG	2	3	1.0	0.0	4.587927037727935	1
597	IOG	2	3	1.0	0.0	0.0448636830985482	1
598	IOG	2	3	1.0	0.0	0.23153219445849593	1
599	IOG	2	3	1.0	0.0	0.3512766158171043	1
600	IOG	2	3	1.0	0.0	2.1540250276732125	1
601	IOG	2	3	1.0	0.0	15.403928380014786	1
602	IOG	2	3	1.0	0.0	1.1935425007930853	1
603	IOG	2	3	1.0	0.0	41.38964947350776	1
604	IOG	2	3	1.0	0.0	0.25955978406145797	1
605	IOG	2	3	1.0	0.0	0.10692417627268383	1
606	IOG	2	3	1.0	0.0	1.9869041916336174	1
607	IOG	2	3	1.0	0.0	1.0650122801414676	1
608	IOG	2	3	1.0	0.0	0.1695572186179536	1
609	IOG	2	3	1.0	0.0	0.015487217357280758	1
610	IOG	2	3	1.0	0.0	0.9539056225337371	1
611	IOG	2	3	1.0	0.0	26.172308333839492	1
612	IOG	2	3	1.0	0.0	0.2480219761190267	1
613	IOG	2	3	1.0	0.0	0.040626149034093784	1
614	IOG	2	3	1.0	0.0	0.750794915020335	1
615	IOG	2	3	1.0	0.0	1.2143323123580243	1
616	IOG	2	3	1.0	0.0	16.824641482023253	1
617	IOG	2	3	1.0	0.0	0.37857341440045605	1
618	IOG	2	3	1.0	0.0	0.34715777450300644	1
619	IOG	2	3	1.0	0.0	10.155585804584621	1
620	IOG	2	3	1.0	0.0	18.287472554207753	1
621	IOG	2	3	1.0	0.0	0.8451841474795718	1
622	IOG	2	3	1.0	0.0	0.3718236401654745	1
623	IOG	2	3	1.0	0.0	0.7130578927959416	1
624	IOG	2	3	1.0	0.0	12.456587694670345	1
625	IOG	2	3	1.0	0.0	0.577894198825825	1
626	IOG	2	3	1.0	0.0	677.1438397984806	1
627	IOG	2	3	1.0	0.0	14.81823263649062	1
628	IOG	2	3	1.0	0.0	2.521056533582131	1
629	IOG	2	3	1.0	0.0	1.7566129297415745	1
630	IOG	2	3	1.0	0.0	0.0374076532458827	1
631	IOG	2	3	1.0	0.0	0.4784569639517837	1
632	IOG	2	3	1.0	0.0	138.75313954894511	1
633	IOG	2	3	1.0	0.0	17.838587610471105	1
634	IOG	2	3	1.0	0.0	25.85037959101537	1
635	IOG	2	3	1.0	0.0	12.620375812598306	1
636	IOG	2	3	1.0	0.0	0.09965560991082624	1
637	IOG	2	3	1.0	0.0	9.340600618387093	1
638	IOG	2	3	1.0	0.0	0.6760586808309411	1
639	IOG	2	3	1.0	0.0	0.4233414243114838	1
640	IOG	2	3	1.0	0.0	0.5398850983493694	1
641	IOG	2	3	1.0	0.0	15.36757252317535	1
642	IOG	2	3	1.0	0.0	1.2017536360049599	1
643	IOG	2	3	1.0	0.0	0.246844876240639	1
644	IOG	2	3	1.0	0.0	0.12473950920907992	1
645	IOG	2	3	1.0	0.0	0.22512522245523892	1
646	IOG	2	3	1.0	0.0	0.33307270153167334	1
647	IOG	2	3	1.0	0.0	0.019633916572136974	1
648	IOG	2	3	1.0	0.0	0.11424648954947796	1
649	IOG	2	3	1.0	0.0	1.1024175771257203	1
650	IOG	2	3	1.0	0.0	5.640207289327243	1
651	IOG	2	3	1.0	0.0	2.1115183708861833	1
652	IOG	2	3	1.0	0.0	0.9364004230771968	1
653	IOG	2	3	1.0	0.0	7.45235662708091	1
654	IOG	2	3	1.0	0.0	2.0297656894727125	1
655	IOG	2	3	1.0	0.0	22.460813349234805	1
656	IOG	2	3	1.0	0.0	1.0429058525909392	1
657	IOG	2	3	1.0	0.0	0.7993129875534936	1
658	IOG	2	3	1.0	0.0	10.553391742514883	1
659	IOG	2	3	1.0	0.0	0.2929451248534728	1
660	IOG	2	3	1.0	0.0	87.93085410562163	1
661	IOG	2	3	1.0	0.0	0.18792209428155934	1
662	IOG	2	3	1.0	0.0	1.3983824329787289	1
663	IOG	2	3	1.0	0.0	0.3739277723954618	1
664	IOG	2	3	1.0	0.0	0.26892262960318947	1
665	IOG	2	3	1.0	0.0	1.4227411436864896	1
666	IOG	2	3	1.0	0.0	0.049647038574921795	1
667	IOG	2	3	1.0	0.0	0.02773895178318127	1
668	IOG	2	3	1.0	0.0	0.1889494152574716	1
669	IOG	2	3	1.0	0.0	3.4445892842685426	1
670	IOG	2	3	1.0	0.0	2.2268705906241606	1
671	IOG	2	3	1.0	0.0	0.16112499933869898	1
672	IOG	2	3	1.0	0.0	0.5810274278647852	1
673	IOG	2	3	1.0	0.0	0.19920353397899548	1
674	IOG	2	3	1.0	0.0	0.6334392957618104	1
675	IOG	2	3	1.0	0.0	3.0581745783457253	1
676	IOG	2	3	1.0	0.0	0.46973888877245923	1
677	IOG	2	3	1.0	0.0	7.416051738434917	1
678	IOG	2	3	1.0	0.0	0.507613311143963	1
679	IOG	2	3	1.0	0.0	0.11197624757640025	1
680	IOG	2	3	1.0	0.0	0.03092360659595369	1
681	IOG	2	3	1.0	0.0	0.5691512866279669	1
682	IOG	2	3	1.0	0.0	0.7769585917267176	1
683	IOG	2	3	1.0	0.0	0.5615316847635168	1
684	IOG	2	3	1.0	0.0	0.26339630712687945	1
685	IOG	2	3	1.0	0.0	0.283809748168457	1
686	IOG	2	3	1.0	0.0	0.11390201208799262	1
687	IOG	2	3	1.0	0.0	0.6220921526190871	1
688	IOG	2	3	1.0	0.0	17.920889412663612	1
689	IOG	2	3	1.0	0.0	1.6396971409301562	1
690	IOG	2	3	1.0	0.0	9.252446390147544	1
691	IOG	2	3	1.0	0.0	0.6243788405651106	1
692	IOG	2	3	1.0	0.0	0.3074730366556306	1
693	IOG	2	3	1.0	0.0	0.044178593323765995	1
694	IOG	2	3	1.0	0.0	0.1257963296719487	1
695	IOG	2	3	1.0	0.0	1.533822196038407	1
696	IOG	2	3	1.0	0.0	47.15154904399504	1
697	IOG	2	3	1.0	0.0	0.18678574210579313	1
698	IOG	2	3	1.0	0.0	0.6224720231459961	1
699	IOG	2	3	1.0	0.0	0.34560172328123817	1
700	IOG	2	3	1.0	0.0	0.1276194536205368	1
701	IOG	2	3	1.0	0.0	0.03334660344684129	1
702	IOG	2	3	1.0	0.0	0.24597731833256076	1
703	IOG	2	3	1.0	0.0	0.7164135383175675	1
704	IOG	2	3	1.0	0.0	0.9204966357230777	1
705	IOG	2	3	1.0	0.0	6.230121643925136	1
706	IOG	2	3	1.0	0.0	63446.12591417571	1
707	IOG	2	3	1.0	0.0	14.147660620585462	1
708	IOG	2	3	1.0	0.0	0.2305885529169372	1
709	IOG	2	3	1.0	0.0	0.6864348440443312	1
710	IOG	2	3	1.0	0.0	6.113391023877721	1
711	IOG	2	3	1.0	0.0	2.8021705660740537	1
712	IOG	2	3	1.0	0.0	0.9260913467102706	1
713	IOG	2	3	1.0	0.0	0.15586357582213917	1
714	IOG	2	3	1.0	0.0	0.4857532393999047	1
715	IOG	2	3	1.0	0.0	1.4196689442927277	1
716	IOG	2	3	1.0	0.0	0.4716641005570488	1
717	IOG	2	3	1.0	0.0	0.08829268248599728	1
718	IOG	2	3	1.0	0.0	8.722043597331087	1
719	IOG	2	3	1.0	0.0	2.0559186942404994	1
720	IOG	2	3	1.0	0.0	0.41149536211927223	1
721	IOG	2	3	1.0	0.0	3.7059975993661074	1
722	IOG	2	3	1.0	0.0	21.587155042662136	1
723	IOG	2	3	1.0	0.0	0.6269471592149208	1
724	IOG	2	3	1.0	0.0	16.61039115786186	1
725	IOG	2	3	1.0	0.0	0.8106242083424541	1
726	IOG	2	3	1.0	0.0	0.11569832631596494	1
727	IOG	2	3	1.0	0.0	0.13498594732639566	1
728	IOG	2	3	1.0	0.0	3.890902798598181	1
729	IOG	2	3	1.0	0.0	0.18831282704311997	1
730	IOG	2	3	1.0	0.0	0.5492809058988467	1
731	IOG	2	3	1.0	0.0	1.282931320941002	1
732	IOG	2	3	1.0	0.0	0.15893588338365133	1
733	IOG	2	3	1.0	0.0	0.26388010491904285	1
734	IOG	2	3	1.0	0.0	3.4630095000514816	1
735	IOG	2	3	1.0	0.0	0.07839469086483038	1
736	IOG	2	3	1.0	0.0	0.08722854793830574	1
737	IOG	2	3	1.0	0.0	0.3347016323104906	1
738	IOG	2	3	1.0	0.0	9.658872085852334	1
739	IOG	2	3	1.0	0.0	1.441912014670101	1
740	IOG	2	3	1.0	0.0	1.441266293152384	1
741	IOG	2	3	1.0	0.0	4.169748541144523	1
742	IOG	2	3	1.0	0.0	0.22814772842447653	1
743	IOG	2	3	1.0	0.0	0.6304649091841237	1
744	IOG	2	3	1.0	0.0	8.021510144582384	1
745	IOG	2	3	1.0	0.0	0.11792890854438258	1
746	IOG	2	3	1.0	0.0	0.7140845265660545	1
747	IOG	2	3	1.0	0.0	63.74197465865622	1
748	IOG	2	3	1.0	0.0	1.3439221399675503	1
749	IOG	2	3	1.0	0.0	0.3915823283390971	1
750	IOG	2	3	1.0	0.0	0.2724534515775031	1
751	IOG	2	3	1.0	0.0	0.08950909367829685	1
752	IOG	2	3	1.0	0.0	0.3481837346815346	1
753	IOG	2	3	1.0	0.0	0.5091825523526912	1
754	IOG	2	3	1.0	0.0	0.48449771357767935	1
755	IOG	2	3	1.0	0.0	0.0889554295300988	1
756	IOG	2	3	1.0	0.0	1.967846706960933	1
757	IOG	2	3	1.0	0.0	22.952569857093543	1
758	IOG	2	3	1.0	0.0	0.7920831421040553	1
759	IOG	2	3	1.0	0.0	0.021041569388118256	1
760	IOG	2	3	1.0	0.0	1.0715229249459775	1
761	IOG	2	3	1.0	0.0	0.35551317474027466	1
762	IOG	2	3	1.0	0.0	0.15152040817886156	1
763	IOG	2	3	1.0	0.0	9.13696562913413	1
764	IOG	2	3	1.0	0.0	11.328060511098773	1
765	IOG	2	3	1.0	0.0	0.20311160433585082	1
766	IOG	2	3	1.0	0.0	0.32263536141634663	1
767	IOG	2	3	1.0	0.0	0.25468883494877215	1
768	IOG	2	3	1.0	0.0	27.285005048552236	1
769	IOG	2	3	1.0	0.0	0.6548121593177139	1
770	IOG	2	3	1.0	0.0	0.4763568944400353	1
771	IOG	2	3	1.0	0.0	0.3996658069576604	1
772	IOG	2	3	1.0	0.0	39.75922182769123	1
773	IOG	2	3	1.0	0.0	12.313721824749745	1
774	IOG	2	3	1.0	0.0	0.5906784801636006	1
775	IOG	2	3	1.0	0.0	0.29404874740052755	1
776	IOG	2	3	1.0	0.0	1.5376788028887503	1
777	IOG	2	3	1.0	0.0	1.29318859346008	1
778	IOG	2	3	1.0	0.0	23.427162258018356	1
779	IOG	2	3	1.0	0.0	0.3108321446189586	1
780	IOG	2	3	1.0	0.0	1.3596397993573572	1
781	IOG	2	3	1.0	0.0	0.05592318605819199	1
782	IOG	2	3	1.0	0.0	8.0861962381225	1
783	IOG	2	3	1.0	0.0	73.30816961932355	1
784	IOG	2	3	1.0	0.0	0.20140694949420343	1
785	IOG	2	3	1.0	0.0	22.172493920672956	1
786	IOG	2	3	1.0	0.0	0.3982885985394099	1
787	IOG	2	3	1.0	0.0	6.656800301283349	1
788	IOG	2	3	1.0	0.0	0.28366976336201327	1
789	IOG	2	3	1.0	0.0	0.6412088006914293	1
790	IOG	2	3	1.0	0.0	7.710794116571353	1
791	IOG	2	3	1.0	0.0	0.36786955764282225	1
792	IOG	2	3	1.0	0.0	1.4315942459372342	1
793	IOG	2	3	1.0	0.0	0.330864934339724	1
794	IOG	2	3	1.0	0.0	0.520446762945457	1
795	IOG	2	3	1.0	0.0	1.2941548729522518	1
796	IOG	2	3	1.0	0.0	0.5978289063151607	1
797	IOG	2	3	1.0	0.0	0.3073530932935573	1
798	IOG	2	3	1.0	0.0	19.480335279720347	1
799	IOG	2	3	1.0	0.0	15.522685848799844	1
800	IOG	2	3	1.0	0.0	3.183893031064122	1
801	IOG	2	3	1.0	0.0	15.308698458434408	1
802	IOG	2	3	1.0	0.0	0.5827611130920729	1
803	IOG	2	3	1.0	0.0	0.3022658755672514	1
804	IOG	2	3	1.0	0.0	0.26141224446251954	1
805	IOG	2	3	1.0	0.0	0.026203671570483276	1
806	IOG	2	3	1.0	0.0	0.9584113647309029	1
807	IOG	2	3	1.0	0.0	0.15145878639758178	1
808	IOG	2	3	1.0	0.0	0.050781612082705915	1
809	IOG	2	3	1.0	0.0	1.745852702178825	1
810	IOG	2	3	1.0	0.0	0.048761680419493435	1
811	IOG	2	3	1.0	0.0	0.049682145791331796	1
812	IOG	2	3	1.0	0.0	0.22513409929018335	1
813	IOG	2	3	1.0	0.0	1.4179566487059132	1
814	IOG	2	3	1.0	0.0	0.14437882842867844	1
815	IOG	2	3	1.0	0.0	0.3208465210310831	1
816	IOG	2	3	1.0	0.0	14.923072651371395	1
817	IOG	2	3	1.0	0.0	0.7654097834785061	1
818	IOG	2	3	1.0	0.0	1.284893085239449	1
819	IOG	2	3	1.0	0.0	0.08022074179326064	1
820	IOG	2	3	1.0	0.0	0.4488369423757408	1
821	IOG	2	3	1.0	0.0	1.1492449813709917	1
822	IOG	2	3	1.0	0.0	0.17676552714889454	1
823	IOG	2	3	1.0	0.0	8.201042152381671	1
824	IOG	2	3	1.0	0.0	0.3934349010053775	1
825	IOG	2	3	1.0	0.0	0.01899554244961891	1
826	IOG	2	3	1.0	0.0	0.5684365329434953	1
827	IOG	2	3	1.0	0.0	10.408674931197023	1
828	IOG	2	3	1.0	0.0	0.06201128534957473	1
829	IOG	2	3	1.0	0.0	3.1128992298958598	1
830	IOG	2	3	1.0	0.0	138.8523279525626	1
831	IOG	2	3	1.0	0.0	1.488503065344272	1
832	IOG	2	3	1.0	0.0	0.3092925321008462	1
833	IOG	2	3	1.0	0.0	46.40008304783338	1
834	IOG	2	3	1.0	0.0	1.9649736719191733	1
835	IOG	2	3	1.0	0.0	3.6393364775344423	1
836	IOG	2	3	1.0	0.0	0.914319627344453	1
837	IOG	2	3	1.0	0.0	0.2153103268010078	1
838	IOG	2	3	1.0	0.0	0.5077343873630521	1
839	IOG	2	3	1.0	0.0	13.588738549308875	1
840	IOG	2	3	1.0	0.0	0.6094272876400608	1
841	IOG	2	3	1.0	0.0	198.2102071643451	1
842	IOG	2	3	1.0	0.0	1.085859498324514	1
843	IOG	2	3	1.0	0.0	2.3233615225711217	1
844	IOG	2	3	1.0	0.0	0.15224088257028778	1
845	IOG	2	3	1.0	0.0	1.2928514788588759	1
846	IOG	2	3	1.0	0.0	0.6654057595842776	1
847	IOG	2	3	1.0	0.0	1.007932433126569	1
848	IOG	2	3	1.0	0.0	12.28503096555895	1
849	IOG	2	3	1.0	0.0	0.48957592158091345	1
850	IOG	2	3	1.0	0.0	1.1754875304084624	1
851	IOG	2	3	1.0	0.0	1.2917948278718905	1
852	IOG	2	3	1.0	0.0	6.687256974308276	1
853	IOG	2	3	1.0	0.0	20.624525529117467	1
854	IOG	2	3	1.0	0.0	11.541891336902486	1
855	IOG	2	3	1.0	0.0	0.2753457009447941	1
856	IOG	2	3	1.0	0.0	0.2773524719235092	1
857	IOG	2	3	1.0	0.0	0.05269431777165312	1
858	IOG	2	3	1.0	0.0	0.3317176653630166	1
859	IOG	2	3	1.0	0.0	0.21371510637705252	1
860	IOG	2	3	1.0	0.0	0.40887173217540335	1
861	IOG	2	3	1.0	0.0	0.30917120728528596	1
862	IOG	2	3	1.0	0.0	0.6574806453641775	1
863	IOG	2	3	1.0	0.0	0.6748054870746887	1
864	IOG	2	3	1.0	0.0	2.884004657498682	1
865	IOG	2	3	1.0	0.0	0.14941950266895854	1
866	IOG	2	3	1.0	0.0	3.9735113866632386	1
867	IOG	2	3	1.0	0.0	0.04989571236931358	1
868	IOG	2	3	1.0	0.0	1.003651223472368	1
869	IOG	2	3	1.0	0.0	2.887588826628963	1
870	IOG	2	3	1.0	0.0	0.3447372719795341	1
871	IOG	2	3	1.0	0.0	0.18863124344914733	1
872	IOG	2	3	1.0	0.0	1.685580768317009	1
873	IOG	2	3	1.0	0.0	162.39783160710968	1
874	IOG	2	3	1.0	0.0	0.6760482037125457	1
875	IOG	2	3	1.0	0.0	0.20707560838289213	1
876	IOG	2	3	1.0	0.0	1.40520611433908	1
877	IOG	2	3	1.0	0.0	0.39379539362159643	1
878	IOG	2	3	1.0	0.0	0.341807866646452	1
879	IOG	2	3	1.0	0.0	0.09105886095103914	1
880	IOG	2	3	1.0	0.0	0.04052626075796098	1
881	IOG	2	3	1.0	0.0	0.6906862202829973	1
882	IOG	2	3	1.0	0.0	1.2471488172909913	1
883	IOG	2	3	1.0	0.0	0.1194513263419543	1
884	IOG	2	3	1.0	0.0	0.7835609920866646	1
885	IOG	2	3	1.0	0.0	0.3504844060614547	1
886	IOG	2	3	1.0	0.0	0.16628418255841454	1
887	IOG	2	3	1.0	0.0	0.37593777663496897	1
888	IOG	2	3	1.0	0.0	1.1423404765901535	1
889	IOG	2	3	1.0	0.0	17.109203091624448	1
890	IOG	2	3	1.0	0.0	1.1207458845730258	1
891	IOG	2	3	1.0	0.0	0.8766404130225606	1
892	IOG	2	3	1.0	0.0	0.1836604127531163	1
893	IOG	2	3	1.0	0.0	11.329995024542715	1
894	IOG	2	3	1.0	0.0	0.10147726845913574	1
895	IOG	2	3	1.0	0.0	3.513326220934483	1
896	IOG	2	3	1.0	0.0	0.9772303256949812	1
897	IOG	2	3	1.0	0.0	0.3223701524872268	1
898	IOG	2	3	1.0	0.0	1.192368431140785	1
899	IOG	2	3	1.0	0.0	0.31924706737292774	1
900	IOG	2	3	1.0	0.0	1.0917328285540147	1
901	IOG	2	3	1.0	0.0	0.6513089080958219	1
902	IOG	2	3	1.0	0.0	0.2927151703242417	1
903	IOG	2	3	1.0	0.0	0.02962945006154752	1
904	IOG	2	3	1.0	0.0	0.23496997850063087	1
905	IOG	2	3	1.0	0.0	0.536496555296775	1
906	IOG	2	3	1.0	0.0	1.3899178730562858	1
907	IOG	2	3	1.0	0.0	0.3705118509719493	1
908	IOG	2	3	1.0	0.0	0.05259318659632917	1
909	IOG	2	3	1.0	0.0	3.730777310467442	1
910	IOG	2	3	1.0	0.0	0.14675828509174307	1
911	IOG	2	3	1.0	0.0	0.9516601177808017	1
912	IOG	2	3	1.0	0.0	15.273687785668919	1
913	IOG	2	3	1.0	0.0	0.7154737444969543	1
914	IOG	2	3	1.0	0.0	1.9243990594820812	1
915	IOG	2	3	1.0	0.0	0.23910103656860296	1
916	IOG	2	3	1.0	0.0	2.3809224018385904	1
917	IOG	2	3	1.0	0.0	13.810100591468059	1
918	IOG	2	3	1.0	0.0	5.016368482104001	1
919	IOG	2	3	1.0	0.0	0.3594616424545394	1
920	IOG	2	3	1.0	0.0	0.3477324846093863	1
921	IOG	2	3	1.0	0.0	0.13934821803825706	1
922	IOG	2	3	1.0	0.0	0.9227278338052701	1
923	IOG	2	3	1.0	0.0	14.399426771610791	1
924	IOG	2	3	1.0	0.0	0.12771863541216372	1
925	IOG	2	3	1.0	0.0	15.249160964734097	1
926	IOG	2	3	1.0	0.0	2.0117868827039773	1
927	IOG	2	3	1.0	0.0	0.14236562050876012	1
928	IOG	2	3	1.0	0.0	3.3284210681742388	1
929	IOG	2	3	1.0	0.0	5.555094109359789	1
930	IOG	2	3	1.0	0.0	101.07067177406027	1
931	IOG	2	3	1.0	0.0	1.2518046185074128	1
932	IOG	2	3	1.0	0.0	0.6306268308632211	1
933	IOG	2	3	1.0	0.0	0.5758520397756205	1
934	IOG	2	3	1.0	0.0	0.17281075745233465	1
935	IOG	2	3	1.0	0.0	0.005652928053464198	1
936	IOG	2	3	1.0	0.0	0.277658241353808	1
937	IOG	2	3	1.0	0.0	0.367042085295748	1
938	IOG	2	3	1.0	0.0	1.1353423369830018	1
939	IOG	2	3	1.0	0.0	1.9346776959417191	1
940	IOG	2	3	1.0	0.0	0.7456924957236262	1
941	IOG	2	3	1.0	0.0	0.028011872224775962	1
942	IOG	2	3	1.0	0.0	91.46170457132753	1
943	IOG	2	3	1.0	0.0	0.04869439512512697	1
944	IOG	2	3	1.0	0.0	14.40013068702314	1
945	IOG	2	3	1.0	0.0	0.672203378470525	1
946	IOG	2	3	1.0	0.0	0.9773452876161213	1
947	IOG	2	3	1.0	0.0	0.06425298190798262	1
948	IOG	2	3	1.0	0.0	0.12447851624348358	1
949	IOG	2	3	1.0	0.0	0.645709686256642	1
950	IOG	2	3	1.0	0.0	10.505333509406	1
951	IOG	2	3	1.0	0.0	3.3556297044336727	1
952	IOG	2	3	1.0	0.0	0.04781419711085821	1
953	IOG	2	3	1.0	0.0	0.060808620526558235	1
954	IOG	2	3	1.0	0.0	0.41039475363998723	1
955	IOG	2	3	1.0	0.0	0.3754023202080991	1
956	IOG	2	3	1.0	0.0	1.2371071569677383	1
957	IOG	2	3	1.0	0.0	2.1966888646651275	1
958	IOG	2	3	1.0	0.0	2.809388646222128	1
959	IOG	2	3	1.0	0.0	1.0805210516119805	1
960	IOG	2	3	1.0	0.0	0.5618344904179993	1
961	IOG	2	3	1.0	0.0	3.8960268927457045	1
962	IOG	2	3	1.0	0.0	24.228268352118633	1
963	IOG	2	3	1.0	0.0	20.339076718034324	1
964	IOG	2	3	1.0	0.0	0.02861300384764016	1
965	IOG	2	3	1.0	0.0	1.8887803064030941	1
966	IOG	2	3	1.0	0.0	0.021716736507048095	1
967	IOG	2	3	1.0	0.0	0.5947921233099398	1
968	IOG	2	3	1.0	0.0	0.01630363266682956	1
969	IOG	2	3	1.0	0.0	695.4962032290439	1
970	IOG	2	3	1.0	0.0	0.9382494445699141	1
971	IOG	2	3	1.0	0.0	16.121951439973152	1
972	IOG	2	3	1.0	0.0	1.123173174506332	1
973	IOG	2	3	1.0	0.0	1.9191485435844444	1
974	IOG	2	3	1.0	0.0	75.91520641792266	1
975	IOG	2	3	1.0	0.0	1.5990538328105177	1
976	IOG	2	3	1.0	0.0	2.2106879876047634	1
977	IOG	2	3	1.0	0.0	0.45889147870206276	1
978	IOG	2	3	1.0	0.0	4.792240758833044	1
979	IOG	2	3	1.0	0.0	668.3089810102439	1
980	IOG	2	3	1.0	0.0	2.704366231956636	1
981	IOG	2	3	1.0	0.0	0.23763072066151134	1
982	IOG	2	3	1.0	0.0	15.488901267483207	1
983	IOG	2	3	1.0	0.0	0.27252287679525034	1
984	IOG	2	3	1.0	0.0	0.9595241363773725	1
985	IOG	2	3	1.0	0.0	0.2435699936919098	1
986	IOG	2	3	1.0	0.0	7.699877587957246	1
987	IOG	2	3	1.0	0.0	0.7130234623094058	1
988	IOG	2	3	1.0	0.0	1.4544996949020659	1
989	IOG	2	3	1.0	0.0	1.1471508971381685	1
990	IOG	2	3	1.0	0.0	1.0984071992495001	1
991	IOG	2	3	1.0	0.0	0.2249392784900749	1
992	IOG	2	3	1.0	0.0	14.018474201245011	1
993	IOG	2	3	1.0	0.0	0.821941443592102	1
994	IOG	2	3	1.0	0.0	0.0258196529330019	1
995	IOG	2	3	1.0	0.0	0.46138315365734334	1
996	IOG	2	3	1.0	0.0	0.1842257789960158	1
997	IOG	2	3	1.0	0.0	0.5124360818810231	1
998	IOG	2	3	1.0	0.0	10.509808617293828	1
999	IOG	2	3	1.0	0.0	0.03465395277474461	1
1000	IOG	3	4	1.0	0.0	0.5782950961295731	1
1001	IOG	3	4	1.0	0.0	1.3143256249122488	1
1002	IOG	3	4	1.0	0.0	0.3346548913202282	1
1003	IOG	3	4	1.0	0.0	0.3985220081332449	1
1004	IOG	3	4	1.0	0.0	0.29119415243037655	1
1005	IOG	3	4	1.0	0.0	2.272621148514171	1
1006	IOG	3	4	1.0	0.0	0.3809442023340665	1
1007	IOG	3	4	1.0	0.0	0.22720479617184303	1
1008	IOG	3	4	1.0	0.0	1.1172613669171492	1
1009	IOG	3	4	1.0	0.0	0.38655721035222457	1
1010	IOG	3	4	1.0	0.0	0.03219678857873485	1
1011	IOG	3	4	1.0	0.0	2.803789386748093	1
1012	IOG	3	4	1.0	0.0	0.21781811738287551	1
1013	IOG	3	4	1.0	0.0	15.812667032379522	1
1014	IOG	3	4	1.0	0.0	0.5248630293217696	1
1015	IOG	3	4	1.0	0.0	0.026082273169242467	1
1016	IOG	3	4	1.0	0.0	1.113047937673979	1
1017	IOG	3	4	1.0	0.0	0.43575137018146376	1
1018	IOG	3	4	1.0	0.0	0.3024848267855394	1
1019	IOG	3	4	1.0	0.0	0.3392122126155401	1
1020	IOG	3	4	1.0	0.0	1.1753720301031307	1
1021	IOG	3	4	1.0	0.0	0.8970030623997031	1
1022	IOG	3	4	1.0	0.0	1.7967573718403065	1
1023	IOG	3	4	1.0	0.0	2.435449674265684	1
1024	IOG	3	4	1.0	0.0	0.7853422152344149	1
1025	IOG	3	4	1.0	0.0	0.24763034960180672	1
1026	IOG	3	4	1.0	0.0	1.6018287687014428	1
1027	IOG	3	4	1.0	0.0	0.2959298881839628	1
1028	IOG	3	4	1.0	0.0	0.1029604182190656	1
1029	IOG	3	4	1.0	0.0	0.7457874565658196	1
1030	IOG	3	4	1.0	0.0	0.10038026404891347	1
1031	IOG	3	4	1.0	0.0	0.022972501351294052	1
1032	IOG	3	4	1.0	0.0	0.4898045042360196	1
1033	IOG	3	4	1.0	0.0	5.7970509850319045	1
1034	IOG	3	4	1.0	0.0	3.41867830059775	1
1035	IOG	3	4	1.0	0.0	0.741070286827995	1
1036	IOG	3	4	1.0	0.0	2.7929880992685163	1
1037	IOG	3	4	1.0	0.0	1.360499879282402	1
1038	IOG	3	4	1.0	0.0	0.5625031715654927	1
1039	IOG	3	4	1.0	0.0	0.567404107525427	1
1040	IOG	3	4	1.0	0.0	8.601755145193149	1
1041	IOG	3	4	1.0	0.0	0.5916705404268118	1
1042	IOG	3	4	1.0	0.0	1.4079175587679242	1
1043	IOG	3	4	1.0	0.0	0.03661535953077617	1
1044	IOG	3	4	1.0	0.0	0.5060448268851087	1
1045	IOG	3	4	1.0	0.0	0.5686500777798313	1
1046	IOG	3	4	1.0	0.0	0.07237824824302022	1
1047	IOG	3	4	1.0	0.0	0.16267890215939623	1
1048	IOG	3	4	1.0	0.0	3.978527571730484	1
1049	IOG	3	4	1.0	0.0	11.89146165326643	1
1050	IOG	3	4	1.0	0.0	1.0086485686478874	1
1051	IOG	3	4	1.0	0.0	0.24863270590708084	1
1052	IOG	3	4	1.0	0.0	3.409402439248103	1
1053	IOG	3	4	1.0	0.0	0.11013648641138545	1
1054	IOG	3	4	1.0	0.0	0.8219279123077843	1
1055	IOG	3	4	1.0	0.0	0.9441949624603009	1
1056	IOG	3	4	1.0	0.0	24.88627833364129	1
1057	IOG	3	4	1.0	0.0	0.14424578225981574	1
1058	IOG	3	4	1.0	0.0	0.4771969029523352	1
1059	IOG	3	4	1.0	0.0	0.025390200721577494	1
1060	IOG	3	4	1.0	0.0	0.5617743701964827	1
1061	IOG	3	4	1.0	0.0	29.456692798471916	1
1062	IOG	3	4	1.0	0.0	0.306567344204283	1
1063	IOG	3	4	1.0	0.0	0.11626774923471392	1
1064	IOG	3	4	1.0	0.0	0.8653005343092863	1
1065	IOG	3	4	1.0	0.0	0.19008307800024848	1
1066	IOG	3	4	1.0	0.0	0.7209002848147199	1
1067	IOG	3	4	1.0	0.0	18.12494128400267	1
1068	IOG	3	4	1.0	0.0	1.0162041214125375	1
1069	IOG	3	4	1.0	0.0	0.32937648183756857	1
1070	IOG	3	4	1.0	0.0	0.04392527076099731	1
1071	IOG	3	4	1.0	0.0	1.0022328498298894	1
1072	IOG	3	4	1.0	0.0	0.48789573888016935	1
1073	IOG	3	4	1.0	0.0	0.050914692601048125	1
1074	IOG	3	4	1.0	0.0	0.03161358529981587	1
1075	IOG	3	4	1.0	0.0	0.8885366367503489	1
1076	IOG	3	4	1.0	0.0	1.326304698442672	1
1077	IOG	3	4	1.0	0.0	0.4823252697842727	1
1078	IOG	3	4	1.0	0.0	0.11858120153242752	1
1079	IOG	3	4	1.0	0.0	0.1790507895042962	1
1080	IOG	3	4	1.0	0.0	0.09573710690837665	1
1081	IOG	3	4	1.0	0.0	0.5410346678498816	1
1082	IOG	3	4	1.0	0.0	0.18837329888282658	1
1083	IOG	3	4	1.0	0.0	0.00637027549092088	1
1084	IOG	3	4	1.0	0.0	0.4482602335834398	1
1085	IOG	3	4	1.0	0.0	0.672585813837558	1
1086	IOG	3	4	1.0	0.0	1.6919045034663447	1
1087	IOG	3	4	1.0	0.0	22.078083515705373	1
1088	IOG	3	4	1.0	0.0	2.2149102154122393	1
1089	IOG	3	4	1.0	0.0	6.118833200209873	1
1090	IOG	3	4	1.0	0.0	185.35270024743198	1
1091	IOG	3	4	1.0	0.0	4.255882633875944	1
1092	IOG	3	4	1.0	0.0	1.0851359113740764	1
1093	IOG	3	4	1.0	0.0	0.677395200982795	1
1094	IOG	3	4	1.0	0.0	0.7498868600233283	1
1095	IOG	3	4	1.0	0.0	1.3408384496300576	1
1096	IOG	3	4	1.0	0.0	3.504231376350405	1
1097	IOG	3	4	1.0	0.0	0.23770677340641144	1
1098	IOG	3	4	1.0	0.0	0.3131034013340102	1
1099	IOG	3	4	1.0	0.0	0.17842077078789426	1
1100	IOG	3	4	1.0	0.0	1.242522973212336	1
1101	IOG	3	4	1.0	0.0	7.362911336974662	1
1102	IOG	3	4	1.0	0.0	2.4635270384368093	1
1103	IOG	3	4	1.0	0.0	23.99822557797838	1
1104	IOG	3	4	1.0	0.0	1.0229605871384795	1
1105	IOG	3	4	1.0	0.0	0.04255854220726018	1
1106	IOG	3	4	1.0	0.0	0.3112136373735105	1
1107	IOG	3	4	1.0	0.0	0.4226536302648174	1
1108	IOG	3	4	1.0	0.0	0.032386677339866714	1
1109	IOG	3	4	1.0	0.0	0.048562056894366434	1
1110	IOG	3	4	1.0	0.0	0.5326525013760853	1
1111	IOG	3	4	1.0	0.0	0.1838855410504197	1
1112	IOG	3	4	1.0	0.0	0.24632114487958898	1
1113	IOG	3	4	1.0	0.0	0.7239901710776138	1
1114	IOG	3	4	1.0	0.0	0.1331865628794024	1
1115	IOG	3	4	1.0	0.0	0.5778947037413833	1
1116	IOG	3	4	1.0	0.0	8.00639143875614	1
1117	IOG	3	4	1.0	0.0	0.4552499376466641	1
1118	IOG	3	4	1.0	0.0	0.25569918323693624	1
1119	IOG	3	4	1.0	0.0	16.640031270707784	1
1120	IOG	3	4	1.0	0.0	11.868740323981825	1
1121	IOG	3	4	1.0	0.0	0.7857995052684961	1
1122	IOG	3	4	1.0	0.0	8.69450443826839	1
1123	IOG	3	4	1.0	0.0	0.4407896810057104	1
1124	IOG	3	4	1.0	0.0	6.17874458802148	1
1125	IOG	3	4	1.0	0.0	0.6504015084398352	1
1126	IOG	3	4	1.0	0.0	4.355086940463393	1
1127	IOG	3	4	1.0	0.0	0.7524331561120292	1
1128	IOG	3	4	1.0	0.0	26.587757922760684	1
1129	IOG	3	4	1.0	0.0	0.5140510594253601	1
1130	IOG	3	4	1.0	0.0	0.0979566386264706	1
1131	IOG	3	4	1.0	0.0	0.32667657692212515	1
1132	IOG	3	4	1.0	0.0	4.895291809444291	1
1133	IOG	3	4	1.0	0.0	0.9664386145862642	1
1134	IOG	3	4	1.0	0.0	1.627598237930726	1
1135	IOG	3	4	1.0	0.0	0.12760596179831976	1
1136	IOG	3	4	1.0	0.0	0.05925809986204233	1
1137	IOG	3	4	1.0	0.0	9.859309798351081	1
1138	IOG	3	4	1.0	0.0	0.4504988242295195	1
1139	IOG	3	4	1.0	0.0	0.22367617352400376	1
1140	IOG	3	4	1.0	0.0	0.6670942937717353	1
1141	IOG	3	4	1.0	0.0	21.82872937122045	1
1142	IOG	3	4	1.0	0.0	1.6238951431063837	1
1143	IOG	3	4	1.0	0.0	0.24696452681183428	1
1144	IOG	3	4	1.0	0.0	0.08975347015734735	1
1145	IOG	3	4	1.0	0.0	0.7482129983472569	1
1146	IOG	3	4	1.0	0.0	0.30023388041453475	1
1147	IOG	3	4	1.0	0.0	0.024445296292482217	1
1148	IOG	3	4	1.0	0.0	0.37853687667159125	1
1149	IOG	3	4	1.0	0.0	2.990747901299385	1
1150	IOG	3	4	1.0	0.0	0.16715721405586703	1
1151	IOG	3	4	1.0	0.0	9.3452604955436	1
1152	IOG	3	4	1.0	0.0	0.43789149911661585	1
1153	IOG	3	4	1.0	0.0	10.551988049842981	1
1154	IOG	3	4	1.0	0.0	0.6447766208207437	1
1155	IOG	3	4	1.0	0.0	11.629157781329045	1
1156	IOG	3	4	1.0	0.0	0.1414638471308925	1
1157	IOG	3	4	1.0	0.0	0.4006268789901786	1
1158	IOG	3	4	1.0	0.0	12.945485190837468	1
1159	IOG	3	4	1.0	0.0	0.14940781921850868	1
1160	IOG	3	4	1.0	0.0	0.9624421974762873	1
1161	IOG	3	4	1.0	0.0	0.13235194816626009	1
1162	IOG	3	4	1.0	0.0	2.1946044951172974	1
1163	IOG	3	4	1.0	0.0	0.35217452261979215	1
1164	IOG	3	4	1.0	0.0	0.21271987905675654	1
1165	IOG	3	4	1.0	0.0	0.8440034320148934	1
1166	IOG	3	4	1.0	0.0	0.09523131228502595	1
1167	IOG	3	4	1.0	0.0	0.12642310398330914	1
1168	IOG	3	4	1.0	0.0	1.3770673467266485	1
1169	IOG	3	4	1.0	0.0	1.4794371989894242	1
1170	IOG	3	4	1.0	0.0	1.3743627162158072	1
1171	IOG	3	4	1.0	0.0	0.15183810461844083	1
1172	IOG	3	4	1.0	0.0	0.361210685781874	1
1173	IOG	3	4	1.0	0.0	0.39423726563955397	1
1174	IOG	3	4	1.0	0.0	17.90511988152402	1
1175	IOG	3	4	1.0	0.0	2.628891730862024	1
1176	IOG	3	4	1.0	0.0	0.655461407694361	1
1177	IOG	3	4	1.0	0.0	11.517049686845471	1
1178	IOG	3	4	1.0	0.0	0.3793194713869033	1
1179	IOG	3	4	1.0	0.0	0.619445925720724	1
1180	IOG	3	4	1.0	0.0	0.03939365679742641	1
1181	IOG	3	4	1.0	0.0	0.6401859516172219	1
1182	IOG	3	4	1.0	0.0	1.543800517961495	1
1183	IOG	3	4	1.0	0.0	0.8736538361616824	1
1184	IOG	3	4	1.0	0.0	0.2592429231079253	1
1185	IOG	3	4	1.0	0.0	0.5259772053027171	1
1186	IOG	3	4	1.0	0.0	0.5106907685438827	1
1187	IOG	3	4	1.0	0.0	0.1263861842647101	1
1188	IOG	3	4	1.0	0.0	2.8225576064437288	1
1189	IOG	3	4	1.0	0.0	0.6387374164502114	1
1190	IOG	3	4	1.0	0.0	3.0241780378176437	1
1191	IOG	3	4	1.0	0.0	0.6204463040360557	1
1192	IOG	3	4	1.0	0.0	0.07737745984607303	1
1193	IOG	3	4	1.0	0.0	0.06240890338065994	1
1194	IOG	3	4	1.0	0.0	0.09700860096123418	1
1195	IOG	3	4	1.0	0.0	0.7418481478195007	1
1196	IOG	3	4	1.0	0.0	0.7442854243671524	1
1197	IOG	3	4	1.0	0.0	0.5701079421534965	1
1198	IOG	3	4	1.0	0.0	0.27990396091964787	1
1199	IOG	3	4	1.0	0.0	0.14140886930024307	1
1200	IOG	3	4	1.0	0.0	0.08528883452292411	1
1201	IOG	3	4	1.0	0.0	0.02912607586764043	1
1202	IOG	3	4	1.0	0.0	0.094314146125631	1
1203	IOG	3	4	1.0	0.0	0.5779570926474715	1
1204	IOG	3	4	1.0	0.0	0.1321549482677772	1
1205	IOG	3	4	1.0	0.0	0.2796999671246473	1
1206	IOG	3	4	1.0	0.0	3.0540070015841807	1
1207	IOG	3	4	1.0	0.0	5.8750488532573195	1
1208	IOG	3	4	1.0	0.0	0.19513574861028676	1
1209	IOG	3	4	1.0	0.0	0.8373294357060791	1
1210	IOG	3	4	1.0	0.0	0.28388003392602906	1
1211	IOG	3	4	1.0	0.0	1.7231773236177572	1
1212	IOG	3	4	1.0	0.0	0.7398927814627307	1
1213	IOG	3	4	1.0	0.0	2.8539368983179205	1
1214	IOG	3	4	1.0	0.0	0.592975491893464	1
1215	IOG	3	4	1.0	0.0	0.3107237628044201	1
1216	IOG	3	4	1.0	0.0	8.821220697338259	1
1217	IOG	3	4	1.0	0.0	0.03315976415166871	1
1218	IOG	3	4	1.0	0.0	0.29094367431743406	1
1219	IOG	3	4	1.0	0.0	0.10227291328550348	1
1220	IOG	3	4	1.0	0.0	0.6253482323132462	1
1221	IOG	3	4	1.0	0.0	2.9542200822934483	1
1222	IOG	3	4	1.0	0.0	0.3073618616540814	1
1223	IOG	3	4	1.0	0.0	0.2509837747392896	1
1224	IOG	3	4	1.0	0.0	4.002690152495371	1
1225	IOG	3	4	1.0	0.0	0.5838550011733626	1
1226	IOG	3	4	1.0	0.0	0.16177164421241108	1
1227	IOG	3	4	1.0	0.0	5.088929388350866	1
1228	IOG	3	4	1.0	0.0	4.043677473764927	1
1229	IOG	3	4	1.0	0.0	0.09205727396422773	1
1230	IOG	3	4	1.0	0.0	0.135638952176633	1
1231	IOG	3	4	1.0	0.0	0.740419065323691	1
1232	IOG	3	4	1.0	0.0	0.7801971545104592	1
1233	IOG	3	4	1.0	0.0	0.2307074600408591	1
1234	IOG	3	4	1.0	0.0	16.238065775912904	1
1235	IOG	3	4	1.0	0.0	0.16516247991748959	1
1236	IOG	3	4	1.0	0.0	0.1567363494657387	1
1237	IOG	3	4	1.0	0.0	0.7403682241497767	1
1238	IOG	3	4	1.0	0.0	5.554955316432719	1
1239	IOG	3	4	1.0	0.0	1.3370191528653539	1
1240	IOG	3	4	1.0	0.0	1.595871374100017	1
1241	IOG	3	4	1.0	0.0	0.6831528838535591	1
1242	IOG	3	4	1.0	0.0	0.2070741441552657	1
1243	IOG	3	4	1.0	0.0	0.5723846496392372	1
1244	IOG	3	4	1.0	0.0	8.439593136141198	1
1245	IOG	3	4	1.0	0.0	0.13999991944809723	1
1246	IOG	3	4	1.0	0.0	0.49900263182724736	1
1247	IOG	3	4	1.0	0.0	15.792568234943316	1
1248	IOG	3	4	1.0	0.0	0.8501290694033098	1
1249	IOG	3	4	1.0	0.0	0.32299791439702324	1
1250	IOG	3	4	1.0	0.0	0.4450212606647785	1
1251	IOG	3	4	1.0	0.0	19.534111481490335	1
1252	IOG	3	4	1.0	0.0	0.06603453873368889	1
1253	IOG	3	4	1.0	0.0	5.604315770526443	1
1254	IOG	3	4	1.0	0.0	0.06843982598571782	1
1255	IOG	3	4	1.0	0.0	0.09053200745971443	1
1256	IOG	3	4	1.0	0.0	14.248514441209174	1
1257	IOG	3	4	1.0	0.0	15.027583679753471	1
1258	IOG	3	4	1.0	0.0	0.7696048118876443	1
1259	IOG	3	4	1.0	0.0	0.053289992445669086	1
1260	IOG	3	4	1.0	0.0	0.19249185022570872	1
1261	IOG	3	4	1.0	0.0	0.4557681931083875	1
1262	IOG	3	4	1.0	0.0	0.08896642535259829	1
1263	IOG	3	4	1.0	0.0	9.088713400000143	1
1264	IOG	3	4	1.0	0.0	0.2588427887392527	1
1265	IOG	3	4	1.0	0.0	0.15760280321429251	1
1266	IOG	3	4	1.0	0.0	0.28286222456672205	1
1267	IOG	3	4	1.0	0.0	0.2914560014331475	1
1268	IOG	3	4	1.0	0.0	1.36572004553964	1
1269	IOG	3	4	1.0	0.0	0.7006785027269493	1
1270	IOG	3	4	1.0	0.0	0.12321924508941291	1
1271	IOG	3	4	1.0	0.0	0.3004546341399098	1
1272	IOG	3	4	1.0	0.0	1.554800545997379	1
1273	IOG	3	4	1.0	0.0	10.67640832244683	1
1274	IOG	3	4	1.0	0.0	0.46452963301765815	1
1275	IOG	3	4	1.0	0.0	0.11807896748566771	1
1276	IOG	3	4	1.0	0.0	0.9488671780123336	1
1277	IOG	3	4	1.0	0.0	1.0391976943926866	1
1278	IOG	3	4	1.0	0.0	0.2666295147717764	1
1279	IOG	3	4	1.0	0.0	0.7984390124747575	1
1280	IOG	3	4	1.0	0.0	4.896613853277256	1
1281	IOG	3	4	1.0	0.0	0.03334722065983815	1
1282	IOG	3	4	1.0	0.0	3.231299931486721	1
1283	IOG	3	4	1.0	0.0	7.735977564753478	1
1284	IOG	3	4	1.0	0.0	0.09624819174822094	1
1285	IOG	3	4	1.0	0.0	15.012992947872814	1
1286	IOG	3	4	1.0	0.0	0.48601986047929646	1
1287	IOG	3	4	1.0	0.0	0.774983354177838	1
1288	IOG	3	4	1.0	0.0	0.7879004365441353	1
1289	IOG	3	4	1.0	0.0	0.04672558914172187	1
1290	IOG	3	4	1.0	0.0	6.261794411716778	1
1291	IOG	3	4	1.0	0.0	0.09677987747862221	1
1292	IOG	3	4	1.0	0.0	0.2413975249191809	1
1293	IOG	3	4	1.0	0.0	0.26928185912289815	1
1294	IOG	3	4	1.0	0.0	219.88288240152505	1
1295	IOG	3	4	1.0	0.0	0.6458384683090888	1
1296	IOG	3	4	1.0	0.0	0.3723758333980756	1
1297	IOG	3	4	1.0	0.0	0.20865981468430644	1
1298	IOG	3	4	1.0	0.0	66.15524539345711	1
1299	IOG	3	4	1.0	0.0	13.115548281376993	1
1300	IOG	3	4	1.0	0.0	0.3806765046361191	1
1301	IOG	3	4	1.0	0.0	1.2310049352363088	1
1302	IOG	3	4	1.0	0.0	2.667409167796646	1
1303	IOG	3	4	1.0	0.0	0.43090217417142673	1
1304	IOG	3	4	1.0	0.0	0.31397016611629763	1
1305	IOG	3	4	1.0	0.0	0.06185491609924742	1
1306	IOG	3	4	1.0	0.0	1.285963675414577	1
1307	IOG	3	4	1.0	0.0	0.984807528127922	1
1308	IOG	3	4	1.0	0.0	0.199637939841911	1
1309	IOG	3	4	1.0	0.0	0.39657766396404115	1
1310	IOG	3	4	1.0	0.0	0.038410310678837434	1
1311	IOG	3	4	1.0	0.0	0.12077780557112527	1
1312	IOG	3	4	1.0	0.0	0.0747453111136723	1
1313	IOG	3	4	1.0	0.0	0.7396646110715611	1
1314	IOG	3	4	1.0	0.0	0.11486071603727664	1
1315	IOG	3	4	1.0	0.0	0.36495539846342945	1
1316	IOG	3	4	1.0	0.0	0.5649946202236324	1
1317	IOG	3	4	1.0	0.0	0.31857018742165116	1
1318	IOG	3	4	1.0	0.0	0.49891690340090566	1
1319	IOG	3	4	1.0	0.0	0.05779978138194057	1
1320	IOG	3	4	1.0	0.0	0.4270180013095042	1
1321	IOG	3	4	1.0	0.0	1.2463192758785624	1
1322	IOG	3	4	1.0	0.0	0.3190978078956264	1
1323	IOG	3	4	1.0	0.0	2.7432269821210307	1
1324	IOG	3	4	1.0	0.0	0.5655667166167655	1
1325	IOG	3	4	1.0	0.0	0.07744164965060246	1
1326	IOG	3	4	1.0	0.0	0.3943065897071554	1
1327	IOG	3	4	1.0	0.0	9.04646602188674	1
1328	IOG	3	4	1.0	0.0	0.17127685125314773	1
1329	IOG	3	4	1.0	0.0	0.09380874301186906	1
1330	IOG	3	4	1.0	0.0	0.31136060419420086	1
1331	IOG	3	4	1.0	0.0	0.1619586789202315	1
1332	IOG	3	4	1.0	0.0	0.21638325593969585	1
1333	IOG	3	4	1.0	0.0	2.1211772988937145	1
1334	IOG	3	4	1.0	0.0	0.15879264430937318	1
1335	IOG	3	4	1.0	0.0	2.644102833465708	1
1336	IOG	3	4	1.0	0.0	1.6196002794286253	1
1337	IOG	3	4	1.0	0.0	0.22813305171765824	1
1338	IOG	3	4	1.0	0.0	1.325317743088205	1
1339	IOG	3	4	1.0	0.0	10.534739852402083	1
1340	IOG	3	4	1.0	0.0	0.1656010378554906	1
1341	IOG	3	4	1.0	0.0	1.967245185951115	1
1342	IOG	3	4	1.0	0.0	0.1372430653845866	1
1343	IOG	3	4	1.0	0.0	136.0352859911696	1
1344	IOG	3	4	1.0	0.0	0.11062296853894765	1
1345	IOG	3	4	1.0	0.0	0.6136356102215955	1
1346	IOG	3	4	1.0	0.0	0.40510965471825794	1
1347	IOG	3	4	1.0	0.0	0.6330698210121681	1
1348	IOG	3	4	1.0	0.0	13.918857955169496	1
1349	IOG	3	4	1.0	0.0	0.5052565621758571	1
1350	IOG	3	4	1.0	0.0	0.7470227396300002	1
1351	IOG	3	4	1.0	0.0	0.2677780487862604	1
1352	IOG	3	4	1.0	0.0	8.06699444164758	1
1353	IOG	3	4	1.0	0.0	5514.648944659374	1
1354	IOG	3	4	1.0	0.0	0.21137681169518074	1
1355	IOG	3	4	1.0	0.0	0.08101252961152297	1
1356	IOG	3	4	1.0	0.0	0.24272849971583016	1
1357	IOG	3	4	1.0	0.0	0.06597258833256457	1
1358	IOG	3	4	1.0	0.0	2.1843478571317267	1
1359	IOG	3	4	1.0	0.0	0.8163577986291152	1
1360	IOG	3	4	1.0	0.0	0.2314418861966404	1
1361	IOG	3	4	1.0	0.0	0.39833865861708745	1
1362	IOG	3	4	1.0	0.0	1.61776870978857	1
1363	IOG	3	4	1.0	0.0	0.6183704168981901	1
1364	IOG	3	4	1.0	0.0	1.7127609561554427	1
1365	IOG	3	4	1.0	0.0	0.2308357121330497	1
1366	IOG	3	4	1.0	0.0	0.09939418309932424	1
1367	IOG	3	4	1.0	0.0	0.18262377133534294	1
1368	IOG	3	4	1.0	0.0	0.3069140343370077	1
1369	IOG	3	4	1.0	0.0	0.3446710940693182	1
1370	IOG	3	4	1.0	0.0	0.07779579329629367	1
1371	IOG	3	4	1.0	0.0	0.15517265036391675	1
1372	IOG	3	4	1.0	0.0	1.0602740570240368	1
1373	IOG	3	4	1.0	0.0	0.7520857666173749	1
1374	IOG	3	4	1.0	0.0	0.7052012050709844	1
1375	IOG	3	4	1.0	0.0	0.7005439139363985	1
1376	IOG	3	4	1.0	0.0	0.6560177552941348	1
1377	IOG	3	4	1.0	0.0	0.2702943449255747	1
1378	IOG	3	4	1.0	0.0	0.607296211866355	1
1379	IOG	3	4	1.0	0.0	0.029701452359409273	1
1380	IOG	3	4	1.0	0.0	0.07196441298291573	1
1381	IOG	3	4	1.0	0.0	0.15955171696690823	1
1382	IOG	3	4	1.0	0.0	1.1783921207855157	1
1383	IOG	3	4	1.0	0.0	0.052875760705092624	1
1384	IOG	3	4	1.0	0.0	0.38589116495469356	1
1385	IOG	3	4	1.0	0.0	0.5058479829175294	1
1386	IOG	3	4	1.0	0.0	0.04992896110114722	1
1387	IOG	3	4	1.0	0.0	0.21588444374573676	1
1388	IOG	3	4	1.0	0.0	1.640982157995546	1
1389	IOG	3	4	1.0	0.0	230.86246673187006	1
1390	IOG	3	4	1.0	0.0	0.2211656967856693	1
1391	IOG	3	4	1.0	0.0	0.707840311389214	1
1392	IOG	3	4	1.0	0.0	0.23091265496752247	1
1393	IOG	3	4	1.0	0.0	0.8294988083497454	1
1394	IOG	3	4	1.0	0.0	0.1257176373939838	1
1395	IOG	3	4	1.0	0.0	1.4175195917752403	1
1396	IOG	3	4	1.0	0.0	0.4684622837847102	1
1397	IOG	3	4	1.0	0.0	0.5485641952415501	1
1398	IOG	3	4	1.0	0.0	3.2957634211521523	1
1399	IOG	3	4	1.0	0.0	0.05549530968824094	1
1400	IOG	3	4	1.0	0.0	0.030200845963509304	1
1401	IOG	3	4	1.0	0.0	0.5043643162776648	1
1402	IOG	3	4	1.0	0.0	0.15892447256249106	1
1403	IOG	3	4	1.0	0.0	0.013059998248818653	1
1404	IOG	3	4	1.0	0.0	0.21734457295604562	1
1405	IOG	3	4	1.0	0.0	2.7137129618169835	1
1406	IOG	3	4	1.0	0.0	0.4277536078465188	1
1407	IOG	3	4	1.0	0.0	0.27527659060390625	1
1408	IOG	3	4	1.0	0.0	0.12803028973304373	1
1409	IOG	3	4	1.0	0.0	15.216765003933869	1
1410	IOG	3	4	1.0	0.0	0.15618122609794685	1
1411	IOG	3	4	1.0	0.0	0.6830356572573295	1
1412	IOG	3	4	1.0	0.0	13.193838023178603	1
1413	IOG	3	4	1.0	0.0	0.048503764268288556	1
1414	IOG	3	4	1.0	0.0	0.5793564205633519	1
1415	IOG	3	4	1.0	0.0	0.18226317286569077	1
1416	IOG	3	4	1.0	0.0	2.4927058960665542	1
1417	IOG	3	4	1.0	0.0	1.831168851543307	1
1418	IOG	3	4	1.0	0.0	1.2801914831472283	1
1419	IOG	3	4	1.0	0.0	17.35117292800908	1
1420	IOG	3	4	1.0	0.0	0.18106614813837107	1
1421	IOG	3	4	1.0	0.0	0.18328830295869988	1
1422	IOG	3	4	1.0	0.0	0.5717843432291929	1
1423	IOG	3	4	1.0	0.0	0.47641762278201694	1
1424	IOG	3	4	1.0	0.0	0.030972014215628736	1
1425	IOG	3	4	1.0	0.0	0.84598726383105	1
1426	IOG	3	4	1.0	0.0	0.7460248656884523	1
1427	IOG	3	4	1.0	0.0	0.08716799259735819	1
1428	IOG	3	4	1.0	0.0	0.3202184223647825	1
1429	IOG	3	4	1.0	0.0	0.49167382677363713	1
1430	IOG	3	4	1.0	0.0	37.4501967069015	1
1431	IOG	3	4	1.0	0.0	3.700688419632244	1
1432	IOG	3	4	1.0	0.0	0.09476745616259992	1
1433	IOG	3	4	1.0	0.0	0.35059896804463087	1
1434	IOG	3	4	1.0	0.0	0.09298634951762379	1
1435	IOG	3	4	1.0	0.0	0.033811114556545466	1
1436	IOG	3	4	1.0	0.0	0.16011023849401468	1
1437	IOG	3	4	1.0	0.0	0.4182548889969192	1
1438	IOG	3	4	1.0	0.0	0.39276287907155294	1
1439	IOG	3	4	1.0	0.0	1.4058069183038282	1
1440	IOG	3	4	1.0	0.0	6.690711638279614	1
1441	IOG	3	4	1.0	0.0	0.02554114614211697	1
1442	IOG	3	4	1.0	0.0	8.964541522842314	1
1443	IOG	3	4	1.0	0.0	0.06635948845303294	1
1444	IOG	3	4	1.0	0.0	3.6437778473233093	1
1445	IOG	3	4	1.0	0.0	1.1708122386629498	1
1446	IOG	3	4	1.0	0.0	0.8823456704762862	1
1447	IOG	3	4	1.0	0.0	20.97443209977477	1
1448	IOG	3	4	1.0	0.0	0.11329076765851462	1
1449	IOG	3	4	1.0	0.0	0.8538422848861218	1
1450	IOG	3	4	1.0	0.0	18.262588534600834	1
1451	IOG	3	4	1.0	0.0	0.3760250878893119	1
1452	IOG	3	4	1.0	0.0	0.10658164891261908	1
1453	IOG	3	4	1.0	0.0	0.058015103299684276	1
1454	IOG	3	4	1.0	0.0	0.2713948363652352	1
1455	IOG	3	4	1.0	0.0	0.00775938392812419	1
1456	IOG	3	4	1.0	0.0	0.9055662367510944	1
1457	IOG	3	4	1.0	0.0	0.7504343780417067	1
1458	IOG	3	4	1.0	0.0	0.17876324164249868	1
1459	IOG	3	4	1.0	0.0	0.859049804285023	1
1460	IOG	3	4	1.0	0.0	0.34531703645302425	1
1461	IOG	3	4	1.0	0.0	6.076665394525467	1
1462	IOG	3	4	1.0	0.0	15.621057042852065	1
1463	IOG	3	4	1.0	0.0	1.7093540480743386	1
1464	IOG	3	4	1.0	0.0	0.08204037284152788	1
1465	IOG	3	4	1.0	0.0	1.3773735153724	1
1466	IOG	3	4	1.0	0.0	0.012985003938708661	1
1467	IOG	3	4	1.0	0.0	0.5151342487346061	1
1468	IOG	3	4	1.0	0.0	0.06205825787025897	1
1469	IOG	3	4	1.0	0.0	780.0929204162187	1
1470	IOG	3	4	1.0	0.0	0.7123937732575424	1
1471	IOG	3	4	1.0	0.0	17.967389090522865	1
1472	IOG	3	4	1.0	0.0	0.20023900208694742	1
1473	IOG	3	4	1.0	0.0	1.199801043265762	1
1474	IOG	3	4	1.0	0.0	1.160115645098708	1
1475	IOG	3	4	1.0	0.0	1.081321565031958	1
1476	IOG	3	4	1.0	0.0	2.191150258690102	1
1477	IOG	3	4	1.0	0.0	0.6235661078726195	1
1478	IOG	3	4	1.0	0.0	3.3941966982941842	1
1479	IOG	3	4	1.0	0.0	1.9276061412185674	1
1480	IOG	3	4	1.0	0.0	0.2091020568670209	1
1481	IOG	3	4	1.0	0.0	0.6957058509776418	1
1482	IOG	3	4	1.0	0.0	1.7459716762379098	1
1483	IOG	3	4	1.0	0.0	0.24335802789969463	1
1484	IOG	3	4	1.0	0.0	1.2389926985658026	1
1485	IOG	3	4	1.0	0.0	0.3987341446512544	1
1486	IOG	3	4	1.0	0.0	0.8136554712540354	1
1487	IOG	3	4	1.0	0.0	0.4099626327120684	1
1488	IOG	3	4	1.0	0.0	1.078391026600178	1
1489	IOG	3	4	1.0	0.0	15.374944530577366	1
1490	IOG	3	4	1.0	0.0	0.06590419395628913	1
1491	IOG	3	4	1.0	0.0	0.4540704687594585	1
1492	IOG	3	4	1.0	0.0	8.707421031238745	1
1493	IOG	3	4	1.0	0.0	0.8815207731354489	1
1494	IOG	3	4	1.0	0.0	0.014292231949867252	1
1495	IOG	3	4	1.0	0.0	1.0522922445014466	1
1496	IOG	3	4	1.0	0.0	0.021906138787114546	1
1497	IOG	3	4	1.0	0.0	0.10958686066999242	1
1498	IOG	3	4	1.0	0.0	1.4013534903884057	1
1499	IOG	3	4	1.0	0.0	0.0669089298900083	1
1500	IOG	4	5	1.0	0.0	0.6130236726461263	1
1501	IOG	4	5	1.0	0.0	0.9539891215744072	1
1502	IOG	4	5	1.0	0.0	0.13416851626653326	1
1503	IOG	4	5	1.0	0.0	0.8657741743263218	1
1504	IOG	4	5	1.0	0.0	0.2022279000521308	1
1505	IOG	4	5	1.0	0.0	1.5591691728994814	1
1506	IOG	4	5	1.0	0.0	0.5110098736363914	1
1507	IOG	4	5	1.0	0.0	0.20733563809916514	1
1508	IOG	4	5	1.0	0.0	1.1412920622922678	1
1509	IOG	4	5	1.0	0.0	0.8506425992337323	1
1510	IOG	4	5	1.0	0.0	0.02702798042977953	1
1511	IOG	4	5	1.0	0.0	10.099197952905923	1
1512	IOG	4	5	1.0	0.0	0.35741513734011376	1
1513	IOG	4	5	1.0	0.0	19.152038670527734	1
1514	IOG	4	5	1.0	0.0	0.02526036106923923	1
1515	IOG	4	5	1.0	0.0	0.018465149228317455	1
1516	IOG	4	5	1.0	0.0	0.6887925272905118	1
1517	IOG	4	5	1.0	0.0	0.3450395076238069	1
1518	IOG	4	5	1.0	0.0	0.3877711258808101	1
1519	IOG	4	5	1.0	0.0	0.43469732465249855	1
1520	IOG	4	5	1.0	0.0	18.542051048391624	1
1521	IOG	4	5	1.0	0.0	0.28998918176140115	1
1522	IOG	4	5	1.0	0.0	9.646535518397746	1
1523	IOG	4	5	1.0	0.0	1.7029238570485885	1
1524	IOG	4	5	1.0	0.0	0.8727093247467381	1
1525	IOG	4	5	1.0	0.0	0.24809620712687402	1
1526	IOG	4	5	1.0	0.0	1.015390206202904	1
1527	IOG	4	5	1.0	0.0	0.2457716084527063	1
1528	IOG	4	5	1.0	0.0	1.3810482659816166	1
1529	IOG	4	5	1.0	0.0	0.722349849240311	1
1530	IOG	4	5	1.0	0.0	0.05804222742197679	1
1531	IOG	4	5	1.0	0.0	0.02126657085633267	1
1532	IOG	4	5	1.0	0.0	0.2924720076568349	1
1533	IOG	4	5	1.0	0.0	0.34451226328987183	1
1534	IOG	4	5	1.0	0.0	0.7291656435219073	1
1535	IOG	4	5	1.0	0.0	2.833643707280435	1
1536	IOG	4	5	1.0	0.0	0.6227373972842773	1
1537	IOG	4	5	1.0	0.0	1.3556851460048946	1
1538	IOG	4	5	1.0	0.0	0.9725570383015261	1
1539	IOG	4	5	1.0	0.0	0.21145131000453074	1
1540	IOG	4	5	1.0	0.0	7.228152461533197	1
1541	IOG	4	5	1.0	0.0	0.6029191857686831	1
1542	IOG	4	5	1.0	0.0	0.9726156994256734	1
1543	IOG	4	5	1.0	0.0	0.0028541964190646973	1
1544	IOG	4	5	1.0	0.0	0.29073324710937826	1
1545	IOG	4	5	1.0	0.0	0.3256395404778694	1
1546	IOG	4	5	1.0	0.0	0.12029202583182708	1
1547	IOG	4	5	1.0	0.0	0.1029327934400926	1
1548	IOG	4	5	1.0	0.0	21.985487295112076	1
1549	IOG	4	5	1.0	0.0	1.7867289382263793	1
1550	IOG	4	5	1.0	0.0	6.679754701816478	1
1551	IOG	4	5	1.0	0.0	26.678831700645034	1
1552	IOG	4	5	1.0	0.0	0.7030973664260963	1
1553	IOG	4	5	1.0	0.0	0.043679730097395515	1
1554	IOG	4	5	1.0	0.0	1.3910681442954203	1
1555	IOG	4	5	1.0	0.0	0.1397333135117678	1
1556	IOG	4	5	1.0	0.0	1.7234551016533888	1
1557	IOG	4	5	1.0	0.0	0.048050274022862154	1
1558	IOG	4	5	1.0	0.0	0.7802796810887906	1
1559	IOG	4	5	1.0	0.0	0.01971638605673538	1
1560	IOG	4	5	1.0	0.0	0.19939071262885563	1
1561	IOG	4	5	1.0	0.0	1.2279395850358512	1
1562	IOG	4	5	1.0	0.0	0.4592146558918871	1
1563	IOG	4	5	1.0	0.0	0.5874001692538596	1
1564	IOG	4	5	1.0	0.0	1.6311964849735165	1
1565	IOG	4	5	1.0	0.0	0.3020502971496962	1
1566	IOG	4	5	1.0	0.0	0.31267059740317227	1
1567	IOG	4	5	1.0	0.0	0.6678525779933471	1
1568	IOG	4	5	1.0	0.0	19.300002227398693	1
1569	IOG	4	5	1.0	0.0	0.26375289648767297	1
1570	IOG	4	5	1.0	0.0	0.07111848250728764	1
1571	IOG	4	5	1.0	0.0	11.323993665332186	1
1572	IOG	4	5	1.0	0.0	0.5933423327952047	1
1573	IOG	4	5	1.0	0.0	0.07846619494327553	1
1574	IOG	4	5	1.0	0.0	0.008181987774486263	1
1575	IOG	4	5	1.0	0.0	0.07379570310953178	1
1576	IOG	4	5	1.0	0.0	1.2122792126952615	1
1577	IOG	4	5	1.0	0.0	0.11827392412939837	1
1578	IOG	4	5	1.0	0.0	0.13904064533586366	1
1579	IOG	4	5	1.0	0.0	0.05488266574503521	1
1580	IOG	4	5	1.0	0.0	0.059229113356862206	1
1581	IOG	4	5	1.0	0.0	0.46680304720356175	1
1582	IOG	4	5	1.0	0.0	0.1742542215078339	1
1583	IOG	4	5	1.0	0.0	0.04093544102130978	1
1584	IOG	4	5	1.0	0.0	7.321319669124938	1
1585	IOG	4	5	1.0	0.0	0.7582796078220115	1
1586	IOG	4	5	1.0	0.0	18.466128051168898	1
1587	IOG	4	5	1.0	0.0	0.19730294712003169	1
1588	IOG	4	5	1.0	0.0	2.2654203799581154	1
1589	IOG	4	5	1.0	0.0	10.891233349969074	1
1590	IOG	4	5	1.0	0.0	4.846683387073605	1
1591	IOG	4	5	1.0	0.0	3.204287490565738	1
1592	IOG	4	5	1.0	0.0	0.6291180675119704	1
1593	IOG	4	5	1.0	0.0	0.8667927302857812	1
1594	IOG	4	5	1.0	0.0	0.1841793044351744	1
1595	IOG	4	5	1.0	0.0	1.3991869362433424	1
1596	IOG	4	5	1.0	0.0	19.367364250461485	1
1597	IOG	4	5	1.0	0.0	0.3052860493710587	1
1598	IOG	4	5	1.0	0.0	0.3463162930433161	1
1599	IOG	4	5	1.0	0.0	0.2107457080740508	1
1600	IOG	4	5	1.0	0.0	0.6802818640779056	1
1601	IOG	4	5	1.0	0.0	10.17285302925013	1
1602	IOG	4	5	1.0	0.0	2.7663459840323026	1
1603	IOG	4	5	1.0	0.0	17.270895815771183	1
1604	IOG	4	5	1.0	0.0	0.3766572120867302	1
1605	IOG	4	5	1.0	0.0	0.014219382444734549	1
1606	IOG	4	5	1.0	0.0	0.98821929581014	1
1607	IOG	4	5	1.0	0.0	0.06051015480690478	1
1608	IOG	4	5	1.0	0.0	0.0952438697696969	1
1609	IOG	4	5	1.0	0.0	0.026780157050655194	1
1610	IOG	4	5	1.0	0.0	0.6799977331770731	1
1611	IOG	4	5	1.0	0.0	0.26715732952442656	1
1612	IOG	4	5	1.0	0.0	0.20146513730591614	1
1613	IOG	4	5	1.0	0.0	0.0231152398157935	1
1614	IOG	4	5	1.0	0.0	0.1712171906235481	1
1615	IOG	4	5	1.0	0.0	0.11292135228951553	1
1616	IOG	4	5	1.0	0.0	7.473221931645234	1
1617	IOG	4	5	1.0	0.0	0.6217811494380161	1
1618	IOG	4	5	1.0	0.0	0.11835737715304204	1
1619	IOG	4	5	1.0	0.0	10.186412359493545	1
1620	IOG	4	5	1.0	0.0	17.348458226917323	1
1621	IOG	4	5	1.0	0.0	1.2054520427733622	1
1622	IOG	4	5	1.0	0.0	2.922320889912438	1
1623	IOG	4	5	1.0	0.0	0.9204585926743446	1
1624	IOG	4	5	1.0	0.0	0.7021843483746801	1
1625	IOG	4	5	1.0	0.0	0.4737140872188162	1
1626	IOG	4	5	1.0	0.0	1.4515879038562467	1
1627	IOG	4	5	1.0	0.0	1.0313469926630123	1
1628	IOG	4	5	1.0	0.0	1.0845076141545817	1
1629	IOG	4	5	1.0	0.0	0.3429738774434591	1
1630	IOG	4	5	1.0	0.0	0.043145411285093686	1
1631	IOG	4	5	1.0	0.0	0.03504489142974019	1
1632	IOG	4	5	1.0	0.0	0.4592043376713566	1
1633	IOG	4	5	1.0	0.0	17.5001049762497	1
1634	IOG	4	5	1.0	0.0	0.46796431254945703	1
1635	IOG	4	5	1.0	0.0	0.15489888206047317	1
1636	IOG	4	5	1.0	0.0	0.10408905590858197	1
1637	IOG	4	5	1.0	0.0	17.959206256835365	1
1638	IOG	4	5	1.0	0.0	0.3576052291174036	1
1639	IOG	4	5	1.0	0.0	0.2823180113049273	1
1640	IOG	4	5	1.0	0.0	0.5881861236355999	1
1641	IOG	4	5	1.0	0.0	0.5781812039021034	1
1642	IOG	4	5	1.0	0.0	1.644590865772245	1
1643	IOG	4	5	1.0	0.0	0.05033072962573146	1
1644	IOG	4	5	1.0	0.0	0.16665805505841297	1
1645	IOG	4	5	1.0	0.0	0.49076527147392984	1
1646	IOG	4	5	1.0	0.0	0.033392552355992394	1
1647	IOG	4	5	1.0	0.0	0.0065182711584557615	1
1648	IOG	4	5	1.0	0.0	0.07577896611260637	1
1649	IOG	4	5	1.0	0.0	0.5692587574271335	1
1650	IOG	4	5	1.0	0.0	0.31596164495249723	1
1651	IOG	4	5	1.0	0.0	0.40192673230531323	1
1652	IOG	4	5	1.0	0.0	0.9081775996181979	1
1653	IOG	4	5	1.0	0.0	1.024679160736839	1
1654	IOG	4	5	1.0	0.0	1.1799952963122455	1
1655	IOG	4	5	1.0	0.0	14.875816343460992	1
1656	IOG	4	5	1.0	0.0	0.23348617259113114	1
1657	IOG	4	5	1.0	0.0	0.380946970990792	1
1658	IOG	4	5	1.0	0.0	7.042799346394697	1
1659	IOG	4	5	1.0	0.0	0.24679627452628697	1
1660	IOG	4	5	1.0	0.0	0.8091038792588344	1
1661	IOG	4	5	1.0	0.0	0.2081958782309863	1
1662	IOG	4	5	1.0	0.0	1.200636842459959	1
1663	IOG	4	5	1.0	0.0	0.3020394494976166	1
1664	IOG	4	5	1.0	0.0	0.1064074476436658	1
1665	IOG	4	5	1.0	0.0	0.3232822141216843	1
1666	IOG	4	5	1.0	0.0	0.29649988667022215	1
1667	IOG	4	5	1.0	0.0	0.08492394291898031	1
1668	IOG	4	5	1.0	0.0	0.8261666144906614	1
1669	IOG	4	5	1.0	0.0	0.47400895239860713	1
1670	IOG	4	5	1.0	0.0	0.5558040425442514	1
1671	IOG	4	5	1.0	0.0	0.03544329412139219	1
1672	IOG	4	5	1.0	0.0	0.28020787102609523	1
1673	IOG	4	5	1.0	0.0	0.006857295623539809	1
1674	IOG	4	5	1.0	0.0	1.4095689557278386	1
1675	IOG	4	5	1.0	0.0	0.24280112790500905	1
1676	IOG	4	5	1.0	0.0	0.8336735228763186	1
1677	IOG	4	5	1.0	0.0	0.37144483228221903	1
1678	IOG	4	5	1.0	0.0	0.8264448583837236	1
1679	IOG	4	5	1.0	0.0	0.7417981735722823	1
1680	IOG	4	5	1.0	0.0	0.036550645574795024	1
1681	IOG	4	5	1.0	0.0	0.6939149403637365	1
1682	IOG	4	5	1.0	0.0	0.9437724011903035	1
1683	IOG	4	5	1.0	0.0	1.0009227100970257	1
1684	IOG	4	5	1.0	0.0	0.42809501101624836	1
1685	IOG	4	5	1.0	0.0	0.44250364976179457	1
1686	IOG	4	5	1.0	0.0	0.17780686429820305	1
1687	IOG	4	5	1.0	0.0	0.08319737131449642	1
1688	IOG	4	5	1.0	0.0	16.38217596648037	1
1689	IOG	4	5	1.0	0.0	1.035732567731443	1
1690	IOG	4	5	1.0	0.0	4.205693633073353	1
1691	IOG	4	5	1.0	0.0	0.4392563130499514	1
1692	IOG	4	5	1.0	0.0	0.08408526056111018	1
1693	IOG	4	5	1.0	0.0	0.023683615839784115	1
1694	IOG	4	5	1.0	0.0	0.11121746934972218	1
1695	IOG	4	5	1.0	0.0	0.34166641738280523	1
1696	IOG	4	5	1.0	0.0	1.5407617645482898	1
1697	IOG	4	5	1.0	0.0	0.7131648357637015	1
1698	IOG	4	5	1.0	0.0	0.16754284536032726	1
1699	IOG	4	5	1.0	0.0	0.12148082074806682	1
1700	IOG	4	5	1.0	0.0	0.11541968026724939	1
1701	IOG	4	5	1.0	0.0	0.024038288718268096	1
1702	IOG	4	5	1.0	0.0	0.14229913453750306	1
1703	IOG	4	5	1.0	0.0	0.3117702648217986	1
1704	IOG	4	5	1.0	0.0	0.12376205889293675	1
1705	IOG	4	5	1.0	0.0	0.327406950755712	1
1706	IOG	4	5	1.0	0.0	2.0270524310548454	1
1707	IOG	4	5	1.0	0.0	26.677450000622535	1
1708	IOG	4	5	1.0	0.0	0.2212860281709067	1
1709	IOG	4	5	1.0	0.0	0.705809362599212	1
1710	IOG	4	5	1.0	0.0	0.08770094897938065	1
1711	IOG	4	5	1.0	0.0	2.236728609656888	1
1712	IOG	4	5	1.0	0.0	0.20707579607375434	1
1713	IOG	4	5	1.0	0.0	0.03284356659637372	1
1714	IOG	4	5	1.0	0.0	0.605563162564133	1
1715	IOG	4	5	1.0	0.0	0.3211762852356326	1
1716	IOG	4	5	1.0	0.0	1.490667340341036	1
1717	IOG	4	5	1.0	0.0	0.14154566284035583	1
1718	IOG	4	5	1.0	0.0	0.5723078635315094	1
1719	IOG	4	5	1.0	0.0	0.5133569356433358	1
1720	IOG	4	5	1.0	0.0	2.808285407899379	1
1721	IOG	4	5	1.0	0.0	1.2544222519905326	1
1722	IOG	4	5	1.0	0.0	0.2892441266134117	1
1723	IOG	4	5	1.0	0.0	0.2153934478843368	1
1724	IOG	4	5	1.0	0.0	3.711830765524735	1
1725	IOG	4	5	1.0	0.0	0.5291312022374351	1
1726	IOG	4	5	1.0	0.0	0.10918524996881473	1
1727	IOG	4	5	1.0	0.0	0.7810435659697971	1
1728	IOG	4	5	1.0	0.0	0.07073961778852017	1
1729	IOG	4	5	1.0	0.0	0.8031232479177953	1
1730	IOG	4	5	1.0	0.0	0.12069249214494565	1
1731	IOG	4	5	1.0	0.0	0.7192661526923382	1
1732	IOG	4	5	1.0	0.0	2.069268329625247	1
1733	IOG	4	5	1.0	0.0	0.22281492048803775	1
1734	IOG	4	5	1.0	0.0	0.05969096573202234	1
1735	IOG	4	5	1.0	0.0	0.28563638793275603	1
1736	IOG	4	5	1.0	0.0	0.11547478066530209	1
1737	IOG	4	5	1.0	0.0	0.6146662434597413	1
1738	IOG	4	5	1.0	0.0	0.024548064779408237	1
1739	IOG	4	5	1.0	0.0	0.7267467455502424	1
1740	IOG	4	5	1.0	0.0	7.2012891634689735	1
1741	IOG	4	5	1.0	0.0	1.0220543626271863	1
1742	IOG	4	5	1.0	0.0	0.3969426319796632	1
1743	IOG	4	5	1.0	0.0	0.301579233611152	1
1744	IOG	4	5	1.0	0.0	0.6222394670529632	1
1745	IOG	4	5	1.0	0.0	0.11171511663051584	1
1746	IOG	4	5	1.0	0.0	0.5452943638639903	1
1747	IOG	4	5	1.0	0.0	0.7275230283239191	1
1748	IOG	4	5	1.0	0.0	1.3263261115598028	1
1749	IOG	4	5	1.0	0.0	0.26800876998678475	1
1750	IOG	4	5	1.0	0.0	0.2368361482212129	1
1751	IOG	4	5	1.0	0.0	1.1420192394311315	1
1752	IOG	4	5	1.0	0.0	0.012036673658668697	1
1753	IOG	4	5	1.0	0.0	0.7392867732852375	1
1754	IOG	4	5	1.0	0.0	0.3713143295346846	1
1755	IOG	4	5	1.0	0.0	0.11372705728793489	1
1756	IOG	4	5	1.0	0.0	0.7474698491854513	1
1757	IOG	4	5	1.0	0.0	19.295236082202948	1
1758	IOG	4	5	1.0	0.0	2.4996202989227676	1
1759	IOG	4	5	1.0	0.0	0.08686480081819214	1
1760	IOG	4	5	1.0	0.0	0.6849186649398169	1
1761	IOG	4	5	1.0	0.0	0.21969342717486587	1
1762	IOG	4	5	1.0	0.0	0.15914539298873098	1
1763	IOG	4	5	1.0	0.0	32.429965449659505	1
1764	IOG	4	5	1.0	0.0	0.9786690393384239	1
1765	IOG	4	5	1.0	0.0	0.034858275145203635	1
1766	IOG	4	5	1.0	0.0	0.23697384189604553	1
1767	IOG	4	5	1.0	0.0	0.09814254850850981	1
1768	IOG	4	5	1.0	0.0	0.870480599635921	1
1769	IOG	4	5	1.0	0.0	0.3609216116141209	1
1770	IOG	4	5	1.0	0.0	0.07947168642241219	1
1771	IOG	4	5	1.0	0.0	0.6166280369083873	1
1772	IOG	4	5	1.0	0.0	2.4779651611718827	1
1773	IOG	4	5	1.0	0.0	0.5760058825976334	1
1774	IOG	4	5	1.0	0.0	0.10522921722492513	1
1775	IOG	4	5	1.0	0.0	0.06305544246948336	1
1776	IOG	4	5	1.0	0.0	0.019951045014316163	1
1777	IOG	4	5	1.0	0.0	0.7811621311872508	1
1778	IOG	4	5	1.0	0.0	0.16777321273467447	1
1779	IOG	4	5	1.0	0.0	0.4907976581524415	1
1780	IOG	4	5	1.0	0.0	18.60548989564937	1
1781	IOG	4	5	1.0	0.0	0.07405317838830792	1
1782	IOG	4	5	1.0	0.0	2.6660046495899254	1
1783	IOG	4	5	1.0	0.0	2.392625122771964	1
1784	IOG	4	5	1.0	0.0	0.08483597114852566	1
1785	IOG	4	5	1.0	0.0	1.969693947345041	1
1786	IOG	4	5	1.0	0.0	1.031665098278431	1
1787	IOG	4	5	1.0	0.0	0.26394978599231766	1
1788	IOG	4	5	1.0	0.0	0.29855442737292526	1
1789	IOG	4	5	1.0	0.0	0.0315312081988389	1
1790	IOG	4	5	1.0	0.0	1.0367609783259895	1
1791	IOG	4	5	1.0	0.0	0.029762732340980185	1
1792	IOG	4	5	1.0	0.0	2.6585232430013814	1
1793	IOG	4	5	1.0	0.0	0.397460343337704	1
1794	IOG	4	5	1.0	0.0	0.3045370963124592	1
1795	IOG	4	5	1.0	0.0	1.0690963760191323	1
1796	IOG	4	5	1.0	0.0	0.5367659473219157	1
1797	IOG	4	5	1.0	0.0	0.1496127686550343	1
1798	IOG	4	5	1.0	0.0	1.3568329015173384	1
1799	IOG	4	5	1.0	0.0	0.6701767314373899	1
1800	IOG	4	5	1.0	0.0	0.31434867299123276	1
1801	IOG	4	5	1.0	0.0	1.0216470661412964	1
1802	IOG	4	5	1.0	0.0	1.3584848547032797	1
1803	IOG	4	5	1.0	0.0	0.06334380073087445	1
1804	IOG	4	5	1.0	0.0	0.09082874875730187	1
1805	IOG	4	5	1.0	0.0	0.03688352835909374	1
1806	IOG	4	5	1.0	0.0	0.5937850226646568	1
1807	IOG	4	5	1.0	0.0	0.13172767025128615	1
1808	IOG	4	5	1.0	0.0	0.1482280657560265	1
1809	IOG	4	5	1.0	0.0	0.17180213136183498	1
1810	IOG	4	5	1.0	0.0	0.17931067661503539	1
1811	IOG	4	5	1.0	0.0	0.16374615227161682	1
1812	IOG	4	5	1.0	0.0	0.059823737001933296	1
1813	IOG	4	5	1.0	0.0	0.9117376849218616	1
1814	IOG	4	5	1.0	0.0	0.4688789691145405	1
1815	IOG	4	5	1.0	0.0	0.3949704866398493	1
1816	IOG	4	5	1.0	0.0	0.19043031422049106	1
1817	IOG	4	5	1.0	0.0	0.31065769306023333	1
1818	IOG	4	5	1.0	0.0	8.544434038923622	1
1819	IOG	4	5	1.0	0.0	0.041340308519146524	1
1820	IOG	4	5	1.0	0.0	10.654949954997958	1
1821	IOG	4	5	1.0	0.0	0.12129223027087921	1
1822	IOG	4	5	1.0	0.0	0.11735905314994194	1
1823	IOG	4	5	1.0	0.0	7.827642039754073	1
1824	IOG	4	5	1.0	0.0	0.44560953636591777	1
1825	IOG	4	5	1.0	0.0	0.12661494006222324	1
1826	IOG	4	5	1.0	0.0	0.7855940056292189	1
1827	IOG	4	5	1.0	0.0	10.869759546386694	1
1828	IOG	4	5	1.0	0.0	0.19265118955727525	1
1829	IOG	4	5	1.0	0.0	0.12096936781300167	1
1830	IOG	4	5	1.0	0.0	0.7901406413368139	1
1831	IOG	4	5	1.0	0.0	0.1666856256991622	1
1832	IOG	4	5	1.0	0.0	0.9683288143562894	1
1833	IOG	4	5	1.0	0.0	23.87310803075836	1
1834	IOG	4	5	1.0	0.0	0.10106126105047714	1
1835	IOG	4	5	1.0	0.0	4.3471352089368285	1
1836	IOG	4	5	1.0	0.0	1.1977511288539386	1
1837	IOG	4	5	1.0	0.0	0.16154271756452684	1
1838	IOG	4	5	1.0	0.0	0.6890976999390688	1
1839	IOG	4	5	1.0	0.0	12.746852633615227	1
1840	IOG	4	5	1.0	0.0	0.16544493129519267	1
1841	IOG	4	5	1.0	0.0	16.1219514137529	1
1842	IOG	4	5	1.0	0.0	0.18407597651600538	1
1843	IOG	4	5	1.0	0.0	1.6817475751116624	1
1844	IOG	4	5	1.0	0.0	0.11375323819514047	1
1845	IOG	4	5	1.0	0.0	0.13879893870786725	1
1846	IOG	4	5	1.0	0.0	0.3691584814028883	1
1847	IOG	4	5	1.0	0.0	0.5519391078334481	1
1848	IOG	4	5	1.0	0.0	4.392909688844226e+31	1
1849	IOG	4	5	1.0	0.0	0.6042852733053464	1
1850	IOG	4	5	1.0	0.0	1.641866518868165	1
1851	IOG	4	5	1.0	0.0	0.7897971968904297	1
1852	IOG	4	5	1.0	0.0	2.020648574939142	1
1853	IOG	4	5	1.0	0.0	97.16184133713651	1
1854	IOG	4	5	1.0	0.0	15.462002879427638	1
1855	IOG	4	5	1.0	0.0	0.6387523260940758	1
1856	IOG	4	5	1.0	0.0	0.40065052597900724	1
1857	IOG	4	5	1.0	0.0	0.052057831654358955	1
1858	IOG	4	5	1.0	0.0	1.0429243427088675	1
1859	IOG	4	5	1.0	0.0	0.389916669327654	1
1860	IOG	4	5	1.0	0.0	0.22697204157944156	1
1861	IOG	4	5	1.0	0.0	0.572936284563833	1
1862	IOG	4	5	1.0	0.0	0.6036072270175389	1
1863	IOG	4	5	1.0	0.0	0.5544787376898503	1
1864	IOG	4	5	1.0	0.0	2.3363777603043303	1
1865	IOG	4	5	1.0	0.0	0.0633656457642578	1
1866	IOG	4	5	1.0	0.0	1.2109197137126706	1
1867	IOG	4	5	1.0	0.0	0.12580093822889052	1
1868	IOG	4	5	1.0	0.0	0.41316743154465246	1
1869	IOG	4	5	1.0	0.0	0.25808051324260173	1
1870	IOG	4	5	1.0	0.0	0.05060336787645207	1
1871	IOG	4	5	1.0	0.0	0.0496553316119772	1
1872	IOG	4	5	1.0	0.0	1.1194540638229191	1
1873	IOG	4	5	1.0	0.0	10.59456819213625	1
1874	IOG	4	5	1.0	0.0	0.4494196825969066	1
1875	IOG	4	5	1.0	0.0	0.0634440345214858	1
1876	IOG	4	5	1.0	0.0	0.3775632069709076	1
1877	IOG	4	5	1.0	0.0	0.434666065168748	1
1878	IOG	4	5	1.0	0.0	0.9751456843618813	1
1879	IOG	4	5	1.0	0.0	0.0665703877676761	1
1880	IOG	4	5	1.0	0.0	0.015353944958576657	1
1881	IOG	4	5	1.0	0.0	0.9800594018525883	1
1882	IOG	4	5	1.0	0.0	1.272909186636553	1
1883	IOG	4	5	1.0	0.0	0.030429221714230115	1
1884	IOG	4	5	1.0	0.0	0.24290336980561975	1
1885	IOG	4	5	1.0	0.0	0.7403292360025	1
1886	IOG	4	5	1.0	0.0	0.10497018503164626	1
1887	IOG	4	5	1.0	0.0	0.26784319414506974	1
1888	IOG	4	5	1.0	0.0	1.1097269349204661	1
1889	IOG	4	5	1.0	0.0	10.305603675196876	1
1890	IOG	4	5	1.0	0.0	0.26809422010616857	1
1891	IOG	4	5	1.0	0.0	0.4748301674590067	1
1892	IOG	4	5	1.0	0.0	0.10406955311850237	1
1893	IOG	4	5	1.0	0.0	0.3851132194562677	1
1894	IOG	4	5	1.0	0.0	0.7374394000247485	1
1895	IOG	4	5	1.0	0.0	2.020097923022121	1
1896	IOG	4	5	1.0	0.0	0.05712264384462676	1
1897	IOG	4	5	1.0	0.0	0.19261982282832013	1
1898	IOG	4	5	1.0	0.0	0.9608069510235213	1
1899	IOG	4	5	1.0	0.0	0.0399679879016048	1
1900	IOG	4	5	1.0	0.0	0.005939263091619655	1
1901	IOG	4	5	1.0	0.0	0.2717935009125404	1
1902	IOG	4	5	1.0	0.0	0.09630482091970102	1
1903	IOG	4	5	1.0	0.0	0.024470608017816503	1
1904	IOG	4	5	1.0	0.0	0.13496313460869863	1
1905	IOG	4	5	1.0	0.0	1.946370285510981	1
1906	IOG	4	5	1.0	0.0	1.762291782629597	1
1907	IOG	4	5	1.0	0.0	0.07242096580856307	1
1908	IOG	4	5	1.0	0.0	0.064139219123538	1
1909	IOG	4	5	1.0	0.0	0.532907426904479	1
1910	IOG	4	5	1.0	0.0	0.09814055609312601	1
1911	IOG	4	5	1.0	0.0	0.08740022930314183	1
1912	IOG	4	5	1.0	0.0	1.0667522102332532	1
1913	IOG	4	5	1.0	0.0	0.32868952444712446	1
1914	IOG	4	5	1.0	0.0	1.466715156345253	1
1915	IOG	4	5	1.0	0.0	0.2997516675701095	1
1916	IOG	4	5	1.0	0.0	4.411435402534152	1
1917	IOG	4	5	1.0	0.0	0.26370026629440435	1
1918	IOG	4	5	1.0	0.0	1.3658961680685728	1
1919	IOG	4	5	1.0	0.0	0.7087345432517616	1
1920	IOG	4	5	1.0	0.0	0.1286283333121039	1
1921	IOG	4	5	1.0	0.0	0.11935438947670121	1
1922	IOG	4	5	1.0	0.0	1.0239219566614353	1
1923	IOG	4	5	1.0	0.0	0.19454825773558249	1
1924	IOG	4	5	1.0	0.0	0.08348804862301332	1
1925	IOG	4	5	1.0	0.0	0.780588211441555	1
1926	IOG	4	5	1.0	0.0	0.24745483385381842	1
1927	IOG	4	5	1.0	0.0	0.07626070267800962	1
1928	IOG	4	5	1.0	0.0	0.8184652856272634	1
1929	IOG	4	5	1.0	0.0	0.19917141757961915	1
1930	IOG	4	5	1.0	0.0	0.881795387614954	1
1931	IOG	4	5	1.0	0.0	0.1602532521749798	1
1932	IOG	4	5	1.0	0.0	0.10749466948485559	1
1933	IOG	4	5	1.0	0.0	0.8682207571701833	1
1934	IOG	4	5	1.0	0.0	0.05477576095437946	1
1935	IOG	4	5	1.0	0.0	0.017118686395635185	1
1936	IOG	4	5	1.0	0.0	1.591964612730918	1
1937	IOG	4	5	1.0	0.0	0.5379762960229926	1
1938	IOG	4	5	1.0	0.0	0.7956166095052908	1
1939	IOG	4	5	1.0	0.0	0.2690581013548766	1
1940	IOG	4	5	1.0	0.0	0.8955928823950647	1
1941	IOG	4	5	1.0	0.0	0.07452710883514724	1
1942	IOG	4	5	1.0	0.0	3.3671069508722526	1
1943	IOG	4	5	1.0	0.0	0.29167937878510075	1
1944	IOG	4	5	1.0	0.0	10.883219234113804	1
1945	IOG	4	5	1.0	0.0	0.6591364871162804	1
1946	IOG	4	5	1.0	0.0	0.6851184244423036	1
1947	IOG	4	5	1.0	0.0	0.3113719660375188	1
1948	IOG	4	5	1.0	0.0	0.08658154978714898	1
1949	IOG	4	5	1.0	0.0	1.2716807887815487	1
1950	IOG	4	5	1.0	0.0	16.367679053564466	1
1951	IOG	4	5	1.0	0.0	0.6285508868627879	1
1952	IOG	4	5	1.0	0.0	0.1527600948776339	1
1953	IOG	4	5	1.0	0.0	0.04333583232479277	1
1954	IOG	4	5	1.0	0.0	0.5346090919074594	1
1955	IOG	4	5	1.0	0.0	0.01940814509867465	1
1956	IOG	4	5	1.0	0.0	0.9132409418574191	1
1957	IOG	4	5	1.0	0.0	11.294374221993902	1
1958	IOG	4	5	1.0	0.0	0.07134929266914872	1
1959	IOG	4	5	1.0	0.0	0.39545287569363036	1
1960	IOG	4	5	1.0	0.0	0.586520513342151	1
1961	IOG	4	5	1.0	0.0	12.848241414091184	1
1962	IOG	4	5	1.0	0.0	26.46498909464061	1
1963	IOG	4	5	1.0	0.0	0.37773819549136606	1
1964	IOG	4	5	1.0	0.0	0.05679873205803228	1
1965	IOG	4	5	1.0	0.0	0.4837388998230026	1
1966	IOG	4	5	1.0	0.0	0.035179125202742204	1
1967	IOG	4	5	1.0	0.0	0.2915290544637874	1
1968	IOG	4	5	1.0	0.0	0.017035720520322196	1
1969	IOG	4	5	1.0	0.0	5.4332031516936565	1
1970	IOG	4	5	1.0	0.0	0.605296826847921	1
1971	IOG	4	5	1.0	0.0	21.059872350326135	1
1972	IOG	4	5	1.0	0.0	0.1882341019956794	1
1973	IOG	4	5	1.0	0.0	1.5285553982432716	1
1974	IOG	4	5	1.0	0.0	1.2588842671824436	1
1975	IOG	4	5	1.0	0.0	0.756796957913439	1
1976	IOG	4	5	1.0	0.0	0.15650344758617094	1
1977	IOG	4	5	1.0	0.0	0.4356627901401701	1
1978	IOG	4	5	1.0	0.0	0.30140658705231216	1
1979	IOG	4	5	1.0	0.0	0.4022991371859706	1
1980	IOG	4	5	1.0	0.0	0.4248725478387171	1
1981	IOG	4	5	1.0	0.0	0.7762654545750994	1
1982	IOG	4	5	1.0	0.0	10.989876059047232	1
1983	IOG	4	5	1.0	0.0	0.2985604131923048	1
1984	IOG	4	5	1.0	0.0	12.002272934902743	1
1985	IOG	4	5	1.0	0.0	0.21903553121925196	1
1986	IOG	4	5	1.0	0.0	0.8433000201686277	1
1987	IOG	4	5	1.0	0.0	0.05694250093888949	1
1988	IOG	4	5	1.0	0.0	0.6799860740578643	1
1989	IOG	4	5	1.0	0.0	5.003999362301753	1
1990	IOG	4	5	1.0	0.0	0.029165148524616935	1
1991	IOG	4	5	1.0	0.0	0.09678252241316139	1
1992	IOG	4	5	1.0	0.0	0.46709478391510917	1
1993	IOG	4	5	1.0	0.0	0.5973264301796422	1
1994	IOG	4	5	1.0	0.0	0.025618033817604878	1
1995	IOG	4	5	1.0	0.0	0.727337079837318	1
1996	IOG	4	5	1.0	0.0	0.12555524465684822	1
1997	IOG	4	5	1.0	0.0	0.02041572483066119	1
1998	IOG	4	5	1.0	0.0	16.52814866581776	1
[truncated: 79,001 more rows]
