# Supplementary material for: Idiosyncratic, Retinotopic Bias in Face Identification Modulated by Familiarity
Source: eNeuro. 2018 Oct 4;5(5):ENEURO.0054-18.2018. doi: 10.1523/ENEURO.0054-18.2018 (PMC6171739; doi:10.1523/ENEURO.0054-18.2018)
Supplement: Extended Data — The archive contains data from both experiments, as well as the analysis scripts. Download Extended Data 1, ZIP file. [file sup_enu-eN-NWR-0054-18-s02.zip › famretino2-3.0.0/model/outputs/sim-04_task-face_cis.csv]

ratio	roi	rf_increase	value	lo	hi
1	IOG	0	0.5986271644977286	0.5368636992341843	0.7111553531228741
1	IOG	0.1	0.5187765200479897	0.4408402449804025	0.6133439044207919
1	IOG	0.2	0.45743091133888036	0.3758209893368314	0.5330548554850048
1	IOG	0.3	0.33788735375119955	0.2803179730533002	0.38674413038277344
1	IOG	0.4	0.2930917215275418	0.2625906724311388	0.32414704390336774
1	IOG	0.5	0.23764640307725526	0.1984018156624521	0.27708517514528885
1	mFus	0	0.1390306453295116	0.12180315528627159	0.16602809103957775
1	mFus	0.1	0.11362702250243761	0.09045687429849916	0.1293989094321915
1	mFus	0.2	0.0907345526980591	0.07961294680965131	0.10689983074837761
1	mFus	0.3	0.07800144765118225	0.06275156065924202	0.08868115070984493
1	mFus	0.4	0.06041282139011682	0.053704872863369925	0.067806357377419
1	mFus	0.5	0.05110706128499792	0.04645734020758023	0.06011218717923558
1	pFus	0	0.2473031987183	0.2141316806548125	0.2987025536582593
1	pFus	0.1	0.20364163760693432	0.18054887715516246	0.2231198545516371
1	pFus	0.2	0.15875086116597797	0.14183598815577553	0.19321531673294332
1	pFus	0.3	0.1317879233200857	0.10940570962272007	0.15255454021156212
1	pFus	0.4	0.10907646926371745	0.09269786994285074	0.1256911160710541
1	pFus	0.5	0.09013351798752672	0.07721108105321209	0.10095568314503353
2	IOG	0	0.33269630651119725	0.292255966038571	0.3748314508807837
2	IOG	0.1	0.26179999414882127	0.22414637253438652	0.3141210302591562
2	IOG	0.2	0.19740864047099352	0.17234429731370532	0.2545154505300219
2	IOG	0.3	0.144895616079313	0.13336175226934255	0.17051289819868787
2	IOG	0.4	0.1298650115033444	0.10925822063493863	0.1494022209543775
2	IOG	0.5	0.09882332328084818	0.0887226725449174	0.11708078922989117
2	mFus	0	0.07196381250177522	0.06247746415740253	0.08132210874665177
2	mFus	0.1	0.06381211433809655	0.05565390108643439	0.0710686486268909
2	mFus	0.2	0.05162651842787938	0.045945366969894576	0.05808740627924912
2	mFus	0.3	0.037972713365665114	0.0344499974378416	0.04223175882497994
2	mFus	0.4	0.03419487506877357	0.030595033375127905	0.03774646502563741
2	mFus	0.5	0.027990048862502726	0.02488626823811428	0.031738887168974154
2	pFus	0	0.131387268792167	0.11869846918483774	0.14865519675979583
2	pFus	0.1	0.09594066008118773	0.08579416861459051	0.1150135454423824
2	pFus	0.2	0.08158703859925145	0.07023335907738305	0.09402212722578504
2	pFus	0.3	0.05938767774228816	0.05325816976632647	0.06479147191214704
2	pFus	0.4	0.05029680769945931	0.046257927246196644	0.05674863946629887
2	pFus	0.5	0.04194106666813972	0.039411839089489434	0.047319390679981234
3	IOG	0	0.21230451911467	0.18289407125811333	0.24554735825960738
3	IOG	0.1	0.15394950078579828	0.13358179615665447	0.17674104723643377
3	IOG	0.2	0.11699967776045725	0.09963601518115076	0.1333271660062892
3	IOG	0.3	0.09156474935146827	0.08077848088283446	0.10710580677129818
3	IOG	0.4	0.07054734692419515	0.06285887537117238	0.0798180852586675
3	IOG	0.5	0.05979905367807794	0.054375505151209445	0.06380014281820497
3	mFus	0	0.05770864028584524	0.05204431274856018	0.06796145933136839
3	mFus	0.1	0.043844368464524594	0.03743983118744748	0.04774256002815301
3	mFus	0.2	0.03578820897001979	0.0321652054370467	0.03928003262081347
3	mFus	0.3	0.026656259754917845	0.023683904003982324	0.030998143921738906
3	mFus	0.4	0.02383559395981848	0.021903036466260233	0.026738347420949722
3	mFus	0.5	0.021903076628037827	0.01993413920003327	0.025487149559006467
3	pFus	0	0.09455597249694786	0.0844353721891068	0.1033136414138808
3	pFus	0.1	0.07162530578829147	0.06330957604874296	0.07933455005242011
3	pFus	0.2	0.053078462733936765	0.04613041228265601	0.06143072863591406
3	pFus	0.3	0.03944778654014976	0.03560558848402599	0.044307742185199346
3	pFus	0.4	0.03466894839334682	0.03267425673905804	0.03781367672322015
3	pFus	0.5	0.031211568155665708	0.02775959713086574	0.033559143673226814
4	IOG	0	0.1414994786232615	0.12157145684209174	0.16479368801905317
4	IOG	0.1	0.10678977775327317	0.09265063219942268	0.12301983641303144
4	IOG	0.2	0.07922145142077139	0.06886903294138248	0.08760140232204675
4	IOG	0.3	0.06524087059593706	0.058644941592003945	0.07430371442854806
4	IOG	0.4	0.05078498632985583	0.045314946307187465	0.05557685307943372
4	IOG	0.5	0.04254081882887405	0.037018893060995685	0.047379792331771836
4	mFus	0	0.04692398687109021	0.0428011155051811	0.05044903673759612
4	mFus	0.1	0.035282875954633676	0.0318005287324282	0.038587188885470206
4	mFus	0.2	0.027848786173052715	0.0241555792498909	0.03146336222744307
4	mFus	0.3	0.022992366812863478	0.021320976991106022	0.025054755298743916
4	mFus	0.4	0.02016591333563756	0.01824035978931655	0.021331154794863035
4	mFus	0.5	0.01548080491603889	0.01437339623293251	0.0172438450027258
4	pFus	0	0.06114315124380539	0.055825909682796056	0.07320015262140461
4	pFus	0.1	0.05201538745455422	0.046073949368949915	0.057380309412011686
4	pFus	0.2	0.037420073154976925	0.03260302668530021	0.04059862255258975
4	pFus	0.3	0.030012810503110374	0.026079669497710227	0.032877878925573485
4	pFus	0.4	0.025741098423243784	0.022430527285678827	0.028875576974171674
4	pFus	0.5	0.022123219944872905	0.020149439829375948	0.023977543715531173
5	IOG	0	0.10672830860159373	0.09250531828738587	0.12442476609414059
5	IOG	0.1	0.07513012360172502	0.06476683268348227	0.09011852701360616
5	IOG	0.2	0.058081651569426865	0.050482122858276385	0.06812815463474062
5	IOG	0.3	0.045529485800919	0.041408710027584734	0.051693236000767716
5	IOG	0.4	0.035860169048318825	0.032213836380119903	0.04206927730365167
5	IOG	0.5	0.032571541121400455	0.029537546890770535	0.036585446153209175
5	mFus	0	0.034801579978693375	0.030152362253838	0.0385993571310775
5	mFus	0.1	0.026815984067282778	0.02466893662702516	0.02920178751225701
5	mFus	0.2	0.023733920161181053	0.021727626937676332	0.025522415756862274
5	mFus	0.3	0.018597121091961502	0.016769768122920234	0.020192519754447073
5	mFus	0.4	0.015446161429761672	0.014243274227829221	0.017421678716409292
5	mFus	0.5	0.013256913482164057	0.012077331875659354	0.014490572699336348
5	pFus	0	0.05030119946803462	0.04499163845678823	0.055506448972414156
5	pFus	0.1	0.03791289640467971	0.03314846850504857	0.042495715726445234
5	pFus	0.2	0.031218909526375183	0.028541804725116946	0.03455647461522565
5	pFus	0.3	0.023796968446493524	0.021282344607316636	0.026936828850356732
5	pFus	0.4	0.0208930029865549	0.01875034329806271	0.022528273107509586
5	pFus	0.5	0.018180713584736427	0.016189978976326243	0.019978825025436693
6	IOG	0	0.0829628693176322	0.0743158404435376	0.09228027756478871
6	IOG	0.1	0.056315043896092445	0.050933492980984554	0.06684926319605737
6	IOG	0.2	0.04580180321746277	0.04080946477223662	0.05156619056997795
6	IOG	0.3	0.03696970474454281	0.03351211254433728	0.0404557169631614
6	IOG	0.4	0.033432263808414193	0.030044453969092298	0.03572225528787669
6	IOG	0.5	0.026294295007329625	0.02429339711344904	0.029933767004790317
6	mFus	0	0.031121092515908645	0.028000495710632452	0.034284700528794315
6	mFus	0.1	0.024641362074715817	0.0221544460187268	0.026693651481959926
6	mFus	0.2	0.019620515022396916	0.017478068149063906	0.02132765675906501
6	mFus	0.3	0.015693523591238854	0.014468788026822407	0.017604032894121907
6	mFus	0.4	0.014180139634292438	0.012706137163764866	0.01539271485369053
6	mFus	0.5	0.011236281331894759	0.010662587763677673	0.012595077381253126
6	pFus	0	0.03917193568258533	0.03587468968993106	0.04420414723546626
6	pFus	0.1	0.03064996446932923	0.02665521849867864	0.0326013588387858
6	pFus	0.2	0.023525636644972644	0.02129365964978508	0.02644387958410991
6	pFus	0.3	0.02050444883932407	0.018073732149194683	0.022984885633798358
6	pFus	0.4	0.016617344309207315	0.015313196229944592	0.018917204103514038
6	pFus	0.5	0.014675196725469054	0.013219610853079225	0.016490071388493174
7	IOG	0	0.07025597680985171	0.06264920860215385	0.08079183251725755
7	IOG	0.1	0.04866339895404921	0.04359291942798736	0.05641506018363498
7	IOG	0.2	0.03890854861834456	0.03480951280366938	0.043228298867430404
7	IOG	0.3	0.0314060632266982	0.028758102758061503	0.03341874243705507
7	IOG	0.4	0.027800139341140156	0.023850546223754404	0.030723195195154707
7	IOG	0.5	0.024176218378440514	0.022081881997051026	0.026384014476776504
7	mFus	0	0.028770584206932227	0.025600176513244876	0.031206308101399717
7	mFus	0.1	0.022121045854925032	0.019585887485204883	0.02413865793637143
7	mFus	0.2	0.016185401839951163	0.014488612847216274	0.01793238523241063
7	mFus	0.3	0.014481420724158957	0.013203790239064612	0.015989687125803627
7	mFus	0.4	0.01285667725415889	0.011893950689109476	0.013936773701331364
7	mFus	0.5	0.01021430019120351	0.009773787034096407	0.011070960679550327
7	pFus	0	0.02991159908537221	0.02800898502994213	0.033017385005281
7	pFus	0.1	0.024462421007395655	0.022447281981766074	0.02687893621678492
7	pFus	0.2	0.020151243741670138	0.01862488255688985	0.02295538947576956
7	pFus	0.3	0.017210564592672447	0.015491461023713977	0.018869645383004507
7	pFus	0.4	0.013888871018290092	0.011946239461691946	0.015106757593331643
7	pFus	0.5	0.011995366876649961	0.010699705728290022	0.012825401801729247
8	IOG	0	0.05614827008688007	0.05008330744951508	0.06382175402689347
8	IOG	0.1	0.043366959809392674	0.04010220785897996	0.04868021657030921
8	IOG	0.2	0.032569703414269145	0.029802167478941766	0.03571962609815926
8	IOG	0.3	0.025586226598616167	0.023091436760064185	0.02859101192484733
8	IOG	0.4	0.023003321510382896	0.021022957871994305	0.025177008470751445
8	IOG	0.5	0.019470533519210173	0.017667769040669953	0.021106106968868367
8	mFus	0	0.024880791534762206	0.022976421988758426	0.026660844962505863
8	mFus	0.1	0.019095556386115344	0.01740950999586658	0.02137957254700024
8	mFus	0.2	0.016227206956120257	0.01448189832451932	0.017870984366580696
8	mFus	0.3	0.013133464324220839	0.011951261226862122	0.014841296473725526
8	mFus	0.4	0.011843108628736058	0.010551665125359547	0.012571538738155637
8	mFus	0.5	0.010190544994492543	0.0093619256240349	0.011199073252518489
8	pFus	0	0.02543286325922091	0.022068243004445678	0.028968317033684993
8	pFus	0.1	0.01992555715235534	0.018586110159229993	0.021899259157008747
8	pFus	0.2	0.017566409413812274	0.015375646564954045	0.01907103376956014
8	pFus	0.3	0.014206367038370858	0.012826941826275508	0.015815957470270252
8	pFus	0.4	0.01272294082161677	0.011656195121209136	0.014025221701363765
8	pFus	0.5	0.011022914803347866	0.009921432275728023	0.011960841397752537
9	IOG	0	0.052597146063872224	0.044982743873483055	0.05970661793632847
9	IOG	0.1	0.03693924545173517	0.03390497302367357	0.04060070822227548
9	IOG	0.2	0.030915982578886267	0.028213735792717534	0.03314617300900534
9	IOG	0.3	0.024566287560634004	0.02140382370874156	0.02780605515593176
9	IOG	0.4	0.023106103910241628	0.019976359372206237	0.024880759203117483
9	IOG	0.5	0.017676700145711256	0.01625807257310933	0.01983311865632774
9	mFus	0	0.021051158372575787	0.01920200434695928	0.02304956007233113
9	mFus	0.1	0.017087758467048745	0.015612425390700239	0.018793776463134827
9	mFus	0.2	0.014602010154392513	0.013323400884395882	0.01618022136490536
9	mFus	0.3	0.012164785170994705	0.011060823549089535	0.013387257412478364
9	mFus	0.4	0.010985204731030495	0.009924526404910358	0.011917855623631983
9	mFus	0.5	0.008647949502779868	0.008038832526496937	0.009806863115487239
9	pFus	0	0.022319861883832965	0.019951821476926562	0.026259330961170283
9	pFus	0.1	0.01788050679383845	0.01617132558193942	0.01964757791054942
9	pFus	0.2	0.015040082916196601	0.013676706597545524	0.016475983906562866
9	pFus	0.3	0.012480727776848197	0.011140685329045611	0.013385802218484575
9	pFus	0.4	0.011588257566663087	0.010149809383059982	0.012480961895053957
9	pFus	0.5	0.008524196596297516	0.007697386980357987	0.009774594381697754
