# Supplementary material for: Idiosyncratic, Retinotopic Bias in Face Identification Modulated by Familiarity
Source: eNeuro. 2018 Oct 4;5(5):ENEURO.0054-18.2018. doi: 10.1523/ENEURO.0054-18.2018 (PMC6171739; doi:10.1523/ENEURO.0054-18.2018)
Supplement: Extended Data — The archive contains data from both experiments, as well as the analysis scripts. Download Extended Data 1, ZIP file. [file sup_enu-eN-NWR-0054-18-s02.zip › famretino2-3.0.0/model/outputs/sim-04_task-face_increase_units_increase_rfsize_500sim.csv]

	roi	ratio	n_voxels	gain	rf_increase	value	b_units
0	IOG	1	2	1.0	0.0	0.6482289098742857	1
1	IOG	1	2	1.0	0.0	0.45586475483706423	1
2	IOG	1	2	1.0	0.0	0.17330745609196696	1
3	IOG	1	2	1.0	0.0	1.7006804334910288	1
4	IOG	1	2	1.0	0.0	0.48464611668472196	1
5	IOG	1	2	1.0	0.0	3.2994278298711093	1
6	IOG	1	2	1.0	0.0	1.4337052967688546	1
7	IOG	1	2	1.0	0.0	0.565248349297685	1
8	IOG	1	2	1.0	0.0	0.050159024604065974	1
9	IOG	1	2	1.0	0.0	8.247890730495953	1
10	IOG	1	2	1.0	0.0	0.10521540443179071	1
11	IOG	1	2	1.0	0.0	0.2052222281615812	1
12	IOG	1	2	1.0	0.0	0.12161154804612447	1
13	IOG	1	2	1.0	0.0	0.041141723422634766	1
14	IOG	1	2	1.0	0.0	0.9214693100936833	1
15	IOG	1	2	1.0	0.0	0.044673808311581936	1
16	IOG	1	2	1.0	0.0	0.4250495963834521	1
17	IOG	1	2	1.0	0.0	0.5078804562632098	1
18	IOG	1	2	1.0	0.0	0.499806477671551	1
19	IOG	1	2	1.0	0.0	1.0439833630052804	1
20	IOG	1	2	1.0	0.0	0.9453691359058278	1
21	IOG	1	2	1.0	0.0	2.1928080475152765	1
22	IOG	1	2	1.0	0.0	0.890088294535354	1
23	IOG	1	2	1.0	0.0	0.014342257810397455	1
24	IOG	1	2	1.0	0.0	0.2282439194750417	1
25	IOG	1	2	1.0	0.0	0.019434718023635354	1
26	IOG	1	2	1.0	0.0	0.7274155166842796	1
27	IOG	1	2	1.0	0.0	0.45262031442259915	1
28	IOG	1	2	1.0	0.0	1.4126214558255437	1
29	IOG	1	2	1.0	0.0	1.5707949904751572	1
30	IOG	1	2	1.0	0.0	0.11091114170389764	1
31	IOG	1	2	1.0	0.0	0.12675598933950866	1
32	IOG	1	2	1.0	0.0	1.8773128986921035	1
33	IOG	1	2	1.0	0.0	0.7497449907799204	1
34	IOG	1	2	1.0	0.0	0.5396132377797014	1
35	IOG	1	2	1.0	0.0	1.7047507347957378	1
36	IOG	1	2	1.0	0.0	3.4037989392688868	1
37	IOG	1	2	1.0	0.0	0.9542652774561475	1
38	IOG	1	2	1.0	0.0	0.8319009110917703	1
39	IOG	1	2	1.0	0.0	1.2424357708138036	1
40	IOG	1	2	1.0	0.0	1.1919720362171573	1
41	IOG	1	2	1.0	0.0	0.1038113599904424	1
42	IOG	1	2	1.0	0.0	0.939243763630313	1
43	IOG	1	2	1.0	0.0	1.4016183658740062	1
44	IOG	1	2	1.0	0.0	1.0022910157138254	1
45	IOG	1	2	1.0	0.0	0.1536682286233081	1
46	IOG	1	2	1.0	0.0	0.1402897287015401	1
47	IOG	1	2	1.0	0.0	0.5492499495597463	1
48	IOG	1	2	1.0	0.0	0.4594502359497382	1
49	IOG	1	2	1.0	0.0	0.13133279326468608	1
50	IOG	1	2	1.0	0.0	0.018991514316267284	1
51	IOG	1	2	1.0	0.0	0.8925220060281593	1
52	IOG	1	2	1.0	0.0	0.2576819293023189	1
53	IOG	1	2	1.0	0.0	13.31816252597612	1
54	IOG	1	2	1.0	0.0	0.7545272012561265	1
55	IOG	1	2	1.0	0.0	0.4335080682937291	1
56	IOG	1	2	1.0	0.0	0.9569490693337036	1
57	IOG	1	2	1.0	0.0	0.8000415122322826	1
58	IOG	1	2	1.0	0.0	0.5844898958340141	1
59	IOG	1	2	1.0	0.0	0.11278391670762268	1
60	IOG	1	2	1.0	0.0	1.356391913248689	1
61	IOG	1	2	1.0	0.0	0.39775304040561876	1
62	IOG	1	2	1.0	0.0	0.14100638494043763	1
63	IOG	1	2	1.0	0.0	2.4110824573209797	1
64	IOG	1	2	1.0	0.0	0.5816545058343685	1
65	IOG	1	2	1.0	0.0	0.983182079335128	1
66	IOG	1	2	1.0	0.0	31.99781171590635	1
67	IOG	1	2	1.0	0.0	0.4477740018128911	1
68	IOG	1	2	1.0	0.0	0.28112514140517103	1
69	IOG	1	2	1.0	0.0	33.25333834398178	1
70	IOG	1	2	1.0	0.0	3.0019144445314443	1
71	IOG	1	2	1.0	0.0	1.3873179366057946	1
72	IOG	1	2	1.0	0.0	0.2079936386110816	1
73	IOG	1	2	1.0	0.0	0.44975244803586234	1
74	IOG	1	2	1.0	0.0	0.3855604558802081	1
75	IOG	1	2	1.0	0.0	0.25074775751566053	1
76	IOG	1	2	1.0	0.0	0.05040729142673879	1
77	IOG	1	2	1.0	0.0	0.5155978216743595	1
78	IOG	1	2	1.0	0.0	6.259106988432308	1
79	IOG	1	2	1.0	0.0	0.1625177424335368	1
80	IOG	1	2	1.0	0.0	0.11180380976675035	1
81	IOG	1	2	1.0	0.0	0.3958710270073253	1
82	IOG	1	2	1.0	0.0	2.4855609030284165	1
83	IOG	1	2	1.0	0.0	0.46024617775595483	1
84	IOG	1	2	1.0	0.0	0.5275366230642184	1
85	IOG	1	2	1.0	0.0	11.857837889279049	1
86	IOG	1	2	1.0	0.0	0.8630688954135732	1
87	IOG	1	2	1.0	0.0	1.0267158233748979	1
88	IOG	1	2	1.0	0.0	0.9779987396570544	1
89	IOG	1	2	1.0	0.0	0.49826134803312583	1
90	IOG	1	2	1.0	0.0	1.3786801129453887	1
91	IOG	1	2	1.0	0.0	2.7825142850764912	1
92	IOG	1	2	1.0	0.0	0.2958306524838016	1
93	IOG	1	2	1.0	0.0	1.110629667956018	1
94	IOG	1	2	1.0	0.0	2.9881818061228973	1
95	IOG	1	2	1.0	0.0	0.3239795793052853	1
96	IOG	1	2	1.0	0.0	0.057413728145098965	1
97	IOG	1	2	1.0	0.0	0.06203394018880029	1
98	IOG	1	2	1.0	0.0	1.3417021976461732	1
99	IOG	1	2	1.0	0.0	0.5769447961147811	1
100	IOG	1	2	1.0	0.0	1.0836826430237705	1
101	IOG	1	2	1.0	0.0	0.8344096108838057	1
102	IOG	1	2	1.0	0.0	0.6855371211324377	1
103	IOG	1	2	1.0	0.0	0.2982187426848095	1
104	IOG	1	2	1.0	0.0	20.169968716914063	1
105	IOG	1	2	1.0	0.0	0.7258730594033712	1
106	IOG	1	2	1.0	0.0	1.3280329766831478	1
107	IOG	1	2	1.0	0.0	16.85804665529542	1
108	IOG	1	2	1.0	0.0	0.4465316813440544	1
109	IOG	1	2	1.0	0.0	0.9149092121355895	1
110	IOG	1	2	1.0	0.0	0.9277136919938691	1
111	IOG	1	2	1.0	0.0	0.179757813119735	1
112	IOG	1	2	1.0	0.0	0.0903816934022386	1
113	IOG	1	2	1.0	0.0	0.32754259378504325	1
114	IOG	1	2	1.0	0.0	0.21541386415988606	1
115	IOG	1	2	1.0	0.0	0.5129590600151398	1
116	IOG	1	2	1.0	0.0	1.9107086286554382	1
117	IOG	1	2	1.0	0.0	0.22343673897563182	1
118	IOG	1	2	1.0	0.0	1.895326530169685	1
119	IOG	1	2	1.0	0.0	1.4159822464440563	1
120	IOG	1	2	1.0	0.0	2.948941244404154	1
121	IOG	1	2	1.0	0.0	1.3626770071559042	1
122	IOG	1	2	1.0	0.0	0.325852938763624	1
123	IOG	1	2	1.0	0.0	0.06860656025508778	1
124	IOG	1	2	1.0	0.0	0.43853336410529564	1
125	IOG	1	2	1.0	0.0	0.7435896119150095	1
126	IOG	1	2	1.0	0.0	0.2544605510816499	1
127	IOG	1	2	1.0	0.0	0.04183506333908514	1
128	IOG	1	2	1.0	0.0	0.7722779806408228	1
129	IOG	1	2	1.0	0.0	1.0363570528679649	1
130	IOG	1	2	1.0	0.0	1.8296035527924535	1
131	IOG	1	2	1.0	0.0	0.33911372213123336	1
132	IOG	1	2	1.0	0.0	1.0018231600803975	1
133	IOG	1	2	1.0	0.0	0.23727439628531236	1
134	IOG	1	2	1.0	0.0	0.11205494975267498	1
135	IOG	1	2	1.0	0.0	0.28389902702541076	1
136	IOG	1	2	1.0	0.0	0.47915330384236254	1
137	IOG	1	2	1.0	0.0	1.1522379710234207	1
138	IOG	1	2	1.0	0.0	0.2698885728535682	1
139	IOG	1	2	1.0	0.0	2.0670241404871526	1
140	IOG	1	2	1.0	0.0	0.9612707197419745	1
141	IOG	1	2	1.0	0.0	0.4805243526064329	1
142	IOG	1	2	1.0	0.0	0.09917345740940087	1
143	IOG	1	2	1.0	0.0	0.3173173122647163	1
144	IOG	1	2	1.0	0.0	0.561010382249503	1
145	IOG	1	2	1.0	0.0	0.1377673624812778	1
146	IOG	1	2	1.0	0.0	17.971497394341885	1
147	IOG	1	2	1.0	0.0	0.8715266254889076	1
148	IOG	1	2	1.0	0.0	1.0534022952161441	1
149	IOG	1	2	1.0	0.0	0.4261915854073366	1
150	IOG	1	2	1.0	0.0	0.5547885613418837	1
151	IOG	1	2	1.0	0.0	5.7762140407216025	1
152	IOG	1	2	1.0	0.0	2.7659154366867975	1
153	IOG	1	2	1.0	0.0	0.678616592116794	1
154	IOG	1	2	1.0	0.0	4.530736441974246	1
155	IOG	1	2	1.0	0.0	0.9102569737563319	1
156	IOG	1	2	1.0	0.0	0.566937961578598	1
157	IOG	1	2	1.0	0.0	1.3191720935827644	1
158	IOG	1	2	1.0	0.0	1.5830380705049094	1
159	IOG	1	2	1.0	0.0	5.2128418984264915	1
160	IOG	1	2	1.0	0.0	1.2151848593762744	1
161	IOG	1	2	1.0	0.0	84.8039517444906	1
162	IOG	1	2	1.0	0.0	0.40296242226389944	1
163	IOG	1	2	1.0	0.0	0.04127148427116675	1
164	IOG	1	2	1.0	0.0	1.6494501871843084	1
165	IOG	1	2	1.0	0.0	2.3496353309940727	1
166	IOG	1	2	1.0	0.0	10.154688706103881	1
167	IOG	1	2	1.0	0.0	1.7741516223414606	1
168	IOG	1	2	1.0	0.0	0.9487196523028438	1
169	IOG	1	2	1.0	0.0	0.14419689332212043	1
170	IOG	1	2	1.0	0.0	0.18750293561283884	1
171	IOG	1	2	1.0	0.0	1.3742077509148585	1
172	IOG	1	2	1.0	0.0	1542.095449200978	1
173	IOG	1	2	1.0	0.0	0.13735928323350802	1
174	IOG	1	2	1.0	0.0	0.44041786718780856	1
175	IOG	1	2	1.0	0.0	0.04168671862577107	1
176	IOG	1	2	1.0	0.0	0.3089449213119943	1
177	IOG	1	2	1.0	0.0	1.2060297211578506	1
178	IOG	1	2	1.0	0.0	0.9038833840362458	1
179	IOG	1	2	1.0	0.0	0.31356957292476767	1
180	IOG	1	2	1.0	0.0	0.6267314744601256	1
181	IOG	1	2	1.0	0.0	0.5615938269088779	1
182	IOG	1	2	1.0	0.0	2.7229197463992723	1
183	IOG	1	2	1.0	0.0	0.19699503518062178	1
184	IOG	1	2	1.0	0.0	0.39752378720850995	1
185	IOG	1	2	1.0	0.0	0.7234562587039121	1
186	IOG	1	2	1.0	0.0	4.419078316003125	1
187	IOG	1	2	1.0	0.0	2.393026846554305	1
188	IOG	1	2	1.0	0.0	0.19033302053826093	1
189	IOG	1	2	1.0	0.0	0.2879055516938844	1
190	IOG	1	2	1.0	0.0	20.691958300014765	1
191	IOG	1	2	1.0	0.0	2.3195146960783672	1
192	IOG	1	2	1.0	0.0	3.1196405282991275	1
193	IOG	1	2	1.0	0.0	0.9571452613338568	1
194	IOG	1	2	1.0	0.0	1.226593657497613	1
195	IOG	1	2	1.0	0.0	0.5341141606886672	1
196	IOG	1	2	1.0	0.0	0.28440326823203876	1
197	IOG	1	2	1.0	0.0	0.19675992889269858	1
198	IOG	1	2	1.0	0.0	0.6586878219812354	1
199	IOG	1	2	1.0	0.0	0.31734444385276095	1
200	IOG	1	2	1.0	0.0	0.7765242864117342	1
201	IOG	1	2	1.0	0.0	3.5694028283400456	1
202	IOG	1	2	1.0	0.0	0.6069819780091386	1
203	IOG	1	2	1.0	0.0	0.40501729933552644	1
204	IOG	1	2	1.0	0.0	2.1684526395480446	1
205	IOG	1	2	1.0	0.0	0.4312682821794212	1
206	IOG	1	2	1.0	0.0	0.9019748632669145	1
207	IOG	1	2	1.0	0.0	0.02934263149597066	1
208	IOG	1	2	1.0	0.0	0.300760892349897	1
209	IOG	1	2	1.0	0.0	1.299611868130705	1
210	IOG	1	2	1.0	0.0	14.77728946373539	1
211	IOG	1	2	1.0	0.0	0.9083740597746326	1
212	IOG	1	2	1.0	0.0	2.5726688807810185	1
213	IOG	1	2	1.0	0.0	1.0058875282210922	1
214	IOG	1	2	1.0	0.0	4.110555617610626	1
215	IOG	1	2	1.0	0.0	11.700684398067496	1
216	IOG	1	2	1.0	0.0	0.3546967093363542	1
217	IOG	1	2	1.0	0.0	0.17472942909642225	1
218	IOG	1	2	1.0	0.0	0.054674636982016904	1
219	IOG	1	2	1.0	0.0	1.3138662930698763	1
220	IOG	1	2	1.0	0.0	0.6669522984119498	1
221	IOG	1	2	1.0	0.0	3.3877297156196327	1
222	IOG	1	2	1.0	0.0	0.15434655445462797	1
223	IOG	1	2	1.0	0.0	0.8849734363714402	1
224	IOG	1	2	1.0	0.0	0.09463399561588019	1
225	IOG	1	2	1.0	0.0	0.32368939501149596	1
226	IOG	1	2	1.0	0.0	0.0782906577794264	1
227	IOG	1	2	1.0	0.0	4.363488719971905	1
228	IOG	1	2	1.0	0.0	0.402269283347884	1
229	IOG	1	2	1.0	0.0	0.5713650705885286	1
230	IOG	1	2	1.0	0.0	0.18944051715807797	1
231	IOG	1	2	1.0	0.0	0.86681840069627	1
232	IOG	1	2	1.0	0.0	1.147831053336218	1
233	IOG	1	2	1.0	0.0	0.7862957041374538	1
234	IOG	1	2	1.0	0.0	0.14274325763055762	1
235	IOG	1	2	1.0	0.0	0.18583097466853324	1
236	IOG	1	2	1.0	0.0	0.576623559763582	1
237	IOG	1	2	1.0	0.0	0.33153602196265836	1
238	IOG	1	2	1.0	0.0	1.0877474151891575	1
239	IOG	1	2	1.0	0.0	1.3646125294380114	1
240	IOG	1	2	1.0	0.0	0.21991039248563082	1
241	IOG	1	2	1.0	0.0	0.12291038453139902	1
242	IOG	1	2	1.0	0.0	1.2829418423753096	1
243	IOG	1	2	1.0	0.0	0.028987447099379858	1
244	IOG	1	2	1.0	0.0	0.7064077232675904	1
245	IOG	1	2	1.0	0.0	852.7535988046907	1
246	IOG	1	2	1.0	0.0	0.19140455550468938	1
247	IOG	1	2	1.0	0.0	0.3736454405979384	1
248	IOG	1	2	1.0	0.0	0.8135016674832939	1
249	IOG	1	2	1.0	0.0	1.3011281443117253	1
250	IOG	1	2	1.0	0.0	6.028625073637597	1
251	IOG	1	2	1.0	0.0	2.0430339451960027	1
252	IOG	1	2	1.0	0.0	1.2994943102553704	1
253	IOG	1	2	1.0	0.0	0.8750421260900882	1
254	IOG	1	2	1.0	0.0	0.553755860999392	1
255	IOG	1	2	1.0	0.0	0.5475072345423523	1
256	IOG	1	2	1.0	0.0	19.468505000130467	1
257	IOG	1	2	1.0	0.0	0.6335652601650029	1
258	IOG	1	2	1.0	0.0	0.08138706449437841	1
259	IOG	1	2	1.0	0.0	23.507609633433812	1
260	IOG	1	2	1.0	0.0	2.229618868528681	1
261	IOG	1	2	1.0	0.0	0.17321600837381596	1
262	IOG	1	2	1.0	0.0	0.06406546981872675	1
263	IOG	1	2	1.0	0.0	0.4113551129321349	1
264	IOG	1	2	1.0	0.0	12.605775587426528	1
265	IOG	1	2	1.0	0.0	0.7432650056877473	1
266	IOG	1	2	1.0	0.0	0.5134164893245631	1
267	IOG	1	2	1.0	0.0	0.7901579271668236	1
268	IOG	1	2	1.0	0.0	0.06433981403353371	1
269	IOG	1	2	1.0	0.0	0.32203708663590114	1
270	IOG	1	2	1.0	0.0	0.009469840705856047	1
271	IOG	1	2	1.0	0.0	0.08370580021974303	1
272	IOG	1	2	1.0	0.0	0.6553106375873028	1
273	IOG	1	2	1.0	0.0	0.2949575437588024	1
274	IOG	1	2	1.0	0.0	0.09119593037691914	1
275	IOG	1	2	1.0	0.0	0.2286064830899567	1
276	IOG	1	2	1.0	0.0	0.1689967159508922	1
277	IOG	1	2	1.0	0.0	0.23283862036102831	1
278	IOG	1	2	1.0	0.0	2.7191967224344973	1
279	IOG	1	2	1.0	0.0	1.4932911903089778	1
280	IOG	1	2	1.0	0.0	21.668515169592457	1
281	IOG	1	2	1.0	0.0	0.22172713029671154	1
282	IOG	1	2	1.0	0.0	0.6849648816684277	1
283	IOG	1	2	1.0	0.0	0.2443033415260217	1
284	IOG	1	2	1.0	0.0	4.349723066672106	1
285	IOG	1	2	1.0	0.0	2.554652055794165	1
286	IOG	1	2	1.0	0.0	0.07155890489293758	1
287	IOG	1	2	1.0	0.0	0.7311284290715878	1
288	IOG	1	2	1.0	0.0	0.8276120714979898	1
289	IOG	1	2	1.0	0.0	0.04417967485513087	1
290	IOG	1	2	1.0	0.0	0.8396110251867726	1
291	IOG	1	2	1.0	0.0	1.4093466024432244	1
292	IOG	1	2	1.0	0.0	1.179343893507863	1
293	IOG	1	2	1.0	0.0	0.2044232039677682	1
294	IOG	1	2	1.0	0.0	4.895740808356078	1
295	IOG	1	2	1.0	0.0	0.6380675838188165	1
296	IOG	1	2	1.0	0.0	0.2113745001607163	1
297	IOG	1	2	1.0	0.0	0.1529746436141475	1
298	IOG	1	2	1.0	0.0	20.30200029446931	1
299	IOG	1	2	1.0	0.0	1.1191363355764055	1
300	IOG	1	2	1.0	0.0	0.9744343124950523	1
301	IOG	1	2	1.0	0.0	0.21350068604408523	1
302	IOG	1	2	1.0	0.0	1.1560990718744797	1
303	IOG	1	2	1.0	0.0	0.16246802600466564	1
304	IOG	1	2	1.0	0.0	0.2539369018432775	1
305	IOG	1	2	1.0	0.0	0.05502852138888124	1
306	IOG	1	2	1.0	0.0	3.516046736892269	1
307	IOG	1	2	1.0	0.0	0.9646780858069558	1
308	IOG	1	2	1.0	0.0	0.4634429874319909	1
309	IOG	1	2	1.0	0.0	0.09189211318132465	1
310	IOG	1	2	1.0	0.0	1.4323280437920198	1
311	IOG	1	2	1.0	0.0	0.44018081436067147	1
312	IOG	1	2	1.0	0.0	2.1889237752155086	1
313	IOG	1	2	1.0	0.0	0.12296115768546972	1
314	IOG	1	2	1.0	0.0	0.05363145359998777	1
315	IOG	1	2	1.0	0.0	2.0536085135362967	1
316	IOG	1	2	1.0	0.0	20.004277749598938	1
317	IOG	1	2	1.0	0.0	3.946527003988823	1
318	IOG	1	2	1.0	0.0	0.10456663680242127	1
319	IOG	1	2	1.0	0.0	0.2581255813668433	1
320	IOG	1	2	1.0	0.0	0.4511191254853789	1
321	IOG	1	2	1.0	0.0	0.05897598533339604	1
322	IOG	1	2	1.0	0.0	0.18157891426780792	1
323	IOG	1	2	1.0	0.0	1.7388102170509419	1
324	IOG	1	2	1.0	0.0	0.5160684119844043	1
325	IOG	1	2	1.0	0.0	1.2907340540524759	1
326	IOG	1	2	1.0	0.0	0.33019757849287046	1
327	IOG	1	2	1.0	0.0	0.23364374892047676	1
328	IOG	1	2	1.0	0.0	0.9873217541334678	1
329	IOG	1	2	1.0	0.0	1.2157447586467314	1
330	IOG	1	2	1.0	0.0	0.2268035418545087	1
331	IOG	1	2	1.0	0.0	0.933355624040876	1
332	IOG	1	2	1.0	0.0	16.749267405888702	1
333	IOG	1	2	1.0	0.0	0.17860820504032285	1
334	IOG	1	2	1.0	0.0	1.4176057072277215	1
335	IOG	1	2	1.0	0.0	0.585935020706632	1
336	IOG	1	2	1.0	0.0	2.124746509369296	1
337	IOG	1	2	1.0	0.0	0.9373984301859772	1
338	IOG	1	2	1.0	0.0	0.7541904896641978	1
339	IOG	1	2	1.0	0.0	0.9211244361267502	1
340	IOG	1	2	1.0	0.0	1.3068919288331946	1
341	IOG	1	2	1.0	0.0	13.144105119407536	1
342	IOG	1	2	1.0	0.0	0.17575858748487055	1
343	IOG	1	2	1.0	0.0	0.7272837464565716	1
344	IOG	1	2	1.0	0.0	0.8742279441281076	1
345	IOG	1	2	1.0	0.0	2.0288889808588877	1
346	IOG	1	2	1.0	0.0	0.10269252127230456	1
347	IOG	1	2	1.0	0.0	0.7584380006092479	1
348	IOG	1	2	1.0	0.0	0.216715524344171	1
349	IOG	1	2	1.0	0.0	0.1036353680014013	1
350	IOG	1	2	1.0	0.0	0.5308355402808423	1
351	IOG	1	2	1.0	0.0	0.613997828704893	1
352	IOG	1	2	1.0	0.0	1.044128391093305	1
353	IOG	1	2	1.0	0.0	0.5702766882653926	1
354	IOG	1	2	1.0	0.0	0.9988726366289938	1
355	IOG	1	2	1.0	0.0	0.0851721183522519	1
356	IOG	1	2	1.0	0.0	0.0196258041063536	1
357	IOG	1	2	1.0	0.0	0.2837697242888652	1
358	IOG	1	2	1.0	0.0	1.2966691860652166	1
359	IOG	1	2	1.0	0.0	0.23063533648744183	1
360	IOG	1	2	1.0	0.0	0.36150923946203356	1
361	IOG	1	2	1.0	0.0	0.05142443582332766	1
362	IOG	1	2	1.0	0.0	0.5612958623676403	1
363	IOG	1	2	1.0	0.0	98.06369374572184	1
364	IOG	1	2	1.0	0.0	0.18894850647194425	1
365	IOG	1	2	1.0	0.0	1.927259495787251	1
366	IOG	1	2	1.0	0.0	1.083440530363779	1
367	IOG	1	2	1.0	0.0	0.5440076855499147	1
368	IOG	1	2	1.0	0.0	0.5813550704281638	1
369	IOG	1	2	1.0	0.0	1.068153577965834	1
370	IOG	1	2	1.0	0.0	1.1810712481833876	1
371	IOG	1	2	1.0	0.0	0.14218388761519113	1
372	IOG	1	2	1.0	0.0	0.2044996242458703	1
373	IOG	1	2	1.0	0.0	10.129304938184275	1
374	IOG	1	2	1.0	0.0	0.07492865606261341	1
375	IOG	1	2	1.0	0.0	0.2210405766597887	1
376	IOG	1	2	1.0	0.0	0.22438447065228706	1
377	IOG	1	2	1.0	0.0	0.16103961736916828	1
378	IOG	1	2	1.0	0.0	2.7644744513383506	1
379	IOG	1	2	1.0	0.0	0.8693994870080501	1
380	IOG	1	2	1.0	0.0	0.6564753218353816	1
381	IOG	1	2	1.0	0.0	0.04832534700577786	1
382	IOG	1	2	1.0	0.0	2.985531011983226	1
383	IOG	1	2	1.0	0.0	0.7111252122646202	1
384	IOG	1	2	1.0	0.0	0.2549440985720628	1
385	IOG	1	2	1.0	0.0	0.6901377262147783	1
386	IOG	1	2	1.0	0.0	0.39258125238514185	1
387	IOG	1	2	1.0	0.0	0.2113408512275716	1
388	IOG	1	2	1.0	0.0	0.28612251329453636	1
389	IOG	1	2	1.0	0.0	0.5454323577913806	1
390	IOG	1	2	1.0	0.0	0.10510580238999274	1
391	IOG	1	2	1.0	0.0	1.596889467771312	1
392	IOG	1	2	1.0	0.0	0.029980094203606297	1
393	IOG	1	2	1.0	0.0	17.91044275321917	1
394	IOG	1	2	1.0	0.0	0.14949235859162027	1
395	IOG	1	2	1.0	0.0	24.688087876932265	1
396	IOG	1	2	1.0	0.0	0.9261077663822193	1
397	IOG	1	2	1.0	0.0	0.6455571313456997	1
398	IOG	1	2	1.0	0.0	0.885249535878362	1
399	IOG	1	2	1.0	0.0	0.7160037312260139	1
400	IOG	1	2	1.0	0.0	3.6822662662629675	1
401	IOG	1	2	1.0	0.0	0.8815043195765517	1
402	IOG	1	2	1.0	0.0	0.5999085136480492	1
403	IOG	1	2	1.0	0.0	0.19627992644657558	1
404	IOG	1	2	1.0	0.0	1.034175179849452	1
405	IOG	1	2	1.0	0.0	2.501303932866783	1
406	IOG	1	2	1.0	0.0	0.34249789654718793	1
407	IOG	1	2	1.0	0.0	0.14159823053884396	1
408	IOG	1	2	1.0	0.0	2.180970385130238	1
409	IOG	1	2	1.0	0.0	0.09451163535568091	1
410	IOG	1	2	1.0	0.0	0.9251982377365282	1
411	IOG	1	2	1.0	0.0	0.7135364809249387	1
412	IOG	1	2	1.0	0.0	29.7336311816099	1
413	IOG	1	2	1.0	0.0	0.28158498159838563	1
414	IOG	1	2	1.0	0.0	0.2867853971710992	1
415	IOG	1	2	1.0	0.0	0.08253989955501995	1
416	IOG	1	2	1.0	0.0	0.3286703001837788	1
417	IOG	1	2	1.0	0.0	1.8125119120003537	1
418	IOG	1	2	1.0	0.0	0.222468452535895	1
419	IOG	1	2	1.0	0.0	0.19874862035724117	1
420	IOG	1	2	1.0	0.0	0.19359242405921728	1
421	IOG	1	2	1.0	0.0	0.1687991597064598	1
422	IOG	1	2	1.0	0.0	1.48116150860328	1
423	IOG	1	2	1.0	0.0	0.8294045591427238	1
424	IOG	1	2	1.0	0.0	2.3690240865357177	1
425	IOG	1	2	1.0	0.0	0.506029485665765	1
426	IOG	1	2	1.0	0.0	0.34620320455564485	1
427	IOG	1	2	1.0	0.0	3.331529986894485	1
428	IOG	1	2	1.0	0.0	0.042891245104524744	1
429	IOG	1	2	1.0	0.0	0.19392710293553578	1
430	IOG	1	2	1.0	0.0	0.18469418259013368	1
431	IOG	1	2	1.0	0.0	0.05580590181080553	1
432	IOG	1	2	1.0	0.0	0.1812686562944104	1
433	IOG	1	2	1.0	0.0	0.12844856853064188	1
434	IOG	1	2	1.0	0.0	14.674317046408548	1
435	IOG	1	2	1.0	0.0	15.792338323088524	1
436	IOG	1	2	1.0	0.0	0.13336235575025165	1
437	IOG	1	2	1.0	0.0	0.0713079319585379	1
438	IOG	1	2	1.0	0.0	1.1736720674023033	1
439	IOG	1	2	1.0	0.0	2.844028407358502	1
440	IOG	1	2	1.0	0.0	0.7551549953702306	1
441	IOG	1	2	1.0	0.0	30.519865068752658	1
442	IOG	1	2	1.0	0.0	0.36858449361608514	1
443	IOG	1	2	1.0	0.0	0.6515773333311727	1
444	IOG	1	2	1.0	0.0	1.035020070089147	1
445	IOG	1	2	1.0	0.0	0.6133262446685502	1
446	IOG	1	2	1.0	0.0	0.28326475688733543	1
447	IOG	1	2	1.0	0.0	0.3407110406259707	1
448	IOG	1	2	1.0	0.0	0.06155552024454494	1
449	IOG	1	2	1.0	0.0	0.12203989851452518	1
450	IOG	1	2	1.0	0.0	0.45353829200344237	1
451	IOG	1	2	1.0	0.0	0.9021102327936804	1
452	IOG	1	2	1.0	0.0	18.09356683322424	1
453	IOG	1	2	1.0	0.0	0.5824092657445095	1
454	IOG	1	2	1.0	0.0	13.943219478378584	1
455	IOG	1	2	1.0	0.0	1.3794276130551741	1
456	IOG	1	2	1.0	0.0	0.025391212424876367	1
457	IOG	1	2	1.0	0.0	1.056393284956961	1
458	IOG	1	2	1.0	0.0	0.061300851334503	1
459	IOG	1	2	1.0	0.0	1.0674946041072018	1
460	IOG	1	2	1.0	0.0	24.771965339548643	1
461	IOG	1	2	1.0	0.0	0.18584916821072756	1
462	IOG	1	2	1.0	0.0	1.5638609337080684	1
463	IOG	1	2	1.0	0.0	0.5041398783474512	1
464	IOG	1	2	1.0	0.0	0.6148121969812121	1
465	IOG	1	2	1.0	0.0	0.16732072207333765	1
466	IOG	1	2	1.0	0.0	0.12308992100704794	1
467	IOG	1	2	1.0	0.0	1.0647925050115148	1
468	IOG	1	2	1.0	0.0	1.2332869681318877	1
469	IOG	1	2	1.0	0.0	0.05434392941163223	1
470	IOG	1	2	1.0	0.0	0.4805381860354335	1
471	IOG	1	2	1.0	0.0	0.2172592387122726	1
472	IOG	1	2	1.0	0.0	1.3047985431698859	1
473	IOG	1	2	1.0	0.0	0.9977724170693212	1
474	IOG	1	2	1.0	0.0	0.4023993152732913	1
475	IOG	1	2	1.0	0.0	0.3037657769629851	1
476	IOG	1	2	1.0	0.0	0.06577547706036084	1
477	IOG	1	2	1.0	0.0	0.3099236206607997	1
478	IOG	1	2	1.0	0.0	0.07648542822177445	1
479	IOG	1	2	1.0	0.0	0.2782918285943423	1
480	IOG	1	2	1.0	0.0	0.15853951159218627	1
481	IOG	1	2	1.0	0.0	25.177563580811473	1
482	IOG	1	2	1.0	0.0	0.7035570729169359	1
483	IOG	1	2	1.0	0.0	0.7495639616745433	1
484	IOG	1	2	1.0	0.0	0.1630620916177897	1
485	IOG	1	2	1.0	0.0	2.51785605280422	1
486	IOG	1	2	1.0	0.0	5.063746523602793	1
487	IOG	1	2	1.0	0.0	17.596801208692884	1
488	IOG	1	2	1.0	0.0	0.5973458153474079	1
489	IOG	1	2	1.0	0.0	0.07525715143424758	1
490	IOG	1	2	1.0	0.0	0.4348225024499506	1
491	IOG	1	2	1.0	0.0	23.2311825130812	1
492	IOG	1	2	1.0	0.0	2.415450923895052	1
493	IOG	1	2	1.0	0.0	0.4364145578093852	1
494	IOG	1	2	1.0	0.0	0.3521764601305392	1
495	IOG	1	2	1.0	0.0	0.042755060825709505	1
496	IOG	1	2	1.0	0.0	1142.2199729663469	1
497	IOG	1	2	1.0	0.0	0.22808049371416897	1
498	IOG	1	2	1.0	0.0	0.1569717522171543	1
499	IOG	1	2	1.0	0.0	0.4772961953519722	1
500	IOG	2	3	1.0	0.0	0.7899307202928052	1
501	IOG	2	3	1.0	0.0	0.5016095516922148	1
502	IOG	2	3	1.0	0.0	0.29830587896239724	1
503	IOG	2	3	1.0	0.0	0.8165756640317389	1
504	IOG	2	3	1.0	0.0	0.5280854815906367	1
505	IOG	2	3	1.0	0.0	2.299472430630842	1
506	IOG	2	3	1.0	0.0	7.444990136017955	1
507	IOG	2	3	1.0	0.0	0.0930548498624738	1
508	IOG	2	3	1.0	0.0	0.14800927912985543	1
509	IOG	2	3	1.0	0.0	1.1010854474079348	1
510	IOG	2	3	1.0	0.0	0.022196324790786183	1
511	IOG	2	3	1.0	0.0	0.1125383225407799	1
512	IOG	2	3	1.0	0.0	0.1917324613810024	1
513	IOG	2	3	1.0	0.0	0.03489757967235084	1
514	IOG	2	3	1.0	0.0	0.10830999696340758	1
515	IOG	2	3	1.0	0.0	1.0517646909425795	1
516	IOG	2	3	1.0	0.0	1.0863781034102573	1
517	IOG	2	3	1.0	0.0	0.12015742840053946	1
518	IOG	2	3	1.0	0.0	0.3571579025210909	1
519	IOG	2	3	1.0	0.0	0.21477607927640713	1
520	IOG	2	3	1.0	0.0	0.39301955239882697	1
521	IOG	2	3	1.0	0.0	12.692681191420867	1
522	IOG	2	3	1.0	0.0	0.4371652458091015	1
523	IOG	2	3	1.0	0.0	0.030762390651583926	1
524	IOG	2	3	1.0	0.0	0.21843187724176172	1
525	IOG	2	3	1.0	0.0	0.10761642427358573	1
526	IOG	2	3	1.0	0.0	0.17415749789681897	1
527	IOG	2	3	1.0	0.0	0.47010925019999983	1
528	IOG	2	3	1.0	0.0	0.3436066532001108	1
529	IOG	2	3	1.0	0.0	0.01511356637064959	1
530	IOG	2	3	1.0	0.0	0.30256134936288875	1
531	IOG	2	3	1.0	0.0	0.2939210568395085	1
532	IOG	2	3	1.0	0.0	0.5555916403261628	1
533	IOG	2	3	1.0	0.0	0.05214040642674041	1
534	IOG	2	3	1.0	0.0	0.06176230637263716	1
535	IOG	2	3	1.0	0.0	0.12075937872494283	1
536	IOG	2	3	1.0	0.0	0.5094359005312563	1
537	IOG	2	3	1.0	0.0	0.6512720755280687	1
538	IOG	2	3	1.0	0.0	0.011747817620570086	1
539	IOG	2	3	1.0	0.0	2.1162078553964037	1
540	IOG	2	3	1.0	0.0	0.3987124636174615	1
541	IOG	2	3	1.0	0.0	0.06739102108050557	1
542	IOG	2	3	1.0	0.0	0.7774168585057356	1
543	IOG	2	3	1.0	0.0	0.7769347868367503	1
544	IOG	2	3	1.0	0.0	0.2935694329543272	1
545	IOG	2	3	1.0	0.0	0.15934045742299893	1
546	IOG	2	3	1.0	0.0	0.10379039626731658	1
547	IOG	2	3	1.0	0.0	0.5363983976507379	1
548	IOG	2	3	1.0	0.0	0.20992658502127104	1
549	IOG	2	3	1.0	0.0	0.09095631187607264	1
550	IOG	2	3	1.0	0.0	0.08106336596798502	1
551	IOG	2	3	1.0	0.0	0.8915365027686071	1
552	IOG	2	3	1.0	0.0	0.11642096275436764	1
553	IOG	2	3	1.0	0.0	0.132310093064269	1
554	IOG	2	3	1.0	0.0	0.9327268476856878	1
555	IOG	2	3	1.0	0.0	0.2863273989006083	1
556	IOG	2	3	1.0	0.0	0.38729043292721593	1
557	IOG	2	3	1.0	0.0	0.3998912062258929	1
558	IOG	2	3	1.0	0.0	0.021091492750334156	1
559	IOG	2	3	1.0	0.0	0.021907385983155954	1
560	IOG	2	3	1.0	0.0	1.0187569560816285	1
561	IOG	2	3	1.0	0.0	9.8145185456335	1
562	IOG	2	3	1.0	0.0	0.10651066636427395	1
563	IOG	2	3	1.0	0.0	0.5319720521752559	1
564	IOG	2	3	1.0	0.0	0.21866864341059072	1
565	IOG	2	3	1.0	0.0	0.919143613049708	1
566	IOG	2	3	1.0	0.0	5.690880151236227	1
567	IOG	2	3	1.0	0.0	0.29094249912281483	1
568	IOG	2	3	1.0	0.0	0.04012796983327159	1
569	IOG	2	3	1.0	0.0	0.8777822813519457	1
570	IOG	2	3	1.0	0.0	0.13805936656583817	1
571	IOG	2	3	1.0	0.0	0.13294807454494445	1
572	IOG	2	3	1.0	0.0	0.3476401027856115	1
573	IOG	2	3	1.0	0.0	0.10877626953406085	1
574	IOG	2	3	1.0	0.0	0.4804232751386694	1
575	IOG	2	3	1.0	0.0	0.15701948473138044	1
576	IOG	2	3	1.0	0.0	0.12638085127315227	1
577	IOG	2	3	1.0	0.0	0.36303764686292395	1
578	IOG	2	3	1.0	0.0	2.731815500143824	1
579	IOG	2	3	1.0	0.0	0.021562957329344296	1
580	IOG	2	3	1.0	0.0	0.16882828748748102	1
581	IOG	2	3	1.0	0.0	0.08597002687485618	1
582	IOG	2	3	1.0	0.0	0.3645625515071745	1
583	IOG	2	3	1.0	0.0	0.014627688806236853	1
584	IOG	2	3	1.0	0.0	0.29556600414889844	1
585	IOG	2	3	1.0	0.0	1.3489401157132563	1
586	IOG	2	3	1.0	0.0	0.19198510037599126	1
587	IOG	2	3	1.0	0.0	0.027052419483509123	1
588	IOG	2	3	1.0	0.0	0.7916867763869463	1
589	IOG	2	3	1.0	0.0	0.7339428563876247	1
590	IOG	2	3	1.0	0.0	0.029761727740875432	1
591	IOG	2	3	1.0	0.0	0.09824608545225574	1
592	IOG	2	3	1.0	0.0	4.22057672176334	1
593	IOG	2	3	1.0	0.0	0.718496402703237	1
594	IOG	2	3	1.0	0.0	1.2710386160576923	1
595	IOG	2	3	1.0	0.0	0.22961069133848727	1
596	IOG	2	3	1.0	0.0	0.06826097393786662	1
597	IOG	2	3	1.0	0.0	0.03395882392547575	1
598	IOG	2	3	1.0	0.0	1.1278706715113835	1
599	IOG	2	3	1.0	0.0	0.053204495137100155	1
600	IOG	2	3	1.0	0.0	0.2980380197176427	1
601	IOG	2	3	1.0	0.0	0.6194728273167369	1
602	IOG	2	3	1.0	0.0	1.420572462520218	1
603	IOG	2	3	1.0	0.0	0.24914522796428362	1
604	IOG	2	3	1.0	0.0	11.224153088996164	1
605	IOG	2	3	1.0	0.0	0.31292346007768407	1
606	IOG	2	3	1.0	0.0	0.6039471440806314	1
607	IOG	2	3	1.0	0.0	3.3540179476962173	1
608	IOG	2	3	1.0	0.0	0.08075526984225896	1
609	IOG	2	3	1.0	0.0	1.623361322882045	1
610	IOG	2	3	1.0	0.0	0.6605482233284381	1
611	IOG	2	3	1.0	0.0	0.07883639104930319	1
612	IOG	2	3	1.0	0.0	0.02014566779302286	1
613	IOG	2	3	1.0	0.0	0.31931636807600333	1
614	IOG	2	3	1.0	0.0	0.19780771242586623	1
615	IOG	2	3	1.0	0.0	0.24666749127942053	1
616	IOG	2	3	1.0	0.0	1.1172741737931577	1
617	IOG	2	3	1.0	0.0	0.21415865871021827	1
618	IOG	2	3	1.0	0.0	0.3105474424668272	1
619	IOG	2	3	1.0	0.0	0.8939927291588348	1
620	IOG	2	3	1.0	0.0	0.4344895358152895	1
621	IOG	2	3	1.0	0.0	1.9258725158473031	1
622	IOG	2	3	1.0	0.0	0.11760019697360324	1
623	IOG	2	3	1.0	0.0	0.017959576541953383	1
624	IOG	2	3	1.0	0.0	0.3522413795366382	1
625	IOG	2	3	1.0	0.0	0.2778410849242956	1
626	IOG	2	3	1.0	0.0	0.053357284020965026	1
627	IOG	2	3	1.0	0.0	0.08678886686099813	1
628	IOG	2	3	1.0	0.0	0.06801375781269853	1
629	IOG	2	3	1.0	0.0	1.5326343325279796	1
630	IOG	2	3	1.0	0.0	2.130038725849235	1
631	IOG	2	3	1.0	0.0	0.13309687808104897	1
632	IOG	2	3	1.0	0.0	1.4066915106740034	1
633	IOG	2	3	1.0	0.0	2.026191767832689	1
634	IOG	2	3	1.0	0.0	0.07477554489613411	1
635	IOG	2	3	1.0	0.0	0.40421574340429167	1
636	IOG	2	3	1.0	0.0	0.42523247079244486	1
637	IOG	2	3	1.0	0.0	1.534798824503972	1
638	IOG	2	3	1.0	0.0	0.3064673687635081	1
639	IOG	2	3	1.0	0.0	0.1280636209547621	1
640	IOG	2	3	1.0	0.0	0.16523278314549414	1
641	IOG	2	3	1.0	0.0	0.28411246775862764	1
642	IOG	2	3	1.0	0.0	0.024146972760734377	1
643	IOG	2	3	1.0	0.0	0.2815091316946214	1
644	IOG	2	3	1.0	0.0	0.4397048794536206	1
645	IOG	2	3	1.0	0.0	0.12583880514665707	1
646	IOG	2	3	1.0	0.0	2.453380486599135	1
647	IOG	2	3	1.0	0.0	0.640414394777671	1
648	IOG	2	3	1.0	0.0	0.4480085929186924	1
649	IOG	2	3	1.0	0.0	0.3115504111890418	1
650	IOG	2	3	1.0	0.0	0.032536341590821416	1
651	IOG	2	3	1.0	0.0	2.8022784287727287	1
652	IOG	2	3	1.0	0.0	15.828465738029285	1
653	IOG	2	3	1.0	0.0	0.4201284832616531	1
654	IOG	2	3	1.0	0.0	0.45516620534268404	1
655	IOG	2	3	1.0	0.0	0.2224758284199354	1
656	IOG	2	3	1.0	0.0	0.1022768873264298	1
657	IOG	2	3	1.0	0.0	0.0225177912826377	1
658	IOG	2	3	1.0	0.0	1.7069914466875482	1
659	IOG	2	3	1.0	0.0	2.6133522917465495	1
660	IOG	2	3	1.0	0.0	0.14676209240395727	1
661	IOG	2	3	1.0	0.0	26.09135783175791	1
662	IOG	2	3	1.0	0.0	0.6893717327790932	1
663	IOG	2	3	1.0	0.0	0.01391836652998383	1
664	IOG	2	3	1.0	0.0	1.0506260045116993	1
665	IOG	2	3	1.0	0.0	0.9489664733680796	1
666	IOG	2	3	1.0	0.0	0.554637155289251	1
667	IOG	2	3	1.0	0.0	1.0385302818433033	1
668	IOG	2	3	1.0	0.0	0.08228362267592892	1
669	IOG	2	3	1.0	0.0	0.37308818303809477	1
670	IOG	2	3	1.0	0.0	0.26897285810291477	1
671	IOG	2	3	1.0	0.0	1.1786651233982748	1
672	IOG	2	3	1.0	0.0	10.145812314191764	1
673	IOG	2	3	1.0	0.0	0.005428148758049124	1
674	IOG	2	3	1.0	0.0	0.17017056245845127	1
675	IOG	2	3	1.0	0.0	0.0338277551553671	1
676	IOG	2	3	1.0	0.0	1.4172541717409564	1
677	IOG	2	3	1.0	0.0	2.895196611238962	1
678	IOG	2	3	1.0	0.0	0.5101535195253027	1
679	IOG	2	3	1.0	0.0	0.1636860838037299	1
680	IOG	2	3	1.0	0.0	0.12256235680017105	1
681	IOG	2	3	1.0	0.0	0.6824228839904909	1
682	IOG	2	3	1.0	0.0	8.523693987250907	1
683	IOG	2	3	1.0	0.0	0.038988098631228915	1
684	IOG	2	3	1.0	0.0	0.21344334041063368	1
685	IOG	2	3	1.0	0.0	0.693611578708995	1
686	IOG	2	3	1.0	0.0	0.2845982759919509	1
687	IOG	2	3	1.0	0.0	1.4407281258798676	1
688	IOG	2	3	1.0	0.0	0.08055816386191285	1
689	IOG	2	3	1.0	0.0	0.19780117971584185	1
690	IOG	2	3	1.0	0.0	0.3679901740805304	1
691	IOG	2	3	1.0	0.0	0.690528006587153	1
692	IOG	2	3	1.0	0.0	1.464775254569993	1
693	IOG	2	3	1.0	0.0	0.37042081946802713	1
694	IOG	2	3	1.0	0.0	1.3430460951331535	1
695	IOG	2	3	1.0	0.0	0.4574460316636396	1
696	IOG	2	3	1.0	0.0	0.006518271158455611	1
697	IOG	2	3	1.0	0.0	0.01953130315654502	1
698	IOG	2	3	1.0	0.0	0.16779796082523304	1
699	IOG	2	3	1.0	0.0	0.021920761967194825	1
700	IOG	2	3	1.0	0.0	0.11204197152648321	1
701	IOG	2	3	1.0	0.0	8.867007982037546	1
702	IOG	2	3	1.0	0.0	0.22590190751623407	1
703	IOG	2	3	1.0	0.0	0.18961831481880503	1
704	IOG	2	3	1.0	0.0	0.2231435119067971	1
705	IOG	2	3	1.0	0.0	1.5479904800641713	1
706	IOG	2	3	1.0	0.0	0.1497121445230768	1
707	IOG	2	3	1.0	0.0	0.016740027772413776	1
708	IOG	2	3	1.0	0.0	0.028744755294742498	1
709	IOG	2	3	1.0	0.0	0.9902251153789351	1
710	IOG	2	3	1.0	0.0	0.18036059332252802	1
711	IOG	2	3	1.0	0.0	0.8543680306827715	1
712	IOG	2	3	1.0	0.0	0.061704489657785494	1
713	IOG	2	3	1.0	0.0	1.1859363812977088	1
714	IOG	2	3	1.0	0.0	0.27808010320148624	1
715	IOG	2	3	1.0	0.0	2.3034694928878867	1
716	IOG	2	3	1.0	0.0	0.30527003862464197	1
717	IOG	2	3	1.0	0.0	0.055582324399026106	1
718	IOG	2	3	1.0	0.0	0.012216879635525583	1
719	IOG	2	3	1.0	0.0	1.5043673487762392	1
720	IOG	2	3	1.0	0.0	0.09788343540373963	1
721	IOG	2	3	1.0	0.0	15.723176135220069	1
722	IOG	2	3	1.0	0.0	0.2890670473214678	1
723	IOG	2	3	1.0	0.0	0.36581135770826884	1
724	IOG	2	3	1.0	0.0	0.03869282101999463	1
725	IOG	2	3	1.0	0.0	0.533760549330413	1
726	IOG	2	3	1.0	0.0	0.09917558775042787	1
727	IOG	2	3	1.0	0.0	2.7951766726795872	1
728	IOG	2	3	1.0	0.0	0.5509143502154665	1
729	IOG	2	3	1.0	0.0	0.22427725534445675	1
730	IOG	2	3	1.0	0.0	0.11111776284510917	1
731	IOG	2	3	1.0	0.0	0.8303069856430809	1
732	IOG	2	3	1.0	0.0	0.7633925300221355	1
733	IOG	2	3	1.0	0.0	0.3765747187234726	1
734	IOG	2	3	1.0	0.0	0.6305894138671985	1
735	IOG	2	3	1.0	0.0	0.05838513052886361	1
736	IOG	2	3	1.0	0.0	0.4105491304362932	1
737	IOG	2	3	1.0	0.0	0.1865837758409038	1
738	IOG	2	3	1.0	0.0	0.23680704638263228	1
739	IOG	2	3	1.0	0.0	2.544956141089693	1
740	IOG	2	3	1.0	0.0	0.007077029218420822	1
741	IOG	2	3	1.0	0.0	0.4661301061311996	1
742	IOG	2	3	1.0	0.0	0.2855866453215409	1
743	IOG	2	3	1.0	0.0	0.03408041065021409	1
744	IOG	2	3	1.0	0.0	0.4061769069719887	1
745	IOG	2	3	1.0	0.0	16.188779193761405	1
746	IOG	2	3	1.0	0.0	0.04890807699535728	1
747	IOG	2	3	1.0	0.0	0.38045402917063115	1
748	IOG	2	3	1.0	0.0	0.6464963638907888	1
749	IOG	2	3	1.0	0.0	0.487447121089639	1
750	IOG	2	3	1.0	0.0	0.09820639356457526	1
751	IOG	2	3	1.0	0.0	0.19589853565759527	1
752	IOG	2	3	1.0	0.0	0.786534319470404	1
753	IOG	2	3	1.0	0.0	1.6657217572393177	1
754	IOG	2	3	1.0	0.0	0.5453305505242644	1
755	IOG	2	3	1.0	0.0	0.3838834485743096	1
756	IOG	2	3	1.0	0.0	1.1845007894890924	1
757	IOG	2	3	1.0	0.0	0.3819089206239078	1
758	IOG	2	3	1.0	0.0	0.1851132839019382	1
759	IOG	2	3	1.0	0.0	407.58819044842306	1
760	IOG	2	3	1.0	0.0	0.16041898114770772	1
761	IOG	2	3	1.0	0.0	0.19219177292559225	1
762	IOG	2	3	1.0	0.0	0.03617985099270295	1
763	IOG	2	3	1.0	0.0	0.3324533330776301	1
764	IOG	2	3	1.0	0.0	0.5417689255071534	1
765	IOG	2	3	1.0	0.0	0.0777103110530923	1
766	IOG	2	3	1.0	0.0	0.34140212441930823	1
767	IOG	2	3	1.0	0.0	1.0526566237229267	1
768	IOG	2	3	1.0	0.0	0.04031129897538095	1
769	IOG	2	3	1.0	0.0	0.29984316723285537	1
770	IOG	2	3	1.0	0.0	0.008312499811413781	1
771	IOG	2	3	1.0	0.0	0.059374747277345916	1
772	IOG	2	3	1.0	0.0	0.5254912946272033	1
773	IOG	2	3	1.0	0.0	0.5010532253777689	1
774	IOG	2	3	1.0	0.0	0.034150190871243	1
775	IOG	2	3	1.0	0.0	0.18637678405977778	1
776	IOG	2	3	1.0	0.0	0.4801604504912658	1
777	IOG	2	3	1.0	0.0	0.08918289705238104	1
778	IOG	2	3	1.0	0.0	3.256973001774897	1
779	IOG	2	3	1.0	0.0	0.7234081639762758	1
780	IOG	2	3	1.0	0.0	0.5802833438346404	1
781	IOG	2	3	1.0	0.0	0.09171379792271347	1
782	IOG	2	3	1.0	0.0	0.25777627360652694	1
783	IOG	2	3	1.0	0.0	0.38518609381887275	1
784	IOG	2	3	1.0	0.0	0.4539196702261669	1
785	IOG	2	3	1.0	0.0	0.34384332723105077	1
786	IOG	2	3	1.0	0.0	0.013173229138814014	1
787	IOG	2	3	1.0	0.0	0.6194243255029448	1
788	IOG	2	3	1.0	0.0	0.025816543421034725	1
789	IOG	2	3	1.0	0.0	0.04193198924236262	1
790	IOG	2	3	1.0	0.0	0.7747208233266092	1
791	IOG	2	3	1.0	0.0	1.5685336108970036	1
792	IOG	2	3	1.0	0.0	14.832139162982829	1
793	IOG	2	3	1.0	0.0	0.19466381761116974	1
794	IOG	2	3	1.0	0.0	22.9136326621647	1
795	IOG	2	3	1.0	0.0	0.5200614878153742	1
796	IOG	2	3	1.0	0.0	0.27168812746197396	1
797	IOG	2	3	1.0	0.0	0.10490797418173749	1
798	IOG	2	3	1.0	0.0	0.8303707918580008	1
799	IOG	2	3	1.0	0.0	0.31696567901954514	1
800	IOG	2	3	1.0	0.0	0.05100120641303501	1
801	IOG	2	3	1.0	0.0	0.20150650080942414	1
802	IOG	2	3	1.0	0.0	1.992825328400138	1
803	IOG	2	3	1.0	0.0	0.35959228156256945	1
804	IOG	2	3	1.0	0.0	0.26832648185036134	1
805	IOG	2	3	1.0	0.0	0.010791010886307368	1
806	IOG	2	3	1.0	0.0	0.05399316009726589	1
807	IOG	2	3	1.0	0.0	0.8684098049592731	1
808	IOG	2	3	1.0	0.0	0.5434693280008258	1
809	IOG	2	3	1.0	0.0	0.17363926321210643	1
810	IOG	2	3	1.0	0.0	0.1302990248735671	1
811	IOG	2	3	1.0	0.0	0.35997556753122195	1
812	IOG	2	3	1.0	0.0	0.2071867981132539	1
813	IOG	2	3	1.0	0.0	0.09011968319346991	1
814	IOG	2	3	1.0	0.0	0.08598519831269348	1
815	IOG	2	3	1.0	0.0	4.472949167402454	1
816	IOG	2	3	1.0	0.0	0.5142100585840856	1
817	IOG	2	3	1.0	0.0	2.4064805850064475	1
818	IOG	2	3	1.0	0.0	0.2482146352001592	1
819	IOG	2	3	1.0	0.0	0.04768594071993784	1
820	IOG	2	3	1.0	0.0	0.09471137953180878	1
821	IOG	2	3	1.0	0.0	0.5683615587579856	1
822	IOG	2	3	1.0	0.0	0.22751194349764348	1
823	IOG	2	3	1.0	0.0	0.4605185456848755	1
824	IOG	2	3	1.0	0.0	1.2079107321535205	1
825	IOG	2	3	1.0	0.0	1.10485871869759	1
826	IOG	2	3	1.0	0.0	0.12954334013957813	1
827	IOG	2	3	1.0	0.0	0.3134566151651847	1
828	IOG	2	3	1.0	0.0	1.4166852942744461	1
829	IOG	2	3	1.0	0.0	0.5313345878302684	1
830	IOG	2	3	1.0	0.0	0.33096349626395627	1
831	IOG	2	3	1.0	0.0	0.38816255419427703	1
832	IOG	2	3	1.0	0.0	0.047639855275799434	1
833	IOG	2	3	1.0	0.0	0.15357041848269495	1
834	IOG	2	3	1.0	0.0	0.8171102526477827	1
835	IOG	2	3	1.0	0.0	0.7250331958311624	1
836	IOG	2	3	1.0	0.0	0.47897373065577376	1
837	IOG	2	3	1.0	0.0	0.47134596352861396	1
838	IOG	2	3	1.0	0.0	0.4737245789622396	1
839	IOG	2	3	1.0	0.0	15.892455233098312	1
840	IOG	2	3	1.0	0.0	0.3639624681529513	1
841	IOG	2	3	1.0	0.0	1.7865571441868668	1
842	IOG	2	3	1.0	0.0	0.11209493191611467	1
843	IOG	2	3	1.0	0.0	0.9496001945483301	1
844	IOG	2	3	1.0	0.0	0.5675604044857155	1
845	IOG	2	3	1.0	0.0	0.38182474316267434	1
846	IOG	2	3	1.0	0.0	0.3746533630097137	1
847	IOG	2	3	1.0	0.0	1.290314705392678	1
848	IOG	2	3	1.0	0.0	0.34803254266456923	1
849	IOG	2	3	1.0	0.0	0.1913532458878821	1
850	IOG	2	3	1.0	0.0	0.5200682502759932	1
851	IOG	2	3	1.0	0.0	0.6596826426410555	1
852	IOG	2	3	1.0	0.0	0.5859555982341376	1
853	IOG	2	3	1.0	0.0	0.8294998305780975	1
854	IOG	2	3	1.0	0.0	1.6497395831667436	1
855	IOG	2	3	1.0	0.0	0.07707421024245567	1
856	IOG	2	3	1.0	0.0	0.05526620884099617	1
857	IOG	2	3	1.0	0.0	0.2608659745030241	1
858	IOG	2	3	1.0	0.0	0.9617317425904572	1
859	IOG	2	3	1.0	0.0	0.0668143750398237	1
860	IOG	2	3	1.0	0.0	1.2685760751951753	1
861	IOG	2	3	1.0	0.0	0.14679804107034333	1
862	IOG	2	3	1.0	0.0	0.10987999631635645	1
863	IOG	2	3	1.0	0.0	0.5182984133158877	1
864	IOG	2	3	1.0	0.0	0.0955718535886523	1
865	IOG	2	3	1.0	0.0	1.0075603673270177	1
866	IOG	2	3	1.0	0.0	0.9767243956189766	1
867	IOG	2	3	1.0	0.0	0.3350539558091629	1
868	IOG	2	3	1.0	0.0	0.5566315573497744	1
869	IOG	2	3	1.0	0.0	1.7045711561203227	1
870	IOG	2	3	1.0	0.0	0.09783657802906541	1
871	IOG	2	3	1.0	0.0	0.3692380941687117	1
872	IOG	2	3	1.0	0.0	0.06583281186802029	1
873	IOG	2	3	1.0	0.0	0.2601352344981277	1
874	IOG	2	3	1.0	0.0	0.06006718877619214	1
875	IOG	2	3	1.0	0.0	0.46334875222935	1
876	IOG	2	3	1.0	0.0	0.2624334130995492	1
877	IOG	2	3	1.0	0.0	0.18310666784044394	1
878	IOG	2	3	1.0	0.0	1.3064858514217699	1
879	IOG	2	3	1.0	0.0	0.3150770106201242	1
880	IOG	2	3	1.0	0.0	2.7390923048043367	1
881	IOG	2	3	1.0	0.0	0.06784088632577943	1
882	IOG	2	3	1.0	0.0	0.9581467983034624	1
883	IOG	2	3	1.0	0.0	0.43630607482261946	1
884	IOG	2	3	1.0	0.0	0.24264224991981714	1
885	IOG	2	3	1.0	0.0	0.015823932515393182	1
886	IOG	2	3	1.0	0.0	0.22612963742468817	1
887	IOG	2	3	1.0	0.0	0.1381366018599673	1
888	IOG	2	3	1.0	0.0	0.710599629288561	1
889	IOG	2	3	1.0	0.0	0.13981111534565419	1
890	IOG	2	3	1.0	0.0	0.12131849168976389	1
891	IOG	2	3	1.0	0.0	3.0872128409699577	1
892	IOG	2	3	1.0	0.0	0.018155206669236798	1
893	IOG	2	3	1.0	0.0	1.4451779313312967	1
894	IOG	2	3	1.0	0.0	0.05139443700290111	1
895	IOG	2	3	1.0	0.0	1.8388570327878004	1
896	IOG	2	3	1.0	0.0	0.9544632123503601	1
897	IOG	2	3	1.0	0.0	0.8143648864949478	1
898	IOG	2	3	1.0	0.0	0.30615275321865487	1
899	IOG	2	3	1.0	0.0	0.3876876956771236	1
900	IOG	2	3	1.0	0.0	1.2930363842796222	1
901	IOG	2	3	1.0	0.0	1.3907347498895373	1
902	IOG	2	3	1.0	0.0	0.4424759714882148	1
903	IOG	2	3	1.0	0.0	0.08337186849616524	1
904	IOG	2	3	1.0	0.0	122.26850444226473	1
905	IOG	2	3	1.0	0.0	1.0106206563466875	1
906	IOG	2	3	1.0	0.0	0.4020748646972025	1
907	IOG	2	3	1.0	0.0	0.17967542206995776	1
908	IOG	2	3	1.0	0.0	0.11034080527840132	1
909	IOG	2	3	1.0	0.0	0.08793716416817968	1
910	IOG	2	3	1.0	0.0	0.9963628546813765	1
911	IOG	2	3	1.0	0.0	0.1193497200335808	1
912	IOG	2	3	1.0	0.0	3.00542029654342	1
913	IOG	2	3	1.0	0.0	0.038876175717456656	1
914	IOG	2	3	1.0	0.0	0.3072436406217058	1
915	IOG	2	3	1.0	0.0	0.04798684417895843	1
916	IOG	2	3	1.0	0.0	0.017123906544676253	1
917	IOG	2	3	1.0	0.0	0.7357288557696811	1
918	IOG	2	3	1.0	0.0	0.17565454129859315	1
919	IOG	2	3	1.0	0.0	0.29216888516061057	1
920	IOG	2	3	1.0	0.0	0.2393382169810831	1
921	IOG	2	3	1.0	0.0	0.8740489891149441	1
922	IOG	2	3	1.0	0.0	0.5531506663495088	1
923	IOG	2	3	1.0	0.0	0.11297678331630621	1
924	IOG	2	3	1.0	0.0	0.12151887137034814	1
925	IOG	2	3	1.0	0.0	0.2389044846587814	1
926	IOG	2	3	1.0	0.0	0.3732716249350988	1
927	IOG	2	3	1.0	0.0	0.36226805820841823	1
928	IOG	2	3	1.0	0.0	0.033854249314612825	1
929	IOG	2	3	1.0	0.0	0.10091902824997681	1
930	IOG	2	3	1.0	0.0	0.11489916515459453	1
931	IOG	2	3	1.0	0.0	0.056003958573989224	1
932	IOG	2	3	1.0	0.0	0.28124675082134565	1
933	IOG	2	3	1.0	0.0	0.08449697184499987	1
934	IOG	2	3	1.0	0.0	2.4866158444593327	1
935	IOG	2	3	1.0	0.0	0.39980080635980086	1
936	IOG	2	3	1.0	0.0	0.060699986676213805	1
937	IOG	2	3	1.0	0.0	0.03142934615795769	1
938	IOG	2	3	1.0	0.0	0.7315705657319024	1
939	IOG	2	3	1.0	0.0	1.4694367310330458	1
940	IOG	2	3	1.0	0.0	8.876953519700525	1
941	IOG	2	3	1.0	0.0	56.890123832071126	1
942	IOG	2	3	1.0	0.0	0.28408604200359466	1
943	IOG	2	3	1.0	0.0	0.5722988511672455	1
944	IOG	2	3	1.0	0.0	1.4999470650430706	1
945	IOG	2	3	1.0	0.0	1.070928340110283	1
946	IOG	2	3	1.0	0.0	0.36184720446351015	1
947	IOG	2	3	1.0	0.0	0.8672752051696001	1
948	IOG	2	3	1.0	0.0	0.0456668274173964	1
949	IOG	2	3	1.0	0.0	0.2600515495273791	1
950	IOG	2	3	1.0	0.0	0.2760301863210963	1
951	IOG	2	3	1.0	0.0	0.8136403597867244	1
952	IOG	2	3	1.0	0.0	1.6047324253646584	1
953	IOG	2	3	1.0	0.0	0.2889792294538979	1
954	IOG	2	3	1.0	0.0	1.5815490987918879	1
955	IOG	2	3	1.0	0.0	0.25629272148259613	1
956	IOG	2	3	1.0	0.0	0.11539175410002614	1
957	IOG	2	3	1.0	0.0	1.2192300207930495	1
958	IOG	2	3	1.0	0.0	0.06711083477417933	1
959	IOG	2	3	1.0	0.0	0.32255494615964936	1
960	IOG	2	3	1.0	0.0	1.4672685740551814	1
961	IOG	2	3	1.0	0.0	0.22240292441988443	1
962	IOG	2	3	1.0	0.0	0.8952182705711351	1
963	IOG	2	3	1.0	0.0	0.19133287224030007	1
964	IOG	2	3	1.0	0.0	0.49554278832906845	1
965	IOG	2	3	1.0	0.0	0.16153789177143552	1
966	IOG	2	3	1.0	0.0	0.9263326094008606	1
967	IOG	2	3	1.0	0.0	0.8871747867508496	1
968	IOG	2	3	1.0	0.0	0.17139597192765332	1
969	IOG	2	3	1.0	0.0	0.43828510982373137	1
970	IOG	2	3	1.0	0.0	0.11982076692304153	1
971	IOG	2	3	1.0	0.0	0.20083813355833197	1
972	IOG	2	3	1.0	0.0	0.3329392799447644	1
973	IOG	2	3	1.0	0.0	2.1773387253709755	1
974	IOG	2	3	1.0	0.0	0.19781539941264956	1
975	IOG	2	3	1.0	0.0	0.16177194793691582	1
976	IOG	2	3	1.0	0.0	0.10147744179756174	1
977	IOG	2	3	1.0	0.0	0.1389819300872826	1
978	IOG	2	3	1.0	0.0	0.20407365794888233	1
979	IOG	2	3	1.0	0.0	0.40328106901350586	1
980	IOG	2	3	1.0	0.0	0.5903030752538238	1
981	IOG	2	3	1.0	0.0	1.1802048037394843	1
982	IOG	2	3	1.0	0.0	0.6285713073581745	1
983	IOG	2	3	1.0	0.0	0.8705236712057774	1
984	IOG	2	3	1.0	0.0	0.0679098155119736	1
985	IOG	2	3	1.0	0.0	2.7165397746371625	1
986	IOG	2	3	1.0	0.0	0.7092979763319589	1
987	IOG	2	3	1.0	0.0	1.917728326557758	1
988	IOG	2	3	1.0	0.0	0.09197921226834678	1
989	IOG	2	3	1.0	0.0	0.11707920111413608	1
990	IOG	2	3	1.0	0.0	1.0224633057855053	1
991	IOG	2	3	1.0	0.0	0.46887242100024956	1
992	IOG	2	3	1.0	0.0	0.18530091520842712	1
993	IOG	2	3	1.0	0.0	0.32908260006109546	1
994	IOG	2	3	1.0	0.0	0.4845048676435494	1
995	IOG	2	3	1.0	0.0	0.025574135165427593	1
996	IOG	2	3	1.0	0.0	53.44233094239216	1
997	IOG	2	3	1.0	0.0	0.4060524400161002	1
998	IOG	2	3	1.0	0.0	0.1911049628453384	1
999	IOG	2	3	1.0	0.0	0.2319759823213112	1
1000	IOG	3	4	1.0	0.0	0.1007261017346216	1
1001	IOG	3	4	1.0	0.0	0.7697897707130339	1
1002	IOG	3	4	1.0	0.0	0.29196116311494935	1
1003	IOG	3	4	1.0	0.0	0.7271107731677259	1
1004	IOG	3	4	1.0	0.0	0.10996495724666619	1
1005	IOG	3	4	1.0	0.0	0.5950030840763686	1
1006	IOG	3	4	1.0	0.0	1598.2555247497655	1
1007	IOG	3	4	1.0	0.0	0.21883011729724536	1
1008	IOG	3	4	1.0	0.0	0.014253412117325212	1
1009	IOG	3	4	1.0	0.0	14.922374155451118	1
1010	IOG	3	4	1.0	0.0	0.0073079291378395864	1
1011	IOG	3	4	1.0	0.0	0.1574603635629479	1
1012	IOG	3	4	1.0	0.0	0.07788143120790916	1
1013	IOG	3	4	1.0	0.0	0.004559581907885962	1
1014	IOG	3	4	1.0	0.0	0.03069250446579802	1
1015	IOG	3	4	1.0	0.0	0.3731715252730239	1
1016	IOG	3	4	1.0	0.0	1.1732553408512625	1
1017	IOG	3	4	1.0	0.0	0.22434531263039353	1
1018	IOG	3	4	1.0	0.0	0.027505222602481817	1
1019	IOG	3	4	1.0	0.0	0.18767114147489272	1
1020	IOG	3	4	1.0	0.0	0.33555799121926	1
1021	IOG	3	4	1.0	0.0	0.34610495402447833	1
1022	IOG	3	4	1.0	0.0	0.3488179331334112	1
1023	IOG	3	4	1.0	0.0	0.049943727383867285	1
1024	IOG	3	4	1.0	0.0	0.08298580604269165	1
1025	IOG	3	4	1.0	0.0	0.14223283767589823	1
1026	IOG	3	4	1.0	0.0	0.22260310880960593	1
1027	IOG	3	4	1.0	0.0	0.20513506645290394	1
1028	IOG	3	4	1.0	0.0	0.38221883634193354	1
1029	IOG	3	4	1.0	0.0	0.010836552790374095	1
1030	IOG	3	4	1.0	0.0	0.038969715266652195	1
1031	IOG	3	4	1.0	0.0	0.3350310625678983	1
1032	IOG	3	4	1.0	0.0	1.3536455915595123	1
1033	IOG	3	4	1.0	0.0	0.024442036759735143	1
1034	IOG	3	4	1.0	0.0	0.208271134025253	1
1035	IOG	3	4	1.0	0.0	0.056263490809892805	1
1036	IOG	3	4	1.0	0.0	0.23647213136072381	1
1037	IOG	3	4	1.0	0.0	0.569035608729645	1
1038	IOG	3	4	1.0	0.0	0.021332553473281717	1
1039	IOG	3	4	1.0	0.0	1.9051821538644682	1
1040	IOG	3	4	1.0	0.0	0.3891205011116301	1
1041	IOG	3	4	1.0	0.0	0.06119405651367405	1
1042	IOG	3	4	1.0	0.0	0.17520018071344418	1
1043	IOG	3	4	1.0	0.0	0.060514081290695014	1
1044	IOG	3	4	1.0	0.0	0.4528306752042206	1
1045	IOG	3	4	1.0	0.0	0.1931235780668393	1
1046	IOG	3	4	1.0	0.0	0.16911897477606455	1
1047	IOG	3	4	1.0	0.0	0.7557047508175267	1
1048	IOG	3	4	1.0	0.0	0.7813898760862847	1
1049	IOG	3	4	1.0	0.0	0.09317791828780614	1
1050	IOG	3	4	1.0	0.0	0.13737345524700653	1
1051	IOG	3	4	1.0	0.0	0.07100027605379033	1
1052	IOG	3	4	1.0	0.0	0.21489922287300825	1
1053	IOG	3	4	1.0	0.0	0.9558241532906617	1
1054	IOG	3	4	1.0	0.0	0.1712364445074489	1
1055	IOG	3	4	1.0	0.0	0.12854407786259764	1
1056	IOG	3	4	1.0	0.0	0.13779058599175145	1
1057	IOG	3	4	1.0	0.0	0.015649461278473255	1
1058	IOG	3	4	1.0	0.0	0.007690924201653458	1
1059	IOG	3	4	1.0	0.0	0.03923860987131378	1
1060	IOG	3	4	1.0	0.0	1.0873355974282966	1
1061	IOG	3	4	1.0	0.0	2.5156387289593063	1
1062	IOG	3	4	1.0	0.0	0.0904159234429394	1
1063	IOG	3	4	1.0	0.0	11.127156757132937	1
1064	IOG	3	4	1.0	0.0	0.38456442562480136	1
1065	IOG	3	4	1.0	0.0	0.7098972450169425	1
1066	IOG	3	4	1.0	0.0	2.304651079521883	1
1067	IOG	3	4	1.0	0.0	0.06674199473006218	1
1068	IOG	3	4	1.0	0.0	0.043340352882673905	1
1069	IOG	3	4	1.0	0.0	0.35965398469051674	1
1070	IOG	3	4	1.0	0.0	0.08376223065067964	1
1071	IOG	3	4	1.0	0.0	0.1182963426070493	1
1072	IOG	3	4	1.0	0.0	0.021796053441856356	1
1073	IOG	3	4	1.0	0.0	0.18259904975259839	1
1074	IOG	3	4	1.0	0.0	0.3975408837299548	1
1075	IOG	3	4	1.0	0.0	0.13033163240073362	1
1076	IOG	3	4	1.0	0.0	0.06708702408280291	1
1077	IOG	3	4	1.0	0.0	0.27655965684616746	1
1078	IOG	3	4	1.0	0.0	0.3553993235076592	1
1079	IOG	3	4	1.0	0.0	0.08431495102250633	1
1080	IOG	3	4	1.0	0.0	0.006091410816255347	1
1081	IOG	3	4	1.0	0.0	0.016152630770929797	1
1082	IOG	3	4	1.0	0.0	0.12530456953733118	1
1083	IOG	3	4	1.0	0.0	0.03601401125101915	1
1084	IOG	3	4	1.0	0.0	0.09429543599456319	1
1085	IOG	3	4	1.0	0.0	1.7176747792606477	1
1086	IOG	3	4	1.0	0.0	0.3222043486053133	1
1087	IOG	3	4	1.0	0.0	0.10756512693694636	1
1088	IOG	3	4	1.0	0.0	0.6990963173653284	1
1089	IOG	3	4	1.0	0.0	0.6735499710741892	1
1090	IOG	3	4	1.0	0.0	0.48524626793186076	1
1091	IOG	3	4	1.0	0.0	0.21002122127804784	1
1092	IOG	3	4	1.0	0.0	0.725044965733034	1
1093	IOG	3	4	1.0	0.0	1.3038654752694665	1
1094	IOG	3	4	1.0	0.0	0.9862112258098097	1
1095	IOG	3	4	1.0	0.0	0.8534010242460781	1
1096	IOG	3	4	1.0	0.0	0.07838216202493135	1
1097	IOG	3	4	1.0	0.0	0.004007106030957031	1
1098	IOG	3	4	1.0	0.0	0.21724180422847394	1
1099	IOG	3	4	1.0	0.0	0.3059631015047545	1
1100	IOG	3	4	1.0	0.0	0.7126507840709481	1
1101	IOG	3	4	1.0	0.0	0.34626483604190733	1
1102	IOG	3	4	1.0	0.0	0.10083571409872379	1
1103	IOG	3	4	1.0	0.0	0.13161778345761388	1
1104	IOG	3	4	1.0	0.0	2.307073727179974	1
1105	IOG	3	4	1.0	0.0	0.2713451023832978	1
1106	IOG	3	4	1.0	0.0	0.048410495934289546	1
1107	IOG	3	4	1.0	0.0	0.3944733195326107	1
1108	IOG	3	4	1.0	0.0	0.04834070758051637	1
1109	IOG	3	4	1.0	0.0	0.3820982658672809	1
1110	IOG	3	4	1.0	0.0	0.6453055505148336	1
1111	IOG	3	4	1.0	0.0	0.289830968105591	1
1112	IOG	3	4	1.0	0.0	0.10461664229929885	1
1113	IOG	3	4	1.0	0.0	0.06241410779284988	1
1114	IOG	3	4	1.0	0.0	0.21236737475153705	1
1115	IOG	3	4	1.0	0.0	0.150036509512735	1
1116	IOG	3	4	1.0	0.0	0.22653887773744907	1
1117	IOG	3	4	1.0	0.0	0.16467876375695797	1
1118	IOG	3	4	1.0	0.0	0.10699385252903865	1
1119	IOG	3	4	1.0	0.0	1.1596368862683735	1
1120	IOG	3	4	1.0	0.0	0.71191667252716	1
1121	IOG	3	4	1.0	0.0	1.2036218175664952	1
1122	IOG	3	4	1.0	0.0	0.16442803760187047	1
1123	IOG	3	4	1.0	0.0	0.14271034003391558	1
1124	IOG	3	4	1.0	0.0	0.3986438385072125	1
1125	IOG	3	4	1.0	0.0	0.17056159170105284	1
1126	IOG	3	4	1.0	0.0	0.13954783611510932	1
1127	IOG	3	4	1.0	0.0	0.026966972038137745	1
1128	IOG	3	4	1.0	0.0	0.004421450845795319	1
1129	IOG	3	4	1.0	0.0	0.17323522083787052	1
1130	IOG	3	4	1.0	0.0	1.0020850856959749	1
1131	IOG	3	4	1.0	0.0	0.34897275263756794	1
1132	IOG	3	4	1.0	0.0	0.5023139418330695	1
1133	IOG	3	4	1.0	0.0	0.16772779442760402	1
1134	IOG	3	4	1.0	0.0	0.1825366017522648	1
1135	IOG	3	4	1.0	0.0	0.3902967732441077	1
1136	IOG	3	4	1.0	0.0	0.12694691291828852	1
1137	IOG	3	4	1.0	0.0	1.9475376840269916	1
1138	IOG	3	4	1.0	0.0	0.11304772517569953	1
1139	IOG	3	4	1.0	0.0	0.10599352469161392	1
1140	IOG	3	4	1.0	0.0	0.3983018389225481	1
1141	IOG	3	4	1.0	0.0	0.35963436437401974	1
1142	IOG	3	4	1.0	0.0	0.1976853247570698	1
1143	IOG	3	4	1.0	0.0	0.16812738796202084	1
1144	IOG	3	4	1.0	0.0	0.3518110059410698	1
1145	IOG	3	4	1.0	0.0	0.21496814012730542	1
1146	IOG	3	4	1.0	0.0	0.10178666647338878	1
1147	IOG	3	4	1.0	0.0	0.271304698339068	1
1148	IOG	3	4	1.0	0.0	0.11840705286670704	1
1149	IOG	3	4	1.0	0.0	0.08742413710200814	1
1150	IOG	3	4	1.0	0.0	0.05459558000104679	1
1151	IOG	3	4	1.0	0.0	0.11353932202406987	1
1152	IOG	3	4	1.0	0.0	0.5715784007065248	1
1153	IOG	3	4	1.0	0.0	0.3844188339508734	1
1154	IOG	3	4	1.0	0.0	0.2567664321796278	1
1155	IOG	3	4	1.0	0.0	0.03037063131132558	1
1156	IOG	3	4	1.0	0.0	0.20198460753477931	1
1157	IOG	3	4	1.0	0.0	0.024874781345136154	1
1158	IOG	3	4	1.0	0.0	0.5716497784149835	1
1159	IOG	3	4	1.0	0.0	1.305046524041528	1
1160	IOG	3	4	1.0	0.0	0.04992896110114724	1
1161	IOG	3	4	1.0	0.0	0.48396308045079955	1
1162	IOG	3	4	1.0	0.0	0.38712847669440303	1
1163	IOG	3	4	1.0	0.0	0.03475622260094806	1
1164	IOG	3	4	1.0	0.0	1.2759007434139835	1
1165	IOG	3	4	1.0	0.0	1.0764735092332556	1
1166	IOG	3	4	1.0	0.0	0.088668995316043	1
1167	IOG	3	4	1.0	0.0	0.01224464605847758	1
1168	IOG	3	4	1.0	0.0	0.19551576987405805	1
1169	IOG	3	4	1.0	0.0	0.4342710295944777	1
1170	IOG	3	4	1.0	0.0	0.01375445039841636	1
1171	IOG	3	4	1.0	0.0	0.15656835497906055	1
1172	IOG	3	4	1.0	0.0	2.264486946619218	1
1173	IOG	3	4	1.0	0.0	0.025853283798483354	1
1174	IOG	3	4	1.0	0.0	0.18221709444944	1
1175	IOG	3	4	1.0	0.0	0.044637028203395296	1
1176	IOG	3	4	1.0	0.0	0.6166528958618717	1
1177	IOG	3	4	1.0	0.0	0.9081344594561045	1
1178	IOG	3	4	1.0	0.0	0.1001517061722184	1
1179	IOG	3	4	1.0	0.0	0.40788875099520316	1
1180	IOG	3	4	1.0	0.0	0.04750120785356638	1
1181	IOG	3	4	1.0	0.0	1.1189546160272879	1
1182	IOG	3	4	1.0	0.0	1.1506669025750949	1
1183	IOG	3	4	1.0	0.0	0.017265101556769986	1
1184	IOG	3	4	1.0	0.0	0.3006952021485596	1
1185	IOG	3	4	1.0	0.0	0.09835466598731318	1
1186	IOG	3	4	1.0	0.0	0.04152736896956065	1
1187	IOG	3	4	1.0	0.0	0.44451670670873894	1
1188	IOG	3	4	1.0	0.0	0.07881732879978294	1
1189	IOG	3	4	1.0	0.0	0.12751998175636728	1
1190	IOG	3	4	1.0	0.0	0.04744486828946162	1
1191	IOG	3	4	1.0	0.0	0.9786134120502683	1
1192	IOG	3	4	1.0	0.0	1.5045551749390582	1
1193	IOG	3	4	1.0	0.0	0.26636337025842965	1
1194	IOG	3	4	1.0	0.0	0.2881386002376841	1
1195	IOG	3	4	1.0	0.0	0.06206785469307359	1
1196	IOG	3	4	1.0	0.0	0.020339343206108355	1
1197	IOG	3	4	1.0	0.0	0.007433857849707477	1
1198	IOG	3	4	1.0	0.0	0.04891147026601005	1
1199	IOG	3	4	1.0	0.0	0.018122442675647183	1
1200	IOG	3	4	1.0	0.0	0.07385772908644411	1
1201	IOG	3	4	1.0	0.0	24.319296291187616	1
1202	IOG	3	4	1.0	0.0	0.23068592037994234	1
1203	IOG	3	4	1.0	0.0	0.2083972914231578	1
1204	IOG	3	4	1.0	0.0	0.23250900199015273	1
1205	IOG	3	4	1.0	0.0	0.601924420911387	1
1206	IOG	3	4	1.0	0.0	0.09910519899770832	1
1207	IOG	3	4	1.0	0.0	0.012085207980178913	1
1208	IOG	3	4	1.0	0.0	0.033671764675251306	1
1209	IOG	3	4	1.0	0.0	0.3698939904534796	1
1210	IOG	3	4	1.0	0.0	0.09549414110400907	1
1211	IOG	3	4	1.0	0.0	0.211140244431569	1
1212	IOG	3	4	1.0	0.0	0.0922453417894417	1
1213	IOG	3	4	1.0	0.0	0.1813073693307799	1
1214	IOG	3	4	1.0	0.0	0.08551685601723778	1
1215	IOG	3	4	1.0	0.0	5.169120608934206	1
1216	IOG	3	4	1.0	0.0	0.4001128054474223	1
1217	IOG	3	4	1.0	0.0	0.08119113812815584	1
1218	IOG	3	4	1.0	0.0	0.030607462970404335	1
1219	IOG	3	4	1.0	0.0	0.6072787327861584	1
1220	IOG	3	4	1.0	0.0	0.05577693940537001	1
1221	IOG	3	4	1.0	0.0	0.19654732151112128	1
1222	IOG	3	4	1.0	0.0	0.24881271873751631	1
1223	IOG	3	4	1.0	0.0	0.5527736404377726	1
1224	IOG	3	4	1.0	0.0	0.08028541887561459	1
1225	IOG	3	4	1.0	0.0	0.09969186047295535	1
1226	IOG	3	4	1.0	0.0	0.040601657217599486	1
1227	IOG	3	4	1.0	0.0	1.2632621266317	1
1228	IOG	3	4	1.0	0.0	0.04250441021221802	1
1229	IOG	3	4	1.0	0.0	0.0170199044934456	1
1230	IOG	3	4	1.0	0.0	0.1905627127301429	1
1231	IOG	3	4	1.0	0.0	0.9280965673167718	1
1232	IOG	3	4	1.0	0.0	0.7925104369396305	1
1233	IOG	3	4	1.0	0.0	0.753759318458636	1
1234	IOG	3	4	1.0	0.0	0.37875492535078875	1
1235	IOG	3	4	1.0	0.0	0.1385222287127435	1
1236	IOG	3	4	1.0	0.0	0.36522774102648614	1
1237	IOG	3	4	1.0	0.0	0.2569245041875292	1
1238	IOG	3	4	1.0	0.0	0.02919048129380286	1
1239	IOG	3	4	1.0	0.0	1.9565996346602095	1
1240	IOG	3	4	1.0	0.0	0.07495153318972976	1
1241	IOG	3	4	1.0	0.0	0.0224914816537478	1
1242	IOG	3	4	1.0	0.0	0.6327101978815562	1
1243	IOG	3	4	1.0	0.0	0.06067574069790742	1
1244	IOG	3	4	1.0	0.0	0.247335325668774	1
1245	IOG	3	4	1.0	0.0	1.103647552706671	1
1246	IOG	3	4	1.0	0.0	0.02595998358609564	1
1247	IOG	3	4	1.0	0.0	0.2813394579859395	1
1248	IOG	3	4	1.0	0.0	0.08850945849343067	1
1249	IOG	3	4	1.0	0.0	0.2501309800917729	1
1250	IOG	3	4	1.0	0.0	0.14465538292860275	1
1251	IOG	3	4	1.0	0.0	0.09687052755266219	1
1252	IOG	3	4	1.0	0.0	0.126657477105458	1
1253	IOG	3	4	1.0	0.0	1.7891704526693861	1
1254	IOG	3	4	1.0	0.0	0.4789091979578798	1
1255	IOG	3	4	1.0	0.0	0.6177515107860978	1
1256	IOG	3	4	1.0	0.0	0.9496384531889579	1
1257	IOG	3	4	1.0	0.0	0.6609837689308817	1
1258	IOG	3	4	1.0	0.0	0.03190253797992313	1
1259	IOG	3	4	1.0	0.0	0.11408440318526956	1
1260	IOG	3	4	1.0	0.0	0.21473427745870616	1
1261	IOG	3	4	1.0	0.0	0.24932739137244336	1
1262	IOG	3	4	1.0	0.0	0.0416561086548099	1
1263	IOG	3	4	1.0	0.0	0.12980592921319342	1
1264	IOG	3	4	1.0	0.0	0.5569266082366773	1
1265	IOG	3	4	1.0	0.0	0.296026001448289	1
1266	IOG	3	4	1.0	0.0	0.28170389584719874	1
1267	IOG	3	4	1.0	0.0	2.2888757230581547	1
1268	IOG	3	4	1.0	0.0	0.14488960171220316	1
1269	IOG	3	4	1.0	0.0	0.2960106540026127	1
1270	IOG	3	4	1.0	0.0	0.052270977726645795	1
1271	IOG	3	4	1.0	0.0	0.06743831822885715	1
1272	IOG	3	4	1.0	0.0	0.33362690342491796	1
1273	IOG	3	4	1.0	0.0	0.39271744664961256	1
1274	IOG	3	4	1.0	0.0	0.23170257428620344	1
1275	IOG	3	4	1.0	0.0	0.08656163931433303	1
1276	IOG	3	4	1.0	0.0	0.16325126240952126	1
1277	IOG	3	4	1.0	0.0	0.09483143366357868	1
1278	IOG	3	4	1.0	0.0	9.514232916720392	1
1279	IOG	3	4	1.0	0.0	1.702836098641903	1
1280	IOG	3	4	1.0	0.0	1.0259594939099954	1
1281	IOG	3	4	1.0	0.0	0.1042915926524319	1
1282	IOG	3	4	1.0	0.0	0.1302347036184587	1
1283	IOG	3	4	1.0	0.0	0.3564508581032609	1
1284	IOG	3	4	1.0	0.0	0.8862058324068003	1
1285	IOG	3	4	1.0	0.0	1.322337352732427	1
1286	IOG	3	4	1.0	0.0	0.02929917827064457	1
1287	IOG	3	4	1.0	0.0	0.877085511082122	1
1288	IOG	3	4	1.0	0.0	0.03200148028300813	1
1289	IOG	3	4	1.0	0.0	0.018798218028764437	1
1290	IOG	3	4	1.0	0.0	0.4105360160851674	1
1291	IOG	3	4	1.0	0.0	1.7967975513263246	1
1292	IOG	3	4	1.0	0.0	0.35793912890215224	1
1293	IOG	3	4	1.0	0.0	0.12893273377254183	1
1294	IOG	3	4	1.0	0.0	0.07993313327408869	1
1295	IOG	3	4	1.0	0.0	0.619667824814665	1
1296	IOG	3	4	1.0	0.0	0.24009649533092645	1
1297	IOG	3	4	1.0	0.0	0.04208822831416489	1
1298	IOG	3	4	1.0	0.0	1.4328496902802457	1
1299	IOG	3	4	1.0	0.0	0.25658718645486855	1
1300	IOG	3	4	1.0	0.0	0.16258421019760053	1
1301	IOG	3	4	1.0	0.0	0.13842656928603778	1
1302	IOG	3	4	1.0	0.0	1.687276136963185	1
1303	IOG	3	4	1.0	0.0	0.20099408030996696	1
1304	IOG	3	4	1.0	0.0	0.2623159850947918	1
1305	IOG	3	4	1.0	0.0	0.043159329977065314	1
1306	IOG	3	4	1.0	0.0	0.08499222437458938	1
1307	IOG	3	4	1.0	0.0	0.7253886746587861	1
1308	IOG	3	4	1.0	0.0	0.08306372232851642	1
1309	IOG	3	4	1.0	0.0	0.265925233431556	1
1310	IOG	3	4	1.0	0.0	0.030918518035761067	1
1311	IOG	3	4	1.0	0.0	0.3810981990926793	1
1312	IOG	3	4	1.0	0.0	0.9193211660794226	1
1313	IOG	3	4	1.0	0.0	0.1893428766952044	1
1314	IOG	3	4	1.0	0.0	0.06847059249634087	1
1315	IOG	3	4	1.0	0.0	102.40080237009708	1
1316	IOG	3	4	1.0	0.0	0.5453245777200915	1
1317	IOG	3	4	1.0	0.0	4.933626852961701	1
1318	IOG	3	4	1.0	0.0	0.07461822492283075	1
1319	IOG	3	4	1.0	0.0	0.10130909453760999	1
1320	IOG	3	4	1.0	0.0	0.1472799663790989	1
1321	IOG	3	4	1.0	0.0	0.2565122405658104	1
1322	IOG	3	4	1.0	0.0	0.2431837884981137	1
1323	IOG	3	4	1.0	0.0	0.049418266960646	1
1324	IOG	3	4	1.0	0.0	1.8570216811406464	1
1325	IOG	3	4	1.0	0.0	1.1010895191405214	1
1326	IOG	3	4	1.0	0.0	0.14137648680542111	1
1327	IOG	3	4	1.0	0.0	0.22753627442062718	1
1328	IOG	3	4	1.0	0.0	0.06589487809449238	1
1329	IOG	3	4	1.0	0.0	0.34617353956184893	1
1330	IOG	3	4	1.0	0.0	0.2889003695514082	1
1331	IOG	3	4	1.0	0.0	0.24964801049666005	1
1332	IOG	3	4	1.0	0.0	0.2135407556168866	1
1333	IOG	3	4	1.0	0.0	0.06277769270894501	1
1334	IOG	3	4	1.0	0.0	0.8965816855103007	1
1335	IOG	3	4	1.0	0.0	0.5376335809187803	1
1336	IOG	3	4	1.0	0.0	0.23391593364975385	1
1337	IOG	3	4	1.0	0.0	0.29607007826329035	1
1338	IOG	3	4	1.0	0.0	0.3198782995915691	1
1339	IOG	3	4	1.0	0.0	0.6843510498674704	1
1340	IOG	3	4	1.0	0.0	0.6517019407307076	1
1341	IOG	3	4	1.0	0.0	95.63130839007792	1
1342	IOG	3	4	1.0	0.0	0.07378225608588376	1
1343	IOG	3	4	1.0	0.0	0.5332878930232833	1
1344	IOG	3	4	1.0	0.0	0.9622522883225597	1
1345	IOG	3	4	1.0	0.0	0.21090100878580348	1
1346	IOG	3	4	1.0	0.0	0.3002911373757487	1
1347	IOG	3	4	1.0	0.0	0.727010142685971	1
1348	IOG	3	4	1.0	0.0	0.08926760470029282	1
1349	IOG	3	4	1.0	0.0	0.061036214439931874	1
1350	IOG	3	4	1.0	0.0	0.36976620248956493	1
1351	IOG	3	4	1.0	0.0	0.9570073856743377	1
1352	IOG	3	4	1.0	0.0	1.4784491907999118	1
1353	IOG	3	4	1.0	0.0	0.08146416519845434	1
1354	IOG	3	4	1.0	0.0	1.0698905131376621	1
1355	IOG	3	4	1.0	0.0	0.2121751840531214	1
1356	IOG	3	4	1.0	0.0	0.06113250553721241	1
1357	IOG	3	4	1.0	0.0	0.1619270263649263	1
1358	IOG	3	4	1.0	0.0	0.4049670051850066	1
1359	IOG	3	4	1.0	0.0	0.044678733048507425	1
1360	IOG	3	4	1.0	0.0	0.7342377059497047	1
1361	IOG	3	4	1.0	0.0	0.08955717045637854	1
1362	IOG	3	4	1.0	0.0	0.07986761520980754	1
1363	IOG	3	4	1.0	0.0	0.13437356375980913	1
1364	IOG	3	4	1.0	0.0	0.04119235161598831	1
1365	IOG	3	4	1.0	0.0	0.7765539938284289	1
1366	IOG	3	4	1.0	0.0	0.18319065396363665	1
1367	IOG	3	4	1.0	0.0	0.4648138275702648	1
1368	IOG	3	4	1.0	0.0	0.6291767825853796	1
1369	IOG	3	4	1.0	0.0	0.08912026141021687	1
1370	IOG	3	4	1.0	0.0	0.02893333951634216	1
1371	IOG	3	4	1.0	0.0	0.10401363305697234	1
1372	IOG	3	4	1.0	0.0	0.015300011625585608	1
1373	IOG	3	4	1.0	0.0	0.17295389056375318	1
1374	IOG	3	4	1.0	0.0	0.027095660752556993	1
1375	IOG	3	4	1.0	0.0	0.2914420575349214	1
1376	IOG	3	4	1.0	0.0	0.07210747714057372	1
1377	IOG	3	4	1.0	0.0	0.04031528246619477	1
1378	IOG	3	4	1.0	0.0	1.515548818316906	1
1379	IOG	3	4	1.0	0.0	0.06420162904091338	1
1380	IOG	3	4	1.0	0.0	2.523030198656084	1
1381	IOG	3	4	1.0	0.0	0.09378461828020082	1
1382	IOG	3	4	1.0	0.0	0.3209271493312613	1
1383	IOG	3	4	1.0	0.0	0.1260176073722253	1
1384	IOG	3	4	1.0	0.0	0.08235333822534316	1
1385	IOG	3	4	1.0	0.0	0.024671261333454424	1
1386	IOG	3	4	1.0	0.0	0.2815340855105988	1
1387	IOG	3	4	1.0	0.0	0.10302485876744527	1
1388	IOG	3	4	1.0	0.0	0.27324554284481933	1
1389	IOG	3	4	1.0	0.0	0.46847662434634385	1
1390	IOG	3	4	1.0	0.0	0.016384274558346772	1
1391	IOG	3	4	1.0	0.0	0.6034737252267208	1
1392	IOG	3	4	1.0	0.0	0.0755274716754563	1
1393	IOG	3	4	1.0	0.0	0.2595004869101556	1
1394	IOG	3	4	1.0	0.0	0.001431833810558481	1
1395	IOG	3	4	1.0	0.0	19.2299818214046	1
1396	IOG	3	4	1.0	0.0	0.149668382342114	1
1397	IOG	3	4	1.0	0.0	0.8980341129681443	1
1398	IOG	3	4	1.0	0.0	0.07447246166244295	1
1399	IOG	3	4	1.0	0.0	0.25284509762861307	1
1400	IOG	3	4	1.0	0.0	1.861330967720177	1
1401	IOG	3	4	1.0	0.0	0.19010550613726912	1
1402	IOG	3	4	1.0	0.0	0.5793540671299499	1
1403	IOG	3	4	1.0	0.0	0.019013007656117277	1
1404	IOG	3	4	1.0	0.0	1.0260990193999535e+32	1
1405	IOG	3	4	1.0	0.0	0.35195706724185827	1
1406	IOG	3	4	1.0	0.0	0.12906410300464494	1
1407	IOG	3	4	1.0	0.0	0.2541040621109546	1
1408	IOG	3	4	1.0	0.0	0.10994479848089715	1
1409	IOG	3	4	1.0	0.0	0.13319145048329245	1
1410	IOG	3	4	1.0	0.0	13.98404635540363	1
1411	IOG	3	4	1.0	0.0	0.22836986254434022	1
1412	IOG	3	4	1.0	0.0	0.7673008188328674	1
1413	IOG	3	4	1.0	0.0	0.10581182939116049	1
1414	IOG	3	4	1.0	0.0	0.3995626281159416	1
1415	IOG	3	4	1.0	0.0	0.16138677679732671	1
1416	IOG	3	4	1.0	0.0	0.008936652444644099	1
1417	IOG	3	4	1.0	0.0	1.0492977475290033	1
1418	IOG	3	4	1.0	0.0	0.037193017087942065	1
1419	IOG	3	4	1.0	0.0	0.25222882842659744	1
1420	IOG	3	4	1.0	0.0	0.09673065942476598	1
1421	IOG	3	4	1.0	0.0	0.4552653508005594	1
1422	IOG	3	4	1.0	0.0	1.5066919251902353	1
1423	IOG	3	4	1.0	0.0	0.13110769124103344	1
1424	IOG	3	4	1.0	0.0	0.09604104312735859	1
1425	IOG	3	4	1.0	0.0	0.1332521926030415	1
1426	IOG	3	4	1.0	0.0	0.3804779044354469	1
1427	IOG	3	4	1.0	0.0	0.6102832318088048	1
1428	IOG	3	4	1.0	0.0	0.022007922906340103	1
1429	IOG	3	4	1.0	0.0	0.11242003374956802	1
1430	IOG	3	4	1.0	0.0	0.10094999661459134	1
1431	IOG	3	4	1.0	0.0	0.14964392513789007	1
1432	IOG	3	4	1.0	0.0	0.27778533810945016	1
1433	IOG	3	4	1.0	0.0	0.053195516371455254	1
1434	IOG	3	4	1.0	0.0	1.7827507836244019	1
1435	IOG	3	4	1.0	0.0	1.5297064654369152	1
1436	IOG	3	4	1.0	0.0	0.016644113081736415	1
1437	IOG	3	4	1.0	0.0	0.095258586451359	1
1438	IOG	3	4	1.0	0.0	0.419944223051787	1
1439	IOG	3	4	1.0	0.0	0.13629902722737877	1
1440	IOG	3	4	1.0	0.0	7.660407516852351	1
1441	IOG	3	4	1.0	0.0	0.9869925815136286	1
1442	IOG	3	4	1.0	0.0	0.16419426020129158	1
1443	IOG	3	4	1.0	0.0	0.6124401240173024	1
1444	IOG	3	4	1.0	0.0	1.0373407892736934	1
1445	IOG	3	4	1.0	0.0	1.6640054885197562	1
1446	IOG	3	4	1.0	0.0	0.028032516305475298	1
1447	IOG	3	4	1.0	0.0	0.4375294094446021	1
1448	IOG	3	4	1.0	0.0	0.018870758877979184	1
1449	IOG	3	4	1.0	0.0	0.14742429394674433	1
1450	IOG	3	4	1.0	0.0	0.35627898647622736	1
1451	IOG	3	4	1.0	0.0	0.1871765856343709	1
1452	IOG	3	4	1.0	0.0	0.9657288444033076	1
1453	IOG	3	4	1.0	0.0	0.145976805809744	1
1454	IOG	3	4	1.0	0.0	3.899564378624526	1
1455	IOG	3	4	1.0	0.0	0.044050940853098325	1
1456	IOG	3	4	1.0	0.0	0.21293727785137512	1
1457	IOG	3	4	1.0	0.0	1.0336700248002448	1
1458	IOG	3	4	1.0	0.0	0.017307939692079055	1
1459	IOG	3	4	1.0	0.0	0.4153610405911366	1
1460	IOG	3	4	1.0	0.0	0.2936211593894745	1
1461	IOG	3	4	1.0	0.0	0.21224166347780293	1
1462	IOG	3	4	1.0	0.0	0.10491926706517678	1
1463	IOG	3	4	1.0	0.0	0.19231565163996364	1
1464	IOG	3	4	1.0	0.0	0.05383958479189744	1
1465	IOG	3	4	1.0	0.0	0.2921845178461972	1
1466	IOG	3	4	1.0	0.0	0.658701788695457	1
1467	IOG	3	4	1.0	0.0	0.3800638623806422	1
1468	IOG	3	4	1.0	0.0	0.11221571958238043	1
1469	IOG	3	4	1.0	0.0	0.18556356614720185	1
1470	IOG	3	4	1.0	0.0	0.012142999852751139	1
1471	IOG	3	4	1.0	0.0	0.2947111077025828	1
1472	IOG	3	4	1.0	0.0	0.304392027405147	1
1473	IOG	3	4	1.0	0.0	0.44544673740585006	1
1474	IOG	3	4	1.0	0.0	0.06927025226247144	1
1475	IOG	3	4	1.0	0.0	0.053036231823474354	1
1476	IOG	3	4	1.0	0.0	0.23292983601978481	1
1477	IOG	3	4	1.0	0.0	0.09647349832216497	1
1478	IOG	3	4	1.0	0.0	0.28544314704438273	1
1479	IOG	3	4	1.0	0.0	0.09733230911733762	1
1480	IOG	3	4	1.0	0.0	0.9601973477891066	1
1481	IOG	3	4	1.0	0.0	0.9243037698403442	1
1482	IOG	3	4	1.0	0.0	0.7044426041828847	1
1483	IOG	3	4	1.0	0.0	0.04675898113471624	1
1484	IOG	3	4	1.0	0.0	0.024621406422798607	1
1485	IOG	3	4	1.0	0.0	0.3940116283807633	1
1486	IOG	3	4	1.0	0.0	1.3763327579759341	1
1487	IOG	3	4	1.0	0.0	1.739498766988784	1
1488	IOG	3	4	1.0	0.0	0.02977405671912376	1
1489	IOG	3	4	1.0	0.0	0.05764765892048781	1
1490	IOG	3	4	1.0	0.0	0.4425769465392794	1
1491	IOG	3	4	1.0	0.0	0.18003345543185006	1
1492	IOG	3	4	1.0	0.0	0.24791092802110104	1
1493	IOG	3	4	1.0	0.0	0.36802543466406157	1
1494	IOG	3	4	1.0	0.0	0.36720365357585333	1
1495	IOG	3	4	1.0	0.0	0.3650718874830019	1
1496	IOG	3	4	1.0	0.0	0.6123517519722131	1
1497	IOG	3	4	1.0	0.0	0.2795677482957116	1
1498	IOG	3	4	1.0	0.0	0.04729803931609922	1
1499	IOG	3	4	1.0	0.0	0.23810159727817973	1
1500	IOG	4	5	1.0	0.0	0.029222813622598966	1
1501	IOG	4	5	1.0	0.0	0.41365401066097196	1
1502	IOG	4	5	1.0	0.0	0.3368734866016049	1
1503	IOG	4	5	1.0	0.0	0.6187394170724966	1
1504	IOG	4	5	1.0	0.0	0.137500128720055	1
1505	IOG	4	5	1.0	0.0	0.5043287575875668	1
1506	IOG	4	5	1.0	0.0	0.458960726988521	1
1507	IOG	4	5	1.0	0.0	0.07537133644236506	1
1508	IOG	4	5	1.0	0.0	0.0014092728965655128	1
1509	IOG	4	5	1.0	0.0	1.136961004040054	1
1510	IOG	4	5	1.0	0.0	0.5082546884536443	1
1511	IOG	4	5	1.0	0.0	0.31042085761696236	1
1512	IOG	4	5	1.0	0.0	0.16413709039698945	1
1513	IOG	4	5	1.0	0.0	0.017586778147347028	1
1514	IOG	4	5	1.0	0.0	0.004260190042612568	1
1515	IOG	4	5	1.0	0.0	0.05366392576253762	1
1516	IOG	4	5	1.0	0.0	0.20592503709251975	1
1517	IOG	4	5	1.0	0.0	0.0888206655592072	1
1518	IOG	4	5	1.0	0.0	0.1313345048571573	1
1519	IOG	4	5	1.0	0.0	0.0787123243653925	1
1520	IOG	4	5	1.0	0.0	0.16679477185104202	1
1521	IOG	4	5	1.0	0.0	0.4437522420181697	1
1522	IOG	4	5	1.0	0.0	0.302198258399616	1
1523	IOG	4	5	1.0	0.0	0.06002218098324745	1
1524	IOG	4	5	1.0	0.0	0.05702657245708165	1
1525	IOG	4	5	1.0	0.0	0.499974574299855	1
1526	IOG	4	5	1.0	0.0	0.3665189239751375	1
1527	IOG	4	5	1.0	0.0	0.2767195418457935	1
1528	IOG	4	5	1.0	0.0	0.28393114728088487	1
1529	IOG	4	5	1.0	0.0	0.0339736029255043	1
1530	IOG	4	5	1.0	0.0	0.0667152924353653	1
1531	IOG	4	5	1.0	0.0	0.40628505249405483	1
1532	IOG	4	5	1.0	0.0	0.3775962628922776	1
1533	IOG	4	5	1.0	0.0	0.03816226560546495	1
1534	IOG	4	5	1.0	0.0	0.14799985193723197	1
1535	IOG	4	5	1.0	0.0	0.06201364122830849	1
1536	IOG	4	5	1.0	0.0	0.11581610098398719	1
1537	IOG	4	5	1.0	0.0	0.795518028552175	1
1538	IOG	4	5	1.0	0.0	0.030663342282506154	1
1539	IOG	4	5	1.0	0.0	0.8921692134414699	1
1540	IOG	4	5	1.0	0.0	0.1838343993602678	1
1541	IOG	4	5	1.0	0.0	0.05239944484114764	1
1542	IOG	4	5	1.0	0.0	0.046704021466509295	1
1543	IOG	4	5	1.0	0.0	0.09015478039050104	1
1544	IOG	4	5	1.0	0.0	0.12094902338648159	1
1545	IOG	4	5	1.0	0.0	0.2847243166724979	1
1546	IOG	4	5	1.0	0.0	0.31677169843604275	1
1547	IOG	4	5	1.0	0.0	0.07634476250653496	1
1548	IOG	4	5	1.0	0.0	0.03836164775677553	1
1549	IOG	4	5	1.0	0.0	0.1262230681575312	1
1550	IOG	4	5	1.0	0.0	0.09239789199549892	1
1551	IOG	4	5	1.0	0.0	0.13096022821184605	1
1552	IOG	4	5	1.0	0.0	0.19013385052295523	1
1553	IOG	4	5	1.0	0.0	1.4526550519136971	1
1554	IOG	4	5	1.0	0.0	0.20935522012002522	1
1555	IOG	4	5	1.0	0.0	0.11670993078484487	1
1556	IOG	4	5	1.0	0.0	0.10623386628063922	1
1557	IOG	4	5	1.0	0.0	0.00785133639088709	1
1558	IOG	4	5	1.0	0.0	0.04484767492230188	1
1559	IOG	4	5	1.0	0.0	0.07791680787865439	1
1560	IOG	4	5	1.0	0.0	0.22473807673857604	1
1561	IOG	4	5	1.0	0.0	0.7943566929483462	1
1562	IOG	4	5	1.0	0.0	0.11471677885319423	1
1563	IOG	4	5	1.0	0.0	0.36115524596981435	1
1564	IOG	4	5	1.0	0.0	0.673897570340362	1
1565	IOG	4	5	1.0	0.0	1.2532901072253657	1
1566	IOG	4	5	1.0	0.0	1.7736931858981004	1
1567	IOG	4	5	1.0	0.0	0.09239480174320136	1
1568	IOG	4	5	1.0	0.0	0.0838737973373729	1
1569	IOG	4	5	1.0	0.0	0.12238725578957155	1
1570	IOG	4	5	1.0	0.0	0.05469957036435165	1
1571	IOG	4	5	1.0	0.0	0.2034494966140206	1
1572	IOG	4	5	1.0	0.0	0.012386888380737024	1
1573	IOG	4	5	1.0	0.0	0.1410599824056896	1
1574	IOG	4	5	1.0	0.0	0.4348415723118354	1
1575	IOG	4	5	1.0	0.0	0.62623773344138	1
1576	IOG	4	5	1.0	0.0	0.13941004242082963	1
1577	IOG	4	5	1.0	0.0	0.36000614509850315	1
1578	IOG	4	5	1.0	0.0	0.08175166568799933	1
1579	IOG	4	5	1.0	0.0	0.1449210755259459	1
1580	IOG	4	5	1.0	0.0	0.04272808170370792	1
1581	IOG	4	5	1.0	0.0	0.06907525129053282	1
1582	IOG	4	5	1.0	0.0	0.06037731664024516	1
1583	IOG	4	5	1.0	0.0	0.0062383571036117	1
1584	IOG	4	5	1.0	0.0	0.01854856179615915	1
1585	IOG	4	5	1.0	0.0	4.113099579339186	1
1586	IOG	4	5	1.0	0.0	0.06872157403080906	1
1587	IOG	4	5	1.0	0.0	0.02817564211600048	1
1588	IOG	4	5	1.0	0.0	0.18940791867848872	1
1589	IOG	4	5	1.0	0.0	0.21069068516835557	1
1590	IOG	4	5	1.0	0.0	0.35167350067229075	1
1591	IOG	4	5	1.0	0.0	0.06706145199030572	1
1592	IOG	4	5	1.0	0.0	1.4233733739982775	1
1593	IOG	4	5	1.0	0.0	0.6745471503875403	1
1594	IOG	4	5	1.0	0.0	1.7298209960816813	1
1595	IOG	4	5	1.0	0.0	0.5091324763075106	1
1596	IOG	4	5	1.0	0.0	0.11708574612793031	1
1597	IOG	4	5	1.0	0.0	0.015911854227299953	1
1598	IOG	4	5	1.0	0.0	0.6754985322544724	1
1599	IOG	4	5	1.0	0.0	0.056500289644168394	1
1600	IOG	4	5	1.0	0.0	0.9602577197408753	1
1601	IOG	4	5	1.0	0.0	0.13416179150049656	1
1602	IOG	4	5	1.0	0.0	0.09585080528503916	1
1603	IOG	4	5	1.0	0.0	0.09383216629144922	1
1604	IOG	4	5	1.0	0.0	0.09073193713603823	1
1605	IOG	4	5	1.0	0.0	0.04915445109303152	1
1606	IOG	4	5	1.0	0.0	0.06512498117173456	1
1607	IOG	4	5	1.0	0.0	0.8185463175245751	1
1608	IOG	4	5	1.0	0.0	0.019677023212443162	1
1609	IOG	4	5	1.0	0.0	0.4684216950525887	1
1610	IOG	4	5	1.0	0.0	0.504959986585765	1
1611	IOG	4	5	1.0	0.0	0.3609289742361435	1
1612	IOG	4	5	1.0	0.0	0.07172980862868178	1
1613	IOG	4	5	1.0	0.0	0.08084339168630336	1
1614	IOG	4	5	1.0	0.0	0.046729570078791444	1
1615	IOG	4	5	1.0	0.0	0.13961640278785942	1
1616	IOG	4	5	1.0	0.0	0.3283401205025365	1
1617	IOG	4	5	1.0	0.0	0.5264396641615792	1
1618	IOG	4	5	1.0	0.0	0.02889223432507714	1
1619	IOG	4	5	1.0	0.0	0.21742512777125717	1
1620	IOG	4	5	1.0	0.0	0.9127870874483455	1
1621	IOG	4	5	1.0	0.0	0.059923526015860686	1
1622	IOG	4	5	1.0	0.0	0.07843038051260409	1
1623	IOG	4	5	1.0	0.0	0.01887708490597077	1
1624	IOG	4	5	1.0	0.0	0.1820880020054492	1
1625	IOG	4	5	1.0	0.0	0.10856116194935621	1
1626	IOG	4	5	1.0	0.0	0.022984073437241223	1
1627	IOG	4	5	1.0	0.0	0.03035983719255094	1
1628	IOG	4	5	1.0	0.0	0.028779307645427937	1
1629	IOG	4	5	1.0	0.0	0.0714655216962838	1
1630	IOG	4	5	1.0	0.0	1.6866363218259193	1
1631	IOG	4	5	1.0	0.0	0.24368668237337499	1
1632	IOG	4	5	1.0	0.0	0.3719368557653234	1
1633	IOG	4	5	1.0	0.0	0.057889388171303194	1
1634	IOG	4	5	1.0	0.0	0.09397143379748342	1
1635	IOG	4	5	1.0	0.0	0.23959561717001968	1
1636	IOG	4	5	1.0	0.0	0.39025953293126225	1
1637	IOG	4	5	1.0	0.0	0.7957240814567381	1
1638	IOG	4	5	1.0	0.0	0.04019288630836928	1
1639	IOG	4	5	1.0	0.0	0.12750392616307715	1
1640	IOG	4	5	1.0	0.0	0.23849873472097693	1
1641	IOG	4	5	1.0	0.0	0.260202060427818	1
1642	IOG	4	5	1.0	0.0	0.1689326662991408	1
1643	IOG	4	5	1.0	0.0	0.010933946943575405	1
1644	IOG	4	5	1.0	0.0	0.39495434220509484	1
1645	IOG	4	5	1.0	0.0	0.10239116873323016	1
1646	IOG	4	5	1.0	0.0	0.01155334170994183	1
1647	IOG	4	5	1.0	0.0	0.1616625952875861	1
1648	IOG	4	5	1.0	0.0	0.12210397448310278	1
1649	IOG	4	5	1.0	0.0	0.23024037696791877	1
1650	IOG	4	5	1.0	0.0	0.04415589804635616	1
1651	IOG	4	5	1.0	0.0	0.3257291376618168	1
1652	IOG	4	5	1.0	0.0	0.5845427246095616	1
1653	IOG	4	5	1.0	0.0	0.47408896605023865	1
1654	IOG	4	5	1.0	0.0	0.06744507593112957	1
1655	IOG	4	5	1.0	0.0	0.0505245642185577	1
1656	IOG	4	5	1.0	0.0	0.06727395365508888	1
1657	IOG	4	5	1.0	0.0	0.03574650565366218	1
1658	IOG	4	5	1.0	0.0	0.12072945786101574	1
1659	IOG	4	5	1.0	0.0	0.1641627617799977	1
1660	IOG	4	5	1.0	0.0	0.11837607415047487	1
1661	IOG	4	5	1.0	0.0	0.572538187636786	1
1662	IOG	4	5	1.0	0.0	0.9211309551918885	1
1663	IOG	4	5	1.0	0.0	0.008513305738062629	1
1664	IOG	4	5	1.0	0.0	0.8043468501857842	1
1665	IOG	4	5	1.0	0.0	1.2025101171352266	1
1666	IOG	4	5	1.0	0.0	0.11489686356604105	1
1667	IOG	4	5	1.0	0.0	0.008306836530815131	1
1668	IOG	4	5	1.0	0.0	0.25324822692002086	1
1669	IOG	4	5	1.0	0.0	0.08495618003291658	1
1670	IOG	4	5	1.0	0.0	0.06402142720196942	1
1671	IOG	4	5	1.0	0.0	0.1887862083770774	1
1672	IOG	4	5	1.0	0.0	1.1815031167441785	1
1673	IOG	4	5	1.0	0.0	0.045045315804203706	1
1674	IOG	4	5	1.0	0.0	0.09704363400236823	1
1675	IOG	4	5	1.0	0.0	0.03568919167177929	1
1676	IOG	4	5	1.0	0.0	0.66703160216676	1
1677	IOG	4	5	1.0	0.0	0.7228193248630365	1
1678	IOG	4	5	1.0	0.0	0.04733662307320065	1
1679	IOG	4	5	1.0	0.0	0.5241496861111765	1
1680	IOG	4	5	1.0	0.0	0.012086742283229092	1
1681	IOG	4	5	1.0	0.0	0.6561138287236763	1
1682	IOG	4	5	1.0	0.0	1.4347917787579054	1
1683	IOG	4	5	1.0	0.0	0.12005560277807431	1
1684	IOG	4	5	1.0	0.0	0.18327925682061652	1
1685	IOG	4	5	1.0	0.0	0.0986446731069107	1
1686	IOG	4	5	1.0	0.0	0.08702220653357894	1
1687	IOG	4	5	1.0	0.0	0.06963981490437647	1
1688	IOG	4	5	1.0	0.0	0.02459897279031565	1
1689	IOG	4	5	1.0	0.0	0.1213458949764951	1
1690	IOG	4	5	1.0	0.0	0.037754865164714255	1
1691	IOG	4	5	1.0	0.0	0.7194713035472826	1
1692	IOG	4	5	1.0	0.0	1.863383397653008	1
1693	IOG	4	5	1.0	0.0	0.2375350859627377	1
1694	IOG	4	5	1.0	0.0	0.135482992914612	1
1695	IOG	4	5	1.0	0.0	0.060916452610435066	1
1696	IOG	4	5	1.0	0.0	0.019463243821362344	1
1697	IOG	4	5	1.0	0.0	0.016884184033233416	1
1698	IOG	4	5	1.0	0.0	0.3167709980388092	1
1699	IOG	4	5	1.0	0.0	0.03382551179371738	1
1700	IOG	4	5	1.0	0.0	0.11430246760042558	1
1701	IOG	4	5	1.0	0.0	20.882403151707347	1
1702	IOG	4	5	1.0	0.0	0.10925466537297279	1
1703	IOG	4	5	1.0	0.0	0.059526184790888906	1
1704	IOG	4	5	1.0	0.0	0.30878904875970664	1
1705	IOG	4	5	1.0	0.0	0.19632888180142674	1
1706	IOG	4	5	1.0	0.0	0.3014939490253351	1
1707	IOG	4	5	1.0	0.0	0.014754270209432027	1
1708	IOG	4	5	1.0	0.0	0.06769962961871702	1
1709	IOG	4	5	1.0	0.0	0.301002122398189	1
1710	IOG	4	5	1.0	0.0	0.10868451383184137	1
1711	IOG	4	5	1.0	0.0	0.15469143543649655	1
1712	IOG	4	5	1.0	0.0	0.061048440305815396	1
1713	IOG	4	5	1.0	0.0	0.0784193736930331	1
1714	IOG	4	5	1.0	0.0	0.11493934641961893	1
1715	IOG	4	5	1.0	0.0	5.681494331559705	1
1716	IOG	4	5	1.0	0.0	0.25368197713760826	1
1717	IOG	4	5	1.0	0.0	0.27108910035622874	1
1718	IOG	4	5	1.0	0.0	0.007662268140772449	1
1719	IOG	4	5	1.0	0.0	0.2592123574219284	1
1720	IOG	4	5	1.0	0.0	0.04339680410340349	1
1721	IOG	4	5	1.0	0.0	0.11500398378712645	1
1722	IOG	4	5	1.0	0.0	0.07171465689908516	1
1723	IOG	4	5	1.0	0.0	0.46166455277187496	1
1724	IOG	4	5	1.0	0.0	0.04310806156893196	1
1725	IOG	4	5	1.0	0.0	0.034842515608410736	1
1726	IOG	4	5	1.0	0.0	0.08067420303545816	1
1727	IOG	4	5	1.0	0.0	0.14193897484083343	1
1728	IOG	4	5	1.0	0.0	0.04893697639261129	1
1729	IOG	4	5	1.0	0.0	0.02029377870657867	1
1730	IOG	4	5	1.0	0.0	0.021128128916633397	1
1731	IOG	4	5	1.0	0.0	0.0824075659839961	1
1732	IOG	4	5	1.0	0.0	0.3803844281407137	1
1733	IOG	4	5	1.0	0.0	0.4458428301073362	1
1734	IOG	4	5	1.0	0.0	0.18579127222771177	1
1735	IOG	4	5	1.0	0.0	0.10538376136032984	1
1736	IOG	4	5	1.0	0.0	0.39571527896092734	1
1737	IOG	4	5	1.0	0.0	0.23537295823691562	1
1738	IOG	4	5	1.0	0.0	0.0361531205673892	1
1739	IOG	4	5	1.0	0.0	1.8422283559984387	1
1740	IOG	4	5	1.0	0.0	0.11584308428994114	1
1741	IOG	4	5	1.0	0.0	0.04212973906778369	1
1742	IOG	4	5	1.0	0.0	0.337396450445338	1
1743	IOG	4	5	1.0	0.0	0.030284708600358944	1
1744	IOG	4	5	1.0	0.0	0.0726099496317542	1
1745	IOG	4	5	1.0	0.0	0.14518735330900484	1
1746	IOG	4	5	1.0	0.0	0.0350446389843438	1
1747	IOG	4	5	1.0	0.0	0.23352056156674983	1
1748	IOG	4	5	1.0	0.0	0.06738968193796287	1
1749	IOG	4	5	1.0	0.0	0.027967038368306447	1
1750	IOG	4	5	1.0	0.0	0.15901599944303332	1
1751	IOG	4	5	1.0	0.0	0.06767777270836219	1
1752	IOG	4	5	1.0	0.0	0.13137287992627955	1
1753	IOG	4	5	1.0	0.0	1.8121046462726627	1
1754	IOG	4	5	1.0	0.0	0.7275830155491768	1
1755	IOG	4	5	1.0	0.0	0.07635287347417383	1
1756	IOG	4	5	1.0	0.0	1.1306265251615366	1
1757	IOG	4	5	1.0	0.0	1.3121961708710113	1
1758	IOG	4	5	1.0	0.0	0.030638013325703924	1
1759	IOG	4	5	1.0	0.0	0.032898036973594155	1
1760	IOG	4	5	1.0	0.0	0.13704621225931687	1
1761	IOG	4	5	1.0	0.0	0.1977969234836215	1
1762	IOG	4	5	1.0	0.0	0.013060765563530172	1
1763	IOG	4	5	1.0	0.0	0.03874081756869879	1
1764	IOG	4	5	1.0	0.0	0.8789100217751264	1
1765	IOG	4	5	1.0	0.0	0.2106393362000219	1
1766	IOG	4	5	1.0	0.0	0.29800514480135376	1
1767	IOG	4	5	1.0	0.0	0.028393389388922663	1
1768	IOG	4	5	1.0	0.0	0.08918999701269807	1
1769	IOG	4	5	1.0	0.0	0.09249773875709628	1
1770	IOG	4	5	1.0	0.0	0.024139649149583768	1
1771	IOG	4	5	1.0	0.0	0.025103671837794137	1
1772	IOG	4	5	1.0	0.0	0.08850440588937666	1
1773	IOG	4	5	1.0	0.0	0.04398823740863939	1
1774	IOG	4	5	1.0	0.0	0.28991656177683567	1
1775	IOG	4	5	1.0	0.0	0.17825172426544678	1
1776	IOG	4	5	1.0	0.0	0.0031267392012096977	1
1777	IOG	4	5	1.0	0.0	0.14089276758370103	1
1778	IOG	4	5	1.0	0.0	1.4024605597437854	1
1779	IOG	4	5	1.0	0.0	1.3105417286881276	1
1780	IOG	4	5	1.0	0.0	0.34497460185129564	1
1781	IOG	4	5	1.0	0.0	0.14461430085094754	1
1782	IOG	4	5	1.0	0.0	0.075666553736449	1
1783	IOG	4	5	1.0	0.0	0.3244087668470585	1
1784	IOG	4	5	1.0	0.0	0.7780479584442231	1
1785	IOG	4	5	1.0	0.0	0.6942416982887685	1
1786	IOG	4	5	1.0	0.0	0.020480635528191477	1
1787	IOG	4	5	1.0	0.0	0.6397713213299532	1
1788	IOG	4	5	1.0	0.0	0.043478157764310424	1
1789	IOG	4	5	1.0	0.0	0.07081941197658004	1
1790	IOG	4	5	1.0	0.0	0.31234063054348193	1
1791	IOG	4	5	1.0	0.0	23.67129253128166	1
1792	IOG	4	5	1.0	0.0	0.1333889643938132	1
1793	IOG	4	5	1.0	0.0	0.009515744588602777	1
1794	IOG	4	5	1.0	0.0	0.03295993388708349	1
1795	IOG	4	5	1.0	0.0	0.41822975636040977	1
1796	IOG	4	5	1.0	0.0	0.3775568676457672	1
1797	IOG	4	5	1.0	0.0	0.009077894082255303	1
1798	IOG	4	5	1.0	0.0	0.5498873544705261	1
1799	IOG	4	5	1.0	0.0	0.2166115623843608	1
1800	IOG	4	5	1.0	0.0	0.14959229513469205	1
1801	IOG	4	5	1.0	0.0	0.15235702455984584	1
1802	IOG	4	5	1.0	0.0	0.3560379766161163	1
1803	IOG	4	5	1.0	0.0	0.2141159993520434	1
1804	IOG	4	5	1.0	0.0	0.3140278856129949	1
1805	IOG	4	5	1.0	0.0	0.005106637548648046	1
1806	IOG	4	5	1.0	0.0	0.051981505871796924	1
1807	IOG	4	5	1.0	0.0	0.21511592613354757	1
1808	IOG	4	5	1.0	0.0	0.26490844291172	1
1809	IOG	4	5	1.0	0.0	0.27802913830050163	1
1810	IOG	4	5	1.0	0.0	0.022193482612532598	1
1811	IOG	4	5	1.0	0.0	0.3124164508720798	1
1812	IOG	4	5	1.0	0.0	0.35043557086043575	1
1813	IOG	4	5	1.0	0.0	0.12621392152825178	1
1814	IOG	4	5	1.0	0.0	0.06929035638966924	1
1815	IOG	4	5	1.0	0.0	2.682535900816677	1
1816	IOG	4	5	1.0	0.0	1.4065254461949328	1
1817	IOG	4	5	1.0	0.0	1.1484415858248411	1
1818	IOG	4	5	1.0	0.0	0.08234354746048442	1
1819	IOG	4	5	1.0	0.0	0.04326579987878508	1
1820	IOG	4	5	1.0	0.0	0.20939524748906693	1
1821	IOG	4	5	1.0	0.0	0.3518329657389833	1
1822	IOG	4	5	1.0	0.0	0.09986676882035593	1
1823	IOG	4	5	1.0	0.0	0.0724874656372208	1
1824	IOG	4	5	1.0	0.0	0.3515552616930242	1
1825	IOG	4	5	1.0	0.0	0.6265610877540359	1
1826	IOG	4	5	1.0	0.0	0.07107538551842293	1
1827	IOG	4	5	1.0	0.0	0.15797792319475237	1
1828	IOG	4	5	1.0	0.0	0.07175027990384747	1
1829	IOG	4	5	1.0	0.0	0.16372502057762553	1
1830	IOG	4	5	1.0	0.0	0.07910035106454326	1
1831	IOG	4	5	1.0	0.0	0.2278512485463704	1
1832	IOG	4	5	1.0	0.0	0.16479368801905317	1
1833	IOG	4	5	1.0	0.0	0.08665795799903059	1
1834	IOG	4	5	1.0	0.0	0.8373452255487545	1
1835	IOG	4	5	1.0	0.0	0.8777710894021966	1
1836	IOG	4	5	1.0	0.0	0.05723563542285037	1
1837	IOG	4	5	1.0	0.0	0.4011733855307512	1
1838	IOG	4	5	1.0	0.0	0.12438110125421879	1
1839	IOG	4	5	1.0	0.0	0.4411145890047584	1
1840	IOG	4	5	1.0	0.0	4.001543553076019	1
1841	IOG	4	5	1.0	0.0	1.1576473189521328	1
1842	IOG	4	5	1.0	0.0	0.12860695638179173	1
1843	IOG	4	5	1.0	0.0	0.6987425814665973	1
1844	IOG	4	5	1.0	0.0	0.28775911753593536	1
1845	IOG	4	5	1.0	0.0	0.11518801479116188	1
1846	IOG	4	5	1.0	0.0	0.18142199818767085	1
1847	IOG	4	5	1.0	0.0	0.09837387322755695	1
1848	IOG	4	5	1.0	0.0	0.17811416450396508	1
1849	IOG	4	5	1.0	0.0	0.008542760138916881	1
1850	IOG	4	5	1.0	0.0	0.22115378125520335	1
1851	IOG	4	5	1.0	0.0	0.8542236896491813	1
1852	IOG	4	5	1.0	0.0	0.06587511932009366	1
1853	IOG	4	5	1.0	0.0	0.11072806647615054	1
1854	IOG	4	5	1.0	0.0	0.6075555470756155	1
1855	IOG	4	5	1.0	0.0	0.19154204032870648	1
1856	IOG	4	5	1.0	0.0	0.10230104715392875	1
1857	IOG	4	5	1.0	0.0	0.01944295808756556	1
1858	IOG	4	5	1.0	0.0	0.687298815148981	1
1859	IOG	4	5	1.0	0.0	0.10072519765319421	1
1860	IOG	4	5	1.0	0.0	0.05223752407841263	1
1861	IOG	4	5	1.0	0.0	0.04154542236517482	1
1862	IOG	4	5	1.0	0.0	0.2619941394351879	1
1863	IOG	4	5	1.0	0.0	0.10615676622567788	1
1864	IOG	4	5	1.0	0.0	0.044234052047505704	1
1865	IOG	4	5	1.0	0.0	0.43116095734487997	1
1866	IOG	4	5	1.0	0.0	0.1890639053153227	1
1867	IOG	4	5	1.0	0.0	0.18386980338212602	1
1868	IOG	4	5	1.0	0.0	0.5295749753656722	1
1869	IOG	4	5	1.0	0.0	0.17379605991098235	1
1870	IOG	4	5	1.0	0.0	0.13293444390409223	1
1871	IOG	4	5	1.0	0.0	0.02822609099442304	1
1872	IOG	4	5	1.0	0.0	0.007660587087733378	1
1873	IOG	4	5	1.0	0.0	0.4349551805085169	1
1874	IOG	4	5	1.0	0.0	0.02344912656140406	1
1875	IOG	4	5	1.0	0.0	0.36051472087992353	1
1876	IOG	4	5	1.0	0.0	0.09589507424476548	1
1877	IOG	4	5	1.0	0.0	0.028898094804410655	1
1878	IOG	4	5	1.0	0.0	1.22052422890852	1
1879	IOG	4	5	1.0	0.0	0.028451025606512238	1
1880	IOG	4	5	1.0	0.0	0.24757268301142948	1
1881	IOG	4	5	1.0	0.0	0.0816339498280158	1
1882	IOG	4	5	1.0	0.0	0.18853842374726165	1
1883	IOG	4	5	1.0	0.0	0.13623510502853542	1
1884	IOG	4	5	1.0	0.0	0.10901798486950999	1
1885	IOG	4	5	1.0	0.0	0.0014791637419363168	1
1886	IOG	4	5	1.0	0.0	0.2729730740816783	1
1887	IOG	4	5	1.0	0.0	0.05366815494054335	1
1888	IOG	4	5	1.0	0.0	0.41297974978752616	1
1889	IOG	4	5	1.0	0.0	0.7744487322499953	1
1890	IOG	4	5	1.0	0.0	0.03396564120380603	1
1891	IOG	4	5	1.0	0.0	0.22086020239146495	1
1892	IOG	4	5	1.0	0.0	0.15333896829670896	1
1893	IOG	4	5	1.0	0.0	0.040718129792764866	1
1894	IOG	4	5	1.0	0.0	0.05848638996602237	1
1895	IOG	4	5	1.0	0.0	0.6581252236561472	1
1896	IOG	4	5	1.0	0.0	0.11659431366933201	1
1897	IOG	4	5	1.0	0.0	0.45459437577089756	1
1898	IOG	4	5	1.0	0.0	0.10502292841590453	1
1899	IOG	4	5	1.0	0.0	0.03046282446657865	1
1900	IOG	4	5	1.0	0.0	0.9963295516400253	1
1901	IOG	4	5	1.0	0.0	0.10282123183567393	1
1902	IOG	4	5	1.0	0.0	0.7997832312651288	1
1903	IOG	4	5	1.0	0.0	0.022974193161238624	1
1904	IOG	4	5	1.0	0.0	2.655588217152026	1
1905	IOG	4	5	1.0	0.0	0.14665675660504002	1
1906	IOG	4	5	1.0	0.0	0.07985650333028292	1
1907	IOG	4	5	1.0	0.0	0.09543150001049047	1
1908	IOG	4	5	1.0	0.0	0.025634508431021292	1
1909	IOG	4	5	1.0	0.0	0.17835799674430924	1
1910	IOG	4	5	1.0	0.0	0.770030658227951	1
1911	IOG	4	5	1.0	0.0	0.10837350793715862	1
1912	IOG	4	5	1.0	0.0	0.05155751715395942	1
1913	IOG	4	5	1.0	0.0	0.08347208455965394	1
1914	IOG	4	5	1.0	0.0	0.023683724015669795	1
1915	IOG	4	5	1.0	0.0	0.22681695452490705	1
1916	IOG	4	5	1.0	0.0	0.020060907300652058	1
1917	IOG	4	5	1.0	0.0	0.06144039311840606	1
1918	IOG	4	5	1.0	0.0	0.07896316896566574	1
1919	IOG	4	5	1.0	0.0	0.16202154153844872	1
1920	IOG	4	5	1.0	0.0	0.15135765360683945	1
1921	IOG	4	5	1.0	0.0	0.7611624585820765	1
1922	IOG	4	5	1.0	0.0	1.4549667386658605	1
1923	IOG	4	5	1.0	0.0	0.14874307561692174	1
1924	IOG	4	5	1.0	0.0	0.04516901957913936	1
1925	IOG	4	5	1.0	0.0	0.19274809733360282	1
1926	IOG	4	5	1.0	0.0	0.04568754704057017	1
1927	IOG	4	5	1.0	0.0	0.1587861932794819	1
1928	IOG	4	5	1.0	0.0	0.043008855260844914	1
1929	IOG	4	5	1.0	0.0	0.20797604682951443	1
1930	IOG	4	5	1.0	0.0	0.21206913651790857	1
1931	IOG	4	5	1.0	0.0	0.11060916950072801	1
1932	IOG	4	5	1.0	0.0	0.23738381806709252	1
1933	IOG	4	5	1.0	0.0	0.10425749659547065	1
1934	IOG	4	5	1.0	0.0	13.183207278651528	1
1935	IOG	4	5	1.0	0.0	0.2623807760114445	1
1936	IOG	4	5	1.0	0.0	0.01660414914060802	1
1937	IOG	4	5	1.0	0.0	0.04501398815349287	1
1938	IOG	4	5	1.0	0.0	0.38068724148497773	1
1939	IOG	4	5	1.0	0.0	0.14967674668648795	1
1940	IOG	4	5	1.0	0.0	12.077036692811221	1
1941	IOG	4	5	1.0	0.0	0.2985389317751781	1
1942	IOG	4	5	1.0	0.0	0.12051839333548142	1
1943	IOG	4	5	1.0	0.0	1.1200687249366983	1
1944	IOG	4	5	1.0	0.0	1.80010314479359	1
1945	IOG	4	5	1.0	0.0	0.2949309651725875	1
1946	IOG	4	5	1.0	0.0	0.0359882987882158	1
1947	IOG	4	5	1.0	0.0	0.33857279309769595	1
1948	IOG	4	5	1.0	0.0	0.019201847584403336	1
1949	IOG	4	5	1.0	0.0	0.1731502381093311	1
1950	IOG	4	5	1.0	0.0	0.2023840667480092	1
1951	IOG	4	5	1.0	0.0	0.326810276661812	1
1952	IOG	4	5	1.0	0.0	0.8777029484939498	1
1953	IOG	4	5	1.0	0.0	0.18462700173317406	1
1954	IOG	4	5	1.0	0.0	1.522169395643342	1
1955	IOG	4	5	1.0	0.0	0.33249781290220887	1
1956	IOG	4	5	1.0	0.0	0.196043201689015	1
1957	IOG	4	5	1.0	0.0	0.7500046842808367	1
1958	IOG	4	5	1.0	0.0	0.05156117451711015	1
1959	IOG	4	5	1.0	0.0	0.3067758966319768	1
1960	IOG	4	5	1.0	0.0	0.25023656292665314	1
1961	IOG	4	5	1.0	0.0	0.18438649506730218	1
1962	IOG	4	5	1.0	0.0	0.10155155419408829	1
1963	IOG	4	5	1.0	0.0	0.05634743392912268	1
1964	IOG	4	5	1.0	0.0	0.028652506001312684	1
1965	IOG	4	5	1.0	0.0	0.272805456635143	1
1966	IOG	4	5	1.0	0.0	0.014743886507802171	1
1967	IOG	4	5	1.0	0.0	0.4943188101758397	1
1968	IOG	4	5	1.0	0.0	0.07076350535216154	1
1969	IOG	4	5	1.0	0.0	0.02051356523875978	1
1970	IOG	4	5	1.0	0.0	0.06253382216731393	1
1971	IOG	4	5	1.0	0.0	0.35167154977716386	1
1972	IOG	4	5	1.0	0.0	0.25690164461678733	1
1973	IOG	4	5	1.0	0.0	0.36580644876418583	1
1974	IOG	4	5	1.0	0.0	0.014342607324549303	1
1975	IOG	4	5	1.0	0.0	0.08706495556915902	1
1976	IOG	4	5	1.0	0.0	0.26976110672246495	1
1977	IOG	4	5	1.0	0.0	0.1550511279189326	1
1978	IOG	4	5	1.0	0.0	0.39242385521518824	1
1979	IOG	4	5	1.0	0.0	0.08455191980879723	1
1980	IOG	4	5	1.0	0.0	13.3834696804124	1
1981	IOG	4	5	1.0	0.0	0.3755215731088258	1
1982	IOG	4	5	1.0	0.0	0.46515791982642063	1
1983	IOG	4	5	1.0	0.0	0.08685047186760728	1
1984	IOG	4	5	1.0	0.0	0.0038522042277554605	1
1985	IOG	4	5	1.0	0.0	0.46872118111334715	1
1986	IOG	4	5	1.0	0.0	1.3040071962370938	1
1987	IOG	4	5	1.0	0.0	0.7482840549331907	1
1988	IOG	4	5	1.0	0.0	0.004377266800654337	1
1989	IOG	4	5	1.0	0.0	0.0518916246072449	1
1990	IOG	4	5	1.0	0.0	0.28800501552699875	1
1991	IOG	4	5	1.0	0.0	0.020489461453162904	1
1992	IOG	4	5	1.0	0.0	0.2263506666055862	1
1993	IOG	4	5	1.0	0.0	0.42685704970314736	1
1994	IOG	4	5	1.0	0.0	0.048327240037461486	1
1995	IOG	4	5	1.0	0.0	0.17633244074253002	1
1996	IOG	4	5	1.0	0.0	0.18700869981642285	1
1997	IOG	4	5	1.0	0.0	0.09046215282134348	1
1998	IOG	4	5	1.0	0.0	0.1210505064762395	1
[truncated: 79,001 more rows]
