# Supplementary material for: Idiosyncratic, Retinotopic Bias in Face Identification Modulated by Familiarity
Source: eNeuro. 2018 Oct 4;5(5):ENEURO.0054-18.2018. doi: 10.1523/ENEURO.0054-18.2018 (PMC6171739; doi:10.1523/ENEURO.0054-18.2018)
Supplement: Extended Data — The archive contains data from both experiments, as well as the analysis scripts. Download Extended Data 1, ZIP file. [file sup_enu-eN-NWR-0054-18-s02.zip › famretino2-3.0.0/model/outputs/sim-05_task-estimation_cis.csv]

ratio	roi	b_units	value	lo	hi
1	IOG	1	1.3425118797105204	1.0982222005162974	1.5614668181768316
1	IOG	2	0.5252453920825844	0.46219906762412233	0.6166290465092247
1	IOG	3	0.27711559310208556	0.2405379461221811	0.31931403926195884
1	IOG	4	0.1763647351523728	0.15059156655209485	0.20190643395950483
1	IOG	5	0.11717162157083205	0.10208966995288075	0.13280600936407078
1	mFus	1	0.3334194789874235	0.29274701838878214	0.38575478012800557
1	mFus	2	0.14064211045140784	0.11983920740444015	0.16221332583815679
1	mFus	3	0.08863068066963001	0.07852699738358479	0.10253290571601867
1	mFus	4	0.0659724599777568	0.057706968433540846	0.07258784640761133
1	mFus	5	0.04358769226801163	0.038913495934456796	0.04856555849369796
1	pFus	1	0.4529299376630778	0.40531524220294374	0.5262430351724557
1	pFus	2	0.16154944057075052	0.14653255565466008	0.18733163324166874
1	pFus	3	0.07155868073737728	0.05986553327329354	0.08215646141493152
1	pFus	4	0.045464179421558074	0.04002502509588132	0.051572323992511174
1	pFus	5	0.033138396990518945	0.028582626919255644	0.037691518230576045
2	IOG	1	0.7632923768598243	0.6841292505994243	0.9118301095974592
2	IOG	2	0.31363447225892005	0.26284578972598155	0.36260498971549593
2	IOG	3	0.1546244388741406	0.13060562300488043	0.18023217465645008
2	IOG	4	0.09390574838606888	0.08361011498774187	0.10649827457100995
2	IOG	5	0.0645341864059156	0.058594356776793616	0.07170051446177142
2	mFus	1	0.20610506447199556	0.17829956836283428	0.2445780729824952
2	mFus	2	0.0911369460967843	0.08027343376493339	0.10404060504043587
2	mFus	3	0.052923708573625716	0.04683965630838487	0.057889216824969524
2	mFus	4	0.03763738363369146	0.033738268840079993	0.041997806611128924
2	mFus	5	0.02879130908751184	0.025800117832975825	0.032852548240619596
2	pFus	1	0.2680353532217939	0.2364165324781403	0.3050300132667773
2	pFus	2	0.06930951925617668	0.06210509257145137	0.08169202095160667
2	pFus	3	0.042072066875928335	0.03762444641227714	0.046400245827423664
2	pFus	4	0.02363390855284934	0.021710445195890465	0.026803716231040206
2	pFus	5	0.01844585532422143	0.016031787718244667	0.020210003163357408
3	IOG	1	0.5765006407713544	0.5125486676788228	0.67068381295946
3	IOG	2	0.21190569370997359	0.1847118830159334	0.2355175445790177
3	IOG	3	0.09917584383372635	0.08302797773863023	0.11195011534494319
3	IOG	4	0.06172197201703268	0.05360390754717927	0.07175129593094574
3	IOG	5	0.03998172893870891	0.03675548116075089	0.045034943417889925
3	mFus	1	0.15132744982266513	0.13396769553172613	0.1658574489515943
3	mFus	2	0.06284153255828655	0.05477915666982368	0.07199803855335984
3	mFus	3	0.0373731894121528	0.0334516119519589	0.041091078324495406
3	mFus	4	0.027007446632514275	0.02483420214945188	0.030196694073378424
3	mFus	5	0.021322036498018244	0.019614126010618155	0.02327235525994916
3	pFus	1	0.12546061715148998	0.10834307338582001	0.15634874718117983
3	pFus	2	0.045229105959334215	0.04005024298111833	0.05063426979956349
3	pFus	3	0.026388577611600482	0.023053027196380374	0.028880405950214506
3	pFus	4	0.017391211067301654	0.016254697139974905	0.019086439691520515
3	pFus	5	0.014286758930478642	0.012983057210131311	0.015383885374871006
4	IOG	1	0.3807452754507503	0.32735427749331936	0.4466751600822778
4	IOG	2	0.1212980803592467	0.109817013087651	0.1376579819115427
4	IOG	3	0.05947990293599682	0.0528147878025632	0.07191021821871452
4	IOG	4	0.038425772376777856	0.034719467408386724	0.04248392193676001
4	IOG	5	0.0322410713555461	0.028750058771057248	0.035265713412254575
4	mFus	1	0.1172016379096737	0.10257448738280477	0.13694256557950926
4	mFus	2	0.04892191142796705	0.04407297832384893	0.054127735186024976
4	mFus	3	0.03251886073418965	0.029523319175916805	0.03549667398611512
4	mFus	4	0.022025815393694994	0.019566039810448084	0.024748609583113517
4	mFus	5	0.018831986801457593	0.016476718377765622	0.02099635174833052
4	pFus	1	0.08679670566534525	0.07398323852045453	0.10048293026591813
4	pFus	2	0.02930830297985563	0.026476587417224612	0.03390205756946452
4	pFus	3	0.018666542790633588	0.016176952800696656	0.02045955133547953
4	pFus	4	0.011798966339095933	0.010649982450117272	0.012781784445845512
4	pFus	5	0.009602884067461006	0.008519376852588178	0.01072383361827966
5	IOG	1	0.3408041269708733	0.28432729436925575	0.3693643961099982
5	IOG	2	0.09625179135434232	0.07870771939936871	0.10969928011165153
5	IOG	3	0.0457067737445399	0.04089817765751715	0.05055009278372552
5	IOG	4	0.031208303914584883	0.02800061857636349	0.03544406031078483
5	IOG	5	0.023266535946900552	0.02165192574858041	0.025672218486475246
5	mFus	1	0.09170979335862012	0.07729813298733983	0.10030445097079115
5	mFus	2	0.04130044513035115	0.037106871251153806	0.04539133633903754
5	mFus	3	0.027371298837432036	0.024774253729242312	0.030058460070353874
5	mFus	4	0.020606684647720114	0.017921395223368525	0.022079155945504764
5	mFus	5	0.016787999271154375	0.01465974918926134	0.018606922486485083
5	pFus	1	0.06309018148999632	0.05577450971523912	0.0770012993170151
5	pFus	2	0.02478007839826679	0.022315908492268395	0.027460686892357627
5	pFus	3	0.014940285020558823	0.013608916017284558	0.016556757908064233
5	pFus	4	0.010106623075835618	0.00934408329035194	0.011760688598413867
5	pFus	5	0.008181602083464225	0.007479422124278823	0.008918872024444302
6	IOG	1	0.23261100114945557	0.20152097680671294	0.27116675597415385
6	IOG	2	0.0763823318012331	0.06879302313922832	0.08435908405268859
6	IOG	3	0.035383609865548275	0.031498909788841414	0.040003351301525325
6	IOG	4	0.026907889612625663	0.02383381143205176	0.03007184491667221
6	IOG	5	0.020205569426072163	0.018223358643107028	0.023640903408898295
6	mFus	1	0.07808605337372543	0.07222594757463818	0.08495506783549273
6	mFus	2	0.034748753329442376	0.03108028793060151	0.03842589296102332
6	mFus	3	0.02241285261081469	0.021023024724561905	0.024396259468441713
6	mFus	4	0.016500655886129742	0.015078104099130305	0.018614471415042015
6	mFus	5	0.014192746793098312	0.012486607049249539	0.015612170287974972
6	pFus	1	0.050703844218892125	0.043506639006729304	0.05749445347411734
6	pFus	2	0.020708238212593842	0.018825546347456243	0.022977707993576048
6	pFus	3	0.01183963180422464	0.01074033046758143	0.013197196393024094
6	pFus	4	0.008624637347297699	0.0077118781620159485	0.009499463591058108
6	pFus	5	0.006039039467871996	0.00539735412072698	0.007229032592559356
7	IOG	1	0.19714072271437175	0.17282684257760692	0.23544319112501752
7	IOG	2	0.0524839419047943	0.04547991869036767	0.05898217635143607
7	IOG	3	0.029553449344278768	0.025871785471339698	0.03319709703397135
7	IOG	4	0.023853502063920756	0.022177314244896593	0.026080114234819735
7	IOG	5	0.017510212043293377	0.016037674874846506	0.019290546382173666
7	mFus	1	0.06786320064728119	0.05852824506412402	0.07797425244301809
7	mFus	2	0.031293765841574894	0.02786325004122668	0.03408095429695117
7	mFus	3	0.02130971503563342	0.019180776398295754	0.024174965302693252
7	mFus	4	0.015552483330940978	0.01423745998325484	0.017922319773769974
7	mFus	5	0.014208315248326957	0.012502866565973929	0.016141009008246835
7	pFus	1	0.0404489162731807	0.03719176055155293	0.04583621968806233
7	pFus	2	0.015896764981079423	0.014265453370406496	0.017897065977397614
7	pFus	3	0.010038185269337656	0.008531247428675526	0.011004044692168896
7	pFus	4	0.007240990381285003	0.006302981061524951	0.007884418404629702
7	pFus	5	0.004758956664873909	0.0041927776860187175	0.005139451264406004
8	IOG	1	0.15619265549260786	0.13107809209482338	0.17487638598044614
8	IOG	2	0.04328685263149542	0.038463582052523176	0.04859061554473745
8	IOG	3	0.02670730332327466	0.02429248026902	0.029971754645774687
8	IOG	4	0.019925689230396663	0.018332795588238967	0.021538154309434954
8	IOG	5	0.014948197871676115	0.01333765581729536	0.016749403985424776
8	mFus	1	0.05479141762694764	0.04837918943297884	0.058794523795038446
8	mFus	2	0.026292966613845545	0.023616013156673447	0.029176490475460833
8	mFus	3	0.01970199282712991	0.01793152207016839	0.02242094324097835
8	mFus	4	0.013957231183314456	0.012548572608566122	0.015605502200163528
8	mFus	5	0.012069593957180172	0.011504595954132803	0.013171706905688729
8	pFus	1	0.034463494650012	0.030608488021299673	0.03817750959958778
8	pFus	2	0.014584776279025966	0.013232319091804116	0.015797231037208148
8	pFus	3	0.009029557981580998	0.00816781578665034	0.009833425518939079
8	pFus	4	0.006191914007358728	0.005566723313219543	0.006924201379536336
8	pFus	5	0.0036982608975559125	0.0029206384441375364	0.004800289084388305
9	IOG	1	0.12505128289519718	0.11051027048731116	0.14575514891586067
9	IOG	2	0.03757027789190988	0.03482465049222479	0.041730423709469014
9	IOG	3	0.02318197704863893	0.021293659649785107	0.026420066018210214
9	IOG	4	0.017285601394493116	0.01619547410159525	0.019103018879157153
9	IOG	5	0.012933888816563592	0.011913554439015149	0.014266943323649877
9	mFus	1	0.050333812208913885	0.044848688311578386	0.05651664167176673
9	mFus	2	0.024288060174993797	0.022215970442219648	0.0274136983443794
9	mFus	3	0.018116659903976595	0.0161150694024638	0.019896872429690106
9	mFus	4	0.015081640325258275	0.012873341521076505	0.01618765061201963
9	mFus	5	0.011332242170517093	0.010171549661635134	0.012189483164299953
9	pFus	1	0.03241721358165933	0.027892964576756628	0.0349614136698464
9	pFus	2	0.01203895552735009	0.011004357066606832	0.013621450100164835
9	pFus	3	0.0072273900643840695	0.005883288637157626	0.007911940726163918
9	pFus	4	0.005008581524881793	0.004642838825495206	0.00560560996629292
9	pFus	5	0.0025552711850515483	0.0018267861777619327	0.003015742182665107
