# Supplementary material for: Idiosyncratic, Retinotopic Bias in Face Identification Modulated by Familiarity
Source: eNeuro. 2018 Oct 4;5(5):ENEURO.0054-18.2018. doi: 10.1523/ENEURO.0054-18.2018 (PMC6171739; doi:10.1523/ENEURO.0054-18.2018)
Supplement: Extended Data — The archive contains data from both experiments, as well as the analysis scripts. Download Extended Data 1, ZIP file. [file sup_enu-eN-NWR-0054-18-s02.zip › famretino2-3.0.0/model/outputs/sim-05_task-estimation_increase_units_increase_voxels_500sim.csv]

	roi	ratio	n_voxels	gain	rf_increase	value	b_units
0	IOG	1	2	1.0	0.0	0.25037861388181076	1
1	IOG	1	2	1.0	0.0	22.56048870535944	1
2	IOG	1	2	1.0	0.0	3.4043246646492333	1
3	IOG	1	2	1.0	0.0	0.4292896563844079	1
4	IOG	1	2	1.0	0.0	0.3009720779416303	1
5	IOG	1	2	1.0	0.0	1.1539981776708934	1
6	IOG	1	2	1.0	0.0	0.679578826582619	1
7	IOG	1	2	1.0	0.0	3.9771666277115196	1
8	IOG	1	2	1.0	0.0	0.8531893748891934	1
9	IOG	1	2	1.0	0.0	3.0952312062232736	1
10	IOG	1	2	1.0	0.0	0.3018288845622559	1
11	IOG	1	2	1.0	0.0	0.8048264401297092	1
12	IOG	1	2	1.0	0.0	6.332285395487456	1
13	IOG	1	2	1.0	0.0	10.998428332095681	1
14	IOG	1	2	1.0	0.0	0.3863072053373813	1
15	IOG	1	2	1.0	0.0	0.13457061505364232	1
16	IOG	1	2	1.0	0.0	0.3917923973083588	1
17	IOG	1	2	1.0	0.0	2.429452374937393	1
18	IOG	1	2	1.0	0.0	1.0092892191335352	1
19	IOG	1	2	1.0	0.0	228.54420070237384	1
20	IOG	1	2	1.0	0.0	2.045244359722742	1
21	IOG	1	2	1.0	0.0	0.8042584510124252	1
22	IOG	1	2	1.0	0.0	3.678604118629069	1
23	IOG	1	2	1.0	0.0	1.249923352242442	1
24	IOG	1	2	1.0	0.0	0.956019247208617	1
25	IOG	1	2	1.0	0.0	7.708904240632122	1
26	IOG	1	2	1.0	0.0	0.9264697892436751	1
27	IOG	1	2	1.0	0.0	1.4355152316185136	1
28	IOG	1	2	1.0	0.0	18.156913646206306	1
29	IOG	1	2	1.0	0.0	1.3557608129745427	1
30	IOG	1	2	1.0	0.0	0.09100119124702384	1
31	IOG	1	2	1.0	0.0	0.13139712892312494	1
32	IOG	1	2	1.0	0.0	0.8178586175193174	1
33	IOG	1	2	1.0	0.0	2.909239482790376	1
34	IOG	1	2	1.0	0.0	10.506145658483074	1
35	IOG	1	2	1.0	0.0	1.6347430001011916	1
36	IOG	1	2	1.0	0.0	31.411032729459606	1
37	IOG	1	2	1.0	0.0	2.4544376413600175	1
38	IOG	1	2	1.0	0.0	0.5829426432263374	1
39	IOG	1	2	1.0	0.0	4.661444881028073	1
40	IOG	1	2	1.0	0.0	6.779560626126914	1
41	IOG	1	2	1.0	0.0	68.51583743942803	1
42	IOG	1	2	1.0	0.0	1.0828746743272433	1
43	IOG	1	2	1.0	0.0	8.151417218667065	1
44	IOG	1	2	1.0	0.0	0.40463405700807725	1
45	IOG	1	2	1.0	0.0	1.0549028636074478	1
46	IOG	1	2	1.0	0.0	2.996919338612326	1
47	IOG	1	2	1.0	0.0	0.015597881123190058	1
48	IOG	1	2	1.0	0.0	17.81968706280876	1
49	IOG	1	2	1.0	0.0	0.37660665250353204	1
50	IOG	1	2	1.0	0.0	9.284739179741978	1
51	IOG	1	2	1.0	0.0	2.3154853328999025	1
52	IOG	1	2	1.0	0.0	4.498437335596137	1
53	IOG	1	2	1.0	0.0	1.4234277117780387	1
54	IOG	1	2	1.0	0.0	3.8310630572810775	1
55	IOG	1	2	1.0	0.0	2.302038900240754	1
56	IOG	1	2	1.0	0.0	30.032372029864725	1
57	IOG	1	2	1.0	0.0	345.5204961815582	1
58	IOG	1	2	1.0	0.0	2.6676402686476117	1
59	IOG	1	2	1.0	0.0	0.008746795838142292	1
60	IOG	1	2	1.0	0.0	2.077613460790346	1
61	IOG	1	2	1.0	0.0	15.022270010770594	1
62	IOG	1	2	1.0	0.0	0.3551479852591464	1
63	IOG	1	2	1.0	0.0	1.4459682353367154	1
64	IOG	1	2	1.0	0.0	3.281516371950871	1
65	IOG	1	2	1.0	0.0	0.26725979718064075	1
66	IOG	1	2	1.0	0.0	0.7765193474551784	1
67	IOG	1	2	1.0	0.0	16.042465228480932	1
68	IOG	1	2	1.0	0.0	1.1534418210299617	1
69	IOG	1	2	1.0	0.0	52.73967434147068	1
70	IOG	1	2	1.0	0.0	1.3304846157179608	1
71	IOG	1	2	1.0	0.0	9.322914466211305	1
72	IOG	1	2	1.0	0.0	2.3162933460334267	1
73	IOG	1	2	1.0	0.0	0.5934826170557828	1
74	IOG	1	2	1.0	0.0	10.760044061710554	1
75	IOG	1	2	1.0	0.0	1.0982222005162974	1
76	IOG	1	2	1.0	0.0	0.7257595890062671	1
77	IOG	1	2	1.0	0.0	6.634598423509869	1
78	IOG	1	2	1.0	0.0	0.2413954799652587	1
79	IOG	1	2	1.0	0.0	0.15498933793484868	1
80	IOG	1	2	1.0	0.0	0.08985348400162771	1
81	IOG	1	2	1.0	0.0	0.38829891314255666	1
82	IOG	1	2	1.0	0.0	2.009283837759809	1
83	IOG	1	2	1.0	0.0	92.57855457202653	1
84	IOG	1	2	1.0	0.0	39.06465261423163	1
85	IOG	1	2	1.0	0.0	0.9937836834545174	1
86	IOG	1	2	1.0	0.0	1.1167728794955005	1
87	IOG	1	2	1.0	0.0	17.960215910066275	1
88	IOG	1	2	1.0	0.0	0.8113714282670781	1
89	IOG	1	2	1.0	0.0	0.7581405746612505	1
90	IOG	1	2	1.0	0.0	0.5772311439087371	1
91	IOG	1	2	1.0	0.0	9.421696107967694	1
92	IOG	1	2	1.0	0.0	1.6314283888577483	1
93	IOG	1	2	1.0	0.0	17.35221065456912	1
94	IOG	1	2	1.0	0.0	0.44469206923989724	1
95	IOG	1	2	1.0	0.0	0.4459326228666798	1
96	IOG	1	2	1.0	0.0	1.2736557495215917	1
97	IOG	1	2	1.0	0.0	1.4099319926629956	1
98	IOG	1	2	1.0	0.0	0.13415713918516037	1
99	IOG	1	2	1.0	0.0	0.7478859823775854	1
100	IOG	1	2	1.0	0.0	2.034795294614934	1
101	IOG	1	2	1.0	0.0	20.594991711852416	1
102	IOG	1	2	1.0	0.0	587.8049650385765	1
103	IOG	1	2	1.0	0.0	2.355350988225045	1
104	IOG	1	2	1.0	0.0	0.683549923837357	1
105	IOG	1	2	1.0	0.0	0.13754438668285313	1
106	IOG	1	2	1.0	0.0	1.3900098713696458	1
107	IOG	1	2	1.0	0.0	0.5209886667096311	1
108	IOG	1	2	1.0	0.0	0.13903890024071358	1
109	IOG	1	2	1.0	0.0	0.15032903028545255	1
110	IOG	1	2	1.0	0.0	0.42348256600116735	1
111	IOG	1	2	1.0	0.0	0.23745443114582354	1
112	IOG	1	2	1.0	0.0	1.1442010103372284	1
113	IOG	1	2	1.0	0.0	7.589839625016719	1
114	IOG	1	2	1.0	0.0	1.3427098007400986	1
115	IOG	1	2	1.0	0.0	1.4804712706176493	1
116	IOG	1	2	1.0	0.0	7.231576570375858	1
117	IOG	1	2	1.0	0.0	0.5727660166314881	1
118	IOG	1	2	1.0	0.0	0.11330459702565532	1
119	IOG	1	2	1.0	0.0	1.5734746281352212	1
120	IOG	1	2	1.0	0.0	10.774531848776254	1
121	IOG	1	2	1.0	0.0	0.8492811728549001	1
122	IOG	1	2	1.0	0.0	7.3400313164635875	1
123	IOG	1	2	1.0	0.0	4.476799852746378	1
124	IOG	1	2	1.0	0.0	99.97493547493235	1
125	IOG	1	2	1.0	0.0	0.46014687528787657	1
126	IOG	1	2	1.0	0.0	2.9951870555613227	1
127	IOG	1	2	1.0	0.0	8.689069796771195	1
128	IOG	1	2	1.0	0.0	18.994147680658326	1
129	IOG	1	2	1.0	0.0	0.37494218095248205	1
130	IOG	1	2	1.0	0.0	0.10454443911331475	1
131	IOG	1	2	1.0	0.0	0.6740445445797959	1
132	IOG	1	2	1.0	0.0	34.23897626036223	1
133	IOG	1	2	1.0	0.0	14.477995946218652	1
134	IOG	1	2	1.0	0.0	1.2378582028726375	1
135	IOG	1	2	1.0	0.0	2.444005362277121	1
136	IOG	1	2	1.0	0.0	0.1293902887220194	1
137	IOG	1	2	1.0	0.0	20.125449622208375	1
138	IOG	1	2	1.0	0.0	1.7835809904486517	1
139	IOG	1	2	1.0	0.0	0.24902433072785357	1
140	IOG	1	2	1.0	0.0	0.8314013741451263	1
141	IOG	1	2	1.0	0.0	20.785662035825897	1
142	IOG	1	2	1.0	0.0	0.805467904687696	1
143	IOG	1	2	1.0	0.0	0.7969380480006217	1
144	IOG	1	2	1.0	0.0	0.2574471817080273	1
145	IOG	1	2	1.0	0.0	0.28807533279843783	1
146	IOG	1	2	1.0	0.0	0.3805744350809674	1
147	IOG	1	2	1.0	0.0	0.0369043903568342	1
148	IOG	1	2	1.0	0.0	0.8033691448225896	1
149	IOG	1	2	1.0	0.0	1.3788593261482014	1
150	IOG	1	2	1.0	0.0	3.5035850728963074	1
151	IOG	1	2	1.0	0.0	1.0878961069684543	1
152	IOG	1	2	1.0	0.0	1.8468571429932927	1
153	IOG	1	2	1.0	0.0	1.381700299930877	1
154	IOG	1	2	1.0	0.0	0.17369498448680196	1
155	IOG	1	2	1.0	0.0	17.314512099734355	1
156	IOG	1	2	1.0	0.0	0.653593254352937	1
157	IOG	1	2	1.0	0.0	0.6459013257635208	1
158	IOG	1	2	1.0	0.0	24.377763869047083	1
159	IOG	1	2	1.0	0.0	1.0813877268637995	1
160	IOG	1	2	1.0	0.0	18.638523449274928	1
161	IOG	1	2	1.0	0.0	0.9764522735326436	1
162	IOG	1	2	1.0	0.0	5.013797300857698	1
163	IOG	1	2	1.0	0.0	0.17335427752343735	1
164	IOG	1	2	1.0	0.0	0.17899736227083035	1
165	IOG	1	2	1.0	0.0	0.6368512033391123	1
166	IOG	1	2	1.0	0.0	0.03284465134224221	1
167	IOG	1	2	1.0	0.0	0.30414792503504817	1
168	IOG	1	2	1.0	0.0	0.16616320787589617	1
169	IOG	1	2	1.0	0.0	1.0328850225950743	1
170	IOG	1	2	1.0	0.0	2.5171458882002455	1
171	IOG	1	2	1.0	0.0	0.32125109627552534	1
172	IOG	1	2	1.0	0.0	1.646750506843816	1
173	IOG	1	2	1.0	0.0	181.15385722162068	1
174	IOG	1	2	1.0	0.0	8.052472646257197	1
175	IOG	1	2	1.0	0.0	22.21760992296841	1
176	IOG	1	2	1.0	0.0	0.5306919681253142	1
177	IOG	1	2	1.0	0.0	0.9307693398762646	1
178	IOG	1	2	1.0	0.0	0.6103286830205852	1
179	IOG	1	2	1.0	0.0	1.2457336736251379	1
180	IOG	1	2	1.0	0.0	0.14786571824938527	1
181	IOG	1	2	1.0	0.0	2.2302042440546015	1
182	IOG	1	2	1.0	0.0	0.9501100162810799	1
183	IOG	1	2	1.0	0.0	0.42544753294993976	1
184	IOG	1	2	1.0	0.0	0.4426558521461016	1
185	IOG	1	2	1.0	0.0	0.0674731029586037	1
186	IOG	1	2	1.0	0.0	0.3545944013962623	1
187	IOG	1	2	1.0	0.0	0.38654614070683735	1
188	IOG	1	2	1.0	0.0	1.0069507887263562	1
189	IOG	1	2	1.0	0.0	2.123343339514775	1
190	IOG	1	2	1.0	0.0	2.1292439591564225	1
191	IOG	1	2	1.0	0.0	1.005166535373257	1
192	IOG	1	2	1.0	0.0	15.191659191027004	1
193	IOG	1	2	1.0	0.0	0.03144098962528305	1
194	IOG	1	2	1.0	0.0	4.314307858721859	1
195	IOG	1	2	1.0	0.0	1.1520606597063807	1
196	IOG	1	2	1.0	0.0	54.41322397849688	1
197	IOG	1	2	1.0	0.0	5.2946991479701255	1
198	IOG	1	2	1.0	0.0	34.800117191959934	1
199	IOG	1	2	1.0	0.0	0.3975853057558448	1
200	IOG	1	2	1.0	0.0	0.2649943283492011	1
201	IOG	1	2	1.0	0.0	0.07652201626512777	1
202	IOG	1	2	1.0	0.0	0.8320469105601803	1
203	IOG	1	2	1.0	0.0	4.529985481088227	1
204	IOG	1	2	1.0	0.0	8.107539357494495	1
205	IOG	1	2	1.0	0.0	4.899072277752909	1
206	IOG	1	2	1.0	0.0	4.637108585782167	1
207	IOG	1	2	1.0	0.0	26794.96584917473	1
208	IOG	1	2	1.0	0.0	1.6051097678397526	1
209	IOG	1	2	1.0	0.0	1.4005836811905157	1
210	IOG	1	2	1.0	0.0	13.223837121006305	1
211	IOG	1	2	1.0	0.0	3.197427979991999	1
212	IOG	1	2	1.0	0.0	0.33660265183165833	1
213	IOG	1	2	1.0	0.0	0.4663840134989009	1
214	IOG	1	2	1.0	0.0	6.181711962038117	1
215	IOG	1	2	1.0	0.0	2.3508854350016586	1
216	IOG	1	2	1.0	0.0	6.2973542871399175	1
217	IOG	1	2	1.0	0.0	0.4807100049422007	1
218	IOG	1	2	1.0	0.0	8.566099471426963	1
219	IOG	1	2	1.0	0.0	1.7190928158455419	1
220	IOG	1	2	1.0	0.0	2.8326741056844145	1
221	IOG	1	2	1.0	0.0	30.116670493890982	1
222	IOG	1	2	1.0	0.0	14.886665706628557	1
223	IOG	1	2	1.0	0.0	10.5220264662862	1
224	IOG	1	2	1.0	0.0	3.0429212340269647	1
225	IOG	1	2	1.0	0.0	0.7897986272922284	1
226	IOG	1	2	1.0	0.0	0.07540475964553531	1
227	IOG	1	2	1.0	0.0	9.405595431947944	1
228	IOG	1	2	1.0	0.0	55.28943637561923	1
229	IOG	1	2	1.0	0.0	0.18784115639370857	1
230	IOG	1	2	1.0	0.0	31.47245588814472	1
231	IOG	1	2	1.0	0.0	1.1808892809301847	1
232	IOG	1	2	1.0	0.0	24.133258988854056	1
233	IOG	1	2	1.0	0.0	44.40308017690315	1
234	IOG	1	2	1.0	0.0	1.5051213672595738	1
235	IOG	1	2	1.0	0.0	0.4605399916024199	1
236	IOG	1	2	1.0	0.0	0.21669836311533186	1
237	IOG	1	2	1.0	0.0	0.23007968173844015	1
238	IOG	1	2	1.0	0.0	7.292607588774954	1
239	IOG	1	2	1.0	0.0	0.3765746673616892	1
240	IOG	1	2	1.0	0.0	0.2933825841644782	1
241	IOG	1	2	1.0	0.0	5.878672665018286	1
242	IOG	1	2	1.0	0.0	0.6275468693718567	1
243	IOG	1	2	1.0	0.0	0.755655873194041	1
244	IOG	1	2	1.0	0.0	6.1944584363714	1
245	IOG	1	2	1.0	0.0	0.14889321825000681	1
246	IOG	1	2	1.0	0.0	0.41235606166565586	1
247	IOG	1	2	1.0	0.0	2.010097812171915	1
248	IOG	1	2	1.0	0.0	0.9581455062934028	1
249	IOG	1	2	1.0	0.0	0.3925970856659301	1
250	IOG	1	2	1.0	0.0	0.35696057693463284	1
251	IOG	1	2	1.0	0.0	44.31082693456768	1
252	IOG	1	2	1.0	0.0	0.9272992100666957	1
253	IOG	1	2	1.0	0.0	8.76050234306525	1
254	IOG	1	2	1.0	0.0	0.30259183404271583	1
255	IOG	1	2	1.0	0.0	0.1210885752880385	1
256	IOG	1	2	1.0	0.0	4872.314541772693	1
257	IOG	1	2	1.0	0.0	3.3529210068139883	1
258	IOG	1	2	1.0	0.0	0.6733520116613221	1
259	IOG	1	2	1.0	0.0	0.22614348287173092	1
260	IOG	1	2	1.0	0.0	2.2565966909330113	1
261	IOG	1	2	1.0	0.0	0.5704149374616313	1
262	IOG	1	2	1.0	0.0	0.09987213949576987	1
263	IOG	1	2	1.0	0.0	7.452356627113563	1
264	IOG	1	2	1.0	0.0	2.9585167495938403	1
265	IOG	1	2	1.0	0.0	1.1585558313170523	1
266	IOG	1	2	1.0	0.0	0.28718871662032014	1
267	IOG	1	2	1.0	0.0	17.54180757135671	1
268	IOG	1	2	1.0	0.0	239.0681656504671	1
269	IOG	1	2	1.0	0.0	7.894019166980713	1
270	IOG	1	2	1.0	0.0	0.7554696811728858	1
271	IOG	1	2	1.0	0.0	0.506406939237079	1
272	IOG	1	2	1.0	0.0	2.2512683510893288	1
273	IOG	1	2	1.0	0.0	1.388093279471334	1
274	IOG	1	2	1.0	0.0	0.7543185758924378	1
275	IOG	1	2	1.0	0.0	1.561388091785615	1
276	IOG	1	2	1.0	0.0	0.8608471419156261	1
277	IOG	1	2	1.0	0.0	0.5155108999073152	1
278	IOG	1	2	1.0	0.0	20.626136126838635	1
279	IOG	1	2	1.0	0.0	0.5011720218276277	1
280	IOG	1	2	1.0	0.0	5.112629205525544	1
281	IOG	1	2	1.0	0.0	0.43959415802624624	1
282	IOG	1	2	1.0	0.0	617.0236470908623	1
283	IOG	1	2	1.0	0.0	189.71465618751654	1
284	IOG	1	2	1.0	0.0	1.6785404083694702	1
285	IOG	1	2	1.0	0.0	35.174302081784916	1
286	IOG	1	2	1.0	0.0	0.43379368987271927	1
287	IOG	1	2	1.0	0.0	5.673769784818983	1
288	IOG	1	2	1.0	0.0	45.75618432533664	1
289	IOG	1	2	1.0	0.0	0.5751132080755386	1
290	IOG	1	2	1.0	0.0	1.2443621228844466	1
291	IOG	1	2	1.0	0.0	0.011747314930070543	1
292	IOG	1	2	1.0	0.0	1.415915699519282	1
293	IOG	1	2	1.0	0.0	0.9916253720486442	1
294	IOG	1	2	1.0	0.0	0.24757290496156187	1
295	IOG	1	2	1.0	0.0	1.4824487020030956	1
296	IOG	1	2	1.0	0.0	83.28192998578065	1
297	IOG	1	2	1.0	0.0	0.19302712914947112	1
298	IOG	1	2	1.0	0.0	1.7035362430805048	1
299	IOG	1	2	1.0	0.0	16.811864978948076	1
300	IOG	1	2	1.0	0.0	1.6374032927553213	1
301	IOG	1	2	1.0	0.0	0.32285286411738234	1
302	IOG	1	2	1.0	0.0	7.259892261280978	1
303	IOG	1	2	1.0	0.0	0.2252727041373163	1
304	IOG	1	2	1.0	0.0	1.3901076735014977	1
305	IOG	1	2	1.0	0.0	0.12077979942033669	1
306	IOG	1	2	1.0	0.0	0.7778560467844846	1
307	IOG	1	2	1.0	0.0	1.6635319670586382	1
308	IOG	1	2	1.0	0.0	320.76758582253996	1
309	IOG	1	2	1.0	0.0	1.4885587998269587	1
310	IOG	1	2	1.0	0.0	0.11605263449515094	1
311	IOG	1	2	1.0	0.0	0.15779002897129676	1
312	IOG	1	2	1.0	0.0	0.1576378226219595	1
313	IOG	1	2	1.0	0.0	13.835554176016924	1
314	IOG	1	2	1.0	0.0	0.9159279642576533	1
315	IOG	1	2	1.0	0.0	0.35258803588666054	1
316	IOG	1	2	1.0	0.0	25.767320477670033	1
317	IOG	1	2	1.0	0.0	1.5740426719653682	1
318	IOG	1	2	1.0	0.0	0.6417421811389975	1
319	IOG	1	2	1.0	0.0	0.8597990785781344	1
320	IOG	1	2	1.0	0.0	0.9191704973123196	1
321	IOG	1	2	1.0	0.0	0.8955299768639698	1
322	IOG	1	2	1.0	0.0	417.88127090069077	1
323	IOG	1	2	1.0	0.0	13.088302716206748	1
324	IOG	1	2	1.0	0.0	1.866558139261056	1
325	IOG	1	2	1.0	0.0	0.5243325113207621	1
326	IOG	1	2	1.0	0.0	1.1267060538710592	1
327	IOG	1	2	1.0	0.0	3.704147670545993	1
328	IOG	1	2	1.0	0.0	0.23207572152542602	1
329	IOG	1	2	1.0	0.0	3.853088988992418	1
330	IOG	1	2	1.0	0.0	13.353771099104888	1
331	IOG	1	2	1.0	0.0	0.7154953248439349	1
332	IOG	1	2	1.0	0.0	0.14574520964456958	1
333	IOG	1	2	1.0	0.0	1.8886188758703857	1
334	IOG	1	2	1.0	0.0	120.86513662649375	1
335	IOG	1	2	1.0	0.0	2.498980373232386	1
336	IOG	1	2	1.0	0.0	1.3819011056672361	1
337	IOG	1	2	1.0	0.0	0.16702850013724488	1
338	IOG	1	2	1.0	0.0	1.616916876628204	1
339	IOG	1	2	1.0	0.0	5.6570257497573895	1
340	IOG	1	2	1.0	0.0	0.8446247661599033	1
341	IOG	1	2	1.0	0.0	1.6601648886952343	1
342	IOG	1	2	1.0	0.0	1.5676862030829455	1
343	IOG	1	2	1.0	0.0	0.6518240025139331	1
344	IOG	1	2	1.0	0.0	0.7302725953171104	1
345	IOG	1	2	1.0	0.0	3.0529279664844418	1
346	IOG	1	2	1.0	0.0	0.6309680161400537	1
347	IOG	1	2	1.0	0.0	483.5330784115711	1
348	IOG	1	2	1.0	0.0	39.58994966969992	1
349	IOG	1	2	1.0	0.0	9.68011579353523	1
350	IOG	1	2	1.0	0.0	1.8339879964370012	1
351	IOG	1	2	1.0	0.0	0.44887351522190577	1
352	IOG	1	2	1.0	0.0	2.7584259943768563	1
353	IOG	1	2	1.0	0.0	12.211806274350721	1
354	IOG	1	2	1.0	0.0	0.6592751727621201	1
355	IOG	1	2	1.0	0.0	1.6180255577422438	1
356	IOG	1	2	1.0	0.0	0.20032680703823608	1
357	IOG	1	2	1.0	0.0	0.05106162867589299	1
358	IOG	1	2	1.0	0.0	0.4383703436377508	1
359	IOG	1	2	1.0	0.0	7.228084422988274	1
360	IOG	1	2	1.0	0.0	0.20061933411879201	1
361	IOG	1	2	1.0	0.0	0.3966954898191096	1
362	IOG	1	2	1.0	0.0	10.259252123698486	1
363	IOG	1	2	1.0	0.0	21.96986847714025	1
364	IOG	1	2	1.0	0.0	2.7079630782661672	1
365	IOG	1	2	1.0	0.0	0.6284927124058802	1
366	IOG	1	2	1.0	0.0	16.206002993550893	1
367	IOG	1	2	1.0	0.0	0.701197357423236	1
368	IOG	1	2	1.0	0.0	0.9206837792949968	1
369	IOG	1	2	1.0	0.0	1.4733339875757525	1
370	IOG	1	2	1.0	0.0	0.39260823367346825	1
371	IOG	1	2	1.0	0.0	0.37760081794680767	1
372	IOG	1	2	1.0	0.0	292632.46814844076	1
373	IOG	1	2	1.0	0.0	23.036648388264616	1
374	IOG	1	2	1.0	0.0	0.990502084206193	1
375	IOG	1	2	1.0	0.0	0.4524188952923262	1
376	IOG	1	2	1.0	0.0	8.711356428342178	1
377	IOG	1	2	1.0	0.0	2.51204115129008	1
378	IOG	1	2	1.0	0.0	9.96803836532919	1
379	IOG	1	2	1.0	0.0	0.07600548426980568	1
380	IOG	1	2	1.0	0.0	116.82137407494083	1
381	IOG	1	2	1.0	0.0	0.8576221962659938	1
382	IOG	1	2	1.0	0.0	1.3423139586809423	1
383	IOG	1	2	1.0	0.0	0.18991397548154643	1
384	IOG	1	2	1.0	0.0	0.6293049172534321	1
385	IOG	1	2	1.0	0.0	0.31796041933483143	1
386	IOG	1	2	1.0	0.0	5.252271817092739	1
387	IOG	1	2	1.0	0.0	0.5485719205761815	1
388	IOG	1	2	1.0	0.0	2.586605516087787	1
389	IOG	1	2	1.0	0.0	8.749973635537474	1
390	IOG	1	2	1.0	0.0	1.156283711063836	1
391	IOG	1	2	1.0	0.0	19.44943429437564	1
392	IOG	1	2	1.0	0.0	42.66161477157009	1
393	IOG	1	2	1.0	0.0	1999.0068402169302	1
394	IOG	1	2	1.0	0.0	1.1658921628751138	1
395	IOG	1	2	1.0	0.0	162.7556035228493	1
396	IOG	1	2	1.0	0.0	13.064945602828747	1
397	IOG	1	2	1.0	0.0	0.6018263043387183	1
398	IOG	1	2	1.0	0.0	7.7523015843867755	1
399	IOG	1	2	1.0	0.0	1.7632508690894793	1
400	IOG	1	2	1.0	0.0	2.1868940296589194	1
401	IOG	1	2	1.0	0.0	0.5656590117366787	1
402	IOG	1	2	1.0	0.0	2.201053666984993	1
403	IOG	1	2	1.0	0.0	0.027453869132106276	1
404	IOG	1	2	1.0	0.0	0.3253840942200756	1
405	IOG	1	2	1.0	0.0	2.0958719109664568	1
406	IOG	1	2	1.0	0.0	2.7119939619072158	1
407	IOG	1	2	1.0	0.0	9.646424278058316	1
408	IOG	1	2	1.0	0.0	0.083344560814196	1
409	IOG	1	2	1.0	0.0	3.7226734464110027	1
410	IOG	1	2	1.0	0.0	0.3070702660480565	1
411	IOG	1	2	1.0	0.0	0.9351273063922493	1
412	IOG	1	2	1.0	0.0	15.996449378439635	1
413	IOG	1	2	1.0	0.0	0.874944780180354	1
414	IOG	1	2	1.0	0.0	611.6859165275979	1
415	IOG	1	2	1.0	0.0	0.05820760990213182	1
416	IOG	1	2	1.0	0.0	50.31453515599041	1
417	IOG	1	2	1.0	0.0	116.8318593222867	1
418	IOG	1	2	1.0	0.0	1.8659273558585425	1
419	IOG	1	2	1.0	0.0	0.6091514951560694	1
420	IOG	1	2	1.0	0.0	0.7534758402506212	1
421	IOG	1	2	1.0	0.0	0.44388838304965655	1
422	IOG	1	2	1.0	0.0	0.31453922726492234	1
423	IOG	1	2	1.0	0.0	0.601219292991154	1
424	IOG	1	2	1.0	0.0	0.04940249923589014	1
425	IOG	1	2	1.0	0.0	20.57308657106787	1
426	IOG	1	2	1.0	0.0	314.34276207239776	1
427	IOG	1	2	1.0	0.0	0.2723009423600924	1
428	IOG	1	2	1.0	0.0	0.6441983353977492	1
429	IOG	1	2	1.0	0.0	40.22899301521975	1
430	IOG	1	2	1.0	0.0	1.6368882014584718	1
431	IOG	1	2	1.0	0.0	17.307551895526526	1
432	IOG	1	2	1.0	0.0	1.7040004038557208	1
433	IOG	1	2	1.0	0.0	0.4225276306085266	1
434	IOG	1	2	1.0	0.0	0.07143388040096475	1
435	IOG	1	2	1.0	0.0	0.008099320926625651	1
436	IOG	1	2	1.0	0.0	19.072742964403208	1
437	IOG	1	2	1.0	0.0	0.27012870068955125	1
438	IOG	1	2	1.0	0.0	9.119337607968927	1
439	IOG	1	2	1.0	0.0	31.79421728155735	1
440	IOG	1	2	1.0	0.0	7.59378919767931	1
441	IOG	1	2	1.0	0.0	0.060144470195810554	1
442	IOG	1	2	1.0	0.0	1.9654283114096684	1
443	IOG	1	2	1.0	0.0	0.2349818655174501	1
444	IOG	1	2	1.0	0.0	1.8901958223412398	1
445	IOG	1	2	1.0	0.0	0.6852113213820022	1
446	IOG	1	2	1.0	0.0	1.0638432686230224	1
447	IOG	1	2	1.0	0.0	5.483750296320142	1
448	IOG	1	2	1.0	0.0	0.5899487639429509	1
449	IOG	1	2	1.0	0.0	0.9910802338886995	1
450	IOG	1	2	1.0	0.0	219.85088142001933	1
451	IOG	1	2	1.0	0.0	2.2766130497782573	1
452	IOG	1	2	1.0	0.0	0.1417974566571094	1
453	IOG	1	2	1.0	0.0	0.037855444083722045	1
454	IOG	1	2	1.0	0.0	1.0479735491387325	1
455	IOG	1	2	1.0	0.0	1.7084676996751327	1
456	IOG	1	2	1.0	0.0	1.4887666069737038	1
457	IOG	1	2	1.0	0.0	1.3609816298808193	1
458	IOG	1	2	1.0	0.0	0.2737770287919004	1
459	IOG	1	2	1.0	0.0	1.119570687555016	1
460	IOG	1	2	1.0	0.0	0.3505717059009529	1
461	IOG	1	2	1.0	0.0	5.22856502849994	1
462	IOG	1	2	1.0	0.0	21.620846781329227	1
463	IOG	1	2	1.0	0.0	0.303803257728568	1
464	IOG	1	2	1.0	0.0	0.02379743668498001	1
465	IOG	1	2	1.0	0.0	1.1573588744985626	1
466	IOG	1	2	1.0	0.0	0.06207857578599913	1
467	IOG	1	2	1.0	0.0	2.5220587637378644	1
468	IOG	1	2	1.0	0.0	0.02554633225557437	1
469	IOG	1	2	1.0	0.0	1.7506801688688884	1
470	IOG	1	2	1.0	0.0	0.7329369486756029	1
471	IOG	1	2	1.0	0.0	6.133209325047748	1
472	IOG	1	2	1.0	0.0	0.9282337693257585	1
473	IOG	1	2	1.0	0.0	3.3872125364471906	1
474	IOG	1	2	1.0	0.0	4.2741765802113	1
475	IOG	1	2	1.0	0.0	1.2871741652742037	1
476	IOG	1	2	1.0	0.0	0.9724769718772306	1
477	IOG	1	2	1.0	0.0	3.5690505525304412	1
478	IOG	1	2	1.0	0.0	14.226542971440473	1
479	IOG	1	2	1.0	0.0	114.94015026412097	1
480	IOG	1	2	1.0	0.0	1.221251897889114	1
481	IOG	1	2	1.0	0.0	0.7856925234301224	1
482	IOG	1	2	1.0	0.0	3.5156618217134223	1
483	IOG	1	2	1.0	0.0	0.20512981347396572	1
484	IOG	1	2	1.0	0.0	6.2290225509515675	1
485	IOG	1	2	1.0	0.0	0.45893906003537027	1
486	IOG	1	2	1.0	0.0	5.143290085754833	1
487	IOG	1	2	1.0	0.0	0.23315761773444457	1
488	IOG	1	2	1.0	0.0	18.871867995124713	1
489	IOG	1	2	1.0	0.0	1.13590876370298	1
490	IOG	1	2	1.0	0.0	0.9168835813659786	1
491	IOG	1	2	1.0	0.0	0.2989250970702175	1
492	IOG	1	2	1.0	0.0	15.596839097436302	1
493	IOG	1	2	1.0	0.0	0.9652868681735328	1
494	IOG	1	2	1.0	0.0	0.006288612686325667	1
495	IOG	1	2	1.0	0.0	2.154521311283417	1
496	IOG	1	2	1.0	0.0	0.20013662578568853	1
497	IOG	1	2	1.0	0.0	0.6443654992671176	1
498	IOG	1	2	1.0	0.0	13.892458925407965	1
499	IOG	1	2	1.0	0.0	0.02723436377469251	1
500	IOG	2	3	1.0	0.0	0.8333910957721157	1
501	IOG	2	3	1.0	0.0	0.8602338954217323	1
502	IOG	2	3	1.0	0.0	0.13944484062208537	1
503	IOG	2	3	1.0	0.0	0.4221359212147397	1
504	IOG	2	3	1.0	0.0	0.2605901446999608	1
505	IOG	2	3	1.0	0.0	2.1712010817154503	1
506	IOG	2	3	1.0	0.0	0.5459782625125036	1
507	IOG	2	3	1.0	0.0	0.556837322342234	1
508	IOG	2	3	1.0	0.0	0.669010855785324	1
509	IOG	2	3	1.0	0.0	1.0567759910260044	1
510	IOG	2	3	1.0	0.0	0.06068450971857098	1
511	IOG	2	3	1.0	0.0	5.2438847332337435	1
512	IOG	2	3	1.0	0.0	0.4515655062975926	1
513	IOG	2	3	1.0	0.0	3.309821084319644	1
514	IOG	2	3	1.0	0.0	0.3172147763006501	1
515	IOG	2	3	1.0	0.0	0.09377564818607066	1
516	IOG	2	3	1.0	0.0	0.7486056389315198	1
517	IOG	2	3	1.0	0.0	0.5089007679847561	1
518	IOG	2	3	1.0	0.0	0.30620489790951755	1
519	IOG	2	3	1.0	0.0	0.33168385368043285	1
520	IOG	2	3	1.0	0.0	9.98684425708393	1
521	IOG	2	3	1.0	0.0	1.5674156318973504	1
522	IOG	2	3	1.0	0.0	2.5111522098785812	1
523	IOG	2	3	1.0	0.0	0.5762392320028943	1
524	IOG	2	3	1.0	0.0	0.46649329698133923	1
525	IOG	2	3	1.0	0.0	0.3862520124428253	1
526	IOG	2	3	1.0	0.0	1.7185280482738097	1
527	IOG	2	3	1.0	0.0	0.2645774257058164	1
528	IOG	2	3	1.0	0.0	1.0460969321785112	1
529	IOG	2	3	1.0	0.0	1.8231050759055	1
530	IOG	2	3	1.0	0.0	0.11318599251098403	1
531	IOG	2	3	1.0	0.0	0.055185625121702886	1
532	IOG	2	3	1.0	0.0	0.334053162327198	1
533	IOG	2	3	1.0	0.0	1.9773395000611067	1
534	IOG	2	3	1.0	0.0	6.149656680002189	1
535	IOG	2	3	1.0	0.0	2.2236339820567586	1
536	IOG	2	3	1.0	0.0	2.965671340056031	1
537	IOG	2	3	1.0	0.0	1.2461246303576647	1
538	IOG	2	3	1.0	0.0	0.442304907179747	1
539	IOG	2	3	1.0	0.0	5.10562704914031	1
540	IOG	2	3	1.0	0.0	6.677731783942831	1
541	IOG	2	3	1.0	0.0	6.860525382958408	1
542	IOG	2	3	1.0	0.0	1.1373768157213076	1
543	IOG	2	3	1.0	0.0	0.48036025456716114	1
544	IOG	2	3	1.0	0.0	0.6267967404989951	1
545	IOG	2	3	1.0	0.0	0.5525105131558021	1
546	IOG	2	3	1.0	0.0	0.17028209049041773	1
547	IOG	2	3	1.0	0.0	0.05802897771519798	1
548	IOG	2	3	1.0	0.0	8.897004800907176	1
549	IOG	2	3	1.0	0.0	1.030981359947204	1
550	IOG	2	3	1.0	0.0	7.083268508477681	1
551	IOG	2	3	1.0	0.0	2.8036237007437634	1
552	IOG	2	3	1.0	0.0	6.386731216565959	1
553	IOG	2	3	1.0	0.0	0.17904329510787367	1
554	IOG	2	3	1.0	0.0	1.2671597010786622	1
555	IOG	2	3	1.0	0.0	1.007411858590552	1
556	IOG	2	3	1.0	0.0	0.7060913469023519	1
557	IOG	2	3	1.0	0.0	0.122430733968432	1
558	IOG	2	3	1.0	0.0	1.015044255364608	1
559	IOG	2	3	1.0	0.0	0.01447478088135666	1
560	IOG	2	3	1.0	0.0	0.4290945547252631	1
561	IOG	2	3	1.0	0.0	2.481360558750526	1
562	IOG	2	3	1.0	0.0	0.29027782555141285	1
563	IOG	2	3	1.0	0.0	0.5147878285962644	1
564	IOG	2	3	1.0	0.0	2.944857774318388	1
565	IOG	2	3	1.0	0.0	0.43614082622812084	1
566	IOG	2	3	1.0	0.0	0.8270484186932443	1
567	IOG	2	3	1.0	0.0	9.053484557427023	1
568	IOG	2	3	1.0	0.0	11.564773748531678	1
569	IOG	2	3	1.0	0.0	0.05326968151691998	1
570	IOG	2	3	1.0	0.0	0.018782276806091056	1
571	IOG	2	3	1.0	0.0	0.7238885269832911	1
572	IOG	2	3	1.0	0.0	0.6258007990170605	1
573	IOG	2	3	1.0	0.0	0.5004198541669242	1
574	IOG	2	3	1.0	0.0	1.4100322208963383	1
575	IOG	2	3	1.0	0.0	0.4713759148182722	1
576	IOG	2	3	1.0	0.0	4.871146158318542	1
577	IOG	2	3	1.0	0.0	0.08454393981107129	1
578	IOG	2	3	1.0	0.0	0.8915358669915137	1
579	IOG	2	3	1.0	0.0	0.05050223843212879	1
580	IOG	2	3	1.0	0.0	0.062106200706841086	1
581	IOG	2	3	1.0	0.0	0.5229742499072227	1
582	IOG	2	3	1.0	0.0	0.1647404549974822	1
583	IOG	2	3	1.0	0.0	1.6319760086339827	1
584	IOG	2	3	1.0	0.0	91.08055619972696	1
585	IOG	2	3	1.0	0.0	0.9118301095974592	1
586	IOG	2	3	1.0	0.0	36.24778363514206	1
587	IOG	2	3	1.0	0.0	13.810994812297798	1
588	IOG	2	3	1.0	0.0	5.5449142758641585	1
589	IOG	2	3	1.0	0.0	0.8719011752748334	1
590	IOG	2	3	1.0	0.0	93.29836067965755	1
591	IOG	2	3	1.0	0.0	2.778243409420771	1
592	IOG	2	3	1.0	0.0	0.8675654850635262	1
593	IOG	2	3	1.0	0.0	0.9213288122873602	1
594	IOG	2	3	1.0	0.0	1.5889657027639337	1
595	IOG	2	3	1.0	0.0	1.901598649789913	1
596	IOG	2	3	1.0	0.0	2.226755520019938	1
597	IOG	2	3	1.0	0.0	0.13727566625133147	1
598	IOG	2	3	1.0	0.0	0.1636462208238901	1
599	IOG	2	3	1.0	0.0	0.6451664367582794	1
600	IOG	2	3	1.0	0.0	2.1096257415442983	1
601	IOG	2	3	1.0	0.0	1.3905918847779613	1
602	IOG	2	3	1.0	0.0	22.440273892720406	1
603	IOG	2	3	1.0	0.0	17.596801208716997	1
604	IOG	2	3	1.0	0.0	2.9379136847043963	1
605	IOG	2	3	1.0	0.0	0.07738534983720884	1
606	IOG	2	3	1.0	0.0	0.2530826017022799	1
607	IOG	2	3	1.0	0.0	0.9132686034991968	1
608	IOG	2	3	1.0	0.0	0.10630689093308944	1
609	IOG	2	3	1.0	0.0	0.014753802774485732	1
610	IOG	2	3	1.0	0.0	0.49481740085087944	1
611	IOG	2	3	1.0	0.0	26.464989081856242	1
612	IOG	2	3	1.0	0.0	0.1413950597435614	1
613	IOG	2	3	1.0	0.0	0.1320288060890859	1
614	IOG	2	3	1.0	0.0	0.44897482659223453	1
615	IOG	2	3	1.0	0.0	0.6901654776620891	1
616	IOG	2	3	1.0	0.0	11.452216056834864	1
617	IOG	2	3	1.0	0.0	0.44661655678897144	1
618	IOG	2	3	1.0	0.0	0.10774667264785312	1
619	IOG	2	3	1.0	0.0	10.073889499439822	1
620	IOG	2	3	1.0	0.0	13.21361338642953	1
621	IOG	2	3	1.0	0.0	0.7261686517420876	1
622	IOG	2	3	1.0	0.0	2.6622635308520977	1
623	IOG	2	3	1.0	0.0	0.417336089265139	1
624	IOG	2	3	1.0	0.0	34.16437951632279	1
625	IOG	2	3	1.0	0.0	0.6111678151069476	1
626	IOG	2	3	1.0	0.0	54.54387530501671	1
627	IOG	2	3	1.0	0.0	9.509160490197754	1
628	IOG	2	3	1.0	0.0	260.5656646616411	1
629	IOG	2	3	1.0	0.0	0.49964626992846234	1
630	IOG	2	3	1.0	0.0	0.006840189770640253	1
631	IOG	2	3	1.0	0.0	0.6855051637789504	1
632	IOG	2	3	1.0	0.0	12.63437852328194	1
633	IOG	2	3	1.0	0.0	18.40068572949745	1
634	IOG	2	3	1.0	0.0	9.27595175870786	1
635	IOG	2	3	1.0	0.0	14.44514115629505	1
636	IOG	2	3	1.0	0.0	0.09461631202331522	1
637	IOG	2	3	1.0	0.0	11.054881946862569	1
638	IOG	2	3	1.0	0.0	0.9278434160533983	1
639	IOG	2	3	1.0	0.0	0.44793375492123927	1
640	IOG	2	3	1.0	0.0	0.83569380254714	1
641	IOG	2	3	1.0	0.0	21.55437985304388	1
642	IOG	2	3	1.0	0.0	1.3071547929621103	1
643	IOG	2	3	1.0	0.0	0.23915469536616857	1
644	IOG	2	3	1.0	0.0	0.06676336852935014	1
645	IOG	2	3	1.0	0.0	0.21231523143767128	1
646	IOG	2	3	1.0	0.0	0.6241584954053194	1
647	IOG	2	3	1.0	0.0	0.005385834220590028	1
648	IOG	2	3	1.0	0.0	0.1279595302596482	1
649	IOG	2	3	1.0	0.0	3.9597259280751107	1
650	IOG	2	3	1.0	0.0	3.0844577241487774	1
651	IOG	2	3	1.0	0.0	0.17267568108074233	1
652	IOG	2	3	1.0	0.0	0.6964422964779317	1
653	IOG	2	3	1.0	0.0	15.755411354486416	1
654	IOG	2	3	1.0	0.0	1.031646050091919	1
655	IOG	2	3	1.0	0.0	1.710269818574344	1
656	IOG	2	3	1.0	0.0	1.1444569123526291	1
657	IOG	2	3	1.0	0.0	0.6894207307909925	1
658	IOG	2	3	1.0	0.0	1.4633102375399387	1
659	IOG	2	3	1.0	0.0	0.23757813915765572	1
660	IOG	2	3	1.0	0.0	0.4377518810502683	1
661	IOG	2	3	1.0	0.0	0.21596307636538503	1
662	IOG	2	3	1.0	0.0	1.0853678889071954	1
663	IOG	2	3	1.0	0.0	0.30519493981916807	1
664	IOG	2	3	1.0	0.0	0.27934080805536277	1
665	IOG	2	3	1.0	0.0	0.6667168614667613	1
666	IOG	2	3	1.0	0.0	0.03702787427536913	1
667	IOG	2	3	1.0	0.0	0.17732667003306715	1
668	IOG	2	3	1.0	0.0	0.009321545363053704	1
669	IOG	2	3	1.0	0.0	68.9651433080027	1
670	IOG	2	3	1.0	0.0	0.687526491931907	1
671	IOG	2	3	1.0	0.0	0.1822255411174794	1
672	IOG	2	3	1.0	0.0	0.49054956091748075	1
673	IOG	2	3	1.0	0.0	0.8054327694208497	1
674	IOG	2	3	1.0	0.0	24.012247339644063	1
675	IOG	2	3	1.0	0.0	0.9999599926648697	1
676	IOG	2	3	1.0	0.0	0.8941581649505852	1
677	IOG	2	3	1.0	0.0	0.5410173691109073	1
678	IOG	2	3	1.0	0.0	0.5188612629842063	1
679	IOG	2	3	1.0	0.0	0.41207017323852685	1
680	IOG	2	3	1.0	0.0	0.015318897891745231	1
681	IOG	2	3	1.0	0.0	0.38000487837164265	1
682	IOG	2	3	1.0	0.0	0.43222399124662775	1
683	IOG	2	3	1.0	0.0	1.6767784647499202	1
684	IOG	2	3	1.0	0.0	0.5437447794934864	1
685	IOG	2	3	1.0	0.0	0.13616378268941215	1
686	IOG	2	3	1.0	0.0	0.4571058578252708	1
687	IOG	2	3	1.0	0.0	0.7628163333499978	1
688	IOG	2	3	1.0	0.0	10.3072159251548	1
689	IOG	2	3	1.0	0.0	1.8374154570904158	1
690	IOG	2	3	1.0	0.0	1.95158936806855	1
691	IOG	2	3	1.0	0.0	1.7795953174077415	1
692	IOG	2	3	1.0	0.0	0.38216260039278377	1
693	IOG	2	3	1.0	0.0	0.05108895429733288	1
694	IOG	2	3	1.0	0.0	0.16896730939936241	1
695	IOG	2	3	1.0	0.0	1.1695833997064986	1
696	IOG	2	3	1.0	0.0	1.6711162840898957	1
697	IOG	2	3	1.0	0.0	0.3827541411751459	1
698	IOG	2	3	1.0	0.0	2.482390622549811	1
699	IOG	2	3	1.0	0.0	0.33222119648623333	1
700	IOG	2	3	1.0	0.0	0.4575299523344825	1
701	IOG	2	3	1.0	0.0	0.019983221982777074	1
702	IOG	2	3	1.0	0.0	0.08290171870842705	1
703	IOG	2	3	1.0	0.0	0.8726963937286234	1
704	IOG	2	3	1.0	0.0	0.17455976010375837	1
705	IOG	2	3	1.0	0.0	4.65063082366735	1
706	IOG	2	3	1.0	0.0	2.7168363821489456	1
707	IOG	2	3	1.0	0.0	4.354228098998985	1
708	IOG	2	3	1.0	0.0	0.3226396988909918	1
709	IOG	2	3	1.0	0.0	0.5476599166146454	1
710	IOG	2	3	1.0	0.0	8.752986500597324	1
711	IOG	2	3	1.0	0.0	4.429939837227929	1
712	IOG	2	3	1.0	0.0	0.5573206573706858	1
713	IOG	2	3	1.0	0.0	3.5790814832534408	1
714	IOG	2	3	1.0	0.0	0.5563290457512954	1
715	IOG	2	3	1.0	0.0	1.2207465475510102	1
716	IOG	2	3	1.0	0.0	2.8424741483435607	1
717	IOG	2	3	1.0	0.0	0.06207064825264797	1
718	IOG	2	3	1.0	0.0	8.897004800909324	1
719	IOG	2	3	1.0	0.0	0.10554873425555233	1
720	IOG	2	3	1.0	0.0	0.2644570980698026	1
721	IOG	2	3	1.0	0.0	6.4694673321092555	1
722	IOG	2	3	1.0	0.0	5.979761186141381	1
723	IOG	2	3	1.0	0.0	0.7469391912717473	1
724	IOG	2	3	1.0	0.0	13.367811746441081	1
725	IOG	2	3	1.0	0.0	0.5982891142170625	1
726	IOG	2	3	1.0	0.0	0.09541765149921014	1
727	IOG	2	3	1.0	0.0	36377.209331045255	1
728	IOG	2	3	1.0	0.0	632.4542658385385	1
729	IOG	2	3	1.0	0.0	0.24749969243708608	1
730	IOG	2	3	1.0	0.0	0.6657853581468997	1
731	IOG	2	3	1.0	0.0	0.7880546539675635	1
732	IOG	2	3	1.0	0.0	3.8395934616512446	1
733	IOG	2	3	1.0	0.0	0.34917778325692755	1
734	IOG	2	3	1.0	0.0	11.583327486237488	1
735	IOG	2	3	1.0	0.0	0.11888511207185881	1
736	IOG	2	3	1.0	0.0	0.12787665495790154	1
737	IOG	2	3	1.0	0.0	0.5726815063125122	1
738	IOG	2	3	1.0	0.0	7.720442803008397	1
739	IOG	2	3	1.0	0.0	2.0301780450360023	1
740	IOG	2	3	1.0	0.0	1.394630526816449	1
741	IOG	2	3	1.0	0.0	1.4146410469961226	1
742	IOG	2	3	1.0	0.0	0.3837023772839837	1
743	IOG	2	3	1.0	0.0	0.7122966320173626	1
744	IOG	2	3	1.0	0.0	8.655976572103624	1
745	IOG	2	3	1.0	0.0	0.13506111250831926	1
746	IOG	2	3	1.0	0.0	0.7637684203696509	1
747	IOG	2	3	1.0	0.0	0.7204636555769176	1
748	IOG	2	3	1.0	0.0	1.282525293242409	1
749	IOG	2	3	1.0	0.0	0.3962280012199844	1
750	IOG	2	3	1.0	0.0	0.19373872240804968	1
751	IOG	2	3	1.0	0.0	0.8773515910417177	1
752	IOG	2	3	1.0	0.0	0.4616511736430297	1
753	IOG	2	3	1.0	0.0	0.9657539698999661	1
754	IOG	2	3	1.0	0.0	0.15916316135096145	1
755	IOG	2	3	1.0	0.0	0.07131227794764325	1
756	IOG	2	3	1.0	0.0	12.319772412455315	1
757	IOG	2	3	1.0	0.0	1.206788728618549	1
758	IOG	2	3	1.0	0.0	0.4119545702070665	1
759	IOG	2	3	1.0	0.0	0.27039869896931745	1
760	IOG	2	3	1.0	0.0	3.62796639746208	1
761	IOG	2	3	1.0	0.0	0.31310673760552593	1
762	IOG	2	3	1.0	0.0	0.18199375133178303	1
763	IOG	2	3	1.0	0.0	13.041598593983558	1
764	IOG	2	3	1.0	0.0	2.5142142542932464	1
765	IOG	2	3	1.0	0.0	0.1418347232412657	1
766	IOG	2	3	1.0	0.0	0.20634001325116424	1
767	IOG	2	3	1.0	0.0	0.22543886540922273	1
768	IOG	2	3	1.0	0.0	3.8065784247653007	1
769	IOG	2	3	1.0	0.0	0.5602500037784147	1
770	IOG	2	3	1.0	0.0	0.5715662935853183	1
771	IOG	2	3	1.0	0.0	0.5534097099022767	1
772	IOG	2	3	1.0	0.0	1.2021028338711433	1
773	IOG	2	3	1.0	0.0	11.020008351488904	1
774	IOG	2	3	1.0	0.0	0.4949682195255243	1
775	IOG	2	3	1.0	0.0	1.0400959845434825	1
776	IOG	2	3	1.0	0.0	0.20321417162148506	1
777	IOG	2	3	1.0	0.0	1.1903829147489742	1
778	IOG	2	3	1.0	0.0	3.522976181038427	1
779	IOG	2	3	1.0	0.0	0.46978615585265904	1
780	IOG	2	3	1.0	0.0	7.64838150365082	1
781	IOG	2	3	1.0	0.0	0.06388475376638657	1
782	IOG	2	3	1.0	0.0	2.5510811727626757	1
783	IOG	2	3	1.0	0.0	1.2015886475085622	1
784	IOG	2	3	1.0	0.0	0.2251103503808191	1
785	IOG	2	3	1.0	0.0	3.5258890902320235	1
786	IOG	2	3	1.0	0.0	0.27691398079275514	1
787	IOG	2	3	1.0	0.0	16.518010961946537	1
788	IOG	2	3	1.0	0.0	2.6738955890401286	1
789	IOG	2	3	1.0	0.0	0.6993218344608028	1
790	IOG	2	3	1.0	0.0	1.0608774197192508	1
791	IOG	2	3	1.0	0.0	0.00672525336750772	1
792	IOG	2	3	1.0	0.0	1.219594999904309	1
793	IOG	2	3	1.0	0.0	0.20872931655451726	1
794	IOG	2	3	1.0	0.0	1.9392449129220841	1
795	IOG	2	3	1.0	0.0	1.4667160463266677	1
796	IOG	2	3	1.0	0.0	0.26839776215454264	1
797	IOG	2	3	1.0	0.0	0.2477098598574663	1
798	IOG	2	3	1.0	0.0	0.9206793555939436	1
799	IOG	2	3	1.0	0.0	21.365524379029413	1
800	IOG	2	3	1.0	0.0	0.8762979992627248	1
801	IOG	2	3	1.0	0.0	1.5244902523815718	1
802	IOG	2	3	1.0	0.0	0.3689615502702715	1
803	IOG	2	3	1.0	0.0	0.35369397195717717	1
804	IOG	2	3	1.0	0.0	0.30813480602257937	1
805	IOG	2	3	1.0	0.0	0.06586327325461408	1
806	IOG	2	3	1.0	0.0	0.7601375357977174	1
807	IOG	2	3	1.0	0.0	0.3016514484127439	1
808	IOG	2	3	1.0	0.0	1.524908319566217	1
809	IOG	2	3	1.0	0.0	3.821502606223582	1
810	IOG	2	3	1.0	0.0	0.03664049418263116	1
811	IOG	2	3	1.0	0.0	0.19742616696614235	1
812	IOG	2	3	1.0	0.0	0.43872042669550965	1
813	IOG	2	3	1.0	0.0	1.0790175800740376	1
814	IOG	2	3	1.0	0.0	0.11692863275913906	1
815	IOG	2	3	1.0	0.0	0.3462834175365326	1
816	IOG	2	3	1.0	0.0	39.510940596251984	1
817	IOG	2	3	1.0	0.0	0.4068890482649174	1
818	IOG	2	3	1.0	0.0	1.252438787827899	1
819	IOG	2	3	1.0	0.0	0.18830387341594057	1
820	IOG	2	3	1.0	0.0	0.7690774972299583	1
821	IOG	2	3	1.0	0.0	11.982808703535495	1
822	IOG	2	3	1.0	0.0	0.20358779396887577	1
823	IOG	2	3	1.0	0.0	3.5025609275574965	1
824	IOG	2	3	1.0	0.0	0.6843673071435714	1
825	IOG	2	3	1.0	0.0	0.06094723652309289	1
826	IOG	2	3	1.0	0.0	0.6841292505994243	1
827	IOG	2	3	1.0	0.0	5.186321145264174	1
828	IOG	2	3	1.0	0.0	0.12929409471680123	1
829	IOG	2	3	1.0	0.0	0.7811376451266956	1
830	IOG	2	3	1.0	0.0	4.430467780486354	1
831	IOG	2	3	1.0	0.0	2.585037393904282	1
832	IOG	2	3	1.0	0.0	0.0881283112022502	1
833	IOG	2	3	1.0	0.0	13.6580666306365	1
834	IOG	2	3	1.0	0.0	1.4490140553847333	1
835	IOG	2	3	1.0	0.0	7.953717221513228	1
836	IOG	2	3	1.0	0.0	1.982205861539384	1
837	IOG	2	3	1.0	0.0	0.22128981131156877	1
838	IOG	2	3	1.0	0.0	0.953531480897057	1
839	IOG	2	3	1.0	0.0	18.875646174141966	1
840	IOG	2	3	1.0	0.0	0.5782267104263246	1
841	IOG	2	3	1.0	0.0	5.3270740526661	1
842	IOG	2	3	1.0	0.0	0.4640676143552976	1
843	IOG	2	3	1.0	0.0	1.0770879549596533	1
844	IOG	2	3	1.0	0.0	0.11225415450258203	1
845	IOG	2	3	1.0	0.0	32.54302567843543	1
846	IOG	2	3	1.0	0.0	1.158994095870071	1
847	IOG	2	3	1.0	0.0	2.3575341946537516	1
848	IOG	2	3	1.0	0.0	20.547855345233373	1
849	IOG	2	3	1.0	0.0	0.9975481973146741	1
850	IOG	2	3	1.0	0.0	1.6882527613417908	1
851	IOG	2	3	1.0	0.0	1.9489789252120095	1
852	IOG	2	3	1.0	0.0	1.712157610017286	1
853	IOG	2	3	1.0	0.0	15.879270120292091	1
854	IOG	2	3	1.0	0.0	0.5829479152358217	1
855	IOG	2	3	1.0	0.0	0.2234906427814778	1
856	IOG	2	3	1.0	0.0	0.23684059585659484	1
857	IOG	2	3	1.0	0.0	0.032517408569540523	1
858	IOG	2	3	1.0	0.0	1.3464352396560777	1
859	IOG	2	3	1.0	0.0	0.11791430880238049	1
860	IOG	2	3	1.0	0.0	0.3064898918560057	1
861	IOG	2	3	1.0	0.0	1.1201254450358114	1
862	IOG	2	3	1.0	0.0	1.3394254909436198	1
863	IOG	2	3	1.0	0.0	0.5737597821734771	1
864	IOG	2	3	1.0	0.0	2.4423874726851427	1
865	IOG	2	3	1.0	0.0	0.084562973982007	1
866	IOG	2	3	1.0	0.0	1.2409234880817372	1
867	IOG	2	3	1.0	0.0	0.09650788192804591	1
868	IOG	2	3	1.0	0.0	0.43255784874740055	1
869	IOG	2	3	1.0	0.0	1.0117341377836495	1
870	IOG	2	3	1.0	0.0	0.3352291563496436	1
871	IOG	2	3	1.0	0.0	0.1688988597727055	1
872	IOG	2	3	1.0	0.0	12.283659024181247	1
873	IOG	2	3	1.0	0.0	13.984167221958185	1
874	IOG	2	3	1.0	0.0	0.46195025220245484	1
875	IOG	2	3	1.0	0.0	0.2589128160154598	1
876	IOG	2	3	1.0	0.0	1.9097755016103952	1
877	IOG	2	3	1.0	0.0	0.7573255059225102	1
878	IOG	2	3	1.0	0.0	0.3422166498820255	1
879	IOG	2	3	1.0	0.0	0.07583458932377798	1
880	IOG	2	3	1.0	0.0	0.03866989560465933	1
881	IOG	2	3	1.0	0.0	0.9403908447985255	1
882	IOG	2	3	1.0	0.0	1.2944961127737946	1
883	IOG	2	3	1.0	0.0	0.2713339863930102	1
884	IOG	2	3	1.0	0.0	5.23017456739366	1
885	IOG	2	3	1.0	0.0	0.4203580715696398	1
886	IOG	2	3	1.0	0.0	0.1473828251445087	1
887	IOG	2	3	1.0	0.0	0.259497027218415	1
888	IOG	2	3	1.0	0.0	1.974170070526311	1
889	IOG	2	3	1.0	0.0	11.819168555418372	1
890	IOG	2	3	1.0	0.0	11.848322892092842	1
891	IOG	2	3	1.0	0.0	6.207131637768074	1
892	IOG	2	3	1.0	0.0	0.4816380887713612	1
893	IOG	2	3	1.0	0.0	4.2981428075894765	1
894	IOG	2	3	1.0	0.0	0.8861381004938852	1
895	IOG	2	3	1.0	0.0	28.204560292858773	1
896	IOG	2	3	1.0	0.0	1.381629854383775	1
897	IOG	2	3	1.0	0.0	0.26770505253139826	1
898	IOG	2	3	1.0	0.0	1.6299774862549283	1
899	IOG	2	3	1.0	0.0	0.4177116823436462	1
900	IOG	2	3	1.0	0.0	0.9005981869763291	1
901	IOG	2	3	1.0	0.0	0.4053009043273126	1
902	IOG	2	3	1.0	0.0	0.23279525307649618	1
903	IOG	2	3	1.0	0.0	0.04790907391292314	1
904	IOG	2	3	1.0	0.0	0.29207511728754026	1
905	IOG	2	3	1.0	0.0	5.728239777781031	1
906	IOG	2	3	1.0	0.0	1.4270320584908407	1
907	IOG	2	3	1.0	0.0	0.19930908824220933	1
908	IOG	2	3	1.0	0.0	0.03838548158519522	1
909	IOG	2	3	1.0	0.0	0.547495995846311	1
910	IOG	2	3	1.0	0.0	0.08569928952109787	1
911	IOG	2	3	1.0	0.0	0.37776852001865957	1
912	IOG	2	3	1.0	0.0	1.889562085196274	1
913	IOG	2	3	1.0	0.0	0.6396502244159608	1
914	IOG	2	3	1.0	0.0	1.5570820591745056	1
915	IOG	2	3	1.0	0.0	0.10166987850012635	1
916	IOG	2	3	1.0	0.0	2142.719607843878	1
917	IOG	2	3	1.0	0.0	2.430973436866727	1
918	IOG	2	3	1.0	0.0	4.4433277949193934	1
919	IOG	2	3	1.0	0.0	0.7819043715389367	1
920	IOG	2	3	1.0	0.0	0.2060173209877197	1
921	IOG	2	3	1.0	0.0	0.19327555476920003	1
922	IOG	2	3	1.0	0.0	0.6620214903589491	1
923	IOG	2	3	1.0	0.0	8.033159119962392	1
924	IOG	2	3	1.0	0.0	0.07332021750554032	1
925	IOG	2	3	1.0	0.0	82.25622890638272	1
926	IOG	2	3	1.0	0.0	2.272462481463354	1
927	IOG	2	3	1.0	0.0	0.10155704251179301	1
928	IOG	2	3	1.0	0.0	0.36965907161141764	1
929	IOG	2	3	1.0	0.0	504.1791972169771	1
930	IOG	2	3	1.0	0.0	47.16220018939383	1
931	IOG	2	3	1.0	0.0	28.628901798498298	1
932	IOG	2	3	1.0	0.0	0.4848995221514588	1
933	IOG	2	3	1.0	0.0	0.33327821040247135	1
934	IOG	2	3	1.0	0.0	0.023769176485011048	1
935	IOG	2	3	1.0	0.0	0.013960096436295399	1
936	IOG	2	3	1.0	0.0	5.967432717462241	1
937	IOG	2	3	1.0	0.0	0.2602779994196034	1
938	IOG	2	3	1.0	0.0	2.9324128486254626	1
939	IOG	2	3	1.0	0.0	1.1535114115448988	1
940	IOG	2	3	1.0	0.0	7.952935730884072	1
941	IOG	2	3	1.0	0.0	0.057771325575371124	1
942	IOG	2	3	1.0	0.0	5.062641205973766	1
943	IOG	2	3	1.0	0.0	0.29088748681276916	1
944	IOG	2	3	1.0	0.0	1.2114320946711845	1
945	IOG	2	3	1.0	0.0	0.7599786032620436	1
946	IOG	2	3	1.0	0.0	1.1533803502910625	1
947	IOG	2	3	1.0	0.0	1.851964035720206	1
948	IOG	2	3	1.0	0.0	0.1826211854711681	1
949	IOG	2	3	1.0	0.0	0.627269792408754	1
950	IOG	2	3	1.0	0.0	9.783716146157815	1
951	IOG	2	3	1.0	0.0	1.9629510319967642	1
952	IOG	2	3	1.0	0.0	0.044334817666085144	1
953	IOG	2	3	1.0	0.0	0.035153450311945715	1
954	IOG	2	3	1.0	0.0	0.409182613680233	1
955	IOG	2	3	1.0	0.0	0.3532747361553169	1
956	IOG	2	3	1.0	0.0	1.4329842394671044	1
957	IOG	2	3	1.0	0.0	1.9884060122610463	1
958	IOG	2	3	1.0	0.0	12.391365959181268	1
959	IOG	2	3	1.0	0.0	11.00284943099304	1
960	IOG	2	3	1.0	0.0	0.3949476604684705	1
961	IOG	2	3	1.0	0.0	5.812504306365677	1
962	IOG	2	3	1.0	0.0	15.99524653120372	1
963	IOG	2	3	1.0	0.0	2.1013824879471397	1
964	IOG	2	3	1.0	0.0	0.08847901618542085	1
965	IOG	2	3	1.0	0.0	1.7705679833421468	1
966	IOG	2	3	1.0	0.0	0.1039550843726642	1
967	IOG	2	3	1.0	0.0	0.7457935268041911	1
968	IOG	2	3	1.0	0.0	0.021823732040929984	1
969	IOG	2	3	1.0	0.0	1.330740149177154	1
970	IOG	2	3	1.0	0.0	8.331120238224754	1
971	IOG	2	3	1.0	0.0	19.045626489277225	1
972	IOG	2	3	1.0	0.0	5.19756563772089	1
973	IOG	2	3	1.0	0.0	2.2576486998329117	1
974	IOG	2	3	1.0	0.0	0.5625157306704535	1
975	IOG	2	3	1.0	0.0	1.1188433209047852	1
976	IOG	2	3	1.0	0.0	2.511795724263613	1
977	IOG	2	3	1.0	0.0	0.5515005362982007	1
978	IOG	2	3	1.0	0.0	3.283172677436228	1
979	IOG	2	3	1.0	0.0	10.557324522525656	1
980	IOG	2	3	1.0	0.0	0.6960530395740929	1
981	IOG	2	3	1.0	0.0	0.8215272039432764	1
982	IOG	2	3	1.0	0.0	1.3595857690396103	1
983	IOG	2	3	1.0	0.0	0.13213979547202798	1
984	IOG	2	3	1.0	0.0	19.01237844835817	1
985	IOG	2	3	1.0	0.0	0.12984284810034552	1
986	IOG	2	3	1.0	0.0	2.559093087550508	1
987	IOG	2	3	1.0	0.0	0.4610639698309841	1
988	IOG	2	3	1.0	0.0	11.084282348109483	1
989	IOG	2	3	1.0	0.0	7.938407698060908	1
990	IOG	2	3	1.0	0.0	1.0977873512369587	1
991	IOG	2	3	1.0	0.0	0.33183408906134704	1
992	IOG	2	3	1.0	0.0	11.249042737096929	1
993	IOG	2	3	1.0	0.0	0.8645707130831448	1
994	IOG	2	3	1.0	0.0	0.004231960278700857	1
995	IOG	2	3	1.0	0.0	0.6639364586314401	1
996	IOG	2	3	1.0	0.0	0.10583377308961608	1
997	IOG	2	3	1.0	0.0	0.47870087820677065	1
998	IOG	2	3	1.0	0.0	1.697380128221866	1
999	IOG	2	3	1.0	0.0	0.011603865295945814	1
1000	IOG	3	4	1.0	0.0	0.38606915032557315	1
1001	IOG	3	4	1.0	0.0	0.9026941014620351	1
1002	IOG	3	4	1.0	0.0	0.03460262320819865	1
1003	IOG	3	4	1.0	0.0	0.346837626026049	1
1004	IOG	3	4	1.0	0.0	0.17601784024200387	1
1005	IOG	3	4	1.0	0.0	3.2210202453034076	1
1006	IOG	3	4	1.0	0.0	0.5534260056888672	1
1007	IOG	3	4	1.0	0.0	0.13304433287692985	1
1008	IOG	3	4	1.0	0.0	1.035750170130022	1
1009	IOG	3	4	1.0	0.0	0.5627460329817318	1
1010	IOG	3	4	1.0	0.0	0.015437417332176124	1
1011	IOG	3	4	1.0	0.0	4.945019163780415	1
1012	IOG	3	4	1.0	0.0	0.1875307152204222	1
1013	IOG	3	4	1.0	0.0	16.525938415839388	1
1014	IOG	3	4	1.0	0.0	0.8526964362716387	1
1015	IOG	3	4	1.0	0.0	0.025847358697562235	1
1016	IOG	3	4	1.0	0.0	0.8952989625169292	1
1017	IOG	3	4	1.0	0.0	0.31039114366463194	1
1018	IOG	3	4	1.0	0.0	0.7686759344054223	1
1019	IOG	3	4	1.0	0.0	0.49148459579181775	1
1020	IOG	3	4	1.0	0.0	17.076227788722463	1
1021	IOG	3	4	1.0	0.0	0.47508127058347904	1
1022	IOG	3	4	1.0	0.0	3.9444542550329267	1
1023	IOG	3	4	1.0	0.0	1.2032801604595291	1
1024	IOG	3	4	1.0	0.0	1.3747636699198267	1
1025	IOG	3	4	1.0	0.0	0.288500796661999	1
1026	IOG	3	4	1.0	0.0	0.8751273526701442	1
1027	IOG	3	4	1.0	0.0	0.3888601574137258	1
1028	IOG	3	4	1.0	0.0	2.533291398499236	1
1029	IOG	3	4	1.0	0.0	0.6315179595605357	1
1030	IOG	3	4	1.0	0.0	0.09316062139776572	1
1031	IOG	3	4	1.0	0.0	0.017875630603629237	1
1032	IOG	3	4	1.0	0.0	0.3027732608990794	1
1033	IOG	3	4	1.0	0.0	0.8238664149524547	1
1034	IOG	3	4	1.0	0.0	2.003456809290613	1
1035	IOG	3	4	1.0	0.0	2.6300790161012397	1
1036	IOG	3	4	1.0	0.0	20.566070645586407	1
1037	IOG	3	4	1.0	0.0	3.4722889470506555	1
1038	IOG	3	4	1.0	0.0	0.6825505565164551	1
1039	IOG	3	4	1.0	0.0	0.9567114065028098	1
1040	IOG	3	4	1.0	0.0	0.5116301711731296	1
1041	IOG	3	4	1.0	0.0	0.563309190809325	1
1042	IOG	3	4	1.0	0.0	1.1024159716849566	1
1043	IOG	3	4	1.0	0.0	0.3596705479428637	1
1044	IOG	3	4	1.0	0.0	0.6153402053364263	1
1045	IOG	3	4	1.0	0.0	0.5068238366199781	1
1046	IOG	3	4	1.0	0.0	0.1800517071712123	1
1047	IOG	3	4	1.0	0.0	0.13210695990124943	1
1048	IOG	3	4	1.0	0.0	11.870169248317714	1
1049	IOG	3	4	1.0	0.0	1.103838440779834	1
1050	IOG	3	4	1.0	0.0	12.803266489162798	1
1051	IOG	3	4	1.0	0.0	0.20833881084640768	1
1052	IOG	3	4	1.0	0.0	1.118377490024046	1
1053	IOG	3	4	1.0	0.0	0.04749314341448069	1
1054	IOG	3	4	1.0	0.0	1.9445749840802296	1
1055	IOG	3	4	1.0	0.0	1.5715624061070312	1
1056	IOG	3	4	1.0	0.0	1.869925161469433	1
1057	IOG	3	4	1.0	0.0	0.10596756202097961	1
1058	IOG	3	4	1.0	0.0	0.6250230010958748	1
1059	IOG	3	4	1.0	0.0	0.02449049969571379	1
1060	IOG	3	4	1.0	0.0	0.2214801256220465	1
1061	IOG	3	4	1.0	0.0	30.35639866566631	1
1062	IOG	3	4	1.0	0.0	0.3182113871935482	1
1063	IOG	3	4	1.0	0.0	0.3222997430451427	1
1064	IOG	3	4	1.0	0.0	1.35385255400928	1
1065	IOG	3	4	1.0	0.0	0.1834160458314758	1
1066	IOG	3	4	1.0	0.0	0.7981417692218075	1
1067	IOG	3	4	1.0	0.0	11.755093871785803	1
1068	IOG	3	4	1.0	0.0	13.50317115896299	1
1069	IOG	3	4	1.0	0.0	0.08857685686976757	1
1070	IOG	3	4	1.0	0.0	0.07358107895635949	1
1071	IOG	3	4	1.0	0.0	0.8423083335750066	1
1072	IOG	3	4	1.0	0.0	0.9053432104763646	1
1073	IOG	3	4	1.0	0.0	0.07611645221517341	1
1074	IOG	3	4	1.0	0.0	0.02242186902005149	1
1075	IOG	3	4	1.0	0.0	0.9143286198908508	1
1076	IOG	3	4	1.0	0.0	16.30956067747659	1
1077	IOG	3	4	1.0	0.0	0.7447018293914553	1
1078	IOG	3	4	1.0	0.0	0.09141689316912888	1
1079	IOG	3	4	1.0	0.0	0.29519216859700304	1
1080	IOG	3	4	1.0	0.0	0.02389583927262803	1
1081	IOG	3	4	1.0	0.0	0.5135142665694234	1
1082	IOG	3	4	1.0	0.0	0.1698377046033363	1
1083	IOG	3	4	1.0	0.0	0.03518316559393561	1
1084	IOG	3	4	1.0	0.0	0.5911347293089356	1
1085	IOG	3	4	1.0	0.0	0.9045375616758669	1
1086	IOG	3	4	1.0	0.0	2.0429091649889464	1
1087	IOG	3	4	1.0	0.0	13.775783469207337	1
1088	IOG	3	4	1.0	0.0	16.483237555609918	1
1089	IOG	3	4	1.0	0.0	7.08731837895742	1
1090	IOG	3	4	1.0	0.0	9.041086063048112	1
1091	IOG	3	4	1.0	0.0	1.9107523301127598	1
1092	IOG	3	4	1.0	0.0	0.19184204969936974	1
1093	IOG	3	4	1.0	0.0	1.0297667986820638	1
1094	IOG	3	4	1.0	0.0	13.23722393316106	1
1095	IOG	3	4	1.0	0.0	1.6244921446344605	1
1096	IOG	3	4	1.0	0.0	5.0014064173504895	1
1097	IOG	3	4	1.0	0.0	0.2919909161510482	1
1098	IOG	3	4	1.0	0.0	0.40711568530926745	1
1099	IOG	3	4	1.0	0.0	0.25259878707589817	1
1100	IOG	3	4	1.0	0.0	1.1404472660999097	1
1101	IOG	3	4	1.0	0.0	12.707808236098277	1
1102	IOG	3	4	1.0	0.0	11.839854238310833	1
1103	IOG	3	4	1.0	0.0	30.457740102853386	1
1104	IOG	3	4	1.0	0.0	1.9827560442090688	1
1105	IOG	3	4	1.0	0.0	0.02129233982059392	1
1106	IOG	3	4	1.0	0.0	0.4126763206226653	1
1107	IOG	3	4	1.0	0.0	1.0743669594253276	1
1108	IOG	3	4	1.0	0.0	0.04337176622698496	1
1109	IOG	3	4	1.0	0.0	0.019157086100943552	1
1110	IOG	3	4	1.0	0.0	0.6673944991367775	1
1111	IOG	3	4	1.0	0.0	0.30410527839330526	1
1112	IOG	3	4	1.0	0.0	0.26077905888983766	1
1113	IOG	3	4	1.0	0.0	0.02390441028710829	1
1114	IOG	3	4	1.0	0.0	0.08930944531369045	1
1115	IOG	3	4	1.0	0.0	0.1090509787395745	1
1116	IOG	3	4	1.0	0.0	15.972817781173273	1
1117	IOG	3	4	1.0	0.0	0.5618330206756345	1
1118	IOG	3	4	1.0	0.0	0.19774382991068234	1
1119	IOG	3	4	1.0	0.0	13.755250313874875	1
1120	IOG	3	4	1.0	0.0	20.51626240341273	1
1121	IOG	3	4	1.0	0.0	0.876291776624068	1
1122	IOG	3	4	1.0	0.0	2.131966679641188	1
1123	IOG	3	4	1.0	0.0	0.16874570437787872	1
1124	IOG	3	4	1.0	0.0	0.2987438137690725	1
1125	IOG	3	4	1.0	0.0	0.4993693228641785	1
1126	IOG	3	4	1.0	0.0	93.71528601130225	1
1127	IOG	3	4	1.0	0.0	0.8629267037058443	1
1128	IOG	3	4	1.0	0.0	1.5729987502952443	1
1129	IOG	3	4	1.0	0.0	0.5814124838706541	1
1130	IOG	3	4	1.0	0.0	0.08724648807728412	1
1131	IOG	3	4	1.0	0.0	0.22476529605285964	1
1132	IOG	3	4	1.0	0.0	0.8901493363699131	1
1133	IOG	3	4	1.0	0.0	1.1671003077616522	1
1134	IOG	3	4	1.0	0.0	1.6047922833107746	1
1135	IOG	3	4	1.0	0.0	0.1786566813787308	1
1136	IOG	3	4	1.0	0.0	0.11828618414229713	1
1137	IOG	3	4	1.0	0.0	13.466216020877116	1
1138	IOG	3	4	1.0	0.0	0.27203521651327955	1
1139	IOG	3	4	1.0	0.0	0.14965492756028465	1
1140	IOG	3	4	1.0	0.0	0.4740656843171037	1
1141	IOG	3	4	1.0	0.0	24.723006416358242	1
1142	IOG	3	4	1.0	0.0	0.8454029902681695	1
1143	IOG	3	4	1.0	0.0	0.16913582843156794	1
1144	IOG	3	4	1.0	0.0	0.2180466227099465	1
1145	IOG	3	4	1.0	0.0	0.45441783175865214	1
1146	IOG	3	4	1.0	0.0	0.5916117097539246	1
1147	IOG	3	4	1.0	0.0	0.014188229948903385	1
1148	IOG	3	4	1.0	0.0	0.16518683577727855	1
1149	IOG	3	4	1.0	0.0	1.1776164025146518	1
1150	IOG	3	4	1.0	0.0	0.27781821088356917	1
1151	IOG	3	4	1.0	0.0	3.5349607783802934	1
1152	IOG	3	4	1.0	0.0	0.6189984315866744	1
1153	IOG	3	4	1.0	0.0	11.47991670985944	1
1154	IOG	3	4	1.0	0.0	1.5251002977156864	1
1155	IOG	3	4	1.0	0.0	1.1763470921907344	1
1156	IOG	3	4	1.0	0.0	0.1167795163173521	1
1157	IOG	3	4	1.0	0.0	1.0487604104115764	1
1158	IOG	3	4	1.0	0.0	18.366281608722765	1
1159	IOG	3	4	1.0	0.0	0.24608505160442748	1
1160	IOG	3	4	1.0	0.0	5.745012604181671	1
1161	IOG	3	4	1.0	0.0	0.24325218690255557	1
1162	IOG	3	4	1.0	0.0	0.5775123839155325	1
1163	IOG	3	4	1.0	0.0	0.13851525699892625	1
1164	IOG	3	4	1.0	0.0	0.15907283166212158	1
1165	IOG	3	4	1.0	0.0	0.9280194091941872	1
1166	IOG	3	4	1.0	0.0	0.16358956641868344	1
1167	IOG	3	4	1.0	0.0	0.044157998326182765	1
1168	IOG	3	4	1.0	0.0	0.2710153069112544	1
1169	IOG	3	4	1.0	0.0	0.09919805707721266	1
1170	IOG	3	4	1.0	0.0	0.8392619835381766	1
1171	IOG	3	4	1.0	0.0	0.20957049203249795	1
1172	IOG	3	4	1.0	0.0	0.23866153032530407	1
1173	IOG	3	4	1.0	0.0	0.7467607099580393	1
1174	IOG	3	4	1.0	0.0	1.327038680110089	1
1175	IOG	3	4	1.0	0.0	1.3662731275113043	1
1176	IOG	3	4	1.0	0.0	0.7713168912282774	1
1177	IOG	3	4	1.0	0.0	0.7019075731616048	1
1178	IOG	3	4	1.0	0.0	0.5933237752241327	1
1179	IOG	3	4	1.0	0.0	1.186005201953424	1
1180	IOG	3	4	1.0	0.0	0.03053353239266538	1
1181	IOG	3	4	1.0	0.0	0.4897372707678484	1
1182	IOG	3	4	1.0	0.0	0.8966028628187288	1
1183	IOG	3	4	1.0	0.0	0.5262884716551557	1
1184	IOG	3	4	1.0	0.0	0.2645712550467445	1
1185	IOG	3	4	1.0	0.0	0.109896476092896	1
1186	IOG	3	4	1.0	0.0	0.06775962067523503	1
1187	IOG	3	4	1.0	0.0	1.0666014668973083	1
1188	IOG	3	4	1.0	0.0	0.5811774171169449	1
1189	IOG	3	4	1.0	0.0	0.6706775016512044	1
1190	IOG	3	4	1.0	0.0	4.236425566223815	1
1191	IOG	3	4	1.0	0.0	0.5354925318974958	1
1192	IOG	3	4	1.0	0.0	0.0753300840285607	1
1193	IOG	3	4	1.0	0.0	0.025345805898100333	1
1194	IOG	3	4	1.0	0.0	0.11946250832120497	1
1195	IOG	3	4	1.0	0.0	0.8806442134314469	1
1196	IOG	3	4	1.0	0.0	1.5394640533254766	1
1197	IOG	3	4	1.0	0.0	0.7184839619685535	1
1198	IOG	3	4	1.0	0.0	0.208170855692897	1
1199	IOG	3	4	1.0	0.0	0.2656306840864298	1
1200	IOG	3	4	1.0	0.0	0.1924074495722766	1
1201	IOG	3	4	1.0	0.0	0.08351209369806771	1
1202	IOG	3	4	1.0	0.0	0.22381470932948394	1
1203	IOG	3	4	1.0	0.0	0.8029828404024351	1
1204	IOG	3	4	1.0	0.0	0.22847479311868688	1
1205	IOG	3	4	1.0	0.0	0.23717856924588787	1
1206	IOG	3	4	1.0	0.0	2.0759279382874833	1
1207	IOG	3	4	1.0	0.0	7.918899303940103	1
1208	IOG	3	4	1.0	0.0	0.3396204757157295	1
1209	IOG	3	4	1.0	0.0	0.6744654088260801	1
1210	IOG	3	4	1.0	0.0	0.5408827616782408	1
1211	IOG	3	4	1.0	0.0	2.62506866650599	1
1212	IOG	3	4	1.0	0.0	0.5005616582011995	1
1213	IOG	3	4	1.0	0.0	0.49758390809098174	1
1214	IOG	3	4	1.0	0.0	0.5426580160849129	1
1215	IOG	3	4	1.0	0.0	0.2769586191080508	1
1216	IOG	3	4	1.0	0.0	1.7773476852964927	1
1217	IOG	3	4	1.0	0.0	0.07702823489802586	1
1218	IOG	3	4	1.0	0.0	0.7574177861720246	1
1219	IOG	3	4	1.0	0.0	0.2047549424474465	1
1220	IOG	3	4	1.0	0.0	1.0091520494732222	1
1221	IOG	3	4	1.0	0.0	834.7751195958168	1
1222	IOG	3	4	1.0	0.0	0.4116750474728631	1
1223	IOG	3	4	1.0	0.0	0.16261048381227583	1
1224	IOG	3	4	1.0	0.0	6.59645990615569	1
1225	IOG	3	4	1.0	0.0	0.7143121719850827	1
1226	IOG	3	4	1.0	0.0	0.12270262678927035	1
1227	IOG	3	4	1.0	0.0	3.149331802510475e+30	1
1228	IOG	3	4	1.0	0.0	2.2929656346198684	1
1229	IOG	3	4	1.0	0.0	0.06423933420984698	1
1230	IOG	3	4	1.0	0.0	0.2656565303672342	1
1231	IOG	3	4	1.0	0.0	0.7713073217997753	1
1232	IOG	3	4	1.0	0.0	2.0633153464094542	1
1233	IOG	3	4	1.0	0.0	0.24753285458145752	1
1234	IOG	3	4	1.0	0.0	1.5495415896942877	1
1235	IOG	3	4	1.0	0.0	0.08607083640170789	1
1236	IOG	3	4	1.0	0.0	0.21376707768993883	1
1237	IOG	3	4	1.0	0.0	0.7979527328022542	1
1238	IOG	3	4	1.0	0.0	12.878978621556685	1
1239	IOG	3	4	1.0	0.0	1.2636850068042293	1
1240	IOG	3	4	1.0	0.0	0.5526005849289558	1
1241	IOG	3	4	1.0	0.0	0.25643974390767393	1
1242	IOG	3	4	1.0	0.0	0.0510870056682894	1
1243	IOG	3	4	1.0	0.0	0.7072264617408462	1
1244	IOG	3	4	1.0	0.0	6.395164252485176	1
1245	IOG	3	4	1.0	0.0	0.1105311923404944	1
1246	IOG	3	4	1.0	0.0	0.5203690667290574	1
1247	IOG	3	4	1.0	0.0	6.293836307455375	1
1248	IOG	3	4	1.0	0.0	1.3696048438025386	1
1249	IOG	3	4	1.0	0.0	0.26412377849891583	1
1250	IOG	3	4	1.0	0.0	0.1957553208746567	1
1251	IOG	3	4	1.0	0.0	0.9716891995335859	1
1252	IOG	3	4	1.0	0.0	0.5934400290612001	1
1253	IOG	3	4	1.0	0.0	0.6154033730354681	1
1254	IOG	3	4	1.0	0.0	0.23009621623872545	1
1255	IOG	3	4	1.0	0.0	0.1338644719582969	1
1256	IOG	3	4	1.0	0.0	11.872441222112329	1
1257	IOG	3	4	1.0	0.0	14.895856095561584	1
1258	IOG	3	4	1.0	0.0	2.1915758977045563	1
1259	IOG	3	4	1.0	0.0	0.20062246876094028	1
1260	IOG	3	4	1.0	0.0	4.569309265902412	1
1261	IOG	3	4	1.0	0.0	0.2939588556174852	1
1262	IOG	3	4	1.0	0.0	0.17237286394648849	1
1263	IOG	3	4	1.0	0.0	16.55440434184043	1
1264	IOG	3	4	1.0	0.0	0.9988048119191503	1
1265	IOG	3	4	1.0	0.0	0.14989060363277518	1
1266	IOG	3	4	1.0	0.0	0.20295537868190322	1
1267	IOG	3	4	1.0	0.0	0.32008535870741667	1
1268	IOG	3	4	1.0	0.0	3.896572927724098	1
1269	IOG	3	4	1.0	0.0	0.7912899911030477	1
1270	IOG	3	4	1.0	0.0	0.13682870334145367	1
1271	IOG	3	4	1.0	0.0	0.5754888976271764	1
1272	IOG	3	4	1.0	0.0	1.5664926787621942	1
1273	IOG	3	4	1.0	0.0	4.226557321268487	1
1274	IOG	3	4	1.0	0.0	0.5629973552752129	1
1275	IOG	3	4	1.0	0.0	0.2590714577278653	1
1276	IOG	3	4	1.0	0.0	0.449446217844212	1
1277	IOG	3	4	1.0	0.0	1.1069815127960259	1
1278	IOG	3	4	1.0	0.0	0.9191885719067202	1
1279	IOG	3	4	1.0	0.0	0.6063874356368919	1
1280	IOG	3	4	1.0	0.0	6.935224805582239	1
1281	IOG	3	4	1.0	0.0	0.052646303201778655	1
1282	IOG	3	4	1.0	0.0	25.595933132114805	1
1283	IOG	3	4	1.0	0.0	4.201836929639559	1
1284	IOG	3	4	1.0	0.0	0.1575542024299111	1
1285	IOG	3	4	1.0	0.0	3.619886301151253	1
1286	IOG	3	4	1.0	0.0	0.6488646480340232	1
1287	IOG	3	4	1.0	0.0	0.4164733786664052	1
1288	IOG	3	4	1.0	0.0	2.0641804176840886	1
1289	IOG	3	4	1.0	0.0	0.11813327422872767	1
1290	IOG	3	4	1.0	0.0	7.022396847711801	1
1291	IOG	3	4	1.0	0.0	0.20548508643673094	1
1292	IOG	3	4	1.0	0.0	1.5987507786907378	1
1293	IOG	3	4	1.0	0.0	0.33417010238181105	1
1294	IOG	3	4	1.0	0.0	7.486418355001889	1
1295	IOG	3	4	1.0	0.0	0.9498827012048507	1
1296	IOG	3	4	1.0	0.0	0.39760000726772504	1
1297	IOG	3	4	1.0	0.0	0.31829946960110683	1
1298	IOG	3	4	1.0	0.0	82.73043057193053	1
1299	IOG	3	4	1.0	0.0	24.752637971744477	1
1300	IOG	3	4	1.0	0.0	0.15361497513746294	1
1301	IOG	3	4	1.0	0.0	0.9715924797115916	1
1302	IOG	3	4	1.0	0.0	0.7210404393198756	1
1303	IOG	3	4	1.0	0.0	0.4213858617758555	1
1304	IOG	3	4	1.0	0.0	0.15601559825547506	1
1305	IOG	3	4	1.0	0.0	0.08028538403961676	1
1306	IOG	3	4	1.0	0.0	0.5314035955475302	1
1307	IOG	3	4	1.0	0.0	0.42760949934575754	1
1308	IOG	3	4	1.0	0.0	0.2858215171114242	1
1309	IOG	3	4	1.0	0.0	0.7006327365392607	1
1310	IOG	3	4	1.0	0.0	0.07680623388808071	1
1311	IOG	3	4	1.0	0.0	0.092305845927166	1
1312	IOG	3	4	1.0	0.0	0.043401672613364854	1
1313	IOG	3	4	1.0	0.0	0.7694150876951448	1
1314	IOG	3	4	1.0	0.0	0.09183622292192473	1
1315	IOG	3	4	1.0	0.0	0.5197305543755559	1
1316	IOG	3	4	1.0	0.0	0.36894008500753916	1
1317	IOG	3	4	1.0	0.0	0.28550838127194045	1
1318	IOG	3	4	1.0	0.0	0.4480999110586386	1
1319	IOG	3	4	1.0	0.0	0.08975467170773595	1
1320	IOG	3	4	1.0	0.0	0.36246379608131835	1
1321	IOG	3	4	1.0	0.0	1.0915403810015885	1
1322	IOG	3	4	1.0	0.0	0.17561607871498616	1
1323	IOG	3	4	1.0	0.0	28.286455936746005	1
1324	IOG	3	4	1.0	0.0	9.708706256634342	1
1325	IOG	3	4	1.0	0.0	0.11372691065705752	1
1326	IOG	3	4	1.0	0.0	0.42496428816479637	1
1327	IOG	3	4	1.0	0.0	8.211264398398686	1
1328	IOG	3	4	1.0	0.0	0.07253695107620445	1
1329	IOG	3	4	1.0	0.0	0.18027027976796406	1
1330	IOG	3	4	1.0	0.0	3309.1001522359866	1
1331	IOG	3	4	1.0	0.0	0.452448398847381	1
1332	IOG	3	4	1.0	0.0	0.7497852384970144	1
1333	IOG	3	4	1.0	0.0	44.89580314196578	1
1334	IOG	3	4	1.0	0.0	0.37698833133491017	1
1335	IOG	3	4	1.0	0.0	2.0550424091259716	1
1336	IOG	3	4	1.0	0.0	0.5564414568517843	1
1337	IOG	3	4	1.0	0.0	0.10751696622851489	1
1338	IOG	3	4	1.0	0.0	0.9850784632779801	1
1339	IOG	3	4	1.0	0.0	19.34658064955682	1
1340	IOG	3	4	1.0	0.0	0.2014846020485706	1
1341	IOG	3	4	1.0	0.0	6.8457280175200514	1
1342	IOG	3	4	1.0	0.0	0.11432666410023012	1
1343	IOG	3	4	1.0	0.0	1.4491585274851884	1
1344	IOG	3	4	1.0	0.0	0.05007431094420167	1
1345	IOG	3	4	1.0	0.0	0.4144701086908877	1
1346	IOG	3	4	1.0	0.0	0.24081609518199323	1
1347	IOG	3	4	1.0	0.0	0.7954319368902414	1
1348	IOG	3	4	1.0	0.0	1957557.183167058	1
1349	IOG	3	4	1.0	0.0	0.7678027042231887	1
1350	IOG	3	4	1.0	0.0	0.8262029091381357	1
1351	IOG	3	4	1.0	0.0	9.445744064652057	1
1352	IOG	3	4	1.0	0.0	3.150104256822967	1
1353	IOG	3	4	1.0	0.0	17.918766553254994	1
1354	IOG	3	4	1.0	0.0	3.26742298273744	1
1355	IOG	3	4	1.0	0.0	0.4865477635542764	1
1356	IOG	3	4	1.0	0.0	0.3107668604958466	1
1357	IOG	3	4	1.0	0.0	0.06404020113329059	1
1358	IOG	3	4	1.0	0.0	288.55872767163686	1
1359	IOG	3	4	1.0	0.0	0.7810737941078473	1
1360	IOG	3	4	1.0	0.0	0.2952472400426043	1
1361	IOG	3	4	1.0	0.0	0.43771832035333835	1
1362	IOG	3	4	1.0	0.0	0.7025742742494192	1
1363	IOG	3	4	1.0	0.0	1.2831515977715149	1
1364	IOG	3	4	1.0	0.0	17.56804091977053	1
1365	IOG	3	4	1.0	0.0	0.3104699818788427	1
1366	IOG	3	4	1.0	0.0	5.199536001341771	1
1367	IOG	3	4	1.0	0.0	0.08230731048327528	1
1368	IOG	3	4	1.0	0.0	0.5267222428611859	1
1369	IOG	3	4	1.0	0.0	0.40985408122025857	1
1370	IOG	3	4	1.0	0.0	0.13088557493621547	1
1371	IOG	3	4	1.0	0.0	0.08099759638667992	1
1372	IOG	3	4	1.0	0.0	0.7247886890322423	1
1373	IOG	3	4	1.0	0.0	67.70326206090792	1
1374	IOG	3	4	1.0	0.0	0.45451549844232364	1
1375	IOG	3	4	1.0	0.0	0.14411717590680323	1
1376	IOG	3	4	1.0	0.0	0.35116007049288883	1
1377	IOG	3	4	1.0	0.0	0.30076769922830227	1
1378	IOG	3	4	1.0	0.0	0.6005876095285055	1
1379	IOG	3	4	1.0	0.0	0.03878629081459026	1
1380	IOG	3	4	1.0	0.0	0.061735997292787066	1
1381	IOG	3	4	1.0	0.0	1.3619181429657428	1
1382	IOG	3	4	1.0	0.0	2.5619386048286437	1
1383	IOG	3	4	1.0	0.0	0.09479906169704046	1
1384	IOG	3	4	1.0	0.0	0.5482615412896119	1
1385	IOG	3	4	1.0	0.0	0.9740026674314367	1
1386	IOG	3	4	1.0	0.0	0.18187383109016084	1
1387	IOG	3	4	1.0	0.0	0.18772534442763877	1
1388	IOG	3	4	1.0	0.0	1.905981789303822	1
1389	IOG	3	4	1.0	0.0	5.145855514497672	1
1390	IOG	3	4	1.0	0.0	0.319549921854945	1
1391	IOG	3	4	1.0	0.0	1.6434682805945016	1
1392	IOG	3	4	1.0	0.0	0.30514952573168885	1
1393	IOG	3	4	1.0	0.0	22.14808164691145	1
1394	IOG	3	4	1.0	0.0	8.830639016601191	1
1395	IOG	3	4	1.0	0.0	1.6109272174514913	1
1396	IOG	3	4	1.0	0.0	0.6695770751768579	1
1397	IOG	3	4	1.0	0.0	0.31814647161537846	1
1398	IOG	3	4	1.0	0.0	4.291128801743303	1
1399	IOG	3	4	1.0	0.0	0.5407597443916631	1
1400	IOG	3	4	1.0	0.0	0.0028208696023386028	1
1401	IOG	3	4	1.0	0.0	0.22475532424340722	1
1402	IOG	3	4	1.0	0.0	0.3365965207832856	1
1403	IOG	3	4	1.0	0.0	0.04463918844852904	1
1404	IOG	3	4	1.0	0.0	0.2565627817247582	1
1405	IOG	3	4	1.0	0.0	1.8513365054725237	1
1406	IOG	3	4	1.0	0.0	0.8748629267077589	1
1407	IOG	3	4	1.0	0.0	0.21456164987836873	1
1408	IOG	3	4	1.0	0.0	0.0440452283917924	1
1409	IOG	3	4	1.0	0.0	0.9257742162508413	1
1410	IOG	3	4	1.0	0.0	0.047453355622398205	1
1411	IOG	3	4	1.0	0.0	0.6581681232835042	1
1412	IOG	3	4	1.0	0.0	1.0541674387157025	1
1413	IOG	3	4	1.0	0.0	0.11725273479656952	1
1414	IOG	3	4	1.0	0.0	0.8917427884292861	1
1415	IOG	3	4	1.0	0.0	0.1447745479310015	1
1416	IOG	3	4	1.0	0.0	38.08141869234781	1
1417	IOG	3	4	1.0	0.0	1.0977394703681491	1
1418	IOG	3	4	1.0	0.0	2.516153253753135	1
1419	IOG	3	4	1.0	0.0	0.7263639659221904	1
1420	IOG	3	4	1.0	0.0	0.1263676820307821	1
1421	IOG	3	4	1.0	0.0	0.3373810098420966	1
1422	IOG	3	4	1.0	0.0	1.1287911704000504	1
1423	IOG	3	4	1.0	0.0	0.7007441068029211	1
1424	IOG	3	4	1.0	0.0	0.045411085272800356	1
1425	IOG	3	4	1.0	0.0	1.0410658825651675	1
1426	IOG	3	4	1.0	0.0	1.798607020013133	1
1427	IOG	3	4	1.0	0.0	0.1039293964645107	1
1428	IOG	3	4	1.0	0.0	0.25752367281483834	1
1429	IOG	3	4	1.0	0.0	0.45059130172077116	1
1430	IOG	3	4	1.0	0.0	20.513580367333823	1
1431	IOG	3	4	1.0	0.0	2.444877140016417	1
1432	IOG	3	4	1.0	0.0	0.10272078040302386	1
1433	IOG	3	4	1.0	0.0	0.1619416522742967	1
1434	IOG	3	4	1.0	0.0	0.09534885226261372	1
1435	IOG	3	4	1.0	0.0	0.03084053716655682	1
1436	IOG	3	4	1.0	0.0	0.4864058434529999	1
1437	IOG	3	4	1.0	0.0	0.261351672044729	1
1438	IOG	3	4	1.0	0.0	0.752588278879874	1
1439	IOG	3	4	1.0	0.0	1.0361729490682579	1
1440	IOG	3	4	1.0	0.0	0.884801637938959	1
1441	IOG	3	4	1.0	0.0	0.10594211445228299	1
1442	IOG	3	4	1.0	0.0	3857.1010143160042	1
1443	IOG	3	4	1.0	0.0	0.01340019969647648	1
1444	IOG	3	4	1.0	0.0	18.165288134871176	1
1445	IOG	3	4	1.0	0.0	1.185857819086552	1
1446	IOG	3	4	1.0	0.0	0.9288329825883068	1
1447	IOG	3	4	1.0	0.0	1.656141603431815	1
1448	IOG	3	4	1.0	0.0	0.10116524443296684	1
1449	IOG	3	4	1.0	0.0	0.9525376518884918	1
1450	IOG	3	4	1.0	0.0	13.49006248499274	1
1451	IOG	3	4	1.0	0.0	0.6548703044002071	1
1452	IOG	3	4	1.0	0.0	0.13017844548407032	1
1453	IOG	3	4	1.0	0.0	0.07507284900650717	1
1454	IOG	3	4	1.0	0.0	0.40252056271764425	1
1455	IOG	3	4	1.0	0.0	0.041687680400304676	1
1456	IOG	3	4	1.0	0.0	0.8666475448624142	1
1457	IOG	3	4	1.0	0.0	2.5018886073822117	1
1458	IOG	3	4	1.0	0.0	0.2250162508768055	1
1459	IOG	3	4	1.0	0.0	0.7234444096281947	1
1460	IOG	3	4	1.0	0.0	0.4472915700346559	1
1461	IOG	3	4	1.0	0.0	3.754851353554454	1
1462	IOG	3	4	1.0	0.0	26.464989094640615	1
1463	IOG	3	4	1.0	0.0	0.9894881251473122	1
1464	IOG	3	4	1.0	0.0	0.04779599840163567	1
1465	IOG	3	4	1.0	0.0	39.69360154813658	1
1466	IOG	3	4	1.0	0.0	0.021147361418236674	1
1467	IOG	3	4	1.0	0.0	0.5360607416810697	1
1468	IOG	3	4	1.0	0.0	0.01971799326533831	1
1469	IOG	3	4	1.0	0.0	208.4066707675786	1
1470	IOG	3	4	1.0	0.0	0.7700832580324662	1
1471	IOG	3	4	1.0	0.0	16.23378329241565	1
1472	IOG	3	4	1.0	0.0	0.18854049402493187	1
1473	IOG	3	4	1.0	0.0	0.4148826398875727	1
1474	IOG	3	4	1.0	0.0	2.878482559306052	1
1475	IOG	3	4	1.0	0.0	1.1139750524246557	1
1476	IOG	3	4	1.0	0.0	16.386273974126183	1
1477	IOG	3	4	1.0	0.0	0.5161213087126387	1
1478	IOG	3	4	1.0	0.0	0.6532075453818885	1
1479	IOG	3	4	1.0	0.0	8.063945194758218e+30	1
1480	IOG	3	4	1.0	0.0	0.07856238620000808	1
1481	IOG	3	4	1.0	0.0	0.4732652579815757	1
1482	IOG	3	4	1.0	0.0	15.582074329910053	1
1483	IOG	3	4	1.0	0.0	0.30252587469421	1
1484	IOG	3	4	1.0	0.0	8.048870956273634	1
1485	IOG	3	4	1.0	0.0	0.3334419074649672	1
1486	IOG	3	4	1.0	0.0	0.6647965299526106	1
1487	IOG	3	4	1.0	0.0	0.44373970100040966	1
1488	IOG	3	4	1.0	0.0	1.2415261721506319	1
1489	IOG	3	4	1.0	0.0	16.362107683231464	1
1490	IOG	3	4	1.0	0.0	0.05502990280927559	1
1491	IOG	3	4	1.0	0.0	0.23002878430482265	1
1492	IOG	3	4	1.0	0.0	10.189406287598612	1
1493	IOG	3	4	1.0	0.0	0.6841560091290537	1
1494	IOG	3	4	1.0	0.0	0.008245275678354187	1
1495	IOG	3	4	1.0	0.0	1.3870518208278235	1
1496	IOG	3	4	1.0	0.0	0.1107339226049547	1
1497	IOG	3	4	1.0	0.0	0.08689927956327531	1
1498	IOG	3	4	1.0	0.0	1.0965972531032566	1
1499	IOG	3	4	1.0	0.0	0.01848380975066516	1
1500	IOG	4	5	1.0	0.0	0.5808275656631391	1
1501	IOG	4	5	1.0	0.0	0.4475477326195725	1
1502	IOG	4	5	1.0	0.0	0.08322835599822473	1
1503	IOG	4	5	1.0	0.0	0.5475400653727013	1
1504	IOG	4	5	1.0	0.0	0.33247423565216944	1
1505	IOG	4	5	1.0	0.0	1.4570565388005814	1
1506	IOG	4	5	1.0	0.0	0.3804497026384598	1
1507	IOG	4	5	1.0	0.0	0.2435579997701758	1
1508	IOG	4	5	1.0	0.0	0.8852209090948355	1
1509	IOG	4	5	1.0	0.0	1.117935777010841	1
1510	IOG	4	5	1.0	0.0	0.04006858582860607	1
1511	IOG	4	5	1.0	0.0	16.50102631962568	1
1512	IOG	4	5	1.0	0.0	0.2570599514337869	1
1513	IOG	4	5	1.0	0.0	45.04094543064836	1
1514	IOG	4	5	1.0	0.0	0.03878699202279465	1
1515	IOG	4	5	1.0	0.0	0.03217303152316069	1
1516	IOG	4	5	1.0	0.0	0.6128208114341089	1
1517	IOG	4	5	1.0	0.0	0.014714220588751312	1
1518	IOG	4	5	1.0	0.0	0.5732294099275133	1
1519	IOG	4	5	1.0	0.0	0.3337831057959917	1
1520	IOG	4	5	1.0	0.0	1.504100075097229	1
1521	IOG	4	5	1.0	0.0	0.400293438139294	1
1522	IOG	4	5	1.0	0.0	3.931581031820496	1
1523	IOG	4	5	1.0	0.0	1.7251725631758603	1
1524	IOG	4	5	1.0	0.0	0.20578146453520982	1
1525	IOG	4	5	1.0	0.0	0.36241873273834696	1
1526	IOG	4	5	1.0	0.0	0.8867895454187654	1
1527	IOG	4	5	1.0	0.0	0.12515878608517	1
1528	IOG	4	5	1.0	0.0	0.6429116809253514	1
1529	IOG	4	5	1.0	0.0	0.5486812969194745	1
1530	IOG	4	5	1.0	0.0	0.0961604216979336	1
1531	IOG	4	5	1.0	0.0	0.009363949586603774	1
1532	IOG	4	5	1.0	0.0	0.30238400737883264	1
1533	IOG	4	5	1.0	0.0	0.578991006278984	1
1534	IOG	4	5	1.0	0.0	0.3810408482630408	1
1535	IOG	4	5	1.0	0.0	1.9242123430988718	1
1536	IOG	4	5	1.0	0.0	0.4489444001308285	1
1537	IOG	4	5	1.0	0.0	0.3228224325421744	1
1538	IOG	4	5	1.0	0.0	0.7295243612759774	1
1539	IOG	4	5	1.0	0.0	0.18011326823601365	1
1540	IOG	4	5	1.0	0.0	8.550298488722632	1
1541	IOG	4	5	1.0	0.0	0.29814865955958597	1
1542	IOG	4	5	1.0	0.0	1.6394855085053155	1
1543	IOG	4	5	1.0	0.0	0.023907565659652567	1
1544	IOG	4	5	1.0	0.0	0.7122456347120861	1
1545	IOG	4	5	1.0	0.0	0.5413258032986118	1
1546	IOG	4	5	1.0	0.0	0.19213912056825322	1
1547	IOG	4	5	1.0	0.0	0.025900634973113314	1
1548	IOG	4	5	1.0	0.0	17.311154780204156	1
1549	IOG	4	5	1.0	0.0	1.8004234373765278	1
1550	IOG	4	5	1.0	0.0	0.8910322936842234	1
1551	IOG	4	5	1.0	0.0	16.1707756255632	1
1552	IOG	4	5	1.0	0.0	0.8735995530210607	1
1553	IOG	4	5	1.0	0.0	0.040349633673286374	1
1554	IOG	4	5	1.0	0.0	24.496219163824705	1
1555	IOG	4	5	1.0	0.0	0.30116123903718206	1
1556	IOG	4	5	1.0	0.0	0.7260338747153811	1
1557	IOG	4	5	1.0	0.0	0.0206773210945142	1
1558	IOG	4	5	1.0	0.0	0.6830586632483289	1
1559	IOG	4	5	1.0	0.0	0.01211564152825532	1
1560	IOG	4	5	1.0	0.0	0.1910718364365367	1
1561	IOG	4	5	1.0	0.0	2.4732781228449165	1
1562	IOG	4	5	1.0	0.0	0.3784679782670139	1
1563	IOG	4	5	1.0	0.0	0.8130970867286129	1
1564	IOG	4	5	1.0	0.0	0.991251769186218	1
1565	IOG	4	5	1.0	0.0	0.2457678035222183	1
1566	IOG	4	5	1.0	0.0	0.12425289219735323	1
1567	IOG	4	5	1.0	0.0	0.5985598690069139	1
1568	IOG	4	5	1.0	0.0	15.027068986973713	1
1569	IOG	4	5	1.0	0.0	0.21910455545132823	1
1570	IOG	4	5	1.0	0.0	0.060065670963340374	1
1571	IOG	4	5	1.0	0.0	0.9853507941190092	1
1572	IOG	4	5	1.0	0.0	0.4289703822159795	1
1573	IOG	4	5	1.0	0.0	0.06050713287766342	1
1574	IOG	4	5	1.0	0.0	0.028621578800073044	1
1575	IOG	4	5	1.0	0.0	0.11692494171657045	1
1576	IOG	4	5	1.0	0.0	1.066802811355259	1
1577	IOG	4	5	1.0	0.0	0.32621677977987784	1
1578	IOG	4	5	1.0	0.0	0.14257287793984513	1
1579	IOG	4	5	1.0	0.0	0.20708618768023127	1
1580	IOG	4	5	1.0	0.0	0.03537030202952957	1
1581	IOG	4	5	1.0	0.0	0.5824619624344662	1
1582	IOG	4	5	1.0	0.0	0.15188698554832372	1
1583	IOG	4	5	1.0	0.0	0.038382938593805066	1
1584	IOG	4	5	1.0	0.0	0.8164937261548141	1
1585	IOG	4	5	1.0	0.0	0.7801060512243881	1
1586	IOG	4	5	1.0	0.0	1.3923432441461039	1
1587	IOG	4	5	1.0	0.0	0.17211398601938235	1
1588	IOG	4	5	1.0	0.0	1.2579424392697414	1
1589	IOG	4	5	1.0	0.0	1.2981810971171261	1
1590	IOG	4	5	1.0	0.0	12.531677688560494	1
1591	IOG	4	5	1.0	0.0	1.9795198510315308	1
1592	IOG	4	5	1.0	0.0	0.4003352154450121	1
1593	IOG	4	5	1.0	0.0	5.931130950525585	1
1594	IOG	4	5	1.0	0.0	0.328775186897127	1
1595	IOG	4	5	1.0	0.0	1.4524005034072234	1
1596	IOG	4	5	1.0	0.0	2.1321454459194396	1
1597	IOG	4	5	1.0	0.0	0.2601807009556974	1
1598	IOG	4	5	1.0	0.0	0.4558395322556074	1
1599	IOG	4	5	1.0	0.0	0.19823704281609977	1
1600	IOG	4	5	1.0	0.0	0.6985951413311215	1
1601	IOG	4	5	1.0	0.0	46.71693935027349	1
1602	IOG	4	5	1.0	0.0	23.787571823669772	1
1603	IOG	4	5	1.0	0.0	2.2302042440546006	1
1604	IOG	4	5	1.0	0.0	0.7642611599751293	1
1605	IOG	4	5	1.0	0.0	0.02978746309385892	1
1606	IOG	4	5	1.0	0.0	0.8529408370496613	1
1607	IOG	4	5	1.0	0.0	0.08758585386486004	1
1608	IOG	4	5	1.0	0.0	0.03965028489197907	1
1609	IOG	4	5	1.0	0.0	0.029811464667088325	1
1610	IOG	4	5	1.0	0.0	0.45784503189610715	1
1611	IOG	4	5	1.0	0.0	0.2761192060290688	1
1612	IOG	4	5	1.0	0.0	0.13778362248552292	1
1613	IOG	4	5	1.0	0.0	0.021362624603182584	1
1614	IOG	4	5	1.0	0.0	0.16279767204261075	1
1615	IOG	4	5	1.0	0.0	0.2517701295325698	1
1616	IOG	4	5	1.0	0.0	16.65443985209906	1
1617	IOG	4	5	1.0	0.0	0.6724627202761755	1
1618	IOG	4	5	1.0	0.0	0.12747213084057227	1
1619	IOG	4	5	1.0	0.0	11.080759573397458	1
1620	IOG	4	5	1.0	0.0	15.510369079073701	1
1621	IOG	4	5	1.0	0.0	0.8943680577436077	1
1622	IOG	4	5	1.0	0.0	3.413028447229206	1
1623	IOG	4	5	1.0	0.0	0.3596431596754991	1
1624	IOG	4	5	1.0	0.0	501.8412107560366	1
1625	IOG	4	5	1.0	0.0	0.8839772913997193	1
1626	IOG	4	5	1.0	0.0	148.8218934289984	1
1627	IOG	4	5	1.0	0.0	0.823827957449889	1
1628	IOG	4	5	1.0	0.0	0.4692164500370909	1
1629	IOG	4	5	1.0	0.0	0.4121388388397526	1
1630	IOG	4	5	1.0	0.0	0.16707855959944928	1
1631	IOG	4	5	1.0	0.0	0.12283734274362436	1
1632	IOG	4	5	1.0	0.0	0.407278401512951	1
1633	IOG	4	5	1.0	0.0	23.662152508670076	1
1634	IOG	4	5	1.0	0.0	0.7511686288186129	1
1635	IOG	4	5	1.0	0.0	0.21751937079030487	1
1636	IOG	4	5	1.0	0.0	0.14017062953367715	1
1637	IOG	4	5	1.0	0.0	15.217056950438334	1
1638	IOG	4	5	1.0	0.0	0.6351994151145771	1
1639	IOG	4	5	1.0	0.0	0.3256661999669882	1
1640	IOG	4	5	1.0	0.0	0.5855233385539491	1
1641	IOG	4	5	1.0	0.0	0.20081271670272477	1
1642	IOG	4	5	1.0	0.0	1.10502116076253	1
1643	IOG	4	5	1.0	0.0	0.021618579162874626	1
1644	IOG	4	5	1.0	0.0	0.21833155419266145	1
1645	IOG	4	5	1.0	0.0	0.4015961735612146	1
1646	IOG	4	5	1.0	0.0	0.051442736446181137	1
1647	IOG	4	5	1.0	0.0	0.009620468158597871	1
1648	IOG	4	5	1.0	0.0	0.17075101850994648	1
1649	IOG	4	5	1.0	0.0	0.9067444161345676	1
1650	IOG	4	5	1.0	0.0	0.15689926562902948	1
1651	IOG	4	5	1.0	0.0	0.21961693015377112	1
1652	IOG	4	5	1.0	0.0	21.66858733313166	1
1653	IOG	4	5	1.0	0.0	1.5353973357962112	1
1654	IOG	4	5	1.0	0.0	0.337721798557902	1
1655	IOG	4	5	1.0	0.0	17.437280639995418	1
1656	IOG	4	5	1.0	0.0	0.1657809410210942	1
1657	IOG	4	5	1.0	0.0	0.8359526929109059	1
1658	IOG	4	5	1.0	0.0	22.163209104402515	1
1659	IOG	4	5	1.0	0.0	0.17900094347277276	1
1660	IOG	4	5	1.0	0.0	1.0589097807205747	1
1661	IOG	4	5	1.0	0.0	0.30119154351505767	1
1662	IOG	4	5	1.0	0.0	3.038081389876804	1
1663	IOG	4	5	1.0	0.0	0.19892475722464228	1
1664	IOG	4	5	1.0	0.0	0.1982758696160127	1
1665	IOG	4	5	1.0	0.0	0.3570243476718716	1
1666	IOG	4	5	1.0	0.0	0.08021165955217671	1
1667	IOG	4	5	1.0	0.0	0.041911897810266316	1
1668	IOG	4	5	1.0	0.0	0.8578800669595742	1
1669	IOG	4	5	1.0	0.0	1.250583010207438	1
1670	IOG	4	5	1.0	0.0	0.4191859415598723	1
1671	IOG	4	5	1.0	0.0	0.07253906205427742	1
1672	IOG	4	5	1.0	0.0	0.2749573834822979	1
1673	IOG	4	5	1.0	0.0	0.011136374532772083	1
1674	IOG	4	5	1.0	0.0	1.8983354979679532	1
1675	IOG	4	5	1.0	0.0	0.18647770307046038	1
1676	IOG	4	5	1.0	0.0	0.6906368747165906	1
1677	IOG	4	5	1.0	0.0	0.1970457992602871	1
1678	IOG	4	5	1.0	0.0	1.4825098975831417	1
1679	IOG	4	5	1.0	0.0	0.5991443876158363	1
1680	IOG	4	5	1.0	0.0	0.038294606691464894	1
1681	IOG	4	5	1.0	0.0	0.42082014052986844	1
1682	IOG	4	5	1.0	0.0	0.9912761367103733	1
1683	IOG	4	5	1.0	0.0	1.744607033028082	1
1684	IOG	4	5	1.0	0.0	0.18246190681391966	1
1685	IOG	4	5	1.0	0.0	0.21683435489431532	1
1686	IOG	4	5	1.0	0.0	0.24184684682258611	1
1687	IOG	4	5	1.0	0.0	0.3567515360402765	1
1688	IOG	4	5	1.0	0.0	5.021507755491241	1
1689	IOG	4	5	1.0	0.0	1.0257672852839061	1
1690	IOG	4	5	1.0	0.0	1.702670121286634	1
1691	IOG	4	5	1.0	0.0	0.19339493769305144	1
1692	IOG	4	5	1.0	0.0	0.18488433092007192	1
1693	IOG	4	5	1.0	0.0	0.05418331726879079	1
1694	IOG	4	5	1.0	0.0	0.05793206523576802	1
1695	IOG	4	5	1.0	0.0	0.21380105952753653	1
1696	IOG	4	5	1.0	0.0	0.12087868461830201	1
1697	IOG	4	5	1.0	0.0	1.4467673031302581	1
1698	IOG	4	5	1.0	0.0	0.16710878251248912	1
1699	IOG	4	5	1.0	0.0	0.21682365563112635	1
1700	IOG	4	5	1.0	0.0	0.1341211991043056	1
1701	IOG	4	5	1.0	0.0	0.07766860096017697	1
1702	IOG	4	5	1.0	0.0	0.043753455812026575	1
1703	IOG	4	5	1.0	0.0	0.7082684402125801	1
1704	IOG	4	5	1.0	0.0	0.1527293853530991	1
1705	IOG	4	5	1.0	0.0	0.5914810974859931	1
1706	IOG	4	5	1.0	0.0	3.2793620985478915	1
1707	IOG	4	5	1.0	0.0	13.44286289202674	1
1708	IOG	4	5	1.0	0.0	0.13352944899997168	1
1709	IOG	4	5	1.0	0.0	0.534163389139699	1
1710	IOG	4	5	1.0	0.0	0.10874949868056154	1
1711	IOG	4	5	1.0	0.0	1.722218291552164	1
1712	IOG	4	5	1.0	0.0	0.44580258754498314	1
1713	IOG	4	5	1.0	0.0	0.10982426728872266	1
1714	IOG	4	5	1.0	0.0	0.6049892698992371	1
1715	IOG	4	5	1.0	0.0	0.3624831298762276	1
1716	IOG	4	5	1.0	0.0	1.7738280796587862	1
1717	IOG	4	5	1.0	0.0	0.03233511547676945	1
1718	IOG	4	5	1.0	0.0	0.578315343544105	1
1719	IOG	4	5	1.0	0.0	0.32200790189345874	1
1720	IOG	4	5	1.0	0.0	0.5216877727039159	1
1721	IOG	4	5	1.0	0.0	3.226863763326498	1
1722	IOG	4	5	1.0	0.0	0.21946909209767623	1
1723	IOG	4	5	1.0	0.0	0.22116475174652006	1
1724	IOG	4	5	1.0	0.0	5.158914608423968	1
1725	IOG	4	5	1.0	0.0	0.7377969030165448	1
1726	IOG	4	5	1.0	0.0	0.15167728803983432	1
1727	IOG	4	5	1.0	0.0	0.8411145748316184	1
1728	IOG	4	5	1.0	0.0	0.03954669374410049	1
1729	IOG	4	5	1.0	0.0	1.056546605560619	1
1730	IOG	4	5	1.0	0.0	0.15248308139035477	1
1731	IOG	4	5	1.0	0.0	1.0202919500344776	1
1732	IOG	4	5	1.0	0.0	1.2396811913249621	1
1733	IOG	4	5	1.0	0.0	0.20447986202625196	1
1734	IOG	4	5	1.0	0.0	1.284566929458046	1
1735	IOG	4	5	1.0	0.0	0.09015752029530602	1
1736	IOG	4	5	1.0	0.0	0.08387986746677496	1
1737	IOG	4	5	1.0	0.0	0.46739798043880176	1
1738	IOG	4	5	1.0	0.0	0.23112062289328428	1
1739	IOG	4	5	1.0	0.0	0.9460405789376609	1
1740	IOG	4	5	1.0	0.0	7.695740233599636	1
1741	IOG	4	5	1.0	0.0	0.7394809455801541	1
1742	IOG	4	5	1.0	0.0	0.017825979425013704	1
1743	IOG	4	5	1.0	0.0	0.21106581117262763	1
1744	IOG	4	5	1.0	0.0	1.1495384340872488	1
1745	IOG	4	5	1.0	0.0	0.13430551011824732	1
1746	IOG	4	5	1.0	0.0	0.7015661792405485	1
1747	IOG	4	5	1.0	0.0	52.8774555997786	1
1748	IOG	4	5	1.0	0.0	0.7726436463369896	1
1749	IOG	4	5	1.0	0.0	0.3468026013280814	1
1750	IOG	4	5	1.0	0.0	0.1583586268175408	1
1751	IOG	4	5	1.0	0.0	0.8344125787367616	1
1752	IOG	4	5	1.0	0.0	0.09417191766461606	1
1753	IOG	4	5	1.0	0.0	0.6699419164260768	1
1754	IOG	4	5	1.0	0.0	0.15187612736087885	1
1755	IOG	4	5	1.0	0.0	0.34446089395925833	1
1756	IOG	4	5	1.0	0.0	1.1096598092451255	1
1757	IOG	4	5	1.0	0.0	22.83516595396955	1
1758	IOG	4	5	1.0	0.0	1.0890874903827084	1
1759	IOG	4	5	1.0	0.0	0.02106392286214618	1
1760	IOG	4	5	1.0	0.0	0.5981505835087613	1
1761	IOG	4	5	1.0	0.0	0.270395862963694	1
1762	IOG	4	5	1.0	0.0	0.1065652874198891	1
1763	IOG	4	5	1.0	0.0	2.705371788084658	1
1764	IOG	4	5	1.0	0.0	0.46633945723364023	1
1765	IOG	4	5	1.0	0.0	0.03482997183589177	1
1766	IOG	4	5	1.0	0.0	0.23920319949292584	1
1767	IOG	4	5	1.0	0.0	0.0876309111350799	1
1768	IOG	4	5	1.0	0.0	1.4744026080606076	1
1769	IOG	4	5	1.0	0.0	0.8096661446532447	1
1770	IOG	4	5	1.0	0.0	0.1698867897170872	1
1771	IOG	4	5	1.0	0.0	0.40493199911899286	1
1772	IOG	4	5	1.0	0.0	18.519910932667848	1
1773	IOG	4	5	1.0	0.0	0.11660762628722526	1
1774	IOG	4	5	1.0	0.0	0.024578327425604837	1
1775	IOG	4	5	1.0	0.0	0.19453993988610105	1
1776	IOG	4	5	1.0	0.0	0.018601119172808475	1
1777	IOG	4	5	1.0	0.0	0.5239582367443049	1
1778	IOG	4	5	1.0	0.0	0.16966290721137275	1
1779	IOG	4	5	1.0	0.0	0.2672335732443053	1
1780	IOG	4	5	1.0	0.0	18.792488377513433	1
1781	IOG	4	5	1.0	0.0	0.04013788077923913	1
1782	IOG	4	5	1.0	0.0	3.074569410611642	1
1783	IOG	4	5	1.0	0.0	0.4543955226241358	1
1784	IOG	4	5	1.0	0.0	0.08703357492980292	1
1785	IOG	4	5	1.0	0.0	1.4979805252454592	1
1786	IOG	4	5	1.0	0.0	0.19939244715379417	1
1787	IOG	4	5	1.0	0.0	0.07903676630699574	1
1788	IOG	4	5	1.0	0.0	1.6753840776373075	1
1789	IOG	4	5	1.0	0.0	0.03786660318451644	1
1790	IOG	4	5	1.0	0.0	0.7545970393565328	1
1791	IOG	4	5	1.0	0.0	0.012222764978270628	1
1792	IOG	4	5	1.0	0.0	0.4771891598342391	1
1793	IOG	4	5	1.0	0.0	0.22092164127114858	1
1794	IOG	4	5	1.0	0.0	0.4083920477738404	1
1795	IOG	4	5	1.0	0.0	1.4989300677450514	1
1796	IOG	4	5	1.0	0.0	0.7749574350966905	1
1797	IOG	4	5	1.0	0.0	0.12534836314387987	1
1798	IOG	4	5	1.0	0.0	0.3036313866893964	1
1799	IOG	4	5	1.0	0.0	0.40198692855042173	1
1800	IOG	4	5	1.0	0.0	0.28254771364911285	1
1801	IOG	4	5	1.0	0.0	1.1426550637997674	1
1802	IOG	4	5	1.0	0.0	1.2802806962195064	1
1803	IOG	4	5	1.0	0.0	0.08172853569971364	1
1804	IOG	4	5	1.0	0.0	0.024804372180435193	1
1805	IOG	4	5	1.0	0.0	0.01896432565299653	1
1806	IOG	4	5	1.0	0.0	0.3029861680998114	1
1807	IOG	4	5	1.0	0.0	0.13735704904158874	1
1808	IOG	4	5	1.0	0.0	0.22244062141879778	1
1809	IOG	4	5	1.0	0.0	0.09411306276963644	1
1810	IOG	4	5	1.0	0.0	0.054744759874192646	1
1811	IOG	4	5	1.0	0.0	0.2527489828224759	1
1812	IOG	4	5	1.0	0.0	0.06982356489727704	1
1813	IOG	4	5	1.0	0.0	0.5251257690399375	1
1814	IOG	4	5	1.0	0.0	0.32726259418024795	1
1815	IOG	4	5	1.0	0.0	0.32745066251475347	1
1816	IOG	4	5	1.0	0.0	0.335040716616039	1
1817	IOG	4	5	1.0	0.0	0.2664038094116221	1
1818	IOG	4	5	1.0	0.0	8.506174712813312	1
1819	IOG	4	5	1.0	0.0	0.1094935739791428	1
1820	IOG	4	5	1.0	0.0	0.6726781623663339	1
1821	IOG	4	5	1.0	0.0	0.13481367485763374	1
1822	IOG	4	5	1.0	0.0	0.23544840821892776	1
1823	IOG	4	5	1.0	0.0	1.5055054369625527	1
1824	IOG	4	5	1.0	0.0	0.3097282424038953	1
1825	IOG	4	5	1.0	0.0	0.07788212886932395	1
1826	IOG	4	5	1.0	0.0	1.2635403823769553	1
1827	IOG	4	5	1.0	0.0	9.301405407493002	1
1828	IOG	4	5	1.0	0.0	0.6226300851552243	1
1829	IOG	4	5	1.0	0.0	0.17042204947982853	1
1830	IOG	4	5	1.0	0.0	1.1468227517592138	1
1831	IOG	4	5	1.0	0.0	0.07572768669005338	1
1832	IOG	4	5	1.0	0.0	0.4864320543178402	1
1833	IOG	4	5	1.0	0.0	52.38531371163022	1
1834	IOG	4	5	1.0	0.0	0.07265183085280169	1
1835	IOG	4	5	1.0	0.0	2.3807292982831445	1
1836	IOG	4	5	1.0	0.0	1.0706475364942323	1
1837	IOG	4	5	1.0	0.0	0.32255410969494425	1
1838	IOG	4	5	1.0	0.0	0.9800074123003037	1
1839	IOG	4	5	1.0	0.0	12.420044693512729	1
1840	IOG	4	5	1.0	0.0	0.2369882424172714	1
1841	IOG	4	5	1.0	0.0	12.290285504652982	1
1842	IOG	4	5	1.0	0.0	0.14069812722335265	1
1843	IOG	4	5	1.0	0.0	2.780406086496585	1
1844	IOG	4	5	1.0	0.0	0.11179609364348597	1
1845	IOG	4	5	1.0	0.0	0.13267284476434774	1
1846	IOG	4	5	1.0	0.0	0.5153022772944489	1
1847	IOG	4	5	1.0	0.0	0.43808597799773485	1
1848	IOG	4	5	1.0	0.0	2.4749142253738197	1
1849	IOG	4	5	1.0	0.0	0.3782341508741465	1
1850	IOG	4	5	1.0	0.0	1.8967607611867965	1
1851	IOG	4	5	1.0	0.0	1.4342549276798773	1
1852	IOG	4	5	1.0	0.0	2.0316616979949025	1
1853	IOG	4	5	1.0	0.0	1172.9554216927877	1
1854	IOG	4	5	1.0	0.0	0.660639099084188	1
1855	IOG	4	5	1.0	0.0	0.2357312121067785	1
1856	IOG	4	5	1.0	0.0	0.3167236711459674	1
1857	IOG	4	5	1.0	0.0	0.04849248438602614	1
1858	IOG	4	5	1.0	0.0	1.561977754822522	1
1859	IOG	4	5	1.0	0.0	0.3166894903081925	1
1860	IOG	4	5	1.0	0.0	0.2673269193641509	1
1861	IOG	4	5	1.0	0.0	0.19790847015683896	1
1862	IOG	4	5	1.0	0.0	0.4636703174026602	1
1863	IOG	4	5	1.0	0.0	0.5409762705299217	1
1864	IOG	4	5	1.0	0.0	1.7850149456373157	1
1865	IOG	4	5	1.0	0.0	0.08016731198052407	1
1866	IOG	4	5	1.0	0.0	1.1900508718743996	1
1867	IOG	4	5	1.0	0.0	0.1495373728303519	1
1868	IOG	4	5	1.0	0.0	0.3936334616933705	1
1869	IOG	4	5	1.0	0.0	0.21647832317074775	1
1870	IOG	4	5	1.0	0.0	0.11207973569601191	1
1871	IOG	4	5	1.0	0.0	0.12418357933414408	1
1872	IOG	4	5	1.0	0.0	0.2509467519674746	1
1873	IOG	4	5	1.0	0.0	15.658276694683044	1
1874	IOG	4	5	1.0	0.0	0.2614790803471031	1
1875	IOG	4	5	1.0	0.0	0.19261565732277186	1
1876	IOG	4	5	1.0	0.0	0.32147197651871956	1
1877	IOG	4	5	1.0	0.0	0.32303408048573423	1
1878	IOG	4	5	1.0	0.0	0.6852213849515862	1
1879	IOG	4	5	1.0	0.0	0.0503825649768375	1
1880	IOG	4	5	1.0	0.0	0.08069468552133977	1
1881	IOG	4	5	1.0	0.0	1.0505045352965825	1
1882	IOG	4	5	1.0	0.0	0.9046599132375497	1
1883	IOG	4	5	1.0	0.0	0.13198812684223948	1
1884	IOG	4	5	1.0	0.0	0.3509990055015224	1
1885	IOG	4	5	1.0	0.0	0.26795617007778	1
1886	IOG	4	5	1.0	0.0	0.06100042382668185	1
1887	IOG	4	5	1.0	0.0	0.31962329734116574	1
1888	IOG	4	5	1.0	0.0	1.0944693772845158	1
1889	IOG	4	5	1.0	0.0	17.775548538984367	1
1890	IOG	4	5	1.0	0.0	0.3425142496602044	1
1891	IOG	4	5	1.0	0.0	0.346501321825716	1
1892	IOG	4	5	1.0	0.0	0.1205277635193073	1
1893	IOG	4	5	1.0	0.0	0.157602632678229	1
1894	IOG	4	5	1.0	0.0	0.3814006992881614	1
1895	IOG	4	5	1.0	0.0	1.348532382385304	1
1896	IOG	4	5	1.0	0.0	0.03626682024900631	1
1897	IOG	4	5	1.0	0.0	0.16935765829605595	1
1898	IOG	4	5	1.0	0.0	2.296135445677482	1
1899	IOG	4	5	1.0	0.0	0.3259803046255584	1
1900	IOG	4	5	1.0	0.0	0.02394242554114849	1
1901	IOG	4	5	1.0	0.0	0.26771878347032874	1
1902	IOG	4	5	1.0	0.0	0.07480109292025432	1
1903	IOG	4	5	1.0	0.0	0.015037571252667886	1
1904	IOG	4	5	1.0	0.0	0.16507835820369093	1
1905	IOG	4	5	1.0	0.0	0.9911958503849014	1
1906	IOG	4	5	1.0	0.0	1.1300015298070183	1
1907	IOG	4	5	1.0	0.0	0.05264403256761811	1
1908	IOG	4	5	1.0	0.0	0.06412641925557507	1
1909	IOG	4	5	1.0	0.0	2.2193477244959996	1
1910	IOG	4	5	1.0	0.0	0.11433835063332344	1
1911	IOG	4	5	1.0	0.0	0.10429957218674071	1
1912	IOG	4	5	1.0	0.0	0.46263204316450196	1
1913	IOG	4	5	1.0	0.0	0.19660856840709115	1
1914	IOG	4	5	1.0	0.0	1.017107430593734	1
1915	IOG	4	5	1.0	0.0	0.10240136696916347	1
1916	IOG	4	5	1.0	0.0	2.004027291669155	1
1917	IOG	4	5	1.0	0.0	0.12919227373386732	1
1918	IOG	4	5	1.0	0.0	17.76645266296578	1
1919	IOG	4	5	1.0	0.0	0.5213791426450797	1
1920	IOG	4	5	1.0	0.0	0.1802766826381954	1
1921	IOG	4	5	1.0	0.0	0.2234654968139856	1
1922	IOG	4	5	1.0	0.0	2.5838776550222873	1
1923	IOG	4	5	1.0	0.0	0.37623429543288545	1
1924	IOG	4	5	1.0	0.0	0.0929559008440885	1
1925	IOG	4	5	1.0	0.0	0.8213545406101229	1
1926	IOG	4	5	1.0	0.0	0.22072227851513065	1
1927	IOG	4	5	1.0	0.0	0.05092934906537372	1
1928	IOG	4	5	1.0	0.0	2.323021033403341	1
1929	IOG	4	5	1.0	0.0	0.3598724848172315	1
1930	IOG	4	5	1.0	0.0	0.7898773208718217	1
1931	IOG	4	5	1.0	0.0	35.31609072937507	1
1932	IOG	4	5	1.0	0.0	0.17600780728545495	1
1933	IOG	4	5	1.0	0.0	0.4663212231809573	1
1934	IOG	4	5	1.0	0.0	0.08512707748935747	1
1935	IOG	4	5	1.0	0.0	0.004650548623497341	1
1936	IOG	4	5	1.0	0.0	0.5180925512680808	1
1937	IOG	4	5	1.0	0.0	0.4174168145652665	1
1938	IOG	4	5	1.0	0.0	1.3503735513102728	1
1939	IOG	4	5	1.0	0.0	0.8511695429017991	1
1940	IOG	4	5	1.0	0.0	0.6755295556253413	1
1941	IOG	4	5	1.0	0.0	0.032502488881821515	1
1942	IOG	4	5	1.0	0.0	0.2556228679320301	1
1943	IOG	4	5	1.0	0.0	0.29706951804421106	1
1944	IOG	4	5	1.0	0.0	4.122575498695396	1
1945	IOG	4	5	1.0	0.0	0.5414894884775769	1
1946	IOG	4	5	1.0	0.0	0.8826795823856001	1
1947	IOG	4	5	1.0	0.0	0.44412003148359663	1
1948	IOG	4	5	1.0	0.0	0.11829620017107297	1
1949	IOG	4	5	1.0	0.0	0.5947622898990452	1
1950	IOG	4	5	1.0	0.0	14.710324143110018	1
1951	IOG	4	5	1.0	0.0	0.38172629683911175	1
1952	IOG	4	5	1.0	0.0	0.08943562439348214	1
1953	IOG	4	5	1.0	0.0	0.029647353166298636	1
1954	IOG	4	5	1.0	0.0	0.5002200780633631	1
1955	IOG	4	5	1.0	0.0	0.03780811561644297	1
1956	IOG	4	5	1.0	0.0	0.7561849674141923	1
1957	IOG	4	5	1.0	0.0	2.650330786365249	1
1958	IOG	4	5	1.0	0.0	0.3652500046383405	1
1959	IOG	4	5	1.0	0.0	0.45798011356007495	1
1960	IOG	4	5	1.0	0.0	0.471672677555235	1
1961	IOG	4	5	1.0	0.0	4.289898495633168	1
1962	IOG	4	5	1.0	0.0	21.93235461951567	1
1963	IOG	4	5	1.0	0.0	0.8601659988808494	1
1964	IOG	4	5	1.0	0.0	0.05427579442446911	1
1965	IOG	4	5	1.0	0.0	0.26167485287200654	1
1966	IOG	4	5	1.0	0.0	0.04345887824377794	1
1967	IOG	4	5	1.0	0.0	0.7984351862066871	1
1968	IOG	4	5	1.0	0.0	0.016401126125636996	1
1969	IOG	4	5	1.0	0.0	121.25080959015295	1
1970	IOG	4	5	1.0	0.0	0.4371582045305216	1
1971	IOG	4	5	1.0	0.0	24.104071436612614	1
1972	IOG	4	5	1.0	0.0	0.26064490773133026	1
1973	IOG	4	5	1.0	0.0	0.9676493079725534	1
1974	IOG	4	5	1.0	0.0	0.7365215166352164	1
1975	IOG	4	5	1.0	0.0	1.1357653376159271	1
1976	IOG	4	5	1.0	0.0	0.14336784788372278	1
1977	IOG	4	5	1.0	0.0	0.5708733345988241	1
1978	IOG	4	5	1.0	0.0	55.32288302055892	1
1979	IOG	4	5	1.0	0.0	66.12300717190398	1
1980	IOG	4	5	1.0	0.0	0.11505407791551285	1
1981	IOG	4	5	1.0	0.0	0.6500074043993916	1
1982	IOG	4	5	1.0	0.0	15.204317920415528	1
1983	IOG	4	5	1.0	0.0	0.28433305699105466	1
1984	IOG	4	5	1.0	0.0	0.75908833376566	1
1985	IOG	4	5	1.0	0.0	0.30512324322467704	1
1986	IOG	4	5	1.0	0.0	0.8667592222496254	1
1987	IOG	4	5	1.0	0.0	0.014012209289648631	1
1988	IOG	4	5	1.0	0.0	0.43333120243100715	1
1989	IOG	4	5	1.0	0.0	0.9145997802093042	1
1990	IOG	4	5	1.0	0.0	0.0337640905144524	1
1991	IOG	4	5	1.0	0.0	0.10240222610279438	1
1992	IOG	4	5	1.0	0.0	0.49669936896359523	1
1993	IOG	4	5	1.0	0.0	0.7688890202466105	1
1994	IOG	4	5	1.0	0.0	0.029822703239986093	1
1995	IOG	4	5	1.0	0.0	1.1014465213223543	1
1996	IOG	4	5	1.0	0.0	0.14019212172160314	1
1997	IOG	4	5	1.0	0.0	0.03817523481428409	1
1998	IOG	4	5	1.0	0.0	16.126770755630425	1
[truncated: 65,501 more rows]
