# Supplementary material for: Idiosyncratic, Retinotopic Bias in Face Identification Modulated by Familiarity
Source: eNeuro. 2018 Oct 4;5(5):ENEURO.0054-18.2018. doi: 10.1523/ENEURO.0054-18.2018 (PMC6171739; doi:10.1523/ENEURO.0054-18.2018)
Supplement: Extended Data — The archive contains data from both experiments, as well as the analysis scripts. Download Extended Data 1, ZIP file. [file sup_enu-eN-NWR-0054-18-s02.zip › famretino2-3.0.0/model/outputs/sim-05_task-face_cis.csv]

ratio	roi	b_units	value	lo	hi
1	IOG	1	0.6789514805726844	0.5762892171725531	0.7815455964361179
1	IOG	2	0.2152610946076203	0.20223312708633556	0.23937601126686947
1	IOG	3	0.11134171194895318	0.098809048836517	0.12289897573600772
1	IOG	4	0.07872764088051362	0.06830574216745827	0.08768632786161129
1	IOG	5	0.05197745683840918	0.047854620586162945	0.05906990630498725
1	mFus	1	0.13343440521039795	0.11637499169079023	0.1622327144986841
1	mFus	2	0.05492441298912101	0.04873186092279755	0.06466207701377567
1	mFus	3	0.03384154201627898	0.029957656656573402	0.03619461183046991
1	mFus	4	0.025634206622166245	0.023611610123388405	0.028991272209591076
1	mFus	5	0.0198951504542743	0.018025992980796123	0.02217863587434541
1	pFus	1	0.2832893322295895	0.2379294059930778	0.3098931892598174
1	pFus	2	0.09695831415667616	0.08526935459998769	0.10845975780331486
1	pFus	3	0.05104140696554173	0.046117265751408495	0.05815588908863101
1	pFus	4	0.03262064718284879	0.029647431064393916	0.03588631418282368
1	pFus	5	0.0257580648183112	0.02351866966663278	0.027832958243969003
2	IOG	1	0.3214207955477598	0.280553081791444	0.3834528495285474
2	IOG	2	0.10778734071543146	0.09128408505231796	0.11930147747230843
2	IOG	3	0.058243163776304646	0.05147585091717488	0.0655044511057791
2	IOG	4	0.03593530037536048	0.03145449104958346	0.038303794543576145
2	IOG	5	0.029764136808293918	0.027360568585059253	0.0321332665645743
2	mFus	1	0.08025420117485466	0.07055757571011241	0.09167586948084379
2	mFus	2	0.032527958418535306	0.029162230762725946	0.03808267821713852
2	mFus	3	0.023222723100262813	0.021199949030411086	0.025579129707320587
2	mFus	4	0.017335046189660232	0.015490272480582356	0.019059470664014456
2	mFus	5	0.014389417971731093	0.012887354461857063	0.01596166538188589
2	pFus	1	0.1377809670700037	0.12021197426206252	0.16613877809127475
2	pFus	2	0.051179645066750684	0.04568687467880749	0.0564529717804343
2	pFus	3	0.028988028792727646	0.026353811866240195	0.03242963246748165
2	pFus	4	0.021652596753928062	0.020309378881591327	0.023333744622237536
2	pFus	5	0.01537977417383558	0.014231824531852023	0.016763995074794504
3	IOG	1	0.20031379566023477	0.17037247133733255	0.22713661959745746
3	IOG	2	0.06936608856000984	0.05977580068388091	0.07748103632185695
3	IOG	3	0.03764257099634396	0.033311608579296555	0.0421220585204597
3	IOG	4	0.028293944897616233	0.025653357784465022	0.03150428176562632
3	IOG	5	0.02050396500570726	0.018603479069001456	0.022549545136005177
3	mFus	1	0.05497271996116127	0.04814091115668931	0.06429147770375138
3	mFus	2	0.02733847013377818	0.023736410424879482	0.03122360937611813
3	mFus	3	0.018776476995640348	0.01705056846353845	0.021034945386150087
3	mFus	4	0.012771393965037845	0.01191411321854516	0.01409212447812692
3	mFus	5	0.010154090506578548	0.00936861620968459	0.01180997252157518
3	pFus	1	0.09081405470784573	0.08124208623464496	0.10106255417632953
3	pFus	2	0.03460602977762584	0.03018029922226958	0.03775392222711227
3	pFus	3	0.019864283599987105	0.018455100038716383	0.023184513020408193
3	pFus	4	0.01439593707993741	0.013134592394785045	0.01624684368887067
3	pFus	5	0.012433605703266586	0.011618755594179126	0.013385153587176967
4	IOG	1	0.1503107677472958	0.12982927141993963	0.17436068842749541
4	IOG	2	0.04612781776316746	0.04113805448666956	0.050165768090651895
4	IOG	3	0.03253714192532728	0.028032104277330924	0.035790767852511035
4	IOG	4	0.023969447163261895	0.022247032543879237	0.02597941989549081
4	IOG	5	0.017939035603275505	0.01637385056769409	0.01971271854678891
4	mFus	1	0.04724453687841276	0.04201825272247219	0.05008334694237737
4	mFus	2	0.021009101857137495	0.01899509378166712	0.023372740503022623
4	mFus	3	0.014250272235508305	0.013014787113379144	0.015510930333815592
4	mFus	4	0.01071714710063128	0.009899228580687296	0.01192255325891411
4	mFus	5	0.008290247350440127	0.007570003158542615	0.009213392538049432
4	pFus	1	0.06542320001457563	0.058714582754944844	0.07534561994469405
4	pFus	2	0.02555887557707625	0.0215172947094764	0.02856643775710404
4	pFus	3	0.015397263466258169	0.013089610686824562	0.01674327478638276
4	pFus	4	0.010791843033938152	0.009936112553665936	0.011986029390643976
4	pFus	5	0.00793435451309193	0.007270189109943585	0.008639466262030493
5	IOG	1	0.10711911942107155	0.09534561001425396	0.11975678463263176
5	IOG	2	0.04060021087164847	0.035732647635489855	0.046843470637029684
5	IOG	3	0.02419907986797285	0.022340878301958855	0.026385667361077912
5	IOG	4	0.021107940682633254	0.018616248476241975	0.022687384714993562
5	IOG	5	0.016831272649258683	0.015310527289240398	0.01857614615646618
5	mFus	1	0.03479386412149407	0.031192209952473425	0.03775012702139745
5	mFus	2	0.018108992387883435	0.016456344046182573	0.020063862567151737
5	mFus	3	0.01272392893022441	0.011709965147362566	0.013459705541085403
5	mFus	4	0.008532442775876278	0.008136680677009699	0.009599465436029393
5	mFus	5	0.007212984901651263	0.006558457548549154	0.00813004814566764
5	pFus	1	0.052024693332958574	0.04496501167539324	0.05952041379906983
5	pFus	2	0.01931924075466145	0.016946472326932777	0.021338528853250344
5	pFus	3	0.011841854407806236	0.010888678597861252	0.01307190356261631
5	pFus	4	0.009187679416710169	0.008110069516746556	0.009821693383465547
5	pFus	5	0.007136387189331727	0.0065591980386953625	0.00762710068584869
6	IOG	1	0.08555726758781587	0.07397638013629358	0.09865624544225948
6	IOG	2	0.032423738053985234	0.029686198857814993	0.03646931464055926
6	IOG	3	0.0241563388162897	0.021522049564562634	0.026076217592264216
6	IOG	4	0.017592226760792577	0.015636537403368997	0.01884186221794796
6	IOG	5	0.015153246650608562	0.013361530782935198	0.01629465009535659
6	mFus	1	0.033435066793295165	0.02979129485233319	0.03689648577382803
6	mFus	2	0.01624440693603838	0.01426545337040647	0.017599191475673757
6	mFus	3	0.009941559304236848	0.008799963902527545	0.011136115482404908
6	mFus	4	0.008110069516746466	0.007430836499317709	0.008723491377105621
6	mFus	5	0.00661829080893975	0.005884594022133363	0.007332828335398289
6	pFus	1	0.03899106849114532	0.03486024726138038	0.045039856062919784
6	pFus	2	0.015338535418970976	0.014035602314897895	0.017083855429878912
6	pFus	3	0.00971125625800947	0.009122899854337788	0.011065152146883224
6	pFus	4	0.007469428529800467	0.006824352168082275	0.008405502478245402
6	pFus	5	0.005951281791975033	0.005382795784074919	0.006618290808939733
7	IOG	1	0.06812269622766984	0.057919914534546875	0.07576536950951908
7	IOG	2	0.030420034129049468	0.027001713202104417	0.03302671781703025
7	IOG	3	0.01966466626246398	0.01815468625371435	0.021733902915723195
7	IOG	4	0.01665809972514363	0.015182316490595498	0.018038070357818792
7	IOG	5	0.012092126841046012	0.010944747531132396	0.012971558692639185
7	mFus	1	0.026489834585883842	0.023902071135195355	0.029411658264449414
7	mFus	2	0.01370738028387571	0.01221886950554929	0.014680702044355915
7	mFus	3	0.008538560741328867	0.007946835405430591	0.009638870061196146
7	mFus	4	0.006956571441375877	0.0061467625875377295	0.007469428529800469
7	mFus	5	0.004976478418541117	0.004565409062288261	0.005528789826510177
7	pFus	1	0.030372889387295897	0.027713666666132633	0.03301846773035751
7	pFus	2	0.013081261112300457	0.011793397773761715	0.014779012308921818
7	pFus	3	0.00885923566290001	0.007956768300019894	0.009905409828499218
7	pFus	4	0.006325761901863555	0.005645013709146859	0.00710253831532604
7	pFus	5	0.004432791813086273	0.0036982608975558813	0.005290390088140608
8	IOG	1	0.05469595182002865	0.049282732112649136	0.06131294895561094
8	IOG	2	0.026441425720358992	0.024404915866523845	0.030030912968481
8	IOG	3	0.01717189021398338	0.016306453005893402	0.01890458401748893
8	IOG	4	0.013488191954344812	0.012182773042443442	0.01544237592505735
8	IOG	5	0.011074165522941982	0.009773787034096402	0.012065128824201552
8	mFus	1	0.023329913831304765	0.021475208758657348	0.025560676442406713
8	mFus	2	0.011007439319429248	0.010338614751148192	0.012225276568276187
8	mFus	3	0.008471907167493922	0.007690715287599639	0.009250267147785003
8	mFus	4	0.005998071683392723	0.005393693388044181	0.006648387780703787
8	mFus	5	0.0038257923867411874	0.003363256349587505	0.004704122256636287
8	pFus	1	0.025523389547293683	0.022950843736196384	0.028026216575427264
8	pFus	2	0.011070967139596499	0.009929260494210616	0.012032201436560605
8	pFus	3	0.007427979081626105	0.006639411891574457	0.008281062790342896
8	pFus	4	0.00526956268354882	0.004831773373428988	0.005750983898345042
8	pFus	5	0.003524663050529713	0.002955621433198602	0.0038949805066593613
9	IOG	1	0.05154961432844024	0.04523102375883105	0.054292039961229964
9	IOG	2	0.023379067077162773	0.02124115172528973	0.025628388577850998
9	IOG	3	0.018234597379606615	0.01567176569155428	0.019853993028395807
9	IOG	4	0.012963057927786261	0.012134426497736082	0.014759597813363555
9	IOG	5	0.011133898356444995	0.010421680337689617	0.011941193967541355
9	mFus	1	0.023175655815709864	0.020715893762881285	0.024840970834395692
9	mFus	2	0.010773392345223613	0.009568829636239213	0.011952673469672399
9	mFus	3	0.007681572496593599	0.006919916571305678	0.008166017958625356
9	mFus	4	0.0047466982586005825	0.004326907245451792	0.005317004536860202
9	mFus	5	0.003136026440259014	0.002746040556234016	0.003874141114383529
9	pFus	1	0.02372073756127519	0.021201806785378308	0.02664091050791966
9	pFus	2	0.009711390658204467	0.008746795838142363	0.010740769671797311
9	pFus	3	0.006145170172491529	0.005542297783394165	0.006661052357195678
9	pFus	4	0.004592359094950371	0.003764360244226845	0.005008581524881664
9	pFus	5	0.002375383185249362	0.0018267861777618807	0.002955621433198514
