# Supplementary material for: Idiosyncratic, Retinotopic Bias in Face Identification Modulated by Familiarity
Source: eNeuro. 2018 Oct 4;5(5):ENEURO.0054-18.2018. doi: 10.1523/ENEURO.0054-18.2018 (PMC6171739; doi:10.1523/ENEURO.0054-18.2018)
Supplement: Extended Data — The archive contains data from both experiments, as well as the analysis scripts. Download Extended Data 1, ZIP file. [file sup_enu-eN-NWR-0054-18-s02.zip › famretino2-3.0.0/model/outputs/sim-05_task-face_increase_units_increase_voxels_500sim.csv]

	roi	ratio	n_voxels	gain	rf_increase	value	b_units
0	IOG	1	2	1.0	0.0	0.7770365571571616	1
1	IOG	1	2	1.0	0.0	0.13061036359627412	1
2	IOG	1	2	1.0	0.0	0.2560766364546883	1
3	IOG	1	2	1.0	0.0	1.1476794241390065	1
4	IOG	1	2	1.0	0.0	0.569289706174435	1
5	IOG	1	2	1.0	0.0	2.1572569501044043	1
6	IOG	1	2	1.0	0.0	1.1049238681602898	1
7	IOG	1	2	1.0	0.0	0.615030968092124	1
8	IOG	1	2	1.0	0.0	0.04447642903913795	1
9	IOG	1	2	1.0	0.0	14.742555267373618	1
10	IOG	1	2	1.0	0.0	0.14456373262407624	1
11	IOG	1	2	1.0	0.0	0.7692099116874431	1
12	IOG	1	2	1.0	0.0	0.09348049930583821	1
13	IOG	1	2	1.0	0.0	0.04114595086620816	1
14	IOG	1	2	1.0	0.0	1.064592592564814	1
15	IOG	1	2	1.0	0.0	0.388665357051473	1
16	IOG	1	2	1.0	0.0	4.23896970699686	1
17	IOG	1	2	1.0	0.0	0.3391762881016429	1
18	IOG	1	2	1.0	0.0	0.23648658326645433	1
19	IOG	1	2	1.0	0.0	0.9178138921619947	1
20	IOG	1	2	1.0	0.0	0.5753216056156186	1
21	IOG	1	2	1.0	0.0	1.6443108896668845	1
22	IOG	1	2	1.0	0.0	13.679601005937567	1
23	IOG	1	2	1.0	0.0	0.020323862988248752	1
24	IOG	1	2	1.0	0.0	0.3769369424015285	1
25	IOG	1	2	1.0	0.0	0.12040488297348724	1
26	IOG	1	2	1.0	0.0	0.5435597736139572	1
27	IOG	1	2	1.0	0.0	0.4007260793455904	1
28	IOG	1	2	1.0	0.0	1.0062000882968163	1
29	IOG	1	2	1.0	0.0	1.2278544679143297	1
30	IOG	1	2	1.0	0.0	0.13899290918047882	1
31	IOG	1	2	1.0	0.0	0.13084234042840434	1
32	IOG	1	2	1.0	0.0	1.6864934865548298	1
33	IOG	1	2	1.0	0.0	1.5835234483990006	1
34	IOG	1	2	1.0	0.0	0.31965535858579036	1
35	IOG	1	2	1.0	0.0	1.4594224216324267	1
36	IOG	1	2	1.0	0.0	2.2735985031085377	1
37	IOG	1	2	1.0	0.0	1.2512862495601524	1
38	IOG	1	2	1.0	0.0	0.5621319067515135	1
39	IOG	1	2	1.0	0.0	150.65636575016146	1
40	IOG	1	2	1.0	0.0	0.9518150017320592	1
41	IOG	1	2	1.0	0.0	0.07744758025667672	1
42	IOG	1	2	1.0	0.0	0.7798568679745801	1
43	IOG	1	2	1.0	0.0	0.7262816451514262	1
44	IOG	1	2	1.0	0.0	0.8242977735625145	1
45	IOG	1	2	1.0	0.0	0.13570533278526822	1
46	IOG	1	2	1.0	0.0	0.14997223325150505	1
47	IOG	1	2	1.0	0.0	0.8671164892453865	1
48	IOG	1	2	1.0	0.0	0.6818804825764085	1
49	IOG	1	2	1.0	0.0	0.10905098602963734	1
50	IOG	1	2	1.0	0.0	0.027538061371086674	1
51	IOG	1	2	1.0	0.0	2.842141733317505	1
52	IOG	1	2	1.0	0.0	0.4055029886179641	1
53	IOG	1	2	1.0	0.0	0.4261957754005745	1
54	IOG	1	2	1.0	0.0	3.716542574221695	1
55	IOG	1	2	1.0	0.0	0.17489356088639874	1
56	IOG	1	2	1.0	0.0	1.736762196749718	1
57	IOG	1	2	1.0	0.0	0.29916282265108884	1
58	IOG	1	2	1.0	0.0	0.5008803636080092	1
59	IOG	1	2	1.0	0.0	0.19373612923799308	1
60	IOG	1	2	1.0	0.0	1.9511203718450867	1
61	IOG	1	2	1.0	0.0	1.9360752418974947	1
62	IOG	1	2	1.0	0.0	0.10679709647704919	1
63	IOG	1	2	1.0	0.0	1.0351352141723136	1
64	IOG	1	2	1.0	0.0	0.6932964554616943	1
65	IOG	1	2	1.0	0.0	1.566988287602848	1
66	IOG	1	2	1.0	0.0	17.23989066691631	1
67	IOG	1	2	1.0	0.0	1.0255471732327672	1
68	IOG	1	2	1.0	0.0	0.11508907633484475	1
69	IOG	1	2	1.0	0.0	4.995690508771734	1
70	IOG	1	2	1.0	0.0	1.502604378669607	1
71	IOG	1	2	1.0	0.0	1.3251848202544403	1
72	IOG	1	2	1.0	0.0	0.22265809267339615	1
73	IOG	1	2	1.0	0.0	5.188139902343659	1
74	IOG	1	2	1.0	0.0	0.29857864821574404	1
75	IOG	1	2	1.0	0.0	0.3656247762934748	1
76	IOG	1	2	1.0	0.0	0.02488667159842898	1
77	IOG	1	2	1.0	0.0	0.32930084151418204	1
78	IOG	1	2	1.0	0.0	3.56892014658889	1
79	IOG	1	2	1.0	0.0	0.1310489558343906	1
80	IOG	1	2	1.0	0.0	0.11345019853670317	1
81	IOG	1	2	1.0	0.0	1.4649191011213336	1
82	IOG	1	2	1.0	0.0	2.7313110237973612	1
83	IOG	1	2	1.0	0.0	0.45024619131791355	1
84	IOG	1	2	1.0	0.0	0.3842527411166883	1
85	IOG	1	2	1.0	0.0	2.8358663021833204	1
86	IOG	1	2	1.0	0.0	1.6847784777596384	1
87	IOG	1	2	1.0	0.0	0.7240202890477507	1
88	IOG	1	2	1.0	0.0	15.56302815753608	1
89	IOG	1	2	1.0	0.0	0.551939062356627	1
90	IOG	1	2	1.0	0.0	5789.028701636312	1
91	IOG	1	2	1.0	0.0	8.9752349947383	1
92	IOG	1	2	1.0	0.0	1.1059133391289993	1
93	IOG	1	2	1.0	0.0	0.8567424590315129	1
94	IOG	1	2	1.0	0.0	2.401731759280601	1
95	IOG	1	2	1.0	0.0	0.34469569473109163	1
96	IOG	1	2	1.0	0.0	0.1436078892680974	1
97	IOG	1	2	1.0	0.0	0.06322888490785426	1
98	IOG	1	2	1.0	0.0	0.6352270339242149	1
99	IOG	1	2	1.0	0.0	1.1613606606595617	1
100	IOG	1	2	1.0	0.0	1.3440699109606058	1
101	IOG	1	2	1.0	0.0	0.7438464390743089	1
102	IOG	1	2	1.0	0.0	0.3594196370570188	1
103	IOG	1	2	1.0	0.0	0.18484905533200788	1
104	IOG	1	2	1.0	0.0	2.8345920470487567	1
105	IOG	1	2	1.0	0.0	0.34640900851664796	1
106	IOG	1	2	1.0	0.0	1.2483244215575722	1
107	IOG	1	2	1.0	0.0	1.896044587892619	1
108	IOG	1	2	1.0	0.0	0.08078398965112023	1
109	IOG	1	2	1.0	0.0	0.9938022793494453	1
110	IOG	1	2	1.0	0.0	16.523056834943244	1
111	IOG	1	2	1.0	0.0	0.23223796970168492	1
112	IOG	1	2	1.0	0.0	0.08106683101950538	1
113	IOG	1	2	1.0	0.0	0.3566813948027298	1
114	IOG	1	2	1.0	0.0	1.3452806967881732	1
115	IOG	1	2	1.0	0.0	0.26849127377169285	1
116	IOG	1	2	1.0	0.0	194.40791620593885	1
117	IOG	1	2	1.0	0.0	0.44125585501670633	1
118	IOG	1	2	1.0	0.0	1.0952256124861004	1
119	IOG	1	2	1.0	0.0	1.3019260032569324	1
120	IOG	1	2	1.0	0.0	0.3461204499028379	1
121	IOG	1	2	1.0	0.0	2.1956077992609035	1
122	IOG	1	2	1.0	0.0	1.0534024295974045	1
123	IOG	1	2	1.0	0.0	0.09873835281758239	1
124	IOG	1	2	1.0	0.0	0.2046918167139383	1
125	IOG	1	2	1.0	0.0	0.9758265579084054	1
126	IOG	1	2	1.0	0.0	0.7831041820166988	1
127	IOG	1	2	1.0	0.0	0.01664019509679698	1
128	IOG	1	2	1.0	0.0	1.5165166623200794	1
129	IOG	1	2	1.0	0.0	1.0219094398035125	1
130	IOG	1	2	1.0	0.0	10.330893490880175	1
131	IOG	1	2	1.0	0.0	0.4312007656162716	1
132	IOG	1	2	1.0	0.0	0.8124165617464013	1
133	IOG	1	2	1.0	0.0	0.2302472250467769	1
134	IOG	1	2	1.0	0.0	0.13488176633188637	1
135	IOG	1	2	1.0	0.0	0.283334417080802	1
136	IOG	1	2	1.0	0.0	1.0127548036766938	1
137	IOG	1	2	1.0	0.0	1.0242615174298682	1
138	IOG	1	2	1.0	0.0	0.47996877628061857	1
139	IOG	1	2	1.0	0.0	1.63629897619185	1
140	IOG	1	2	1.0	0.0	1.1857836280872063	1
141	IOG	1	2	1.0	0.0	0.32427217874519754	1
142	IOG	1	2	1.0	0.0	0.05998692475456263	1
143	IOG	1	2	1.0	0.0	0.32171072542937207	1
144	IOG	1	2	1.0	0.0	0.6442722657361565	1
145	IOG	1	2	1.0	0.0	0.15873913332329173	1
146	IOG	1	2	1.0	0.0	17.07420888415495	1
147	IOG	1	2	1.0	0.0	0.9254566629450839	1
148	IOG	1	2	1.0	0.0	0.9985925332246024	1
149	IOG	1	2	1.0	0.0	0.7411579288505081	1
150	IOG	1	2	1.0	0.0	0.7244448392939888	1
151	IOG	1	2	1.0	0.0	1.2689204673824492	1
152	IOG	1	2	1.0	0.0	132.62134448734867	1
153	IOG	1	2	1.0	0.0	1.017923152393595	1
154	IOG	1	2	1.0	0.0	3.10731439238957	1
155	IOG	1	2	1.0	0.0	0.6227848701016464	1
156	IOG	1	2	1.0	0.0	0.5609025308499513	1
157	IOG	1	2	1.0	0.0	2.1514324114888277	1
158	IOG	1	2	1.0	0.0	1.5123906503885929	1
159	IOG	1	2	1.0	0.0	81.70899833704968	1
160	IOG	1	2	1.0	0.0	0.6312703697873936	1
161	IOG	1	2	1.0	0.0	82.45856774474152	1
162	IOG	1	2	1.0	0.0	0.4576565019586411	1
163	IOG	1	2	1.0	0.0	0.048643210764374945	1
164	IOG	1	2	1.0	0.0	31.056260928568356	1
165	IOG	1	2	1.0	0.0	1.5608086889166053	1
166	IOG	1	2	1.0	0.0	4756.4972957715645	1
167	IOG	1	2	1.0	0.0	0.9735398527638097	1
168	IOG	1	2	1.0	0.0	1.285617492640922	1
169	IOG	1	2	1.0	0.0	0.07370449344683494	1
170	IOG	1	2	1.0	0.0	0.08271659429223278	1
171	IOG	1	2	1.0	0.0	8.48410185801405	1
172	IOG	1	2	1.0	0.0	7.336612569680598	1
173	IOG	1	2	1.0	0.0	0.03700423332310807	1
174	IOG	1	2	1.0	0.0	0.3891687101897372	1
175	IOG	1	2	1.0	0.0	0.1338042897356713	1
176	IOG	1	2	1.0	0.0	4.006008859317657	1
177	IOG	1	2	1.0	0.0	1.1361526672819335	1
178	IOG	1	2	1.0	0.0	1.0619750696105734	1
179	IOG	1	2	1.0	0.0	0.421284755248787	1
180	IOG	1	2	1.0	0.0	0.6760224785689601	1
181	IOG	1	2	1.0	0.0	3.968299383623929	1
182	IOG	1	2	1.0	0.0	4.706050170333627	1
183	IOG	1	2	1.0	0.0	0.09041376018139945	1
184	IOG	1	2	1.0	0.0	0.7451713428677892	1
185	IOG	1	2	1.0	0.0	1.155792880231923	1
186	IOG	1	2	1.0	0.0	0.35672238985727595	1
187	IOG	1	2	1.0	0.0	8.355389523397417	1
188	IOG	1	2	1.0	0.0	0.14471434619635506	1
189	IOG	1	2	1.0	0.0	0.3052862665137017	1
190	IOG	1	2	1.0	0.0	13.81099481539611	1
191	IOG	1	2	1.0	0.0	25.343241920205408	1
192	IOG	1	2	1.0	0.0	0.3576319152425732	1
193	IOG	1	2	1.0	0.0	0.15916467503546827	1
194	IOG	1	2	1.0	0.0	1.0022245013666795	1
195	IOG	1	2	1.0	0.0	0.8415497882574624	1
196	IOG	1	2	1.0	0.0	0.42820643506883627	1
197	IOG	1	2	1.0	0.0	0.10052163893539995	1
198	IOG	1	2	1.0	0.0	0.8170071572749993	1
199	IOG	1	2	1.0	0.0	0.525371149954218	1
200	IOG	1	2	1.0	0.0	0.8541354242065065	1
201	IOG	1	2	1.0	0.0	1.352004486323357	1
202	IOG	1	2	1.0	0.0	0.6321801612163515	1
203	IOG	1	2	1.0	0.0	0.24022496994077425	1
204	IOG	1	2	1.0	0.0	3.2746121336844847	1
205	IOG	1	2	1.0	0.0	7.97670433898822	1
206	IOG	1	2	1.0	0.0	1.6445860037564066	1
207	IOG	1	2	1.0	0.0	0.026028046640631214	1
208	IOG	1	2	1.0	0.0	0.09697566003672412	1
209	IOG	1	2	1.0	0.0	1.1786031901126242	1
210	IOG	1	2	1.0	0.0	1.2843138920661998	1
211	IOG	1	2	1.0	0.0	1.3257631935966145	1
212	IOG	1	2	1.0	0.0	2.6817579264636735	1
213	IOG	1	2	1.0	0.0	2.2174421680696956	1
214	IOG	1	2	1.0	0.0	2.97663845858545	1
215	IOG	1	2	1.0	0.0	3.7763850161648937	1
216	IOG	1	2	1.0	0.0	0.6050353693026949	1
217	IOG	1	2	1.0	0.0	0.5727995136187239	1
218	IOG	1	2	1.0	0.0	0.040687069982172884	1
219	IOG	1	2	1.0	0.0	2.170669390876378	1
220	IOG	1	2	1.0	0.0	0.7191268726798521	1
221	IOG	1	2	1.0	0.0	11.768802685260159	1
222	IOG	1	2	1.0	0.0	0.04810139373499493	1
223	IOG	1	2	1.0	0.0	23.992672477533613	1
224	IOG	1	2	1.0	0.0	0.018532288386451233	1
225	IOG	1	2	1.0	0.0	0.5299415484830001	1
226	IOG	1	2	1.0	0.0	0.12193669230159189	1
227	IOG	1	2	1.0	0.0	2.1280976415349806	1
228	IOG	1	2	1.0	0.0	0.5084139800048387	1
229	IOG	1	2	1.0	0.0	0.27400934128052334	1
230	IOG	1	2	1.0	0.0	0.2562101516111092	1
231	IOG	1	2	1.0	0.0	0.6030946878352316	1
232	IOG	1	2	1.0	0.0	1.3505140703977745	1
233	IOG	1	2	1.0	0.0	0.6017513029568586	1
234	IOG	1	2	1.0	0.0	0.13803753471429842	1
235	IOG	1	2	1.0	0.0	0.17122394845444322	1
236	IOG	1	2	1.0	0.0	0.5911912998381238	1
237	IOG	1	2	1.0	0.0	0.09863734882270674	1
238	IOG	1	2	1.0	0.0	0.7365183937879891	1
239	IOG	1	2	1.0	0.0	4.858501853561827	1
240	IOG	1	2	1.0	0.0	0.15960595919518605	1
241	IOG	1	2	1.0	0.0	3.5014265466584193	1
242	IOG	1	2	1.0	0.0	14.353885135184433	1
243	IOG	1	2	1.0	0.0	0.06476517934827579	1
244	IOG	1	2	1.0	0.0	1.8519584525709585	1
245	IOG	1	2	1.0	0.0	2.912888031430456	1
246	IOG	1	2	1.0	0.0	0.18087800162936463	1
247	IOG	1	2	1.0	0.0	0.8629659424839977	1
248	IOG	1	2	1.0	0.0	0.3260170493122626	1
249	IOG	1	2	1.0	0.0	1.2924396734766397	1
250	IOG	1	2	1.0	0.0	7.893009239819374	1
251	IOG	1	2	1.0	0.0	2.7834347441356253	1
252	IOG	1	2	1.0	0.0	0.9730839882818112	1
253	IOG	1	2	1.0	0.0	2.2578594645866548	1
254	IOG	1	2	1.0	0.0	35.243671744227484	1
255	IOG	1	2	1.0	0.0	0.6918188790197002	1
256	IOG	1	2	1.0	0.0	9.806170164891888	1
257	IOG	1	2	1.0	0.0	3.587308006240791	1
258	IOG	1	2	1.0	0.0	0.04657301255464527	1
259	IOG	1	2	1.0	0.0	306.7887800366798	1
260	IOG	1	2	1.0	0.0	3.8636290548062915	1
261	IOG	1	2	1.0	0.0	0.24941435635315506	1
262	IOG	1	2	1.0	0.0	0.055277941676053696	1
263	IOG	1	2	1.0	0.0	0.2967834006846219	1
264	IOG	1	2	1.0	0.0	27.344069605646325	1
265	IOG	1	2	1.0	0.0	1.0407907686901046	1
266	IOG	1	2	1.0	0.0	0.34024642034489083	1
267	IOG	1	2	1.0	0.0	1.036962777998117	1
268	IOG	1	2	1.0	0.0	0.14798997113642276	1
269	IOG	1	2	1.0	0.0	0.28930463129497996	1
270	IOG	1	2	1.0	0.0	0.018810326135253533	1
271	IOG	1	2	1.0	0.0	0.1107244466688331	1
272	IOG	1	2	1.0	0.0	0.2150563533059064	1
273	IOG	1	2	1.0	0.0	0.2057845391390811	1
274	IOG	1	2	1.0	0.0	0.11144621943885114	1
275	IOG	1	2	1.0	0.0	0.4459799534020744	1
276	IOG	1	2	1.0	0.0	0.28516010821196386	1
277	IOG	1	2	1.0	0.0	0.18751855571370618	1
278	IOG	1	2	1.0	0.0	0.7580098329986856	1
279	IOG	1	2	1.0	0.0	1.3347190752500058	1
280	IOG	1	2	1.0	0.0	135166.44455643505	1
281	IOG	1	2	1.0	0.0	0.19948534622747405	1
282	IOG	1	2	1.0	0.0	0.8727455084193793	1
283	IOG	1	2	1.0	0.0	0.35188060381145037	1
284	IOG	1	2	1.0	0.0	1154.0062996631953	1
285	IOG	1	2	1.0	0.0	3.4209292084878133	1
286	IOG	1	2	1.0	0.0	0.042671290278929956	1
287	IOG	1	2	1.0	0.0	0.9241713156408434	1
288	IOG	1	2	1.0	0.0	0.3262737148458918	1
289	IOG	1	2	1.0	0.0	0.03454236108346689	1
290	IOG	1	2	1.0	0.0	0.7800346326353311	1
291	IOG	1	2	1.0	0.0	1.072997611654263	1
292	IOG	1	2	1.0	0.0	1.204013259733311	1
293	IOG	1	2	1.0	0.0	0.2914779186653609	1
294	IOG	1	2	1.0	0.0	701.9389573894086	1
295	IOG	1	2	1.0	0.0	0.861261399291846	1
296	IOG	1	2	1.0	0.0	0.1845662820369266	1
297	IOG	1	2	1.0	0.0	0.059079557718614895	1
298	IOG	1	2	1.0	0.0	70.56626190779207	1
299	IOG	1	2	1.0	0.0	0.8035754868729383	1
300	IOG	1	2	1.0	0.0	1.280227822753423	1
301	IOG	1	2	1.0	0.0	0.43866911555352966	1
302	IOG	1	2	1.0	0.0	2.1978732718696903	1
303	IOG	1	2	1.0	0.0	0.253087965254096	1
304	IOG	1	2	1.0	0.0	0.1686122394073509	1
305	IOG	1	2	1.0	0.0	0.03235852762195864	1
306	IOG	1	2	1.0	0.0	2.9992537193768323	1
307	IOG	1	2	1.0	0.0	0.864960182813774	1
308	IOG	1	2	1.0	0.0	0.6703445524718368	1
309	IOG	1	2	1.0	0.0	0.6705280691172154	1
310	IOG	1	2	1.0	0.0	1.280443736766955	1
311	IOG	1	2	1.0	0.0	0.8251686565585831	1
312	IOG	1	2	1.0	0.0	23.147916649049865	1
313	IOG	1	2	1.0	0.0	0.11235194162229634	1
314	IOG	1	2	1.0	0.0	0.15762965223098696	1
315	IOG	1	2	1.0	0.0	0.9290926149526542	1
316	IOG	1	2	1.0	0.0	262.43324855652554	1
317	IOG	1	2	1.0	0.0	17.24432827681622	1
318	IOG	1	2	1.0	0.0	0.22209407289721095	1
319	IOG	1	2	1.0	0.0	0.5566674269220224	1
320	IOG	1	2	1.0	0.0	0.22075239494484894	1
321	IOG	1	2	1.0	0.0	0.13452737162719408	1
322	IOG	1	2	1.0	0.0	0.15998889149149045	1
323	IOG	1	2	1.0	0.0	3.0444223503985426	1
324	IOG	1	2	1.0	0.0	6.2909275253017665	1
325	IOG	1	2	1.0	0.0	1.0189168281932697	1
326	IOG	1	2	1.0	0.0	0.27925127644884756	1
327	IOG	1	2	1.0	0.0	0.16586437304412777	1
328	IOG	1	2	1.0	0.0	1.2432280903007138	1
329	IOG	1	2	1.0	0.0	1.655017741718714	1
330	IOG	1	2	1.0	0.0	0.5458975090414863	1
331	IOG	1	2	1.0	0.0	0.5268154704010117	1
332	IOG	1	2	1.0	0.0	3.6076465623638905	1
333	IOG	1	2	1.0	0.0	0.2415007883855274	1
334	IOG	1	2	1.0	0.0	591.2640723369498	1
335	IOG	1	2	1.0	0.0	1.2110786018901925	1
336	IOG	1	2	1.0	0.0	69.41366233337816	1
337	IOG	1	2	1.0	0.0	0.36971749835492784	1
338	IOG	1	2	1.0	0.0	0.34047898574202534	1
339	IOG	1	2	1.0	0.0	1.6371692114643357	1
340	IOG	1	2	1.0	0.0	0.407595267445205	1
341	IOG	1	2	1.0	0.0	2.3567699179203974	1
342	IOG	1	2	1.0	0.0	0.14145609034442044	1
343	IOG	1	2	1.0	0.0	0.4596003798365862	1
344	IOG	1	2	1.0	0.0	1.0817730697483552	1
345	IOG	1	2	1.0	0.0	3.0893557154379785	1
346	IOG	1	2	1.0	0.0	0.11138761285689214	1
347	IOG	1	2	1.0	0.0	0.8866589668090552	1
348	IOG	1	2	1.0	0.0	0.45608751870744724	1
349	IOG	1	2	1.0	0.0	0.0675175402689562	1
350	IOG	1	2	1.0	0.0	0.8165271930903935	1
351	IOG	1	2	1.0	0.0	1.1915071541612876	1
352	IOG	1	2	1.0	0.0	0.6422235754118831	1
353	IOG	1	2	1.0	0.0	0.3066259225654455	1
354	IOG	1	2	1.0	0.0	2.044540938545963	1
355	IOG	1	2	1.0	0.0	0.10624029674345238	1
356	IOG	1	2	1.0	0.0	0.023137798645778355	1
357	IOG	1	2	1.0	0.0	0.2517156023920249	1
358	IOG	1	2	1.0	0.0	1.5051581483635363	1
359	IOG	1	2	1.0	0.0	0.16721811422209698	1
360	IOG	1	2	1.0	0.0	0.6047890810135044	1
361	IOG	1	2	1.0	0.0	0.07376833014252801	1
362	IOG	1	2	1.0	0.0	0.5172945134772845	1
363	IOG	1	2	1.0	0.0	27.788637937049543	1
364	IOG	1	2	1.0	0.0	0.24498608879064077	1
365	IOG	1	2	1.0	0.0	2.7612279737553242	1
366	IOG	1	2	1.0	0.0	0.783055339165628	1
367	IOG	1	2	1.0	0.0	0.4337716801453838	1
368	IOG	1	2	1.0	0.0	0.6902282065424012	1
369	IOG	1	2	1.0	0.0	0.9832123640088037	1
370	IOG	1	2	1.0	0.0	1.889939631414718	1
371	IOG	1	2	1.0	0.0	0.2918073723474553	1
372	IOG	1	2	1.0	0.0	0.08802962972065713	1
373	IOG	1	2	1.0	0.0	3.1130257800436993	1
374	IOG	1	2	1.0	0.0	0.06018831778602557	1
375	IOG	1	2	1.0	0.0	0.30337821390188985	1
376	IOG	1	2	1.0	0.0	0.5343499845335408	1
377	IOG	1	2	1.0	0.0	0.15636961636557858	1
378	IOG	1	2	1.0	0.0	2.8180415526897002	1
379	IOG	1	2	1.0	0.0	0.5108328836099636	1
380	IOG	1	2	1.0	0.0	8.952472239677853	1
381	IOG	1	2	1.0	0.0	0.0737217174136743	1
382	IOG	1	2	1.0	0.0	0.44159805911251454	1
383	IOG	1	2	1.0	0.0	0.9372561427801074	1
384	IOG	1	2	1.0	0.0	0.942669053563656	1
385	IOG	1	2	1.0	0.0	5.331871160671248	1
386	IOG	1	2	1.0	0.0	0.5819560382521372	1
387	IOG	1	2	1.0	0.0	0.2799318609134073	1
388	IOG	1	2	1.0	0.0	0.3610404807202545	1
389	IOG	1	2	1.0	0.0	0.5783980112192061	1
390	IOG	1	2	1.0	0.0	0.1440894378634413	1
391	IOG	1	2	1.0	0.0	1.4184937081288087	1
392	IOG	1	2	1.0	0.0	0.04441470063917717	1
393	IOG	1	2	1.0	0.0	5.270689628845116	1
394	IOG	1	2	1.0	0.0	0.11110998726998847	1
395	IOG	1	2	1.0	0.0	20.228634012006665	1
396	IOG	1	2	1.0	0.0	1.104591900021774	1
397	IOG	1	2	1.0	0.0	0.6476989098461736	1
398	IOG	1	2	1.0	0.0	1.7634763800215936	1
399	IOG	1	2	1.0	0.0	1.059212969879345	1
400	IOG	1	2	1.0	0.0	1.4435808800122811	1
401	IOG	1	2	1.0	0.0	1.442664394670823	1
402	IOG	1	2	1.0	0.0	0.3204141888742662	1
403	IOG	1	2	1.0	0.0	0.26132678568870293	1
404	IOG	1	2	1.0	0.0	11.703060191278157	1
405	IOG	1	2	1.0	0.0	0.8062633291882391	1
406	IOG	1	2	1.0	0.0	0.22085415612748358	1
407	IOG	1	2	1.0	0.0	0.05764870871453633	1
408	IOG	1	2	1.0	0.0	1.3276918064301753	1
409	IOG	1	2	1.0	0.0	0.15442631056524417	1
410	IOG	1	2	1.0	0.0	0.9416428333724358	1
411	IOG	1	2	1.0	0.0	0.9673094748265114	1
412	IOG	1	2	1.0	0.0	35.1089110600469	1
413	IOG	1	2	1.0	0.0	0.24457598077695478	1
414	IOG	1	2	1.0	0.0	0.6096159676949934	1
415	IOG	1	2	1.0	0.0	0.49753277797496265	1
416	IOG	1	2	1.0	0.0	0.29502878081210215	1
417	IOG	1	2	1.0	0.0	19.42802333149319	1
418	IOG	1	2	1.0	0.0	0.5311337041644408	1
419	IOG	1	2	1.0	0.0	0.20566677490131532	1
420	IOG	1	2	1.0	0.0	0.28726164964757384	1
421	IOG	1	2	1.0	0.0	0.3670542701805349	1
422	IOG	1	2	1.0	0.0	1.1262128709257917	1
423	IOG	1	2	1.0	0.0	0.7052343440255224	1
424	IOG	1	2	1.0	0.0	1.2070176012584006	1
425	IOG	1	2	1.0	0.0	0.36104189877296794	1
426	IOG	1	2	1.0	0.0	0.29772343685242114	1
427	IOG	1	2	1.0	0.0	0.7083783671686854	1
428	IOG	1	2	1.0	0.0	0.049586051113425685	1
429	IOG	1	2	1.0	0.0	0.060325413804229774	1
430	IOG	1	2	1.0	0.0	0.3740090941692849	1
431	IOG	1	2	1.0	0.0	0.05894354002126903	1
432	IOG	1	2	1.0	0.0	0.32372370027694347	1
433	IOG	1	2	1.0	0.0	0.06668007067472402	1
434	IOG	1	2	1.0	0.0	19.497260295145047	1
435	IOG	1	2	1.0	0.0	15.769075557649773	1
436	IOG	1	2	1.0	0.0	0.07440600762947805	1
437	IOG	1	2	1.0	0.0	0.03481622042088718	1
438	IOG	1	2	1.0	0.0	0.5120369990794216	1
439	IOG	1	2	1.0	0.0	2.9676897910795588	1
440	IOG	1	2	1.0	0.0	1.6192593133789301	1
441	IOG	1	2	1.0	0.0	0.44617634492217384	1
442	IOG	1	2	1.0	0.0	0.07746925888633352	1
443	IOG	1	2	1.0	0.0	1.3287814946904828	1
444	IOG	1	2	1.0	0.0	1.789365841517739	1
445	IOG	1	2	1.0	0.0	1.094692630092565	1
446	IOG	1	2	1.0	0.0	0.5532165788918021	1
447	IOG	1	2	1.0	0.0	0.42184506380690834	1
448	IOG	1	2	1.0	0.0	0.049610106726189186	1
449	IOG	1	2	1.0	0.0	0.23183023130389202	1
450	IOG	1	2	1.0	0.0	0.1912339286429419	1
451	IOG	1	2	1.0	0.0	1.030808784580053	1
452	IOG	1	2	1.0	0.0	0.8074781471522702	1
453	IOG	1	2	1.0	0.0	0.23977079842014928	1
454	IOG	1	2	1.0	0.0	26.74002143040045	1
455	IOG	1	2	1.0	0.0	1.0875932379129485	1
456	IOG	1	2	1.0	0.0	0.09563381788014322	1
457	IOG	1	2	1.0	0.0	1.5100419605344206	1
458	IOG	1	2	1.0	0.0	0.08712572185268341	1
459	IOG	1	2	1.0	0.0	0.7307005155208504	1
460	IOG	1	2	1.0	0.0	13.762468073707392	1
461	IOG	1	2	1.0	0.0	0.2864150736501325	1
462	IOG	1	2	1.0	0.0	1.2238770613179555	1
463	IOG	1	2	1.0	0.0	0.7265111419719279	1
464	IOG	1	2	1.0	0.0	0.3877005621485387	1
465	IOG	1	2	1.0	0.0	0.22825239066073583	1
466	IOG	1	2	1.0	0.0	1.2036074247743103	1
467	IOG	1	2	1.0	0.0	0.5772922366655691	1
468	IOG	1	2	1.0	0.0	1.8643268917001259	1
469	IOG	1	2	1.0	0.0	0.3529200347712407	1
470	IOG	1	2	1.0	0.0	0.8267530142047004	1
471	IOG	1	2	1.0	0.0	0.1662338582732479	1
472	IOG	1	2	1.0	0.0	2.160193457469263	1
473	IOG	1	2	1.0	0.0	0.6108821355603877	1
474	IOG	1	2	1.0	0.0	0.16529086033138754	1
475	IOG	1	2	1.0	0.0	0.6385525857841887	1
476	IOG	1	2	1.0	0.0	0.10872833435448379	1
477	IOG	1	2	1.0	0.0	0.39495167958982286	1
478	IOG	1	2	1.0	0.0	0.13776045604373216	1
479	IOG	1	2	1.0	0.0	0.2744208376934523	1
480	IOG	1	2	1.0	0.0	1.0960040534935538	1
481	IOG	1	2	1.0	0.0	3.118827318418862	1
482	IOG	1	2	1.0	0.0	1.193790126062232	1
483	IOG	1	2	1.0	0.0	1.2401635908011153	1
484	IOG	1	2	1.0	0.0	0.1943340281746543	1
485	IOG	1	2	1.0	0.0	28.624986197833312	1
486	IOG	1	2	1.0	0.0	2.2449963012156884	1
487	IOG	1	2	1.0	0.0	13.22561005533099	1
488	IOG	1	2	1.0	0.0	0.37901972319996763	1
489	IOG	1	2	1.0	0.0	0.0544384142919069	1
490	IOG	1	2	1.0	0.0	0.5078933187848405	1
491	IOG	1	2	1.0	0.0	4.28080222908667	1
492	IOG	1	2	1.0	0.0	1.347305994890283	1
493	IOG	1	2	1.0	0.0	0.23550422022561124	1
494	IOG	1	2	1.0	0.0	0.3790999819882914	1
495	IOG	1	2	1.0	0.0	0.18226349906722325	1
496	IOG	1	2	1.0	0.0	63.88487264637386	1
497	IOG	1	2	1.0	0.0	0.442198359464521	1
498	IOG	1	2	1.0	0.0	0.039580138643207474	1
499	IOG	1	2	1.0	0.0	0.39219519351032056	1
500	IOG	2	3	1.0	0.0	1.0281550705131364	1
501	IOG	2	3	1.0	0.0	0.6776312671359751	1
502	IOG	2	3	1.0	0.0	0.27805257328226324	1
503	IOG	2	3	1.0	0.0	0.8656402357254165	1
504	IOG	2	3	1.0	0.0	0.6261621764122997	1
505	IOG	2	3	1.0	0.0	3.114227232686523	1
506	IOG	2	3	1.0	0.0	6.457194324826505	1
507	IOG	2	3	1.0	0.0	0.17647110103383687	1
508	IOG	2	3	1.0	0.0	0.12858133784925718	1
509	IOG	2	3	1.0	0.0	2.053642929032199	1
510	IOG	2	3	1.0	0.0	0.009450195274777144	1
511	IOG	2	3	1.0	0.0	0.06607093177433938	1
512	IOG	2	3	1.0	0.0	0.2030285227022663	1
513	IOG	2	3	1.0	0.0	0.005960559784386284	1
514	IOG	2	3	1.0	0.0	0.23618856741297004	1
515	IOG	2	3	1.0	0.0	0.05621440734488993	1
516	IOG	2	3	1.0	0.0	1.0410420827219349	1
517	IOG	2	3	1.0	0.0	0.09945602606389575	1
518	IOG	2	3	1.0	0.0	0.3130177427003654	1
519	IOG	2	3	1.0	0.0	0.2699871799062843	1
520	IOG	2	3	1.0	0.0	0.4072601686277247	1
521	IOG	2	3	1.0	0.0	0.6554247719526741	1
522	IOG	2	3	1.0	0.0	0.19426096861567296	1
523	IOG	2	3	1.0	0.0	0.034305086894257535	1
524	IOG	2	3	1.0	0.0	0.4516531296191952	1
525	IOG	2	3	1.0	0.0	0.6189767452531189	1
526	IOG	2	3	1.0	0.0	0.1825900366346003	1
527	IOG	2	3	1.0	0.0	0.30642169974404865	1
528	IOG	2	3	1.0	0.0	0.14397193357964944	1
529	IOG	2	3	1.0	0.0	0.004381895524050228	1
530	IOG	2	3	1.0	0.0	0.11837868263309663	1
531	IOG	2	3	1.0	0.0	0.324073741637695	1
532	IOG	2	3	1.0	0.0	0.9375577562594557	1
533	IOG	2	3	1.0	0.0	0.0289413819288153	1
534	IOG	2	3	1.0	0.0	0.26908166000775624	1
535	IOG	2	3	1.0	0.0	0.3379623150389798	1
536	IOG	2	3	1.0	0.0	0.5844904336117126	1
537	IOG	2	3	1.0	0.0	0.5414906564199824	1
538	IOG	2	3	1.0	0.0	0.05711150135389959	1
539	IOG	2	3	1.0	0.0	1.118433648518373	1
540	IOG	2	3	1.0	0.0	0.38975470995078243	1
541	IOG	2	3	1.0	0.0	0.09652533139650682	1
542	IOG	2	3	1.0	0.0	0.7294315570316853	1
543	IOG	2	3	1.0	0.0	0.6868912068976624	1
544	IOG	2	3	1.0	0.0	0.4796265713511665	1
545	IOG	2	3	1.0	0.0	0.2121915685304558	1
546	IOG	2	3	1.0	0.0	0.1291666106414	1
547	IOG	2	3	1.0	0.0	0.717328931566199	1
548	IOG	2	3	1.0	0.0	0.5801120648357997	1
549	IOG	2	3	1.0	0.0	0.12507825297579153	1
550	IOG	2	3	1.0	0.0	0.09388474658456665	1
551	IOG	2	3	1.0	0.0	0.8932632790045882	1
552	IOG	2	3	1.0	0.0	0.13441195581568632	1
553	IOG	2	3	1.0	0.0	0.04019902867909633	1
554	IOG	2	3	1.0	0.0	0.6774874294733501	1
555	IOG	2	3	1.0	0.0	0.23852561162881097	1
556	IOG	2	3	1.0	0.0	0.2903859387971731	1
557	IOG	2	3	1.0	0.0	0.15536233981656666	1
558	IOG	2	3	1.0	0.0	0.06054535755715583	1
559	IOG	2	3	1.0	0.0	0.01360083329643681	1
560	IOG	2	3	1.0	0.0	0.8579214590744244	1
561	IOG	2	3	1.0	0.0	48.5160339922312	1
562	IOG	2	3	1.0	0.0	0.0880503497417337	1
563	IOG	2	3	1.0	0.0	1.111373249493915	1
564	IOG	2	3	1.0	0.0	0.5612074813162864	1
565	IOG	2	3	1.0	0.0	1.6538409441634143	1
566	IOG	2	3	1.0	0.0	2.2753212955435673	1
567	IOG	2	3	1.0	0.0	0.30175901420226353	1
568	IOG	2	3	1.0	0.0	0.03788692524504532	1
569	IOG	2	3	1.0	0.0	0.38002379795635655	1
570	IOG	2	3	1.0	0.0	0.14032353909375522	1
571	IOG	2	3	1.0	0.0	0.7364448425860317	1
572	IOG	2	3	1.0	0.0	0.46962905218000284	1
573	IOG	2	3	1.0	0.0	0.16010212895836365	1
574	IOG	2	3	1.0	0.0	0.5380416311217463	1
575	IOG	2	3	1.0	0.0	0.24076042338474185	1
576	IOG	2	3	1.0	0.0	0.08108840068337184	1
577	IOG	2	3	1.0	0.0	0.3041085823325232	1
578	IOG	2	3	1.0	0.0	2.481894926539025	1
579	IOG	2	3	1.0	0.0	0.00374293569732978	1
580	IOG	2	3	1.0	0.0	0.3397481279575083	1
581	IOG	2	3	1.0	0.0	0.12434529584194565	1
582	IOG	2	3	1.0	0.0	0.2575541117973408	1
583	IOG	2	3	1.0	0.0	0.012252539786033571	1
584	IOG	2	3	1.0	0.0	0.2437218736155484	1
585	IOG	2	3	1.0	0.0	1.48055837759939	1
586	IOG	2	3	1.0	0.0	0.10584660474046506	1
587	IOG	2	3	1.0	0.0	0.020579291296455023	1
588	IOG	2	3	1.0	0.0	0.5540429470330307	1
589	IOG	2	3	1.0	0.0	0.5908349677526639	1
590	IOG	2	3	1.0	0.0	1.0834603679976775	1
591	IOG	2	3	1.0	0.0	0.08290209941324327	1
592	IOG	2	3	1.0	0.0	0.1220830842184456	1
593	IOG	2	3	1.0	0.0	0.551813498926863	1
594	IOG	2	3	1.0	0.0	1.1515170025930357	1
595	IOG	2	3	1.0	0.0	0.917810477413135	1
596	IOG	2	3	1.0	0.0	0.0658283982126341	1
597	IOG	2	3	1.0	0.0	0.039388246016207745	1
598	IOG	2	3	1.0	0.0	1.4633940569788544	1
599	IOG	2	3	1.0	0.0	0.7389260021901958	1
600	IOG	2	3	1.0	0.0	0.6288040472769761	1
601	IOG	2	3	1.0	0.0	1.065674463947485	1
602	IOG	2	3	1.0	0.0	2.111846520178469	1
603	IOG	2	3	1.0	0.0	0.18904046631606852	1
604	IOG	2	3	1.0	0.0	0.6021889204402022	1
605	IOG	2	3	1.0	0.0	0.42187288766785114	1
606	IOG	2	3	1.0	0.0	0.8974137355808733	1
607	IOG	2	3	1.0	0.0	1.5025413170482111	1
608	IOG	2	3	1.0	0.0	0.09013884384753751	1
609	IOG	2	3	1.0	0.0	1.5257982938288868	1
610	IOG	2	3	1.0	0.0	0.6090515678544498	1
611	IOG	2	3	1.0	0.0	0.5290680417828575	1
612	IOG	2	3	1.0	0.0	0.07290013772343719	1
613	IOG	2	3	1.0	0.0	0.2796941036937896	1
614	IOG	2	3	1.0	0.0	0.19679205279518683	1
615	IOG	2	3	1.0	0.0	0.2313605647244551	1
616	IOG	2	3	1.0	0.0	1.3622140032667436	1
617	IOG	2	3	1.0	0.0	0.15498547284177316	1
618	IOG	2	3	1.0	0.0	0.45330804748344056	1
619	IOG	2	3	1.0	0.0	0.5510384592267069	1
620	IOG	2	3	1.0	0.0	0.35452157258128203	1
621	IOG	2	3	1.0	0.0	2.147907546637303	1
622	IOG	2	3	1.0	0.0	0.22046804040619958	1
623	IOG	2	3	1.0	0.0	0.06993005991881135	1
624	IOG	2	3	1.0	0.0	0.4363382744292759	1
625	IOG	2	3	1.0	0.0	0.3849810873520986	1
626	IOG	2	3	1.0	0.0	0.17028475372617	1
627	IOG	2	3	1.0	0.0	0.16639370218757032	1
628	IOG	2	3	1.0	0.0	0.002398658562143638	1
629	IOG	2	3	1.0	0.0	0.9173845722028198	1
630	IOG	2	3	1.0	0.0	1.922594887354562	1
631	IOG	2	3	1.0	0.0	0.27152369227841366	1
632	IOG	2	3	1.0	0.0	0.7119942436286004	1
633	IOG	2	3	1.0	0.0	0.4450261211444302	1
634	IOG	2	3	1.0	0.0	0.10266565241542414	1
635	IOG	2	3	1.0	0.0	0.2912731518890485	1
636	IOG	2	3	1.0	0.0	0.46564582289013084	1
637	IOG	2	3	1.0	0.0	1.3321805475524846	1
638	IOG	2	3	1.0	0.0	0.3516980759642293	1
639	IOG	2	3	1.0	0.0	0.16504965914481112	1
640	IOG	2	3	1.0	0.0	0.169455079737153	1
641	IOG	2	3	1.0	0.0	0.2942103894921129	1
642	IOG	2	3	1.0	0.0	0.013310542852977716	1
643	IOG	2	3	1.0	0.0	0.20812843018454943	1
644	IOG	2	3	1.0	0.0	0.9343850940325534	1
645	IOG	2	3	1.0	0.0	0.1105708036613473	1
646	IOG	2	3	1.0	0.0	2.215466939590354	1
647	IOG	2	3	1.0	0.0	0.28661449455921917	1
648	IOG	2	3	1.0	0.0	0.44806686178059324	1
649	IOG	2	3	1.0	0.0	1.0062725433440656	1
650	IOG	2	3	1.0	0.0	0.12761480163646938	1
651	IOG	2	3	1.0	0.0	0.46651169910857243	1
652	IOG	2	3	1.0	0.0	0.9948081240931768	1
653	IOG	2	3	1.0	0.0	0.3362298289774355	1
654	IOG	2	3	1.0	0.0	0.5209332279260208	1
655	IOG	2	3	1.0	0.0	0.45171265306656067	1
656	IOG	2	3	1.0	0.0	0.2139971548092318	1
657	IOG	2	3	1.0	0.0	0.03805116590505169	1
658	IOG	2	3	1.0	0.0	1.037746341759705	1
659	IOG	2	3	1.0	0.0	0.5133405654505551	1
660	IOG	2	3	1.0	0.0	0.1654652847134658	1
661	IOG	2	3	1.0	0.0	24.85434342136923	1
662	IOG	2	3	1.0	0.0	1.6377771013454154	1
663	IOG	2	3	1.0	0.0	0.01982779786554276	1
664	IOG	2	3	1.0	0.0	0.7963517868167487	1
665	IOG	2	3	1.0	0.0	1.4004583783732172	1
666	IOG	2	3	1.0	0.0	0.5289760399517377	1
667	IOG	2	3	1.0	0.0	0.616134734652465	1
668	IOG	2	3	1.0	0.0	0.27925928714308296	1
669	IOG	2	3	1.0	0.0	0.14695197748133065	1
670	IOG	2	3	1.0	0.0	0.3207069489302522	1
671	IOG	2	3	1.0	0.0	1.1950017225464156	1
672	IOG	2	3	1.0	0.0	3.3608553422058995	1
673	IOG	2	3	1.0	0.0	0.04357850447593222	1
674	IOG	2	3	1.0	0.0	0.25105120622693916	1
675	IOG	2	3	1.0	0.0	0.012056933741131112	1
676	IOG	2	3	1.0	0.0	1.3534577890549522	1
677	IOG	2	3	1.0	0.0	0.8497097438589816	1
678	IOG	2	3	1.0	0.0	1.2874749574501931	1
679	IOG	2	3	1.0	0.0	0.23807610920824648	1
680	IOG	2	3	1.0	0.0	0.06555904804268366	1
681	IOG	2	3	1.0	0.0	0.6409512901795116	1
682	IOG	2	3	1.0	0.0	10.335901760995592	1
683	IOG	2	3	1.0	0.0	0.08304206612522066	1
684	IOG	2	3	1.0	0.0	0.23374946405776506	1
685	IOG	2	3	1.0	0.0	0.5890248560148905	1
686	IOG	2	3	1.0	0.0	0.27629711281441754	1
687	IOG	2	3	1.0	0.0	1.2163224913262096	1
688	IOG	2	3	1.0	0.0	0.08101821192435497	1
689	IOG	2	3	1.0	0.0	0.17781958250662497	1
690	IOG	2	3	1.0	0.0	0.2830373055897406	1
691	IOG	2	3	1.0	0.0	1.3439725797724673	1
692	IOG	2	3	1.0	0.0	0.1852832627553681	1
693	IOG	2	3	1.0	0.0	0.20342977372372878	1
694	IOG	2	3	1.0	0.0	0.7183552098288988	1
695	IOG	2	3	1.0	0.0	0.24351647866844606	1
696	IOG	2	3	1.0	0.0	0.041935840627310414	1
697	IOG	2	3	1.0	0.0	0.024039243824809015	1
698	IOG	2	3	1.0	0.0	0.12842656040340733	1
699	IOG	2	3	1.0	0.0	0.03912412481696713	1
700	IOG	2	3	1.0	0.0	0.08818159107317139	1
701	IOG	2	3	1.0	0.0	0.6592613961387899	1
702	IOG	2	3	1.0	0.0	0.23190202399721982	1
703	IOG	2	3	1.0	0.0	0.1498836931984013	1
704	IOG	2	3	1.0	0.0	0.1347996723434541	1
705	IOG	2	3	1.0	0.0	1.279347619667052	1
706	IOG	2	3	1.0	0.0	0.14445321565521144	1
707	IOG	2	3	1.0	0.0	0.022980170933068624	1
708	IOG	2	3	1.0	0.0	0.026450412519777096	1
709	IOG	2	3	1.0	0.0	1.3171558348414691	1
710	IOG	2	3	1.0	0.0	0.16660413340601576	1
711	IOG	2	3	1.0	0.0	0.97608736756561	1
712	IOG	2	3	1.0	0.0	0.21479300393481096	1
713	IOG	2	3	1.0	0.0	1.9107790530746924	1
714	IOG	2	3	1.0	0.0	0.24265473932374523	1
715	IOG	2	3	1.0	0.0	8.336360387589277	1
716	IOG	2	3	1.0	0.0	0.9719430061987404	1
717	IOG	2	3	1.0	0.0	0.1842295359305808	1
718	IOG	2	3	1.0	0.0	0.03322615558558602	1
719	IOG	2	3	1.0	0.0	0.9174792132222658	1
720	IOG	2	3	1.0	0.0	0.04718405780608565	1
721	IOG	2	3	1.0	0.0	3.2497973136455673	1
722	IOG	2	3	1.0	0.0	0.25737130229463	1
723	IOG	2	3	1.0	0.0	0.32286037462733863	1
724	IOG	2	3	1.0	0.0	0.11733276995545606	1
725	IOG	2	3	1.0	0.0	0.20414236989172813	1
726	IOG	2	3	1.0	0.0	0.028823333439840976	1
727	IOG	2	3	1.0	0.0	1.2849745960428627	1
728	IOG	2	3	1.0	0.0	0.23374765157796984	1
729	IOG	2	3	1.0	0.0	0.13070615918849104	1
730	IOG	2	3	1.0	0.0	0.1790731147625716	1
731	IOG	2	3	1.0	0.0	2.23648303837134	1
732	IOG	2	3	1.0	0.0	0.8975587110518348	1
733	IOG	2	3	1.0	0.0	0.4578622211710479	1
734	IOG	2	3	1.0	0.0	0.6996598039739711	1
735	IOG	2	3	1.0	0.0	0.09042916359134026	1
736	IOG	2	3	1.0	0.0	0.398423382174446	1
737	IOG	2	3	1.0	0.0	0.30573980538226175	1
738	IOG	2	3	1.0	0.0	1.0423824543838625	1
739	IOG	2	3	1.0	0.0	1.9081648282934744	1
740	IOG	2	3	1.0	0.0	0.060142274550987945	1
741	IOG	2	3	1.0	0.0	1.0959467016477078	1
742	IOG	2	3	1.0	0.0	0.9394834225796151	1
743	IOG	2	3	1.0	0.0	0.08880444586565521	1
744	IOG	2	3	1.0	0.0	0.624468788433064	1
745	IOG	2	3	1.0	0.0	0.9266308560723007	1
746	IOG	2	3	1.0	0.0	0.03824185471921268	1
747	IOG	2	3	1.0	0.0	0.37479590473630275	1
748	IOG	2	3	1.0	0.0	1.0068686227911645	1
749	IOG	2	3	1.0	0.0	0.5468870915855618	1
750	IOG	2	3	1.0	0.0	0.15951766718298713	1
751	IOG	2	3	1.0	0.0	0.06496890141292364	1
752	IOG	2	3	1.0	0.0	0.8041266667694875	1
753	IOG	2	3	1.0	0.0	1.76935598564033	1
754	IOG	2	3	1.0	0.0	0.40948033021473024	1
755	IOG	2	3	1.0	0.0	0.49038589899432333	1
756	IOG	2	3	1.0	0.0	1.0890380082553905	1
757	IOG	2	3	1.0	0.0	0.31893879503584466	1
758	IOG	2	3	1.0	0.0	0.06896921922534914	1
759	IOG	2	3	1.0	0.0	821.3355182100032	1
760	IOG	2	3	1.0	0.0	0.12291743089667456	1
761	IOG	2	3	1.0	0.0	0.16483483926786222	1
762	IOG	2	3	1.0	0.0	0.04252847714163999	1
763	IOG	2	3	1.0	0.0	0.13971682464664356	1
764	IOG	2	3	1.0	0.0	0.7714021920294524	1
765	IOG	2	3	1.0	0.0	0.28105100460955107	1
766	IOG	2	3	1.0	0.0	0.2238524754662906	1
767	IOG	2	3	1.0	0.0	0.6487312403824375	1
768	IOG	2	3	1.0	0.0	0.13573244996722528	1
769	IOG	2	3	1.0	0.0	0.32439403802950084	1
770	IOG	2	3	1.0	0.0	0.0029788318486825335	1
771	IOG	2	3	1.0	0.0	0.0815034500804735	1
772	IOG	2	3	1.0	0.0	0.3872503951770569	1
773	IOG	2	3	1.0	0.0	0.4288886776474995	1
774	IOG	2	3	1.0	0.0	0.1566013214419126	1
775	IOG	2	3	1.0	0.0	0.1674931785173723	1
776	IOG	2	3	1.0	0.0	0.2660034563027529	1
777	IOG	2	3	1.0	0.0	0.12422527175779384	1
778	IOG	2	3	1.0	0.0	19.914340201670015	1
779	IOG	2	3	1.0	0.0	0.6619113405270554	1
780	IOG	2	3	1.0	0.0	1.6456631615371322	1
781	IOG	2	3	1.0	0.0	0.07303361824470873	1
782	IOG	2	3	1.0	0.0	0.20233117682973825	1
783	IOG	2	3	1.0	0.0	0.2818540759860733	1
784	IOG	2	3	1.0	0.0	177.9690388120597	1
785	IOG	2	3	1.0	0.0	0.4913824867730633	1
786	IOG	2	3	1.0	0.0	0.025348471421324105	1
787	IOG	2	3	1.0	0.0	0.3237054894273539	1
788	IOG	2	3	1.0	0.0	0.014172279219785778	1
789	IOG	2	3	1.0	0.0	0.028632029327585008	1
790	IOG	2	3	1.0	0.0	9.5501445441172	1
791	IOG	2	3	1.0	0.0	1.7000826734056083	1
792	IOG	2	3	1.0	0.0	1.529259956580522	1
793	IOG	2	3	1.0	0.0	0.3300719604864791	1
794	IOG	2	3	1.0	0.0	24.950605964593034	1
795	IOG	2	3	1.0	0.0	0.6986587714557845	1
796	IOG	2	3	1.0	0.0	0.25450907867305267	1
797	IOG	2	3	1.0	0.0	0.11557288126865689	1
798	IOG	2	3	1.0	0.0	0.26376915021965486	1
799	IOG	2	3	1.0	0.0	0.1790214291417761	1
800	IOG	2	3	1.0	0.0	0.13658577918904347	1
801	IOG	2	3	1.0	0.0	0.20930503355749164	1
802	IOG	2	3	1.0	0.0	4.4514330795121735	1
803	IOG	2	3	1.0	0.0	0.23000442327879467	1
804	IOG	2	3	1.0	0.0	0.1920782098328198	1
805	IOG	2	3	1.0	0.0	0.020154217679504427	1
806	IOG	2	3	1.0	0.0	0.014513115048225627	1
807	IOG	2	3	1.0	0.0	0.8676435520489385	1
808	IOG	2	3	1.0	0.0	0.6443372186859335	1
809	IOG	2	3	1.0	0.0	0.19587781733192405	1
810	IOG	2	3	1.0	0.0	0.23679681383057596	1
811	IOG	2	3	1.0	0.0	0.39733811995497265	1
812	IOG	2	3	1.0	0.0	1.0801684158587164	1
813	IOG	2	3	1.0	0.0	0.13223676336620585	1
814	IOG	2	3	1.0	0.0	0.236088220476041	1
815	IOG	2	3	1.0	0.0	0.9905049968227093	1
816	IOG	2	3	1.0	0.0	0.709787781415235	1
817	IOG	2	3	1.0	0.0	8.136381618206588	1
818	IOG	2	3	1.0	0.0	0.13472794406288524	1
819	IOG	2	3	1.0	0.0	0.040275293858451786	1
820	IOG	2	3	1.0	0.0	0.25920971870414333	1
821	IOG	2	3	1.0	0.0	0.0817347787302291	1
822	IOG	2	3	1.0	0.0	0.11517416669995928	1
823	IOG	2	3	1.0	0.0	1.4454757765078552	1
824	IOG	2	3	1.0	0.0	0.9108953200867227	1
825	IOG	2	3	1.0	0.0	1.2617589018630095	1
826	IOG	2	3	1.0	0.0	0.1405639377345874	1
827	IOG	2	3	1.0	0.0	0.25495292320422197	1
828	IOG	2	3	1.0	0.0	0.8272497726057826	1
829	IOG	2	3	1.0	0.0	0.6020735025510889	1
830	IOG	2	3	1.0	0.0	0.19085287406227885	1
831	IOG	2	3	1.0	0.0	0.48751478974417495	1
832	IOG	2	3	1.0	0.0	0.07441967016413525	1
833	IOG	2	3	1.0	0.0	0.11876010206087835	1
834	IOG	2	3	1.0	0.0	1.3102440634864576	1
835	IOG	2	3	1.0	0.0	1.3433730956394996	1
836	IOG	2	3	1.0	0.0	0.5475240513834545	1
837	IOG	2	3	1.0	0.0	0.4731405769618809	1
838	IOG	2	3	1.0	0.0	0.6488511293127164	1
839	IOG	2	3	1.0	0.0	0.9832531308379346	1
840	IOG	2	3	1.0	0.0	0.7122745498115238	1
841	IOG	2	3	1.0	0.0	4.595019880577418	1
842	IOG	2	3	1.0	0.0	0.22486878928008067	1
843	IOG	2	3	1.0	0.0	1.2992546437252857	1
844	IOG	2	3	1.0	0.0	0.6567727053195832	1
845	IOG	2	3	1.0	0.0	0.4697269021960158	1
846	IOG	2	3	1.0	0.0	1.2574799812762654	1
847	IOG	2	3	1.0	0.0	0.6473615640777022	1
848	IOG	2	3	1.0	0.0	0.18756190326613137	1
849	IOG	2	3	1.0	0.0	0.14869157777646913	1
850	IOG	2	3	1.0	0.0	0.3698816112371343	1
851	IOG	2	3	1.0	0.0	0.6518048834332095	1
852	IOG	2	3	1.0	0.0	0.1891735803492285	1
853	IOG	2	3	1.0	0.0	1.7523393517656278	1
854	IOG	2	3	1.0	0.0	0.9219871438020837	1
855	IOG	2	3	1.0	0.0	0.1282108106796594	1
856	IOG	2	3	1.0	0.0	0.05959211319317857	1
857	IOG	2	3	1.0	0.0	0.19426871244633037	1
858	IOG	2	3	1.0	0.0	1.1197542604765032	1
859	IOG	2	3	1.0	0.0	0.17665661592917223	1
860	IOG	2	3	1.0	0.0	0.8947880537715742	1
861	IOG	2	3	1.0	0.0	0.2151570423598363	1
862	IOG	2	3	1.0	0.0	0.024237177134382087	1
863	IOG	2	3	1.0	0.0	0.564799771563873	1
864	IOG	2	3	1.0	0.0	0.1183299023593756	1
865	IOG	2	3	1.0	0.0	0.5680783640342504	1
866	IOG	2	3	1.0	0.0	1.3345774435416886	1
867	IOG	2	3	1.0	0.0	0.4190502124380231	1
868	IOG	2	3	1.0	0.0	1.016916095174933	1
869	IOG	2	3	1.0	0.0	1.0956296478026077	1
870	IOG	2	3	1.0	0.0	0.043602961498860095	1
871	IOG	2	3	1.0	0.0	0.37174418411915355	1
872	IOG	2	3	1.0	0.0	0.014919285090510586	1
873	IOG	2	3	1.0	0.0	0.2763843427727508	1
874	IOG	2	3	1.0	0.0	0.03855239194519449	1
875	IOG	2	3	1.0	0.0	0.2478884535548053	1
876	IOG	2	3	1.0	0.0	0.4273352660710123	1
877	IOG	2	3	1.0	0.0	0.25438703533986945	1
878	IOG	2	3	1.0	0.0	0.9316628014730587	1
879	IOG	2	3	1.0	0.0	0.2335753977108526	1
880	IOG	2	3	1.0	0.0	33.977284283723556	1
881	IOG	2	3	1.0	0.0	0.06245919148525969	1
882	IOG	2	3	1.0	0.0	1.0459594269278565	1
883	IOG	2	3	1.0	0.0	0.38085466922620653	1
884	IOG	2	3	1.0	0.0	0.14443615881858676	1
885	IOG	2	3	1.0	0.0	0.010471065269454636	1
886	IOG	2	3	1.0	0.0	0.1905327598112735	1
887	IOG	2	3	1.0	0.0	0.26017670059071796	1
888	IOG	2	3	1.0	0.0	0.5177459102695866	1
889	IOG	2	3	1.0	0.0	0.3551869229181116	1
890	IOG	2	3	1.0	0.0	0.06256148081614678	1
891	IOG	2	3	1.0	0.0	1.7793969258162534	1
892	IOG	2	3	1.0	0.0	0.14908838135642621	1
893	IOG	2	3	1.0	0.0	1.7853233563647415	1
894	IOG	2	3	1.0	0.0	0.06430136852917209	1
895	IOG	2	3	1.0	0.0	26.38230290707346	1
896	IOG	2	3	1.0	0.0	0.6704033942842202	1
897	IOG	2	3	1.0	0.0	1.1187862128389399	1
898	IOG	2	3	1.0	0.0	0.045460002241418454	1
899	IOG	2	3	1.0	0.0	1.3722075070245925	1
900	IOG	2	3	1.0	0.0	3.682848917365713	1
901	IOG	2	3	1.0	0.0	1.7129445225453768	1
902	IOG	2	3	1.0	0.0	0.8462265358623254	1
903	IOG	2	3	1.0	0.0	0.295590688581744	1
904	IOG	2	3	1.0	0.0	4.061457639396428	1
905	IOG	2	3	1.0	0.0	0.8120772349641932	1
906	IOG	2	3	1.0	0.0	0.22075299230465	1
907	IOG	2	3	1.0	0.0	0.10108219977525988	1
908	IOG	2	3	1.0	0.0	0.21946109903042416	1
909	IOG	2	3	1.0	0.0	0.11527545910093623	1
910	IOG	2	3	1.0	0.0	1.1663946716630935	1
911	IOG	2	3	1.0	0.0	0.13191220809763365	1
912	IOG	2	3	1.0	0.0	5.898080304273065	1
913	IOG	2	3	1.0	0.0	0.07747939467189625	1
914	IOG	2	3	1.0	0.0	0.2251541480967991	1
915	IOG	2	3	1.0	0.0	0.12109996688383232	1
916	IOG	2	3	1.0	0.0	0.009053054419395681	1
917	IOG	2	3	1.0	0.0	2.092493056013922	1
918	IOG	2	3	1.0	0.0	0.03219524768841559	1
919	IOG	2	3	1.0	0.0	0.25771788253296446	1
920	IOG	2	3	1.0	0.0	0.20489123825838845	1
921	IOG	2	3	1.0	0.0	0.995667148984287	1
922	IOG	2	3	1.0	0.0	1.8241657949434211	1
923	IOG	2	3	1.0	0.0	0.27290671157443014	1
924	IOG	2	3	1.0	0.0	0.30367075568553004	1
925	IOG	2	3	1.0	0.0	0.173524250779408	1
926	IOG	2	3	1.0	0.0	0.38186787900937225	1
927	IOG	2	3	1.0	0.0	0.38536789995412535	1
928	IOG	2	3	1.0	0.0	0.023749549199285167	1
929	IOG	2	3	1.0	0.0	0.09397579600234307	1
930	IOG	2	3	1.0	0.0	0.167497314580497	1
931	IOG	2	3	1.0	0.0	0.14925880297667007	1
932	IOG	2	3	1.0	0.0	0.2007698682352431	1
933	IOG	2	3	1.0	0.0	0.020780336426930775	1
934	IOG	2	3	1.0	0.0	1.1655847120580127	1
935	IOG	2	3	1.0	0.0	14.24540581580447	1
936	IOG	2	3	1.0	0.0	0.04561127959015562	1
937	IOG	2	3	1.0	0.0	0.19333866661752663	1
938	IOG	2	3	1.0	0.0	0.750421469894972	1
939	IOG	2	3	1.0	0.0	2.3225234264040573	1
940	IOG	2	3	1.0	0.0	1.07722722601347	1
941	IOG	2	3	1.0	0.0	2.227731923099501	1
942	IOG	2	3	1.0	0.0	1.0998100852093555	1
943	IOG	2	3	1.0	0.0	1.6610675260506491	1
944	IOG	2	3	1.0	0.0	1.1322293595675712	1
945	IOG	2	3	1.0	0.0	1.613764051570192	1
946	IOG	2	3	1.0	0.0	0.27897130529235464	1
947	IOG	2	3	1.0	0.0	0.9409450894519278	1
948	IOG	2	3	1.0	0.0	0.042171465292190756	1
949	IOG	2	3	1.0	0.0	0.1641370638813064	1
950	IOG	2	3	1.0	0.0	0.29291720837505525	1
951	IOG	2	3	1.0	0.0	0.42858004621973944	1
952	IOG	2	3	1.0	0.0	1.2819484925884796	1
953	IOG	2	3	1.0	0.0	0.32106526796553075	1
954	IOG	2	3	1.0	0.0	3.789780190625435	1
955	IOG	2	3	1.0	0.0	0.6503980647442088	1
956	IOG	2	3	1.0	0.0	0.053106456551858874	1
957	IOG	2	3	1.0	0.0	0.9963382019042835	1
958	IOG	2	3	1.0	0.0	0.060889883387240384	1
959	IOG	2	3	1.0	0.0	0.22564667352372936	1
960	IOG	2	3	1.0	0.0	1.5147184062675885	1
961	IOG	2	3	1.0	0.0	0.2688789430702916	1
962	IOG	2	3	1.0	0.0	1.249092871468114	1
963	IOG	2	3	1.0	0.0	0.193715514807158	1
964	IOG	2	3	1.0	0.0	0.43833285282373113	1
965	IOG	2	3	1.0	0.0	0.31895569307241356	1
966	IOG	2	3	1.0	0.0	0.23614349042165506	1
967	IOG	2	3	1.0	0.0	0.9888286316146115	1
968	IOG	2	3	1.0	0.0	0.09320015147624043	1
969	IOG	2	3	1.0	0.0	0.3217763231299889	1
970	IOG	2	3	1.0	0.0	0.024486953043600334	1
971	IOG	2	3	1.0	0.0	0.6798730362617531	1
972	IOG	2	3	1.0	0.0	0.36690634536924627	1
973	IOG	2	3	1.0	0.0	1.041449320580337	1
974	IOG	2	3	1.0	0.0	0.14285693566628205	1
975	IOG	2	3	1.0	0.0	0.14921831699997198	1
976	IOG	2	3	1.0	0.0	0.2077357848400453	1
977	IOG	2	3	1.0	0.0	0.2191831839248588	1
978	IOG	2	3	1.0	0.0	0.44960711940573395	1
979	IOG	2	3	1.0	0.0	0.3516031250441429	1
980	IOG	2	3	1.0	0.0	0.8675091949583058	1
981	IOG	2	3	1.0	0.0	0.6751856695516785	1
982	IOG	2	3	1.0	0.0	0.6669438323403285	1
983	IOG	2	3	1.0	0.0	13.942199588934677	1
984	IOG	2	3	1.0	0.0	0.0882499407876374	1
985	IOG	2	3	1.0	0.0	2.399334885766955	1
986	IOG	2	3	1.0	0.0	1.2271588840860872	1
987	IOG	2	3	1.0	0.0	1.223866737209573	1
988	IOG	2	3	1.0	0.0	0.057214876311789176	1
989	IOG	2	3	1.0	0.0	0.10916285382547308	1
990	IOG	2	3	1.0	0.0	0.5552927913093885	1
991	IOG	2	3	1.0	0.0	0.6777836725077115	1
992	IOG	2	3	1.0	0.0	0.3119618006170293	1
993	IOG	2	3	1.0	0.0	0.19497888406831307	1
994	IOG	2	3	1.0	0.0	0.3496315465941863	1
995	IOG	2	3	1.0	0.0	0.293147531233084	1
996	IOG	2	3	1.0	0.0	0.14194101117309024	1
997	IOG	2	3	1.0	0.0	0.6356777380965796	1
998	IOG	2	3	1.0	0.0	0.06661405122300325	1
999	IOG	2	3	1.0	0.0	0.48227444848579665	1
1000	IOG	3	4	1.0	0.0	0.1557302837176923	1
1001	IOG	3	4	1.0	0.0	0.33608308161116907	1
1002	IOG	3	4	1.0	0.0	0.23461068935150353	1
1003	IOG	3	4	1.0	0.0	1.0644677204884863	1
1004	IOG	3	4	1.0	0.0	0.09591969046711495	1
1005	IOG	3	4	1.0	0.0	0.4299670134189328	1
1006	IOG	3	4	1.0	0.0	0.7372651791305912	1
1007	IOG	3	4	1.0	0.0	0.11837973494901702	1
1008	IOG	3	4	1.0	0.0	0.012056683241874873	1
1009	IOG	3	4	1.0	0.0	1.3127276841942057	1
1010	IOG	3	4	1.0	0.0	0.09713519473127886	1
1011	IOG	3	4	1.0	0.0	0.2260176834311215	1
1012	IOG	3	4	1.0	0.0	0.060369443300265224	1
1013	IOG	3	4	1.0	0.0	0.05574633522247835	1
1014	IOG	3	4	1.0	0.0	0.05414453526493823	1
1015	IOG	3	4	1.0	0.0	0.16154426104838335	1
1016	IOG	3	4	1.0	0.0	0.5089572803631169	1
1017	IOG	3	4	1.0	0.0	0.09282539519897023	1
1018	IOG	3	4	1.0	0.0	0.25269756379941627	1
1019	IOG	3	4	1.0	0.0	0.28834499774292544	1
1020	IOG	3	4	1.0	0.0	0.42820294346559695	1
1021	IOG	3	4	1.0	0.0	0.5691560316245153	1
1022	IOG	3	4	1.0	0.0	0.5543132489026967	1
1023	IOG	3	4	1.0	0.0	0.03677901006300437	1
1024	IOG	3	4	1.0	0.0	0.18657915736885408	1
1025	IOG	3	4	1.0	0.0	0.34153340655428055	1
1026	IOG	3	4	1.0	0.0	0.4972153171778907	1
1027	IOG	3	4	1.0	0.0	0.226266393017953	1
1028	IOG	3	4	1.0	0.0	0.1804202411860571	1
1029	IOG	3	4	1.0	0.0	0.04078598726645927	1
1030	IOG	3	4	1.0	0.0	0.038491511870651876	1
1031	IOG	3	4	1.0	0.0	0.22153232843398238	1
1032	IOG	3	4	1.0	0.0	0.9005164481328585	1
1033	IOG	3	4	1.0	0.0	0.00830975362845177	1
1034	IOG	3	4	1.0	0.0	0.12403602229996849	1
1035	IOG	3	4	1.0	0.0	0.018903357691928503	1
1036	IOG	3	4	1.0	0.0	0.19501458899198623	1
1037	IOG	3	4	1.0	0.0	0.7728817970608762	1
1038	IOG	3	4	1.0	0.0	0.08911231052668703	1
1039	IOG	3	4	1.0	0.0	1.6584738362351605	1
1040	IOG	3	4	1.0	0.0	0.7385119178844253	1
1041	IOG	3	4	1.0	0.0	0.07386833789069104	1
1042	IOG	3	4	1.0	0.0	0.07118674546438325	1
1043	IOG	3	4	1.0	0.0	0.10455527765418376	1
1044	IOG	3	4	1.0	0.0	0.0678466449054185	1
1045	IOG	3	4	1.0	0.0	0.1676874741656335	1
1046	IOG	3	4	1.0	0.0	0.1458734466580677	1
1047	IOG	3	4	1.0	0.0	0.9930223410698333	1
1048	IOG	3	4	1.0	0.0	0.38266856588390125	1
1049	IOG	3	4	1.0	0.0	0.10637548068208333	1
1050	IOG	3	4	1.0	0.0	0.1238785974897063	1
1051	IOG	3	4	1.0	0.0	0.14278841831736538	1
1052	IOG	3	4	1.0	0.0	0.13393418790752978	1
1053	IOG	3	4	1.0	0.0	2.923203692391659	1
1054	IOG	3	4	1.0	0.0	0.1325705170342178	1
1055	IOG	3	4	1.0	0.0	0.21370539914201264	1
1056	IOG	3	4	1.0	0.0	0.04225703398095767	1
1057	IOG	3	4	1.0	0.0	0.022141131935242604	1
1058	IOG	3	4	1.0	0.0	0.05363807759885937	1
1059	IOG	3	4	1.0	0.0	0.06847863025829887	1
1060	IOG	3	4	1.0	0.0	1.285990164189208	1
1061	IOG	3	4	1.0	0.0	1.140017303988522	1
1062	IOG	3	4	1.0	0.0	0.14432954249911917	1
1063	IOG	3	4	1.0	0.0	1.429610207761613	1
1064	IOG	3	4	1.0	0.0	0.358827932533756	1
1065	IOG	3	4	1.0	0.0	0.5888716631235495	1
1066	IOG	3	4	1.0	0.0	1.2693832371832714	1
1067	IOG	3	4	1.0	0.0	0.12022455804742566	1
1068	IOG	3	4	1.0	0.0	0.07262467483123444	1
1069	IOG	3	4	1.0	0.0	0.10712762427476852	1
1070	IOG	3	4	1.0	0.0	0.1918724410768201	1
1071	IOG	3	4	1.0	0.0	0.337378220460801	1
1072	IOG	3	4	1.0	0.0	0.06790911968208035	1
1073	IOG	3	4	1.0	0.0	0.2163590715439511	1
1074	IOG	3	4	1.0	0.0	0.4799401828451028	1
1075	IOG	3	4	1.0	0.0	0.4459668611880379	1
1076	IOG	3	4	1.0	0.0	0.10807814656489796	1
1077	IOG	3	4	1.0	0.0	0.37414155676568495	1
1078	IOG	3	4	1.0	0.0	0.16076287032031697	1
1079	IOG	3	4	1.0	0.0	0.07220050866676915	1
1080	IOG	3	4	1.0	0.0	0.03680018573302258	1
1081	IOG	3	4	1.0	0.0	0.08343158911594475	1
1082	IOG	3	4	1.0	0.0	0.04625108297790233	1
1083	IOG	3	4	1.0	0.0	0.008335120170736829	1
1084	IOG	3	4	1.0	0.0	0.09580557174569741	1
1085	IOG	3	4	1.0	0.0	0.7710681786361911	1
1086	IOG	3	4	1.0	0.0	0.20552723548799423	1
1087	IOG	3	4	1.0	0.0	0.06835659775208433	1
1088	IOG	3	4	1.0	0.0	0.7523209571216039	1
1089	IOG	3	4	1.0	0.0	0.44190946453046126	1
1090	IOG	3	4	1.0	0.0	0.78070405898549	1
1091	IOG	3	4	1.0	0.0	0.10931139515406348	1
1092	IOG	3	4	1.0	0.0	0.9456235986118577	1
1093	IOG	3	4	1.0	0.0	0.7415966186981844	1
1094	IOG	3	4	1.0	0.0	1.3473907669753076	1
1095	IOG	3	4	1.0	0.0	0.6712517763835639	1
1096	IOG	3	4	1.0	0.0	0.10938141283674549	1
1097	IOG	3	4	1.0	0.0	0.005967396691854712	1
1098	IOG	3	4	1.0	0.0	0.04991441604878841	1
1099	IOG	3	4	1.0	0.0	0.7873377140538731	1
1100	IOG	3	4	1.0	0.0	1.0600859942873957	1
1101	IOG	3	4	1.0	0.0	0.22912618410743363	1
1102	IOG	3	4	1.0	0.0	0.10342775695241806	1
1103	IOG	3	4	1.0	0.0	0.12534186467954422	1
1104	IOG	3	4	1.0	0.0	3.6503610331864187	1
1105	IOG	3	4	1.0	0.0	0.04539415379988937	1
1106	IOG	3	4	1.0	0.0	0.0421886393763523	1
1107	IOG	3	4	1.0	0.0	1.2589303188044154	1
1108	IOG	3	4	1.0	0.0	0.10609581576995103	1
1109	IOG	3	4	1.0	0.0	0.36693615829945225	1
1110	IOG	3	4	1.0	0.0	0.7663433845020583	1
1111	IOG	3	4	1.0	0.0	0.22401321785825895	1
1112	IOG	3	4	1.0	0.0	0.05464828617970233	1
1113	IOG	3	4	1.0	0.0	0.05117249028205079	1
1114	IOG	3	4	1.0	0.0	0.09592152579799207	1
1115	IOG	3	4	1.0	0.0	0.23884281019620807	1
1116	IOG	3	4	1.0	0.0	0.2976669565740839	1
1117	IOG	3	4	1.0	0.0	0.5555612280006372	1
1118	IOG	3	4	1.0	0.0	0.04869220815498033	1
1119	IOG	3	4	1.0	0.0	0.5835029112582888	1
1120	IOG	3	4	1.0	0.0	0.7775833740129774	1
1121	IOG	3	4	1.0	0.0	0.716359718271217	1
1122	IOG	3	4	1.0	0.0	0.15609750905320624	1
1123	IOG	3	4	1.0	0.0	0.08397308867767614	1
1124	IOG	3	4	1.0	0.0	0.12852396833966281	1
1125	IOG	3	4	1.0	0.0	0.1495516088238649	1
1126	IOG	3	4	1.0	0.0	0.08891740398284301	1
1127	IOG	3	4	1.0	0.0	0.015042095783069257	1
1128	IOG	3	4	1.0	0.0	0.15981043637953068	1
1129	IOG	3	4	1.0	0.0	0.09187685838289791	1
1130	IOG	3	4	1.0	0.0	1.8384956409936084	1
1131	IOG	3	4	1.0	0.0	0.3452776295928857	1
1132	IOG	3	4	1.0	0.0	0.5082166365282001	1
1133	IOG	3	4	1.0	0.0	0.31226914471255807	1
1134	IOG	3	4	1.0	0.0	0.07133656181786602	1
1135	IOG	3	4	1.0	0.0	0.2848371959205594	1
1136	IOG	3	4	1.0	0.0	0.3321637207657341	1
1137	IOG	3	4	1.0	0.0	1.1352644006335642	1
1138	IOG	3	4	1.0	0.0	0.1380766182392473	1
1139	IOG	3	4	1.0	0.0	0.10298241698433647	1
1140	IOG	3	4	1.0	0.0	0.21059453493150102	1
1141	IOG	3	4	1.0	0.0	0.34065038735711445	1
1142	IOG	3	4	1.0	0.0	0.10309297029543288	1
1143	IOG	3	4	1.0	0.0	0.15755522563683613	1
1144	IOG	3	4	1.0	0.0	0.15283242583095366	1
1145	IOG	3	4	1.0	0.0	0.1301466663648975	1
1146	IOG	3	4	1.0	0.0	0.2234400948936041	1
1147	IOG	3	4	1.0	0.0	0.18540064330051095	1
1148	IOG	3	4	1.0	0.0	0.0912985134666429	1
1149	IOG	3	4	1.0	0.0	0.1494848224478335	1
1150	IOG	3	4	1.0	0.0	0.09278646291611917	1
1151	IOG	3	4	1.0	0.0	1.397347315367429	1
1152	IOG	3	4	1.0	0.0	0.7121628603058696	1
1153	IOG	3	4	1.0	0.0	0.47252452021936353	1
1154	IOG	3	4	1.0	0.0	0.4409526123855063	1
1155	IOG	3	4	1.0	0.0	0.06769711607912675	1
1156	IOG	3	4	1.0	0.0	0.1107846981352332	1
1157	IOG	3	4	1.0	0.0	0.01614302797438211	1
1158	IOG	3	4	1.0	0.0	1.0993562192695878	1
1159	IOG	3	4	1.0	0.0	0.22125919718220727	1
1160	IOG	3	4	1.0	0.0	0.44409271788893356	1
1161	IOG	3	4	1.0	0.0	0.37686363902186215	1
1162	IOG	3	4	1.0	0.0	0.430610501463473	1
1163	IOG	3	4	1.0	0.0	0.04604072617800767	1
1164	IOG	3	4	1.0	0.0	0.9971527309790207	1
1165	IOG	3	4	1.0	0.0	1.524691871587734	1
1166	IOG	3	4	1.0	0.0	0.04207960608732083	1
1167	IOG	3	4	1.0	0.0	0.0314206385496803	1
1168	IOG	3	4	1.0	0.0	0.30344484578352426	1
1169	IOG	3	4	1.0	0.0	0.19587089993394463	1
1170	IOG	3	4	1.0	0.0	0.0861899645373839	1
1171	IOG	3	4	1.0	0.0	0.3017999053165887	1
1172	IOG	3	4	1.0	0.0	1.2902775631449486	1
1173	IOG	3	4	1.0	0.0	0.02826816580251345	1
1174	IOG	3	4	1.0	0.0	0.2516095226355487	1
1175	IOG	3	4	1.0	0.0	0.03459065952418723	1
1176	IOG	3	4	1.0	0.0	0.3815521048134809	1
1177	IOG	3	4	1.0	0.0	20.268617775033448	1
1178	IOG	3	4	1.0	0.0	0.08354811142881362	1
1179	IOG	3	4	1.0	0.0	0.5551004361611032	1
1180	IOG	3	4	1.0	0.0	0.039317662990256824	1
1181	IOG	3	4	1.0	0.0	0.397578154912717	1
1182	IOG	3	4	1.0	0.0	1.59193996183885	1
1183	IOG	3	4	1.0	0.0	0.04820852566482189	1
1184	IOG	3	4	1.0	0.0	0.21750875436631034	1
1185	IOG	3	4	1.0	0.0	0.12196101662867923	1
1186	IOG	3	4	1.0	0.0	0.041875827011981934	1
1187	IOG	3	4	1.0	0.0	0.23971547234785429	1
1188	IOG	3	4	1.0	0.0	0.15179381548508802	1
1189	IOG	3	4	1.0	0.0	0.14355281249755925	1
1190	IOG	3	4	1.0	0.0	0.07658517281118447	1
1191	IOG	3	4	1.0	0.0	1.7013082679739802	1
1192	IOG	3	4	1.0	0.0	5.116234017963155	1
1193	IOG	3	4	1.0	0.0	0.37416384296480565	1
1194	IOG	3	4	1.0	0.0	0.22942088577863873	1
1195	IOG	3	4	1.0	0.0	0.0693416226139913	1
1196	IOG	3	4	1.0	0.0	0.015914448316266223	1
1197	IOG	3	4	1.0	0.0	0.013178488617454003	1
1198	IOG	3	4	1.0	0.0	0.050895019305435364	1
1199	IOG	3	4	1.0	0.0	0.040290997706205325	1
1200	IOG	3	4	1.0	0.0	0.10685936568550032	1
1201	IOG	3	4	1.0	0.0	0.7264187430567722	1
1202	IOG	3	4	1.0	0.0	0.2827201816438736	1
1203	IOG	3	4	1.0	0.0	0.2168588610505125	1
1204	IOG	3	4	1.0	0.0	0.29166429379935	1
1205	IOG	3	4	1.0	0.0	0.6522418477200022	1
1206	IOG	3	4	1.0	0.0	0.18925600389384334	1
1207	IOG	3	4	1.0	0.0	0.06751508467460875	1
1208	IOG	3	4	1.0	0.0	0.011426590370853506	1
1209	IOG	3	4	1.0	0.0	0.19738161247770133	1
1210	IOG	3	4	1.0	0.0	0.1534958558255624	1
1211	IOG	3	4	1.0	0.0	0.389436784290645	1
1212	IOG	3	4	1.0	0.0	0.04578350237937584	1
1213	IOG	3	4	1.0	0.0	0.1686452551600532	1
1214	IOG	3	4	1.0	0.0	0.5475666296146492	1
1215	IOG	3	4	1.0	0.0	4.790538545096524	1
1216	IOG	3	4	1.0	0.0	0.09528257580327441	1
1217	IOG	3	4	1.0	0.0	0.17133080662847358	1
1218	IOG	3	4	1.0	0.0	0.01791481501071563	1
1219	IOG	3	4	1.0	0.0	0.2680902747191364	1
1220	IOG	3	4	1.0	0.0	0.08709294105043078	1
1221	IOG	3	4	1.0	0.0	0.17930640297748526	1
1222	IOG	3	4	1.0	0.0	0.22893225902765146	1
1223	IOG	3	4	1.0	0.0	0.4642167974932877	1
1224	IOG	3	4	1.0	0.0	0.12632122967052772	1
1225	IOG	3	4	1.0	0.0	0.11036557797397999	1
1226	IOG	3	4	1.0	0.0	0.08162153150836193	1
1227	IOG	3	4	1.0	0.0	2.0923504080945556	1
1228	IOG	3	4	1.0	0.0	0.05379462611525857	1
1229	IOG	3	4	1.0	0.0	0.011953627429287707	1
1230	IOG	3	4	1.0	0.0	0.17037909718804284	1
1231	IOG	3	4	1.0	0.0	0.726758470215058	1
1232	IOG	3	4	1.0	0.0	0.46756703985661446	1
1233	IOG	3	4	1.0	0.0	0.4640438519666198	1
1234	IOG	3	4	1.0	0.0	0.6756760805316396	1
1235	IOG	3	4	1.0	0.0	0.0773271536161475	1
1236	IOG	3	4	1.0	0.0	0.30972047299368	1
1237	IOG	3	4	1.0	0.0	0.3090064442466308	1
1238	IOG	3	4	1.0	0.0	0.08240173473369453	1
1239	IOG	3	4	1.0	0.0	1.3927838305174387	1
1240	IOG	3	4	1.0	0.0	0.04864544549733413	1
1241	IOG	3	4	1.0	0.0	0.0075186474641778245	1
1242	IOG	3	4	1.0	0.0	0.3193057578503171	1
1243	IOG	3	4	1.0	0.0	0.010623837332837833	1
1244	IOG	3	4	1.0	0.0	0.22738546166701565	1
1245	IOG	3	4	1.0	0.0	0.7830738663235147	1
1246	IOG	3	4	1.0	0.0	0.007624272943051133	1
1247	IOG	3	4	1.0	0.0	0.8412184545312864	1
1248	IOG	3	4	1.0	0.0	0.0784507367198638	1
1249	IOG	3	4	1.0	0.0	0.18055893753642074	1
1250	IOG	3	4	1.0	0.0	0.22850105938793006	1
1251	IOG	3	4	1.0	0.0	0.06092321411397834	1
1252	IOG	3	4	1.0	0.0	0.13308322018704685	1
1253	IOG	3	4	1.0	0.0	1.9949134213343904	1
1254	IOG	3	4	1.0	0.0	0.39962504519705483	1
1255	IOG	3	4	1.0	0.0	0.3161419504154491	1
1256	IOG	3	4	1.0	0.0	1.6744590674420454	1
1257	IOG	3	4	1.0	0.0	0.45746430515827985	1
1258	IOG	3	4	1.0	0.0	0.09752907600732795	1
1259	IOG	3	4	1.0	0.0	0.0055586919561585145	1
1260	IOG	3	4	1.0	0.0	0.19391816926276603	1
1261	IOG	3	4	1.0	0.0	0.14685908384261762	1
1262	IOG	3	4	1.0	0.0	0.03984917432823435	1
1263	IOG	3	4	1.0	0.0	0.3135572588017494	1
1264	IOG	3	4	1.0	0.0	0.7537292151518558	1
1265	IOG	3	4	1.0	0.0	0.14208989927072604	1
1266	IOG	3	4	1.0	0.0	0.24443959689096112	1
1267	IOG	3	4	1.0	0.0	1.4418292060614113	1
1268	IOG	3	4	1.0	0.0	0.05074029654461419	1
1269	IOG	3	4	1.0	0.0	0.2523025091682561	1
1270	IOG	3	4	1.0	0.0	0.025256702699969186	1
1271	IOG	3	4	1.0	0.0	0.09938493676994788	1
1272	IOG	3	4	1.0	0.0	0.4864472493920834	1
1273	IOG	3	4	1.0	0.0	0.34834698143286374	1
1274	IOG	3	4	1.0	0.0	0.050944968961323805	1
1275	IOG	3	4	1.0	0.0	0.10994445687186036	1
1276	IOG	3	4	1.0	0.0	0.3100830548800311	1
1277	IOG	3	4	1.0	0.0	0.11960811203798574	1
1278	IOG	3	4	1.0	0.0	3.863306970697095	1
1279	IOG	3	4	1.0	0.0	1.8792413113622812	1
1280	IOG	3	4	1.0	0.0	1.0057033273237386	1
1281	IOG	3	4	1.0	0.0	0.06823236514814139	1
1282	IOG	3	4	1.0	0.0	0.11108245723247309	1
1283	IOG	3	4	1.0	0.0	0.12358301498228655	1
1284	IOG	3	4	1.0	0.0	0.10255058074411136	1
1285	IOG	3	4	1.0	0.0	0.8707947999758282	1
1286	IOG	3	4	1.0	0.0	0.014924902459503352	1
1287	IOG	3	4	1.0	0.0	0.9181048255367327	1
1288	IOG	3	4	1.0	0.0	0.019507127150331267	1
1289	IOG	3	4	1.0	0.0	0.022683678112582043	1
1290	IOG	3	4	1.0	0.0	0.31560613449776975	1
1291	IOG	3	4	1.0	0.0	13.58960853045321	1
1292	IOG	3	4	1.0	0.0	0.5013714295380938	1
1293	IOG	3	4	1.0	0.0	0.061913755695714515	1
1294	IOG	3	4	1.0	0.0	0.05607801266673022	1
1295	IOG	3	4	1.0	0.0	0.7900371706716742	1
1296	IOG	3	4	1.0	0.0	0.7386900124773581	1
1297	IOG	3	4	1.0	0.0	0.03107611188483114	1
1298	IOG	3	4	1.0	0.0	0.23729307767696844	1
1299	IOG	3	4	1.0	0.0	0.25471895877079387	1
1300	IOG	3	4	1.0	0.0	0.11780645216080055	1
1301	IOG	3	4	1.0	0.0	0.19236042623804092	1
1302	IOG	3	4	1.0	0.0	1.2937643493732285	1
1303	IOG	3	4	1.0	0.0	0.25786402603899095	1
1304	IOG	3	4	1.0	0.0	0.1670311726234341	1
1305	IOG	3	4	1.0	0.0	0.02803426609276499	1
1306	IOG	3	4	1.0	0.0	0.11451354868719223	1
1307	IOG	3	4	1.0	0.0	0.48195876589187386	1
1308	IOG	3	4	1.0	0.0	0.06654891691058783	1
1309	IOG	3	4	1.0	0.0	0.45813880752016123	1
1310	IOG	3	4	1.0	0.0	0.03125723054647371	1
1311	IOG	3	4	1.0	0.0	0.5496947062937614	1
1312	IOG	3	4	1.0	0.0	0.21426479113694227	1
1313	IOG	3	4	1.0	0.0	0.09291768441566409	1
1314	IOG	3	4	1.0	0.0	0.14371173578851126	1
1315	IOG	3	4	1.0	0.0	2.656974746061249	1
1316	IOG	3	4	1.0	0.0	0.7767584318664814	1
1317	IOG	3	4	1.0	0.0	0.7166393954034731	1
1318	IOG	3	4	1.0	0.0	0.10999786436564386	1
1319	IOG	3	4	1.0	0.0	0.04776013753644312	1
1320	IOG	3	4	1.0	0.0	0.1040083169655824	1
1321	IOG	3	4	1.0	0.0	0.2032459788427682	1
1322	IOG	3	4	1.0	0.0	0.26054170475434074	1
1323	IOG	3	4	1.0	0.0	0.032629415270609724	1
1324	IOG	3	4	1.0	0.0	1.3583207391527097	1
1325	IOG	3	4	1.0	0.0	1.2412280290376945	1
1326	IOG	3	4	1.0	0.0	0.09425505035830148	1
1327	IOG	3	4	1.0	0.0	0.19207482990665017	1
1328	IOG	3	4	1.0	0.0	0.04911590175845072	1
1329	IOG	3	4	1.0	0.0	0.3802946841711342	1
1330	IOG	3	4	1.0	0.0	0.08929674510544433	1
1331	IOG	3	4	1.0	0.0	0.19738142322745106	1
1332	IOG	3	4	1.0	0.0	0.2364421487630965	1
1333	IOG	3	4	1.0	0.0	0.08752141468084493	1
1334	IOG	3	4	1.0	0.0	0.24533312432044402	1
1335	IOG	3	4	1.0	0.0	0.9547765078968817	1
1336	IOG	3	4	1.0	0.0	0.18690887987678215	1
1337	IOG	3	4	1.0	0.0	0.27015231795846284	1
1338	IOG	3	4	1.0	0.0	0.2740458185768171	1
1339	IOG	3	4	1.0	0.0	1.0607428236532122	1
1340	IOG	3	4	1.0	0.0	0.35209140441790854	1
1341	IOG	3	4	1.0	0.0	3.1599246138093955	1
1342	IOG	3	4	1.0	0.0	0.13431280773108822	1
1343	IOG	3	4	1.0	0.0	1.1675769289461138	1
1344	IOG	3	4	1.0	0.0	0.40989239807466893	1
1345	IOG	3	4	1.0	0.0	0.328701793332267	1
1346	IOG	3	4	1.0	0.0	0.2064246103061775	1
1347	IOG	3	4	1.0	0.0	0.3805829749878754	1
1348	IOG	3	4	1.0	0.0	0.36397631784781326	1
1349	IOG	3	4	1.0	0.0	0.0757659793219165	1
1350	IOG	3	4	1.0	0.0	0.7487888041350773	1
1351	IOG	3	4	1.0	0.0	0.6852787543502459	1
1352	IOG	3	4	1.0	0.0	0.4034540959445195	1
1353	IOG	3	4	1.0	0.0	0.004511365355679749	1
1354	IOG	3	4	1.0	0.0	0.9776915014658155	1
1355	IOG	3	4	1.0	0.0	0.1336905955046242	1
1356	IOG	3	4	1.0	0.0	0.08698208444135898	1
1357	IOG	3	4	1.0	0.0	0.16984902913121963	1
1358	IOG	3	4	1.0	0.0	0.764439245730372	1
1359	IOG	3	4	1.0	0.0	0.29362788500529685	1
1360	IOG	3	4	1.0	0.0	0.40425287863589554	1
1361	IOG	3	4	1.0	0.0	0.09230543147324113	1
1362	IOG	3	4	1.0	0.0	0.17551846411602084	1
1363	IOG	3	4	1.0	0.0	0.03274103088056423	1
1364	IOG	3	4	1.0	0.0	0.2568805064891163	1
1365	IOG	3	4	1.0	0.0	0.4762004831153577	1
1366	IOG	3	4	1.0	0.0	0.21832279979354358	1
1367	IOG	3	4	1.0	0.0	0.23830166508558792	1
1368	IOG	3	4	1.0	0.0	0.3811228410003588	1
1369	IOG	3	4	1.0	0.0	0.1378511559715815	1
1370	IOG	3	4	1.0	0.0	0.12318824796790098	1
1371	IOG	3	4	1.0	0.0	0.22166843638603395	1
1372	IOG	3	4	1.0	0.0	0.04270987436946449	1
1373	IOG	3	4	1.0	0.0	0.2633798518580135	1
1374	IOG	3	4	1.0	0.0	0.04641779014742701	1
1375	IOG	3	4	1.0	0.0	0.4726869245237992	1
1376	IOG	3	4	1.0	0.0	0.07845234774858414	1
1377	IOG	3	4	1.0	0.0	0.06404169284419088	1
1378	IOG	3	4	1.0	0.0	0.9374945610879861	1
1379	IOG	3	4	1.0	0.0	0.14095680522648388	1
1380	IOG	3	4	1.0	0.0	4.66749230368583	1
1381	IOG	3	4	1.0	0.0	0.0741140599732732	1
1382	IOG	3	4	1.0	0.0	0.08974818439801258	1
1383	IOG	3	4	1.0	0.0	0.12620629972787828	1
1384	IOG	3	4	1.0	0.0	0.03119661764044052	1
1385	IOG	3	4	1.0	0.0	0.011981846686440078	1
1386	IOG	3	4	1.0	0.0	0.12670596369738452	1
1387	IOG	3	4	1.0	0.0	0.10301840697937867	1
1388	IOG	3	4	1.0	0.0	0.6566601646588734	1
1389	IOG	3	4	1.0	0.0	0.9400610304495772	1
1390	IOG	3	4	1.0	0.0	0.03869519879389751	1
1391	IOG	3	4	1.0	0.0	0.37987459682035857	1
1392	IOG	3	4	1.0	0.0	0.07031774388844671	1
1393	IOG	3	4	1.0	0.0	0.2828594802707305	1
1394	IOG	3	4	1.0	0.0	0.025955377856613632	1
1395	IOG	3	4	1.0	0.0	28.860201858875953	1
1396	IOG	3	4	1.0	0.0	0.3161150246149949	1
1397	IOG	3	4	1.0	0.0	2.2129599382207665	1
1398	IOG	3	4	1.0	0.0	0.14659099593910904	1
1399	IOG	3	4	1.0	0.0	0.3759417163035418	1
1400	IOG	3	4	1.0	0.0	1.3317128926599449	1
1401	IOG	3	4	1.0	0.0	0.24585928910853555	1
1402	IOG	3	4	1.0	0.0	0.5921818976356455	1
1403	IOG	3	4	1.0	0.0	0.04019798236640731	1
1404	IOG	3	4	1.0	0.0	25.92353185443391	1
1405	IOG	3	4	1.0	0.0	0.44665802371634	1
1406	IOG	3	4	1.0	0.0	0.06965104089799504	1
1407	IOG	3	4	1.0	0.0	0.09689304313095602	1
1408	IOG	3	4	1.0	0.0	0.060904197024653405	1
1409	IOG	3	4	1.0	0.0	0.18340883253597026	1
1410	IOG	3	4	1.0	0.0	0.7056174967075206	1
1411	IOG	3	4	1.0	0.0	0.10135199917486185	1
1412	IOG	3	4	1.0	0.0	0.881622203905384	1
1413	IOG	3	4	1.0	0.0	0.1232578916785316	1
1414	IOG	3	4	1.0	0.0	0.23948405928934816	1
1415	IOG	3	4	1.0	0.0	0.09956063738472057	1
1416	IOG	3	4	1.0	0.0	0.03311714068108847	1
1417	IOG	3	4	1.0	0.0	1.051208898005182	1
1418	IOG	3	4	1.0	0.0	0.16350158567463988	1
1419	IOG	3	4	1.0	0.0	0.22165439830775258	1
1420	IOG	3	4	1.0	0.0	0.08817068403002593	1
1421	IOG	3	4	1.0	0.0	0.5701793669091382	1
1422	IOG	3	4	1.0	0.0	7.413645794144266	1
1423	IOG	3	4	1.0	0.0	0.5108411657455617	1
1424	IOG	3	4	1.0	0.0	0.07525578770129296	1
1425	IOG	3	4	1.0	0.0	0.729226772359257	1
1426	IOG	3	4	1.0	0.0	0.3384552685492058	1
1427	IOG	3	4	1.0	0.0	0.6283880574163558	1
1428	IOG	3	4	1.0	0.0	0.02461056417405293	1
1429	IOG	3	4	1.0	0.0	0.1589663145909304	1
1430	IOG	3	4	1.0	0.0	0.1059418409907963	1
1431	IOG	3	4	1.0	0.0	0.06740557514149315	1
1432	IOG	3	4	1.0	0.0	0.16684133999693312	1
1433	IOG	3	4	1.0	0.0	0.046780255844594436	1
1434	IOG	3	4	1.0	0.0	1.3502953943337461	1
1435	IOG	3	4	1.0	0.0	0.7460480745698104	1
1436	IOG	3	4	1.0	0.0	0.0037736570446741664	1
1437	IOG	3	4	1.0	0.0	0.15433530601683038	1
1438	IOG	3	4	1.0	0.0	0.19657464328449542	1
1439	IOG	3	4	1.0	0.0	0.2619112871857895	1
1440	IOG	3	4	1.0	0.0	5.6989594780450465	1
1441	IOG	3	4	1.0	0.0	1.2012748881355644	1
1442	IOG	3	4	1.0	0.0	0.12933192886743108	1
1443	IOG	3	4	1.0	0.0	0.7842348853789384	1
1444	IOG	3	4	1.0	0.0	0.48908374253999454	1
1445	IOG	3	4	1.0	0.0	0.6771032307832082	1
1446	IOG	3	4	1.0	0.0	0.026310385161473486	1
1447	IOG	3	4	1.0	0.0	0.3240495227542628	1
1448	IOG	3	4	1.0	0.0	0.054495745029944385	1
1449	IOG	3	4	1.0	0.0	0.1207313160076789	1
1450	IOG	3	4	1.0	0.0	0.5376843232806309	1
1451	IOG	3	4	1.0	0.0	0.39791542302218974	1
1452	IOG	3	4	1.0	0.0	0.9577840112182021	1
1453	IOG	3	4	1.0	0.0	0.29782975150354263	1
1454	IOG	3	4	1.0	0.0	2.4310207519429667	1
1455	IOG	3	4	1.0	0.0	0.08229541571315147	1
1456	IOG	3	4	1.0	0.0	0.2161802229875603	1
1457	IOG	3	4	1.0	0.0	0.928252353888204	1
1458	IOG	3	4	1.0	0.0	0.02862872279615023	1
1459	IOG	3	4	1.0	0.0	0.1241387211829629	1
1460	IOG	3	4	1.0	0.0	0.18338812792471507	1
1461	IOG	3	4	1.0	0.0	0.2203072626204125	1
1462	IOG	3	4	1.0	0.0	0.14100185333202522	1
1463	IOG	3	4	1.0	0.0	0.09616925708100263	1
1464	IOG	3	4	1.0	0.0	0.011954323639122097	1
1465	IOG	3	4	1.0	0.0	0.10968290164111699	1
1466	IOG	3	4	1.0	0.0	0.45490599514653424	1
1467	IOG	3	4	1.0	0.0	0.5561445961389466	1
1468	IOG	3	4	1.0	0.0	0.1208930921681684	1
1469	IOG	3	4	1.0	0.0	0.1126434218440479	1
1470	IOG	3	4	1.0	0.0	0.05623570764149092	1
1471	IOG	3	4	1.0	0.0	0.3531909857313078	1
1472	IOG	3	4	1.0	0.0	0.2279788694607353	1
1473	IOG	3	4	1.0	0.0	0.4142658099137715	1
1474	IOG	3	4	1.0	0.0	0.15463218975790588	1
1475	IOG	3	4	1.0	0.0	0.11154417773585996	1
1476	IOG	3	4	1.0	0.0	0.15359385441104945	1
1477	IOG	3	4	1.0	0.0	0.11269274675189773	1
1478	IOG	3	4	1.0	0.0	0.11589354976505263	1
1479	IOG	3	4	1.0	0.0	0.10851692741432734	1
1480	IOG	3	4	1.0	0.0	0.9417587942950937	1
1481	IOG	3	4	1.0	0.0	0.32450874739832714	1
1482	IOG	3	4	1.0	0.0	0.6108741288819917	1
1483	IOG	3	4	1.0	0.0	0.2208690157211411	1
1484	IOG	3	4	1.0	0.0	0.16105287460813525	1
1485	IOG	3	4	1.0	0.0	0.28088035196494154	1
1486	IOG	3	4	1.0	0.0	0.5737096283811125	1
1487	IOG	3	4	1.0	0.0	17.55732754173606	1
1488	IOG	3	4	1.0	0.0	0.04460858377288674	1
1489	IOG	3	4	1.0	0.0	0.18264902581675335	1
1490	IOG	3	4	1.0	0.0	0.7050787139269152	1
1491	IOG	3	4	1.0	0.0	0.11999600789826022	1
1492	IOG	3	4	1.0	0.0	0.242628094268882	1
1493	IOG	3	4	1.0	0.0	0.6175153950342905	1
1494	IOG	3	4	1.0	0.0	0.2948140614917187	1
1495	IOG	3	4	1.0	0.0	0.28171103074735593	1
1496	IOG	3	4	1.0	0.0	1.0561895971198538	1
1497	IOG	3	4	1.0	0.0	0.2699888009247481	1
1498	IOG	3	4	1.0	0.0	0.08140623796307764	1
1499	IOG	3	4	1.0	0.0	0.2880135748432575	1
1500	IOG	4	5	1.0	0.0	0.07454876123225886	1
1501	IOG	4	5	1.0	0.0	0.378185196423151	1
1502	IOG	4	5	1.0	0.0	0.3099881046885223	1
1503	IOG	4	5	1.0	0.0	1.2698966892098034	1
1504	IOG	4	5	1.0	0.0	0.09790749279191828	1
1505	IOG	4	5	1.0	0.0	0.7679965330486438	1
1506	IOG	4	5	1.0	0.0	4.715623731218102	1
1507	IOG	4	5	1.0	0.0	0.0835654574585366	1
1508	IOG	4	5	1.0	0.0	0.04342620395266132	1
1509	IOG	4	5	1.0	0.0	1.1020901182760183	1
1510	IOG	4	5	1.0	0.0	0.2302902113934091	1
1511	IOG	4	5	1.0	0.0	0.09662684551566801	1
1512	IOG	4	5	1.0	0.0	0.039333580021221996	1
1513	IOG	4	5	1.0	0.0	0.03392880260364925	1
1514	IOG	4	5	1.0	0.0	0.02130892001789186	1
1515	IOG	4	5	1.0	0.0	0.08359588525964301	1
1516	IOG	4	5	1.0	0.0	0.2700631907700063	1
1517	IOG	4	5	1.0	0.0	0.24325683037364307	1
1518	IOG	4	5	1.0	0.0	0.15240614643063585	1
1519	IOG	4	5	1.0	0.0	0.11779986244865634	1
1520	IOG	4	5	1.0	0.0	0.2534317584751071	1
1521	IOG	4	5	1.0	0.0	0.3917256619378106	1
1522	IOG	4	5	1.0	0.0	0.6217311043675909	1
1523	IOG	4	5	1.0	0.0	0.08591404559535895	1
1524	IOG	4	5	1.0	0.0	0.11173108676938037	1
1525	IOG	4	5	1.0	0.0	0.4310325766851562	1
1526	IOG	4	5	1.0	0.0	0.14770595297216785	1
1527	IOG	4	5	1.0	0.0	0.18700017600396987	1
1528	IOG	4	5	1.0	0.0	0.2109140172433809	1
1529	IOG	4	5	1.0	0.0	0.017726427913506627	1
1530	IOG	4	5	1.0	0.0	0.0608273317515001	1
1531	IOG	4	5	1.0	0.0	0.2032050973144534	1
1532	IOG	4	5	1.0	0.0	0.31071990676716754	1
1533	IOG	4	5	1.0	0.0	0.060519631883301964	1
1534	IOG	4	5	1.0	0.0	0.33488189826315606	1
1535	IOG	4	5	1.0	0.0	0.022979438705586507	1
1536	IOG	4	5	1.0	0.0	0.229994792218072	1
1537	IOG	4	5	1.0	0.0	0.5565916084149434	1
1538	IOG	4	5	1.0	0.0	0.013182083745654117	1
1539	IOG	4	5	1.0	0.0	1.1179057436909843	1
1540	IOG	4	5	1.0	0.0	0.1826525231777512	1
1541	IOG	4	5	1.0	0.0	0.0375554427074347	1
1542	IOG	4	5	1.0	0.0	0.07413304756353127	1
1543	IOG	4	5	1.0	0.0	0.1358376892786632	1
1544	IOG	4	5	1.0	0.0	0.13465330588908903	1
1545	IOG	4	5	1.0	0.0	0.13908236696049275	1
1546	IOG	4	5	1.0	0.0	0.10108206249057551	1
1547	IOG	4	5	1.0	0.0	0.04463946584478002	1
1548	IOG	4	5	1.0	0.0	0.0725651751910867	1
1549	IOG	4	5	1.0	0.0	0.1298311003125104	1
1550	IOG	4	5	1.0	0.0	0.15251308309859662	1
1551	IOG	4	5	1.0	0.0	0.16455166069998764	1
1552	IOG	4	5	1.0	0.0	0.21148298730312623	1
1553	IOG	4	5	1.0	0.0	1.062530209126842	1
1554	IOG	4	5	1.0	0.0	0.1284671463765357	1
1555	IOG	4	5	1.0	0.0	0.22881758515435988	1
1556	IOG	4	5	1.0	0.0	0.02798599969243543	1
1557	IOG	4	5	1.0	0.0	0.059272582491424204	1
1558	IOG	4	5	1.0	0.0	0.049553939612426504	1
1559	IOG	4	5	1.0	0.0	0.058480878264103836	1
1560	IOG	4	5	1.0	0.0	0.26373087669255435	1
1561	IOG	4	5	1.0	0.0	1.0831300703254496	1
1562	IOG	4	5	1.0	0.0	0.17943328556572263	1
1563	IOG	4	5	1.0	0.0	0.4528919970279566	1
1564	IOG	4	5	1.0	0.0	0.5313103949890735	1
1565	IOG	4	5	1.0	0.0	0.9005926673037284	1
1566	IOG	4	5	1.0	0.0	1.5859784588543222	1
1567	IOG	4	5	1.0	0.0	0.19737009183692555	1
1568	IOG	4	5	1.0	0.0	0.050153114658899114	1
1569	IOG	4	5	1.0	0.0	0.5198217682656308	1
1570	IOG	4	5	1.0	0.0	0.12968478890684892	1
1571	IOG	4	5	1.0	0.0	0.08967687008743042	1
1572	IOG	4	5	1.0	0.0	0.0281475657452486	1
1573	IOG	4	5	1.0	0.0	0.023054289036460566	1
1574	IOG	4	5	1.0	0.0	0.3190214115849401	1
1575	IOG	4	5	1.0	0.0	0.3499853820361251	1
1576	IOG	4	5	1.0	0.0	0.05578799168865431	1
1577	IOG	4	5	1.0	0.0	0.27120848479663767	1
1578	IOG	4	5	1.0	0.0	0.07370528512701215	1
1579	IOG	4	5	1.0	0.0	0.04704170133076758	1
1580	IOG	4	5	1.0	0.0	0.008563058998331248	1
1581	IOG	4	5	1.0	0.0	0.0370003756600072	1
1582	IOG	4	5	1.0	0.0	0.058170305432364275	1
1583	IOG	4	5	1.0	0.0	0.01248115741429246	1
1584	IOG	4	5	1.0	0.0	0.12785147485993686	1
1585	IOG	4	5	1.0	0.0	1.8604140365520903	1
1586	IOG	4	5	1.0	0.0	0.054874870421018074	1
1587	IOG	4	5	1.0	0.0	0.040975778630411144	1
1588	IOG	4	5	1.0	0.0	0.7171716955174798	1
1589	IOG	4	5	1.0	0.0	0.030178073952927032	1
1590	IOG	4	5	1.0	0.0	0.5090915879462874	1
1591	IOG	4	5	1.0	0.0	0.08376693346082198	1
1592	IOG	4	5	1.0	0.0	1.2773996006496824	1
1593	IOG	4	5	1.0	0.0	0.932857008782874	1
1594	IOG	4	5	1.0	0.0	2.692024982655725	1
1595	IOG	4	5	1.0	0.0	0.6650705187135473	1
1596	IOG	4	5	1.0	0.0	0.10597076621828416	1
1597	IOG	4	5	1.0	0.0	0.014275783160564246	1
1598	IOG	4	5	1.0	0.0	0.2529200323625795	1
1599	IOG	4	5	1.0	0.0	0.08579397931509677	1
1600	IOG	4	5	1.0	0.0	0.24974920161481318	1
1601	IOG	4	5	1.0	0.0	0.1419734801318403	1
1602	IOG	4	5	1.0	0.0	0.060388878793304374	1
1603	IOG	4	5	1.0	0.0	0.05797963346569025	1
1604	IOG	4	5	1.0	0.0	0.1866653753599513	1
1605	IOG	4	5	1.0	0.0	0.053638387060771266	1
1606	IOG	4	5	1.0	0.0	0.03788544871572618	1
1607	IOG	4	5	1.0	0.0	1.2175636696308634	1
1608	IOG	4	5	1.0	0.0	0.015516106345153626	1
1609	IOG	4	5	1.0	0.0	0.438495680953088	1
1610	IOG	4	5	1.0	0.0	0.4713148459868901	1
1611	IOG	4	5	1.0	0.0	0.3349949810753453	1
1612	IOG	4	5	1.0	0.0	0.057065558108995926	1
1613	IOG	4	5	1.0	0.0	0.12097524510831834	1
1614	IOG	4	5	1.0	0.0	0.06815748706805524	1
1615	IOG	4	5	1.0	0.0	0.18750031563524847	1
1616	IOG	4	5	1.0	0.0	0.16903905137579792	1
1617	IOG	4	5	1.0	0.0	0.0518764281897704	1
1618	IOG	4	5	1.0	0.0	0.06605240262231525	1
1619	IOG	4	5	1.0	0.0	0.13413943020020244	1
1620	IOG	4	5	1.0	0.0	0.9213538762559859	1
1621	IOG	4	5	1.0	0.0	0.07568153660763259	1
1622	IOG	4	5	1.0	0.0	0.03536928107007396	1
1623	IOG	4	5	1.0	0.0	0.13475533555734187	1
1624	IOG	4	5	1.0	0.0	0.15615295557877787	1
1625	IOG	4	5	1.0	0.0	0.08259278721843465	1
1626	IOG	4	5	1.0	0.0	0.026019153559373506	1
1627	IOG	4	5	1.0	0.0	0.020305237851374114	1
1628	IOG	4	5	1.0	0.0	0.07327962937235559	1
1629	IOG	4	5	1.0	0.0	0.06121512624991393	1
1630	IOG	4	5	1.0	0.0	2.0752603245854906	1
1631	IOG	4	5	1.0	0.0	0.2314373606344696	1
1632	IOG	4	5	1.0	0.0	0.8275918074563172	1
1633	IOG	4	5	1.0	0.0	0.0622092801148921	1
1634	IOG	4	5	1.0	0.0	0.1723563095363904	1
1635	IOG	4	5	1.0	0.0	0.3579607218851083	1
1636	IOG	4	5	1.0	0.0	0.21424974985310444	1
1637	IOG	4	5	1.0	0.0	0.1113484176131711	1
1638	IOG	4	5	1.0	0.0	0.29629671007988656	1
1639	IOG	4	5	1.0	0.0	0.17998162606637488	1
1640	IOG	4	5	1.0	0.0	0.11820915750996118	1
1641	IOG	4	5	1.0	0.0	0.3122533151237202	1
1642	IOG	4	5	1.0	0.0	0.1303118538485665	1
1643	IOG	4	5	1.0	0.0	0.04020112990506753	1
1644	IOG	4	5	1.0	0.0	0.09337318633980828	1
1645	IOG	4	5	1.0	0.0	0.14838545508267512	1
1646	IOG	4	5	1.0	0.0	0.012852208094334686	1
1647	IOG	4	5	1.0	0.0	0.17264490594888257	1
1648	IOG	4	5	1.0	0.0	0.15782921114567414	1
1649	IOG	4	5	1.0	0.0	0.29090064846030483	1
1650	IOG	4	5	1.0	0.0	0.057354971966574346	1
1651	IOG	4	5	1.0	0.0	2.341411309976374	1
1652	IOG	4	5	1.0	0.0	0.3223027554201068	1
1653	IOG	4	5	1.0	0.0	0.4978553403632211	1
1654	IOG	4	5	1.0	0.0	0.1694448045865739	1
1655	IOG	4	5	1.0	0.0	0.04179633640409237	1
1656	IOG	4	5	1.0	0.0	0.16389325057974483	1
1657	IOG	4	5	1.0	0.0	0.029849153550460708	1
1658	IOG	4	5	1.0	0.0	0.11104772846567958	1
1659	IOG	4	5	1.0	0.0	0.40746836524477914	1
1660	IOG	4	5	1.0	0.0	0.07286122854332575	1
1661	IOG	4	5	1.0	0.0	0.21991412391595577	1
1662	IOG	4	5	1.0	0.0	0.570625507513509	1
1663	IOG	4	5	1.0	0.0	0.002553244992757916	1
1664	IOG	4	5	1.0	0.0	1.0081798964903586	1
1665	IOG	4	5	1.0	0.0	1.3387209333519041	1
1666	IOG	4	5	1.0	0.0	0.05677401890296058	1
1667	IOG	4	5	1.0	0.0	0.009496604312475291	1
1668	IOG	4	5	1.0	0.0	0.19018416026880602	1
1669	IOG	4	5	1.0	0.0	0.04356749123918356	1
1670	IOG	4	5	1.0	0.0	0.09519066426153562	1
1671	IOG	4	5	1.0	0.0	0.34402721007064063	1
1672	IOG	4	5	1.0	0.0	1.9964445133713	1
1673	IOG	4	5	1.0	0.0	0.041665908269429765	1
1674	IOG	4	5	1.0	0.0	0.25443849861926554	1
1675	IOG	4	5	1.0	0.0	0.04569930304579694	1
1676	IOG	4	5	1.0	0.0	0.6741222872857582	1
1677	IOG	4	5	1.0	0.0	0.5239402398322761	1
1678	IOG	4	5	1.0	0.0	0.16424813594615983	1
1679	IOG	4	5	1.0	0.0	0.2823377574508784	1
1680	IOG	4	5	1.0	0.0	0.062344841043692534	1
1681	IOG	4	5	1.0	0.0	0.8602529378162894	1
1682	IOG	4	5	1.0	0.0	17.331412155367662	1
1683	IOG	4	5	1.0	0.0	0.09134906056256693	1
1684	IOG	4	5	1.0	0.0	0.21092985157192923	1
1685	IOG	4	5	1.0	0.0	0.058995167943510916	1
1686	IOG	4	5	1.0	0.0	0.06498449382005113	1
1687	IOG	4	5	1.0	0.0	0.0753759020809619	1
1688	IOG	4	5	1.0	0.0	0.018779289953357075	1
1689	IOG	4	5	1.0	0.0	0.16901836661688124	1
1690	IOG	4	5	1.0	0.0	0.06632330332524497	1
1691	IOG	4	5	1.0	0.0	0.5985216715804452	1
1692	IOG	4	5	1.0	0.0	2.259091918680957	1
1693	IOG	4	5	1.0	0.0	0.29417856073574067	1
1694	IOG	4	5	1.0	0.0	0.13062339179067223	1
1695	IOG	4	5	1.0	0.0	0.034141687166783966	1
1696	IOG	4	5	1.0	0.0	0.060999326814755235	1
1697	IOG	4	5	1.0	0.0	0.0028374125050277263	1
1698	IOG	4	5	1.0	0.0	0.2954248883624893	1
1699	IOG	4	5	1.0	0.0	0.056205770157827864	1
1700	IOG	4	5	1.0	0.0	0.0858395102650759	1
1701	IOG	4	5	1.0	0.0	145.7721912005219	1
1702	IOG	4	5	1.0	0.0	0.07503220637152017	1
1703	IOG	4	5	1.0	0.0	0.020429648689819974	1
1704	IOG	4	5	1.0	0.0	0.293465242326567	1
1705	IOG	4	5	1.0	0.0	0.18902438014316258	1
1706	IOG	4	5	1.0	0.0	0.2716981944393319	1
1707	IOG	4	5	1.0	0.0	0.0210276803714046	1
1708	IOG	4	5	1.0	0.0	0.01837948794808722	1
1709	IOG	4	5	1.0	0.0	0.26095526786433326	1
1710	IOG	4	5	1.0	0.0	0.11533307882036382	1
1711	IOG	4	5	1.0	0.0	0.04588206336600695	1
1712	IOG	4	5	1.0	0.0	0.10507588556649303	1
1713	IOG	4	5	1.0	0.0	0.09540657205810339	1
1714	IOG	4	5	1.0	0.0	0.3560811923728179	1
1715	IOG	4	5	1.0	0.0	2.0922546684473864	1
1716	IOG	4	5	1.0	0.0	0.18857820153718402	1
1717	IOG	4	5	1.0	0.0	0.041104208889521016	1
1718	IOG	4	5	1.0	0.0	0.015073548622674692	1
1719	IOG	4	5	1.0	0.0	0.3302665393258957	1
1720	IOG	4	5	1.0	0.0	0.05695123385883315	1
1721	IOG	4	5	1.0	0.0	0.2999985664758697	1
1722	IOG	4	5	1.0	0.0	0.06071493968442568	1
1723	IOG	4	5	1.0	0.0	0.28165851139720316	1
1724	IOG	4	5	1.0	0.0	0.026120052092477128	1
1725	IOG	4	5	1.0	0.0	0.0627150114973421	1
1726	IOG	4	5	1.0	0.0	0.11116722848935796	1
1727	IOG	4	5	1.0	0.0	0.20741980374284438	1
1728	IOG	4	5	1.0	0.0	0.029414034148350324	1
1729	IOG	4	5	1.0	0.0	0.003129345594550162	1
1730	IOG	4	5	1.0	0.0	0.11987012719274542	1
1731	IOG	4	5	1.0	0.0	0.08386659127351648	1
1732	IOG	4	5	1.0	0.0	0.317805073936042	1
1733	IOG	4	5	1.0	0.0	0.5648911570338803	1
1734	IOG	4	5	1.0	0.0	0.29721837261897927	1
1735	IOG	4	5	1.0	0.0	0.04799581672172737	1
1736	IOG	4	5	1.0	0.0	0.4588762816107623	1
1737	IOG	4	5	1.0	0.0	0.2272650439568225	1
1738	IOG	4	5	1.0	0.0	0.06628826906565936	1
1739	IOG	4	5	1.0	0.0	1.57240667123577	1
1740	IOG	4	5	1.0	0.0	0.11305434198266673	1
1741	IOG	4	5	1.0	0.0	0.041832700452256844	1
1742	IOG	4	5	1.0	0.0	0.3236937858817901	1
1743	IOG	4	5	1.0	0.0	0.09228518215472632	1
1744	IOG	4	5	1.0	0.0	0.05575585031065161	1
1745	IOG	4	5	1.0	0.0	0.07943665046844531	1
1746	IOG	4	5	1.0	0.0	0.04625079705452512	1
1747	IOG	4	5	1.0	0.0	0.06568717291772516	1
1748	IOG	4	5	1.0	0.0	0.18082916740680205	1
1749	IOG	4	5	1.0	0.0	0.05259409651500726	1
1750	IOG	4	5	1.0	0.0	0.17929360662445978	1
1751	IOG	4	5	1.0	0.0	0.1174926673699763	1
1752	IOG	4	5	1.0	0.0	0.09162784884006796	1
1753	IOG	4	5	1.0	0.0	1.5577244986039949	1
1754	IOG	4	5	1.0	0.0	0.4991292178273674	1
1755	IOG	4	5	1.0	0.0	0.0227988392876632	1
1756	IOG	4	5	1.0	0.0	45.57567238008668	1
1757	IOG	4	5	1.0	0.0	0.6131333322700112	1
1758	IOG	4	5	1.0	0.0	0.09705429933482124	1
1759	IOG	4	5	1.0	0.0	0.023423944964016823	1
1760	IOG	4	5	1.0	0.0	0.20255454488665278	1
1761	IOG	4	5	1.0	0.0	0.24945653495223957	1
1762	IOG	4	5	1.0	0.0	0.044888295756165306	1
1763	IOG	4	5	1.0	0.0	0.06495325045394874	1
1764	IOG	4	5	1.0	0.0	0.49688924056599215	1
1765	IOG	4	5	1.0	0.0	0.11160779959333504	1
1766	IOG	4	5	1.0	0.0	0.2470466063687211	1
1767	IOG	4	5	1.0	0.0	0.02982709450059325	1
1768	IOG	4	5	1.0	0.0	0.05918053697091587	1
1769	IOG	4	5	1.0	0.0	0.1487833425121274	1
1770	IOG	4	5	1.0	0.0	0.0035469354232293905	1
1771	IOG	4	5	1.0	0.0	0.0088596142432399	1
1772	IOG	4	5	1.0	0.0	0.14242098308773044	1
1773	IOG	4	5	1.0	0.0	0.06866572767392842	1
1774	IOG	4	5	1.0	0.0	0.2252892664803786	1
1775	IOG	4	5	1.0	0.0	0.07383125637118125	1
1776	IOG	4	5	1.0	0.0	0.0028541964190646014	1
1777	IOG	4	5	1.0	0.0	0.1761701767884224	1
1778	IOG	4	5	1.0	0.0	1.192915335902501	1
1779	IOG	4	5	1.0	0.0	1.5230330812010142	1
1780	IOG	4	5	1.0	0.0	0.5836658262711335	1
1781	IOG	4	5	1.0	0.0	0.1046481575851543	1
1782	IOG	4	5	1.0	0.0	0.0928174199924378	1
1783	IOG	4	5	1.0	0.0	0.1841335921593268	1
1784	IOG	4	5	1.0	0.0	0.25601883228160527	1
1785	IOG	4	5	1.0	0.0	0.27478054530221213	1
1786	IOG	4	5	1.0	0.0	0.022043368499987136	1
1787	IOG	4	5	1.0	0.0	0.17435825462768687	1
1788	IOG	4	5	1.0	0.0	0.05428237230814228	1
1789	IOG	4	5	1.0	0.0	0.033680074208686205	1
1790	IOG	4	5	1.0	0.0	0.1660483264744307	1
1791	IOG	4	5	1.0	0.0	1.1413789865903676	1
1792	IOG	4	5	1.0	0.0	0.17455295861237083	1
1793	IOG	4	5	1.0	0.0	0.06056346045669133	1
1794	IOG	4	5	1.0	0.0	0.07767373038670591	1
1795	IOG	4	5	1.0	0.0	0.43538927225604596	1
1796	IOG	4	5	1.0	0.0	0.2393930071880846	1
1797	IOG	4	5	1.0	0.0	0.031795011432929954	1
1798	IOG	4	5	1.0	0.0	0.5570024307852424	1
1799	IOG	4	5	1.0	0.0	0.16790555981458855	1
1800	IOG	4	5	1.0	0.0	0.17462029715204758	1
1801	IOG	4	5	1.0	0.0	0.16550415583046685	1
1802	IOG	4	5	1.0	0.0	0.47427965447498177	1
1803	IOG	4	5	1.0	0.0	0.29026687458599315	1
1804	IOG	4	5	1.0	0.0	0.2735092740748177	1
1805	IOG	4	5	1.0	0.0	0.049525613757359935	1
1806	IOG	4	5	1.0	0.0	0.0914139327578104	1
1807	IOG	4	5	1.0	0.0	0.28864312562047767	1
1808	IOG	4	5	1.0	0.0	0.27461653399351926	1
1809	IOG	4	5	1.0	0.0	0.19589277975514216	1
1810	IOG	4	5	1.0	0.0	0.07673891645628181	1
1811	IOG	4	5	1.0	0.0	0.35753328036512416	1
1812	IOG	4	5	1.0	0.0	0.23456574084890341	1
1813	IOG	4	5	1.0	0.0	0.10764737548370222	1
1814	IOG	4	5	1.0	0.0	0.06200191574654768	1
1815	IOG	4	5	1.0	0.0	1.8864284618048237	1
1816	IOG	4	5	1.0	0.0	0.654453358749312	1
1817	IOG	4	5	1.0	0.0	0.29372657057279267	1
1818	IOG	4	5	1.0	0.0	0.059455116675526144	1
1819	IOG	4	5	1.0	0.0	0.03847078142749533	1
1820	IOG	4	5	1.0	0.0	0.10750349741914154	1
1821	IOG	4	5	1.0	0.0	0.3994331068161955	1
1822	IOG	4	5	1.0	0.0	0.1518381929824642	1
1823	IOG	4	5	1.0	0.0	0.02538504345273923	1
1824	IOG	4	5	1.0	0.0	2.0077267558715817	1
1825	IOG	4	5	1.0	0.0	1.3046041913501498	1
1826	IOG	4	5	1.0	0.0	0.08843731039612486	1
1827	IOG	4	5	1.0	0.0	0.2206512564894482	1
1828	IOG	4	5	1.0	0.0	0.06920881946326776	1
1829	IOG	4	5	1.0	0.0	0.3338082019038576	1
1830	IOG	4	5	1.0	0.0	0.20717917881664796	1
1831	IOG	4	5	1.0	0.0	0.21769521190960656	1
1832	IOG	4	5	1.0	0.0	0.364294382428894	1
1833	IOG	4	5	1.0	0.0	0.015075271081408948	1
1834	IOG	4	5	1.0	0.0	0.1787360126290728	1
1835	IOG	4	5	1.0	0.0	1.0381061315302653	1
1836	IOG	4	5	1.0	0.0	0.10214434200311606	1
1837	IOG	4	5	1.0	0.0	0.576400885198712	1
1838	IOG	4	5	1.0	0.0	0.1410031809524411	1
1839	IOG	4	5	1.0	0.0	0.2971386505148171	1
1840	IOG	4	5	1.0	0.0	1.4314783649434673	1
1841	IOG	4	5	1.0	0.0	4.315463774190082	1
1842	IOG	4	5	1.0	0.0	0.14065703663924628	1
1843	IOG	4	5	1.0	0.0	0.9942336623962174	1
1844	IOG	4	5	1.0	0.0	0.32580344259672345	1
1845	IOG	4	5	1.0	0.0	0.1888147490230096	1
1846	IOG	4	5	1.0	0.0	0.13267887823032734	1
1847	IOG	4	5	1.0	0.0	0.13600706805487128	1
1848	IOG	4	5	1.0	0.0	0.06101570941319018	1
1849	IOG	4	5	1.0	0.0	0.04475020872915168	1
1850	IOG	4	5	1.0	0.0	0.3228461818194055	1
1851	IOG	4	5	1.0	0.0	0.6314036298294166	1
1852	IOG	4	5	1.0	0.0	0.36152127674499235	1
1853	IOG	4	5	1.0	0.0	0.08081001599977597	1
1854	IOG	4	5	1.0	0.0	0.36245176183777544	1
1855	IOG	4	5	1.0	0.0	0.18565828468077153	1
1856	IOG	4	5	1.0	0.0	0.04697056279479852	1
1857	IOG	4	5	1.0	0.0	0.0507701727078526	1
1858	IOG	4	5	1.0	0.0	0.10168094909851783	1
1859	IOG	4	5	1.0	0.0	0.09265521989269632	1
1860	IOG	4	5	1.0	0.0	0.10226112231115417	1
1861	IOG	4	5	1.0	0.0	0.015516869600496879	1
1862	IOG	4	5	1.0	0.0	0.49674706138605673	1
1863	IOG	4	5	1.0	0.0	0.07891243969688964	1
1864	IOG	4	5	1.0	0.0	0.22809472388568627	1
1865	IOG	4	5	1.0	0.0	0.9198794223182711	1
1866	IOG	4	5	1.0	0.0	0.12269859616317999	1
1867	IOG	4	5	1.0	0.0	0.3959984045064991	1
1868	IOG	4	5	1.0	0.0	0.38555830190524154	1
1869	IOG	4	5	1.0	0.0	0.179545066779299	1
1870	IOG	4	5	1.0	0.0	0.0899829761540718	1
1871	IOG	4	5	1.0	0.0	0.03617897546897156	1
1872	IOG	4	5	1.0	0.0	0.0031229616198733294	1
1873	IOG	4	5	1.0	0.0	0.7630106384519337	1
1874	IOG	4	5	1.0	0.0	0.04848552085351328	1
1875	IOG	4	5	1.0	0.0	0.25004067797223056	1
1876	IOG	4	5	1.0	0.0	0.08030716373827171	1
1877	IOG	4	5	1.0	0.0	0.03010689550235142	1
1878	IOG	4	5	1.0	0.0	1.1531095417402908	1
1879	IOG	4	5	1.0	0.0	0.05862759236224681	1
1880	IOG	4	5	1.0	0.0	0.36939607296567045	1
1881	IOG	4	5	1.0	0.0	0.12336301954991426	1
1882	IOG	4	5	1.0	0.0	0.2920425101592189	1
1883	IOG	4	5	1.0	0.0	0.15495698490977997	1
1884	IOG	4	5	1.0	0.0	0.08966590442437442	1
1885	IOG	4	5	1.0	0.0	0.0025659115773803702	1
1886	IOG	4	5	1.0	0.0	0.31715571465516584	1
1887	IOG	4	5	1.0	0.0	0.11250098745546379	1
1888	IOG	4	5	1.0	0.0	0.24915934451769026	1
1889	IOG	4	5	1.0	0.0	0.6006616159292519	1
1890	IOG	4	5	1.0	0.0	0.01685616536277934	1
1891	IOG	4	5	1.0	0.0	0.6179762464446691	1
1892	IOG	4	5	1.0	0.0	0.07945432017227275	1
1893	IOG	4	5	1.0	0.0	0.026403440651297898	1
1894	IOG	4	5	1.0	0.0	0.023504711649092333	1
1895	IOG	4	5	1.0	0.0	0.4089019763362837	1
1896	IOG	4	5	1.0	0.0	0.09662584481099978	1
1897	IOG	4	5	1.0	0.0	0.5154527554360487	1
1898	IOG	4	5	1.0	0.0	0.04594038749330714	1
1899	IOG	4	5	1.0	0.0	0.24511305650690826	1
1900	IOG	4	5	1.0	0.0	1.4566573368257163	1
1901	IOG	4	5	1.0	0.0	0.1757741998837997	1
1902	IOG	4	5	1.0	0.0	0.7560373759427662	1
1903	IOG	4	5	1.0	0.0	0.05008363984129413	1
1904	IOG	4	5	1.0	0.0	7.4493013932942524	1
1905	IOG	4	5	1.0	0.0	0.18792774010801364	1
1906	IOG	4	5	1.0	0.0	0.10797345442067059	1
1907	IOG	4	5	1.0	0.0	0.12951977042853782	1
1908	IOG	4	5	1.0	0.0	0.016369709430374996	1
1909	IOG	4	5	1.0	0.0	0.1118034859817168	1
1910	IOG	4	5	1.0	0.0	0.9189599079866811	1
1911	IOG	4	5	1.0	0.0	0.07958354073962236	1
1912	IOG	4	5	1.0	0.0	0.02375531635679557	1
1913	IOG	4	5	1.0	0.0	0.05150720441359879	1
1914	IOG	4	5	1.0	0.0	0.032509066890348104	1
1915	IOG	4	5	1.0	0.0	0.0970891126649166	1
1916	IOG	4	5	1.0	0.0	0.03728019074611586	1
1917	IOG	4	5	1.0	0.0	0.15710453716560216	1
1918	IOG	4	5	1.0	0.0	0.23880433690390976	1
1919	IOG	4	5	1.0	0.0	0.2204489960032532	1
1920	IOG	4	5	1.0	0.0	0.39461177732135877	1
1921	IOG	4	5	1.0	0.0	0.908701517683964	1
1922	IOG	4	5	1.0	0.0	4.253893176191359	1
1923	IOG	4	5	1.0	0.0	0.021710054754671144	1
1924	IOG	4	5	1.0	0.0	0.05628476797927283	1
1925	IOG	4	5	1.0	0.0	0.20540893012792769	1
1926	IOG	4	5	1.0	0.0	0.06075940905650991	1
1927	IOG	4	5	1.0	0.0	0.4079306632976945	1
1928	IOG	4	5	1.0	0.0	0.0156409237965677	1
1929	IOG	4	5	1.0	0.0	0.25483641248487815	1
1930	IOG	4	5	1.0	0.0	0.25233144387743206	1
1931	IOG	4	5	1.0	0.0	0.21969444113446562	1
1932	IOG	4	5	1.0	0.0	0.15792245211195857	1
1933	IOG	4	5	1.0	0.0	0.020670676535639185	1
1934	IOG	4	5	1.0	0.0	2.273387112669595	1
1935	IOG	4	5	1.0	0.0	0.6680027939131492	1
1936	IOG	4	5	1.0	0.0	0.02791856877116449	1
1937	IOG	4	5	1.0	0.0	0.033067614386480676	1
1938	IOG	4	5	1.0	0.0	0.4898414744872195	1
1939	IOG	4	5	1.0	0.0	0.2379886431404409	1
1940	IOG	4	5	1.0	0.0	1.105117715698798	1
1941	IOG	4	5	1.0	0.0	0.1275533906290225	1
1942	IOG	4	5	1.0	0.0	0.13753621880473926	1
1943	IOG	4	5	1.0	0.0	0.6677813577413159	1
1944	IOG	4	5	1.0	0.0	0.7283140052981749	1
1945	IOG	4	5	1.0	0.0	0.5102212075724425	1
1946	IOG	4	5	1.0	0.0	0.04421993497186941	1
1947	IOG	4	5	1.0	0.0	0.3625590009255874	1
1948	IOG	4	5	1.0	0.0	0.03283557578769131	1
1949	IOG	4	5	1.0	0.0	0.14806001669130192	1
1950	IOG	4	5	1.0	0.0	0.19436340958354897	1
1951	IOG	4	5	1.0	0.0	0.17929048688849236	1
1952	IOG	4	5	1.0	0.0	1.0123994048894525	1
1953	IOG	4	5	1.0	0.0	0.1959698447322239	1
1954	IOG	4	5	1.0	0.0	2.4674420058169133	1
1955	IOG	4	5	1.0	0.0	0.11772157244560749	1
1956	IOG	4	5	1.0	0.0	0.2557068988956323	1
1957	IOG	4	5	1.0	0.0	11.206729398839302	1
1958	IOG	4	5	1.0	0.0	0.04080303932323422	1
1959	IOG	4	5	1.0	0.0	0.3697196992010997	1
1960	IOG	4	5	1.0	0.0	0.2609221889357602	1
1961	IOG	4	5	1.0	0.0	0.15541876793884152	1
1962	IOG	4	5	1.0	0.0	0.19487659657459808	1
1963	IOG	4	5	1.0	0.0	0.12852755397843357	1
1964	IOG	4	5	1.0	0.0	0.020430418933806767	1
1965	IOG	4	5	1.0	0.0	0.17319444034398973	1
1966	IOG	4	5	1.0	0.0	0.012882887018634733	1
1967	IOG	4	5	1.0	0.0	0.4709589348304373	1
1968	IOG	4	5	1.0	0.0	0.10419361527406709	1
1969	IOG	4	5	1.0	0.0	0.03334250875621153	1
1970	IOG	4	5	1.0	0.0	0.06439469115621937	1
1971	IOG	4	5	1.0	0.0	0.35613537064889345	1
1972	IOG	4	5	1.0	0.0	0.5408558346329646	1
1973	IOG	4	5	1.0	0.0	0.31723750292521813	1
1974	IOG	4	5	1.0	0.0	0.10175793784429414	1
1975	IOG	4	5	1.0	0.0	0.11787920915657095	1
1976	IOG	4	5	1.0	0.0	0.19966667922857206	1
1977	IOG	4	5	1.0	0.0	0.12246706064844123	1
1978	IOG	4	5	1.0	0.0	0.3210208450211313	1
1979	IOG	4	5	1.0	0.0	0.10402175070489057	1
1980	IOG	4	5	1.0	0.0	0.759300187909197	1
1981	IOG	4	5	1.0	0.0	0.2058106888241958	1
1982	IOG	4	5	1.0	0.0	0.7175676904011319	1
1983	IOG	4	5	1.0	0.0	0.1417630333850708	1
1984	IOG	4	5	1.0	0.0	0.009466085345531294	1
1985	IOG	4	5	1.0	0.0	0.46131140651503355	1
1986	IOG	4	5	1.0	0.0	0.7088580704547465	1
1987	IOG	4	5	1.0	0.0	1.0853855728467903	1
1988	IOG	4	5	1.0	0.0	0.02267995994816506	1
1989	IOG	4	5	1.0	0.0	0.020836514718108802	1
1990	IOG	4	5	1.0	0.0	0.5736563651671376	1
1991	IOG	4	5	1.0	0.0	0.011903744482923735	1
1992	IOG	4	5	1.0	0.0	0.32445332134750526	1
1993	IOG	4	5	1.0	0.0	0.1001921845076896	1
1994	IOG	4	5	1.0	0.0	0.0075253183453940385	1
1995	IOG	4	5	1.0	0.0	0.14860182614827866	1
1996	IOG	4	5	1.0	0.0	0.10454714161297594	1
1997	IOG	4	5	1.0	0.0	0.05181466155076431	1
1998	IOG	4	5	1.0	0.0	0.13798967271625207	1
[truncated: 65,501 more rows]
