# Supplementary material for: Idiosyncratic, Retinotopic Bias in Face Identification Modulated by Familiarity
Source: eNeuro. 2018 Oct 4;5(5):ENEURO.0054-18.2018. doi: 10.1523/ENEURO.0054-18.2018 (PMC6171739; doi:10.1523/ENEURO.0054-18.2018)
Supplement: Extended Data — The archive contains data from both experiments, as well as the analysis scripts. Download Extended Data 1, ZIP file. [file sup_enu-eN-NWR-0054-18-s02.zip › famretino2-3.0.0/model/outputs/sim_10vox_rois.csv]

	roi	ratio	value
0	IOG	1.0	0.06133940574069452
1	IOG	1.0	0.01380050911929108
2	IOG	1.0	0.041389462926577546
3	IOG	1.0	0.04536320897115811
4	IOG	1.0	0.1603713345170954
5	IOG	1.0	0.04927838711324151
6	IOG	1.0	0.04893023956039888
7	IOG	1.0	0.06389394605280338
8	IOG	1.0	0.08307412722113634
9	IOG	1.0	0.040107322974814306
10	IOG	1.0	0.16996533970521216
11	IOG	1.0	0.17484614047235986
12	IOG	1.0	0.14671322385178168
13	IOG	1.0	0.041557712798176494
14	IOG	1.0	0.03850109302241233
15	IOG	1.0	0.0806635642933658
16	IOG	1.0	0.020156353398055264
17	IOG	1.0	0.058955462231485754
18	IOG	1.0	0.2480057109840045
19	IOG	1.0	0.0844484392431059
20	IOG	1.0	0.08669652004164372
21	IOG	1.0	0.11396683510286222
22	IOG	1.0	0.04682606451761101
23	IOG	1.0	0.05865629777014256
24	IOG	1.0	0.055093773451811025
25	IOG	1.0	0.10539231994678168
26	IOG	1.0	0.023171568936397054
27	IOG	1.0	0.06980957922206144
28	IOG	1.0	0.08401257316470576
29	IOG	1.0	0.08371369038232392
30	IOG	1.0	0.06615751247530832
31	IOG	1.0	0.029349220330672124
32	IOG	1.0	0.041129561196740876
33	IOG	1.0	0.027118894485576646
34	IOG	1.0	0.07236588482171574
35	IOG	1.0	0.12330813555971007
36	IOG	1.0	0.03842516315104427
37	IOG	1.0	0.20098997412127637
38	IOG	1.0	0.09571676664504292
39	IOG	1.0	0.04749997878817349
40	IOG	1.0	0.20176770848486314
41	IOG	1.0	0.08972062337108533
42	IOG	1.0	0.02843921003680787
43	IOG	1.0	0.14831992144868567
44	IOG	1.0	0.08210551171328784
45	IOG	1.0	0.06031719818352622
46	IOG	1.0	0.006369443280790567
47	IOG	1.0	0.14014176052633898
48	IOG	1.0	0.008451161869838743
49	IOG	1.0	0.026441113473949538
50	IOG	1.0	0.039772874286706915
51	IOG	1.0	0.01858016943503775
52	IOG	1.0	0.23009252134995972
53	IOG	1.0	0.032490066881206085
54	IOG	1.0	0.02324634916714517
55	IOG	1.0	0.12195256295855177
56	IOG	1.0	0.08014054195281117
57	IOG	1.0	0.01720014120953604
58	IOG	1.0	0.09330753484167223
59	IOG	1.0	0.008353326129698625
60	IOG	1.0	0.06164001238156541
61	IOG	1.0	0.028285035787377028
62	IOG	1.0	0.007157962003327176
63	IOG	1.0	0.07933841674134251
64	IOG	1.0	0.07635354448462732
65	IOG	1.0	0.025530535585459094
66	IOG	1.0	0.12183831464772836
67	IOG	1.0	0.16977347757675482
68	IOG	1.0	0.0696921105055806
69	IOG	1.0	0.008528434795877681
70	IOG	1.0	0.02666058416088294
71	IOG	1.0	0.23835304186360423
72	IOG	1.0	0.07930900311758567
73	IOG	1.0	0.08348498514465198
74	IOG	1.0	0.10141587927499236
75	IOG	1.0	0.03791376145257317
76	IOG	1.0	0.11966122236959448
77	IOG	1.0	0.10924540937017818
78	IOG	1.0	0.3002866011751054
79	IOG	1.0	0.05857875257011476
80	IOG	1.0	0.016740114404802494
81	IOG	1.0	0.15011967807710822
82	IOG	1.0	0.07612154208761969
83	IOG	1.0	0.04677892106070066
84	IOG	1.0	0.12146288869746069
85	IOG	1.0	0.04015933850233669
86	IOG	1.0	0.05046513087771834
87	IOG	1.0	0.21236946520754504
88	IOG	1.0	0.21562239013006723
89	IOG	1.0	0.014172068551276059
90	IOG	1.0	0.03469812662972981
91	IOG	1.0	0.04955110009402866
92	IOG	1.0	0.02387526520021449
93	IOG	1.0	0.07022967056124506
94	IOG	1.0	0.014963549147226573
95	IOG	1.0	0.03295223333886514
96	IOG	1.0	0.056387778737563024
97	IOG	1.0	0.059545838357516964
98	IOG	1.0	0.09175353159409005
99	IOG	1.0	0.5423997409872909
100	IOG	1.5	0.16309937456579493
101	IOG	1.5	0.00827496470388994
102	IOG	1.5	0.07669716434746632
103	IOG	1.5	0.07730871437312012
104	IOG	1.5	0.12575235039892332
105	IOG	1.5	0.03585302446846253
106	IOG	1.5	0.07941327424761205
107	IOG	1.5	0.2429817137897627
108	IOG	1.5	0.05035777836029151
109	IOG	1.5	0.21185753029051313
110	IOG	1.5	0.0208499508758602
111	IOG	1.5	0.15233398517651162
112	IOG	1.5	0.12922289983388024
113	IOG	1.5	0.03443854084885986
114	IOG	1.5	0.03447983100880505
115	IOG	1.5	0.05778594073515185
116	IOG	1.5	0.03912337242845283
117	IOG	1.5	0.0014423724957002362
118	IOG	1.5	0.04753588119526568
119	IOG	1.5	0.05811475217666923
120	IOG	1.5	0.11176252630638563
121	IOG	1.5	0.019598639676175734
122	IOG	1.5	0.08692403651079911
123	IOG	1.5	0.07398972640189148
124	IOG	1.5	0.2003874802446945
125	IOG	1.5	0.03707897613777289
126	IOG	1.5	0.07582705847985705
127	IOG	1.5	0.2594373348533358
128	IOG	1.5	0.11691586191879387
129	IOG	1.5	0.08667089710246131
130	IOG	1.5	0.0845458082281572
131	IOG	1.5	0.028123344804445016
132	IOG	1.5	0.0691825821139197
133	IOG	1.5	0.0265838026817158
134	IOG	1.5	0.06464650512026039
135	IOG	1.5	0.07075889846884
136	IOG	1.5	0.033520665826548474
137	IOG	1.5	0.038933313830698466
138	IOG	1.5	0.07906142828953233
139	IOG	1.5	0.058867778999767306
140	IOG	1.5	0.12338657319329475
141	IOG	1.5	0.1431413111421499
142	IOG	1.5	0.06026091273726292
143	IOG	1.5	0.025627283710211612
144	IOG	1.5	0.10475911841322019
145	IOG	1.5	0.007670676105953085
146	IOG	1.5	0.2890753837927437
147	IOG	1.5	0.0991487054916172
148	IOG	1.5	0.14627657204177844
149	IOG	1.5	0.10609342787146703
150	IOG	1.5	0.037805738892779696
151	IOG	1.5	0.08281277138467692
152	IOG	1.5	0.00869617280805124
153	IOG	1.5	0.046275539948713924
154	IOG	1.5	0.09806021872828846
155	IOG	1.5	0.047473824219220195
156	IOG	1.5	0.19609713569186688
157	IOG	1.5	0.11709476151246387
158	IOG	1.5	0.027895846887092155
159	IOG	1.5	0.04208629989184568
160	IOG	1.5	0.07590730974045212
161	IOG	1.5	0.08057270662094451
162	IOG	1.5	0.05688751107174768
163	IOG	1.5	0.14061977276422508
164	IOG	1.5	0.0802948526400423
165	IOG	1.5	0.06382778130038501
166	IOG	1.5	0.16486803706128206
167	IOG	1.5	0.07155766857969403
168	IOG	1.5	0.04396155334355843
169	IOG	1.5	0.15531985341058618
170	IOG	1.5	0.07211485130247246
171	IOG	1.5	0.2450270144188456
172	IOG	1.5	0.06064029287960604
173	IOG	1.5	0.05517404829613884
174	IOG	1.5	0.054744628227820114
175	IOG	1.5	0.02133856209755969
176	IOG	1.5	0.11837624860747292
177	IOG	1.5	0.15642897454937343
178	IOG	1.5	0.23581606117985499
179	IOG	1.5	0.02294668562408029
180	IOG	1.5	0.20120765778087177
181	IOG	1.5	0.09534149661007815
182	IOG	1.5	0.08266571238821094
183	IOG	1.5	0.14639979855113386
184	IOG	1.5	0.03554889898418666
185	IOG	1.5	0.02306116936217318
186	IOG	1.5	0.03581324966617216
187	IOG	1.5	0.12404979154083262
188	IOG	1.5	0.08126907453544914
189	IOG	1.5	0.017433884271627342
190	IOG	1.5	0.07960794030564228
191	IOG	1.5	0.014260878013033199
192	IOG	1.5	0.07747698729913766
193	IOG	1.5	0.07017751229948212
194	IOG	1.5	0.05420916496220046
195	IOG	1.5	0.0033118966522677033
196	IOG	1.5	0.14220496035010285
197	IOG	1.5	0.011649302377827131
198	IOG	1.5	0.08284767390655406
199	IOG	1.5	0.2947722221349698
200	IOG	2.33	0.07639722237519544
201	IOG	2.33	0.01898623226681419
202	IOG	2.33	0.013590070652204337
203	IOG	2.33	0.03429688514702682
204	IOG	2.33	0.06258514690369889
205	IOG	2.33	0.05592601991406816
206	IOG	2.33	0.23943012283628057
207	IOG	2.33	0.05216578840808106
208	IOG	2.33	0.013445971343710787
209	IOG	2.33	0.05515916504256651
210	IOG	2.33	0.009035169519574606
211	IOG	2.33	0.08371689403403938
212	IOG	2.33	0.12084299085020676
213	IOG	2.33	0.017700461633308812
214	IOG	2.33	0.10558818470551369
215	IOG	2.33	0.14485197323491011
216	IOG	2.33	0.05482046756852769
217	IOG	2.33	0.09118025804420048
218	IOG	2.33	0.08381397210033031
219	IOG	2.33	0.0716249737624154
220	IOG	2.33	0.06226343492426785
221	IOG	2.33	0.040337824974879755
222	IOG	2.33	0.022721252172337537
223	IOG	2.33	0.08361237278440713
224	IOG	2.33	0.03263567986511991
225	IOG	2.33	0.01254877123436023
226	IOG	2.33	0.0471448559850192
227	IOG	2.33	0.0029543056073783047
228	IOG	2.33	0.04530761160396385
229	IOG	2.33	0.15382705905342584
230	IOG	2.33	0.06429134785504023
231	IOG	2.33	0.04242055222319524
232	IOG	2.33	0.022656541632106696
233	IOG	2.33	0.23826324715287114
234	IOG	2.33	0.13709720329598357
235	IOG	2.33	0.061865905221115666
236	IOG	2.33	0.020341707074713944
237	IOG	2.33	0.20621152772869136
238	IOG	2.33	0.014693287807604394
239	IOG	2.33	0.1327731985220784
240	IOG	2.33	0.12013831738518732
241	IOG	2.33	0.1616443582793758
242	IOG	2.33	0.04143865978736213
243	IOG	2.33	0.07347673214136966
244	IOG	2.33	0.13365087215321705
245	IOG	2.33	0.10228769789737721
246	IOG	2.33	0.10135089867725729
247	IOG	2.33	0.0693363149373955
248	IOG	2.33	0.11130010550168429
249	IOG	2.33	0.03429689513348467
250	IOG	2.33	0.06123325544481925
251	IOG	2.33	0.13349742878586637
252	IOG	2.33	0.02753090626954252
253	IOG	2.33	0.02533621061775554
254	IOG	2.33	0.023269578865771672
255	IOG	2.33	0.041707969051775914
256	IOG	2.33	0.057820666698681036
257	IOG	2.33	0.032238988675886274
258	IOG	2.33	0.10727513748547977
259	IOG	2.33	0.028004975662239008
260	IOG	2.33	0.10629925025952246
261	IOG	2.33	0.03413431432218508
262	IOG	2.33	0.06294726674242562
263	IOG	2.33	0.09972668583645451
264	IOG	2.33	0.08165308104006787
265	IOG	2.33	0.10144892894412239
266	IOG	2.33	0.38051159099660437
267	IOG	2.33	0.05769557547902831
268	IOG	2.33	0.11842389799388299
269	IOG	2.33	0.16434470837632853
270	IOG	2.33	0.02030648727199788
271	IOG	2.33	0.01558505288909868
272	IOG	2.33	0.006663071172097369
273	IOG	2.33	0.3876996904749963
274	IOG	2.33	0.1688313900811061
275	IOG	2.33	0.06050645790882544
276	IOG	2.33	0.013283742079418993
277	IOG	2.33	0.1318764387399016
278	IOG	2.33	0.07018669364333045
279	IOG	2.33	0.03129781763881614
280	IOG	2.33	0.042794097794831676
281	IOG	2.33	0.15043914267386482
282	IOG	2.33	0.20069754267159845
283	IOG	2.33	0.21470129114816106
284	IOG	2.33	0.19295576130732714
285	IOG	2.33	0.007735223604127696
286	IOG	2.33	0.057989696851532664
287	IOG	2.33	0.019965189745930315
288	IOG	2.33	0.11263935389459825
289	IOG	2.33	0.03300527971058579
290	IOG	2.33	0.03845321351746031
291	IOG	2.33	0.04179367453164466
292	IOG	2.33	0.0830779136354366
293	IOG	2.33	0.15397590631330169
294	IOG	2.33	0.06850523006632925
295	IOG	2.33	0.06716199223483149
296	IOG	2.33	0.0022069465152529137
297	IOG	2.33	0.029827102845923822
298	IOG	2.33	0.12671703636623355
299	IOG	2.33	0.05868155958675255
300	IOG	4.0	0.09456417647876686
301	IOG	4.0	0.02077591605843219
302	IOG	4.0	0.11543924334665247
303	IOG	4.0	0.09766764546142079
304	IOG	4.0	0.026473758417315477
305	IOG	4.0	0.05826926917579908
306	IOG	4.0	0.09559680283228462
307	IOG	4.0	0.07834764156406858
308	IOG	4.0	0.20103114364329136
309	IOG	4.0	0.3354456606851587
310	IOG	4.0	0.23779164153683097
311	IOG	4.0	0.10556573446583406
312	IOG	4.0	0.22205969738796424
313	IOG	4.0	0.011064299402309394
314	IOG	4.0	0.14000344214353092
315	IOG	4.0	0.14769808865381082
316	IOG	4.0	0.12299371724054706
317	IOG	4.0	0.024068845427963205
318	IOG	4.0	0.1577778422002447
319	IOG	4.0	0.024562234515080487
320	IOG	4.0	0.028731306019324943
321	IOG	4.0	0.05710725296544038
322	IOG	4.0	0.01689523384559418
323	IOG	4.0	0.08080948792890888
324	IOG	4.0	0.020620040352443657
325	IOG	4.0	0.13830390445141094
326	IOG	4.0	0.04279015192231299
327	IOG	4.0	0.285786169763661
328	IOG	4.0	0.020599216272117294
329	IOG	4.0	0.038718006717656614
330	IOG	4.0	0.2918220261152534
331	IOG	4.0	0.006761176932796103
332	IOG	4.0	0.0042288500096802455
333	IOG	4.0	0.03337597911531706
334	IOG	4.0	0.2631724342546079
335	IOG	4.0	0.13275851203233335
336	IOG	4.0	0.05195836890622821
337	IOG	4.0	0.14593796341923918
338	IOG	4.0	0.08619008325026278
339	IOG	4.0	0.13961798392425503
340	IOG	4.0	0.11208547476898854
341	IOG	4.0	0.014682615778121445
342	IOG	4.0	0.03708315836223052
343	IOG	4.0	0.11338587357112703
344	IOG	4.0	0.09907827505607658
345	IOG	4.0	0.1062738725549697
346	IOG	4.0	0.016897920297236205
347	IOG	4.0	0.009838052495904564
348	IOG	4.0	0.008145522938331467
349	IOG	4.0	0.06032344303611033
350	IOG	4.0	0.017641331515337616
351	IOG	4.0	0.1209392484636496
352	IOG	4.0	0.19142026132162962
353	IOG	4.0	0.06916153374354382
354	IOG	4.0	0.07630952842281187
355	IOG	4.0	0.010462647025198899
356	IOG	4.0	0.09346014797264326
357	IOG	4.0	0.16291298891481515
358	IOG	4.0	0.05152819750631243
359	IOG	4.0	0.13532350134661633
360	IOG	4.0	0.07790702563880951
361	IOG	4.0	0.060537953253116714
362	IOG	4.0	0.10965893797087786
363	IOG	4.0	0.04160446098440746
364	IOG	4.0	0.057243988056094285
365	IOG	4.0	0.08693303397132261
366	IOG	4.0	0.0485733978559814
367	IOG	4.0	0.06654046799373738
368	IOG	4.0	0.03287154589116937
369	IOG	4.0	0.08999910836551366
370	IOG	4.0	0.12051436429850398
371	IOG	4.0	0.046312534329585896
372	IOG	4.0	0.0417569857711164
373	IOG	4.0	0.09755114097723586
374	IOG	4.0	0.022893195374033407
375	IOG	4.0	0.058652781275923424
376	IOG	4.0	0.1607933700518369
377	IOG	4.0	0.10414688646765542
378	IOG	4.0	0.13387575620014242
379	IOG	4.0	0.04136318747017565
380	IOG	4.0	0.05029509865447375
381	IOG	4.0	0.028135142988604957
382	IOG	4.0	0.023473511610552576
383	IOG	4.0	0.07091580782618445
384	IOG	4.0	0.0295492402895947
385	IOG	4.0	0.032430765548993296
386	IOG	4.0	0.060158852868335985
387	IOG	4.0	0.12664349485392018
388	IOG	4.0	0.01687452305931816
389	IOG	4.0	0.3150538498214403
390	IOG	4.0	0.1215079370975765
391	IOG	4.0	0.03804766903604345
392	IOG	4.0	0.026273645039314487
393	IOG	4.0	0.020723061159996444
394	IOG	4.0	0.018350490639559593
395	IOG	4.0	0.020794455710012653
396	IOG	4.0	0.02241871538296992
397	IOG	4.0	0.06572680678489766
398	IOG	4.0	0.05331575047551385
399	IOG	4.0	0.04897509625839906
400	IOG	9.0	0.030642115306163092
401	IOG	9.0	0.06849176904262182
402	IOG	9.0	0.19542441986560694
403	IOG	9.0	0.012065678440553658
404	IOG	9.0	0.14457450130892371
405	IOG	9.0	0.007486948766922229
406	IOG	9.0	0.04414115842942347
407	IOG	9.0	0.29820818386855014
408	IOG	9.0	0.030334322243334304
409	IOG	9.0	0.016627425250258045
410	IOG	9.0	0.14953380607955913
411	IOG	9.0	0.008620608644247778
412	IOG	9.0	0.027534838194215164
413	IOG	9.0	0.04989538436815774
414	IOG	9.0	0.1087292791370369
415	IOG	9.0	0.19868269947503045
416	IOG	9.0	0.019523376702561553
417	IOG	9.0	0.19578131003035365
418	IOG	9.0	0.07451551414801856
419	IOG	9.0	0.14831579086397717
420	IOG	9.0	0.07557607225528767
421	IOG	9.0	0.01539557573163715
422	IOG	9.0	0.08540352469536847
423	IOG	9.0	0.04951441661450784
424	IOG	9.0	0.04232497890235887
425	IOG	9.0	0.024243099642448293
426	IOG	9.0	0.06210896161990011
427	IOG	9.0	0.050563642051072805
428	IOG	9.0	0.03354172869722628
429	IOG	9.0	0.021894706606193706
430	IOG	9.0	0.07983638631486698
431	IOG	9.0	0.005111945398299134
432	IOG	9.0	0.09916922347367399
433	IOG	9.0	0.14187761355222625
434	IOG	9.0	0.08848093839303404
435	IOG	9.0	0.09181962997638556
436	IOG	9.0	0.14837521678456267
437	IOG	9.0	0.13026328519733335
438	IOG	9.0	0.034250149962730854
439	IOG	9.0	0.05640161642373568
440	IOG	9.0	0.06005872208847012
441	IOG	9.0	0.05921561512929168
442	IOG	9.0	0.04277111252521864
443	IOG	9.0	0.04224780009996525
444	IOG	9.0	0.038568615074605656
445	IOG	9.0	0.08734445372161416
446	IOG	9.0	0.04743325465747479
447	IOG	9.0	0.00985610408276954
448	IOG	9.0	0.0126552986610756
449	IOG	9.0	0.10132528870185911
450	IOG	9.0	0.053935823033171404
451	IOG	9.0	0.042924159738706974
452	IOG	9.0	0.11757333821701821
453	IOG	9.0	0.05187064297293325
454	IOG	9.0	0.04387237722733778
455	IOG	9.0	0.04036658120099612
456	IOG	9.0	0.1036633557070186
457	IOG	9.0	0.03253440715060198
458	IOG	9.0	0.09219667719764087
459	IOG	9.0	0.019708625292936387
460	IOG	9.0	0.3723855636037046
461	IOG	9.0	0.3044621684916935
462	IOG	9.0	0.06654475886338801
463	IOG	9.0	0.02425393424242632
464	IOG	9.0	0.07500027462266995
465	IOG	9.0	0.021948479032686957
466	IOG	9.0	0.20994110864507465
467	IOG	9.0	0.011631328808062565
468	IOG	9.0	0.2839891502399923
469	IOG	9.0	0.013452628857479016
470	IOG	9.0	0.17968674078258348
471	IOG	9.0	0.12155326058386443
472	IOG	9.0	0.0072877845220822475
473	IOG	9.0	0.04194630075511446
474	IOG	9.0	0.02067377881013497
475	IOG	9.0	0.033836614988123875
476	IOG	9.0	0.03102181064263778
477	IOG	9.0	0.21882871520330455
478	IOG	9.0	0.11448359843686118
479	IOG	9.0	0.12081292643172913
480	IOG	9.0	0.04975367669080214
481	IOG	9.0	0.11079149317545703
482	IOG	9.0	0.044240918512199454
483	IOG	9.0	0.006162430833137647
484	IOG	9.0	0.044111863294475716
485	IOG	9.0	0.0692558704415132
486	IOG	9.0	0.02936188539804913
487	IOG	9.0	0.06155160274659582
488	IOG	9.0	0.07338259225397008
489	IOG	9.0	0.09518006213764561
490	IOG	9.0	0.007809316121471578
491	IOG	9.0	0.12914571068437128
492	IOG	9.0	0.034475999457989126
493	IOG	9.0	0.06584935843177499
494	IOG	9.0	0.1634725228536358
495	IOG	9.0	0.0199444351125833
496	IOG	9.0	0.0817985219183706
497	IOG	9.0	0.11101908564476778
498	IOG	9.0	0.014153493535931046
499	IOG	9.0	0.013268770600101756
500	mFus	1.0	0.0284304339626471
501	mFus	1.0	0.033345046174093805
502	mFus	1.0	0.011916667721584282
503	mFus	1.0	0.10213766052838995
504	mFus	1.0	0.0062920840770396835
505	mFus	1.0	0.03515480306286509
506	mFus	1.0	0.07069738061935299
507	mFus	1.0	0.017120578822392513
508	mFus	1.0	0.023050823182785916
509	mFus	1.0	0.010496812010153289
510	mFus	1.0	0.015037309810401732
511	mFus	1.0	0.028688155502440083
512	mFus	1.0	0.026768873191926428
513	mFus	1.0	0.03265188727651221
514	mFus	1.0	0.02665774053142548
515	mFus	1.0	0.036944312494279534
516	mFus	1.0	0.010938014686598357
517	mFus	1.0	0.037307523802833635
518	mFus	1.0	0.09691683042496396
519	mFus	1.0	0.053452918083948836
520	mFus	1.0	0.007090021274062511
521	mFus	1.0	0.04247858382195716
522	mFus	1.0	0.020777381380464904
523	mFus	1.0	0.06551896881047987
524	mFus	1.0	0.00737653740046997
525	mFus	1.0	0.07510676681453168
526	mFus	1.0	0.01622730090567068
527	mFus	1.0	0.0011351250527187689
528	mFus	1.0	0.0048242441774398424
529	mFus	1.0	0.07949017177772219
530	mFus	1.0	0.0274852432189338
531	mFus	1.0	0.042435590786466096
532	mFus	1.0	0.019304702404093238
533	mFus	1.0	0.03714701428868206
534	mFus	1.0	0.020197866322987014
535	mFus	1.0	0.005118530495208875
536	mFus	1.0	0.0042333015195825585
537	mFus	1.0	0.04380153930193923
538	mFus	1.0	0.011061868712787462
539	mFus	1.0	0.045483000930846694
540	mFus	1.0	0.04168973825981509
541	mFus	1.0	0.01787354754622369
542	mFus	1.0	0.03063884028651581
543	mFus	1.0	0.01961342101169316
544	mFus	1.0	0.07384583706212942
545	mFus	1.0	0.037373182248661735
546	mFus	1.0	0.004253111540011015
547	mFus	1.0	0.04751166496025211
548	mFus	1.0	0.03403821158713796
549	mFus	1.0	0.034609858437975025
550	mFus	1.0	0.03099124069436171
551	mFus	1.0	0.009353739331631274
552	mFus	1.0	0.01191449374421381
553	mFus	1.0	0.03315933300868744
554	mFus	1.0	0.0019872235205954376
555	mFus	1.0	0.02129233982059389
556	mFus	1.0	0.046958019222403106
557	mFus	1.0	0.01993699867936164
558	mFus	1.0	0.036582944655535576
559	mFus	1.0	0.019865586469280837
560	mFus	1.0	0.09284520835222473
561	mFus	1.0	0.04398947386068995
562	mFus	1.0	0.017896710473994566
563	mFus	1.0	0.06383341937829028
564	mFus	1.0	0.009481404393177961
565	mFus	1.0	0.04625166830503771
566	mFus	1.0	0.006802765992884976
567	mFus	1.0	0.009445036622351896
568	mFus	1.0	0.0777981286116957
569	mFus	1.0	0.04918088185355382
570	mFus	1.0	0.003112092427826315
571	mFus	1.0	0.015375474334397819
572	mFus	1.0	0.0025660919956504817
573	mFus	1.0	0.04052808225224564
574	mFus	1.0	0.02305225398824875
575	mFus	1.0	0.004537350387029455
576	mFus	1.0	0.033399357432297744
577	mFus	1.0	0.031518680632119614
578	mFus	1.0	0.021282982607298946
579	mFus	1.0	0.044977427966928635
580	mFus	1.0	0.02209127142070472
581	mFus	1.0	0.0203415270472033
582	mFus	1.0	0.014472905037065534
583	mFus	1.0	0.017880133291794706
584	mFus	1.0	0.0120805142073146
585	mFus	1.0	0.03314524906258215
586	mFus	1.0	0.008511146466585691
587	mFus	1.0	0.01873662733557846
588	mFus	1.0	0.0352289769586924
589	mFus	1.0	0.03834176741051773
590	mFus	1.0	0.06431389633193484
591	mFus	1.0	0.1671809500427117
592	mFus	1.0	0.023050364626908227
593	mFus	1.0	0.03686416593184342
594	mFus	1.0	0.02071636211192419
595	mFus	1.0	0.050325864442524376
596	mFus	1.0	0.03690439035683386
597	mFus	1.0	0.09384610466908101
598	mFus	1.0	0.034171885671856576
599	mFus	1.0	0.04177660463084678
600	mFus	1.5	0.04182444735773167
601	mFus	1.5	0.005671370619970408
602	mFus	1.5	0.015359373734704567
603	mFus	1.5	0.028640446444703285
604	mFus	1.5	0.031722103904190085
605	mFus	1.5	0.020673148009171645
606	mFus	1.5	0.012489327700400366
607	mFus	1.5	0.0068145612711732395
608	mFus	1.5	0.02387264752604685
609	mFus	1.5	0.003406840561165937
610	mFus	1.5	0.050999097197153946
611	mFus	1.5	0.014185768395992176
612	mFus	1.5	0.017655166295388967
613	mFus	1.5	0.05607131982502602
614	mFus	1.5	0.006247202638831686
615	mFus	1.5	0.03177391348241716
616	mFus	1.5	0.005957240325035726
617	mFus	1.5	0.021044223071966406
618	mFus	1.5	0.006244219929991874
619	mFus	1.5	0.053557704921378964
620	mFus	1.5	0.002558230514685968
621	mFus	1.5	0.018714904880482865
622	mFus	1.5	0.06053749513003854
623	mFus	1.5	0.013119167189951944
624	mFus	1.5	0.09670083440058953
625	mFus	1.5	0.007657567126842606
626	mFus	1.5	0.006814774289621754
627	mFus	1.5	0.018732373269329868
628	mFus	1.5	0.047025143111789076
629	mFus	1.5	0.0373000419619505
630	mFus	1.5	0.03822903422579345
631	mFus	1.5	0.022131425316844144
632	mFus	1.5	0.05753352423560906
633	mFus	1.5	0.02002779583708461
634	mFus	1.5	0.12163307765615043
635	mFus	1.5	0.014185951671153189
636	mFus	1.5	0.02666860882026705
637	mFus	1.5	0.07608318728041358
638	mFus	1.5	0.01252059932432826
639	mFus	1.5	0.007950026680917884
640	mFus	1.5	0.04834095987507661
641	mFus	1.5	0.015458440387565452
642	mFus	1.5	0.022981019838181568
643	mFus	1.5	0.08099363370546198
644	mFus	1.5	0.011494161211274275
645	mFus	1.5	0.011771133880436076
646	mFus	1.5	0.03657828754014604
647	mFus	1.5	0.024080046121057103
648	mFus	1.5	0.011102593371721356
649	mFus	1.5	0.04181250937544341
650	mFus	1.5	0.1104133083458464
651	mFus	1.5	0.03312659081333051
652	mFus	1.5	0.019862252449422777
653	mFus	1.5	0.03993427013816514
654	mFus	1.5	0.007379177590099416
655	mFus	1.5	0.12322718447845613
656	mFus	1.5	0.008517753378275051
657	mFus	1.5	0.031201662654351436
658	mFus	1.5	0.026673616771098613
659	mFus	1.5	0.03721511707278716
660	mFus	1.5	0.04259811301810149
661	mFus	1.5	0.02837531798986382
662	mFus	1.5	0.03205530915431428
663	mFus	1.5	0.03360387285335656
664	mFus	1.5	0.023791877896322703
665	mFus	1.5	0.02594399848028455
666	mFus	1.5	0.05750564092626427
667	mFus	1.5	0.032356351587115764
668	mFus	1.5	0.013331744822516867
669	mFus	1.5	0.024742230815984662
670	mFus	1.5	0.04023940125725919
671	mFus	1.5	0.03121915603039745
672	mFus	1.5	0.04622988823338891
673	mFus	1.5	0.06171402181577796
674	mFus	1.5	0.040304126734600244
675	mFus	1.5	0.01848985969441154
676	mFus	1.5	0.0782036069348479
677	mFus	1.5	0.02184253932792883
678	mFus	1.5	0.04225003099453815
679	mFus	1.5	0.06685373682895382
680	mFus	1.5	0.016454481628668034
681	mFus	1.5	0.03993374280969786
682	mFus	1.5	0.008574993399187509
683	mFus	1.5	0.0016982481721820799
684	mFus	1.5	0.011112035802258613
685	mFus	1.5	0.012771647668607859
686	mFus	1.5	0.04199194272277216
687	mFus	1.5	0.012520599324328422
688	mFus	1.5	0.06920735622506902
689	mFus	1.5	0.016738293274302898
690	mFus	1.5	0.011065184591629343
691	mFus	1.5	0.03712150833334675
692	mFus	1.5	0.06019984460820768
693	mFus	1.5	0.03385353180506758
694	mFus	1.5	0.012764216703630933
695	mFus	1.5	0.018877418455173232
696	mFus	1.5	0.007372872463018176
697	mFus	1.5	0.030627015479720243
698	mFus	1.5	0.009361925624034791
699	mFus	1.5	0.04267428444832848
700	mFus	2.33	0.009365672285556556
701	mFus	2.33	0.0477150330795006
702	mFus	2.33	0.13130978087745343
703	mFus	2.33	0.013068972154772653
704	mFus	2.33	0.011926858199239599
705	mFus	2.33	0.0264521415768253
706	mFus	2.33	0.022567297099995286
707	mFus	2.33	0.01334917890843103
708	mFus	2.33	0.061601604830604825
709	mFus	2.33	0.009929651547915053
710	mFus	2.33	0.03786912733726344
711	mFus	2.33	0.011366630868720192
712	mFus	2.33	0.009395786580792185
713	mFus	2.33	0.007690701714480065
714	mFus	2.33	0.047034990946916364
715	mFus	2.33	0.015438660686146978
716	mFus	2.33	0.03768745010148112
717	mFus	2.33	0.04034745137793123
718	mFus	2.33	0.04463857769134005
719	mFus	2.33	0.02501366454081971
720	mFus	2.33	0.03128743311968173
721	mFus	2.33	0.0014215197993315536
722	mFus	2.33	0.04183725568635188
723	mFus	2.33	0.02670005801531057
724	mFus	2.33	0.05012334444303026
725	mFus	2.33	0.02809050379938516
726	mFus	2.33	0.023340076496071154
727	mFus	2.33	0.04654603611127978
728	mFus	2.33	0.06069622437397021
729	mFus	2.33	0.019280501744105626
730	mFus	2.33	0.04267358115187279
731	mFus	2.33	0.008511452923605963
732	mFus	2.33	0.06825591951350189
733	mFus	2.33	0.013385432877211232
734	mFus	2.33	0.008838816381284975
735	mFus	2.33	0.0048215024286828116
736	mFus	2.33	0.00965611461240815
737	mFus	2.33	0.019845919571313046
738	mFus	2.33	0.03119594593842167
739	mFus	2.33	0.01191541638518533
740	mFus	2.33	0.016739157957473952
741	mFus	2.33	0.032419367378871265
742	mFus	2.33	0.017043373324482664
743	mFus	2.33	0.023715815070498778
744	mFus	2.33	0.008794850543129592
745	mFus	2.33	0.16249125548277438
746	mFus	2.33	0.008793986488775017
747	mFus	2.33	0.05177036540132641
748	mFus	2.33	0.0036888213655113444
749	mFus	2.33	0.044769033492815795
750	mFus	2.33	0.025543334373641147
751	mFus	2.33	0.02553033775676656
752	mFus	2.33	0.01644199621809412
753	mFus	2.33	0.028050600981728124
754	mFus	2.33	0.054720201719780336
755	mFus	2.33	0.11249555755850098
756	mFus	2.33	0.01788144513304795
757	mFus	2.33	0.10286703988652861
758	mFus	2.33	0.01644169824169365
759	mFus	2.33	0.011920926827752167
760	mFus	2.33	0.006340778393070359
761	mFus	2.33	0.013363327275201023
762	mFus	2.33	0.022460868865599084
763	mFus	2.33	0.14652311748945587
764	mFus	2.33	0.007375554275035568
765	mFus	2.33	0.03105928685662068
766	mFus	2.33	0.008233839534553028
767	mFus	2.33	0.03230692397783174
768	mFus	2.33	0.039106230593150285
769	mFus	2.33	0.011656912795471108
770	mFus	2.33	0.026111743079731728
771	mFus	2.33	0.047746350463388834
772	mFus	2.33	0.03086552670213074
773	mFus	2.33	0.0031177481857373574
774	mFus	2.33	0.00826729266092045
775	mFus	2.33	0.03487570559710884
776	mFus	2.33	0.019579341623202035
777	mFus	2.33	0.05661904078709636
778	mFus	2.33	0.014189400677665463
779	mFus	2.33	0.047779312402488776
780	mFus	2.33	0.005395967262786353
781	mFus	2.33	0.014258268715759458
782	mFus	2.33	0.01482585669772541
783	mFus	2.33	0.06437987144471984
784	mFus	2.33	0.015337547657170821
785	mFus	2.33	0.013616292803276657
786	mFus	2.33	0.0580105867663806
787	mFus	2.33	0.019913188855916596
788	mFus	2.33	0.04268759381799013
789	mFus	2.33	0.02327628102794028
790	mFus	2.33	0.015698721154256884
791	mFus	2.33	0.005107826535504609
792	mFus	2.33	0.004570845442265594
793	mFus	2.33	0.0499301971769758
794	mFus	2.33	0.0847917934217448
795	mFus	2.33	0.013050084394494416
796	mFus	2.33	0.03919787724030516
797	mFus	2.33	0.027967038368306732
798	mFus	2.33	0.036372987512515116
799	mFus	2.33	0.0569678011003107
800	mFus	4.0	0.02566372131189172
801	mFus	4.0	0.010499613639432618
802	mFus	4.0	0.0053931307996972645
803	mFus	4.0	0.002862559046010193
804	mFus	4.0	0.042004916006773065
805	mFus	4.0	0.08248070515918968
806	mFus	4.0	0.00793914392677956
807	mFus	4.0	0.03573259238933841
808	mFus	4.0	0.029220943316851038
809	mFus	4.0	0.013138141998657815
810	mFus	4.0	0.02243155340833892
811	mFus	4.0	0.06320268344412015
812	mFus	4.0	0.015375111567153873
813	mFus	4.0	0.04232670604999935
814	mFus	4.0	0.04474395777080398
815	mFus	4.0	0.09241970832085492
816	mFus	4.0	0.0766537753303184
817	mFus	4.0	0.03408161921000613
818	mFus	4.0	0.04447624535253132
819	mFus	4.0	0.015605126145470204
820	mFus	4.0	0.054916389389631504
821	mFus	4.0	0.025417784804684297
822	mFus	4.0	0.09832835101479401
823	mFus	4.0	0.024709513103057874
824	mFus	4.0	0.008797510033735793
825	mFus	4.0	0.007946235716806412
826	mFus	4.0	0.019578366135754286
827	mFus	4.0	0.02842578537080479
828	mFus	4.0	0.01480867636262951
829	mFus	4.0	0.0830040661782952
830	mFus	4.0	0.024444696890289205
831	mFus	4.0	0.012912695754050938
832	mFus	4.0	0.01900300340511535
833	mFus	4.0	0.012521445892257722
834	mFus	4.0	0.00767059564480666
835	mFus	4.0	0.008526780743767365
836	mFus	4.0	0.018496417140543786
837	mFus	4.0	0.014486247869111112
838	mFus	4.0	0.003688143610099644
839	mFus	4.0	0.011361856290785554
840	mFus	4.0	0.020272177815891083
841	mFus	4.0	0.016168552834960638
842	mFus	4.0	0.11214036486503393
843	mFus	4.0	0.007506477352622559
844	mFus	4.0	0.061524325944498345
845	mFus	4.0	0.05724949738648388
846	mFus	4.0	0.051571396617318466
847	mFus	4.0	0.025541640420712348
848	mFus	4.0	0.018731063234038194
849	mFus	4.0	0.01738166888890181
850	mFus	4.0	0.01800503704934952
851	mFus	4.0	0.0025762754465849386
852	mFus	4.0	0.016500521539642016
853	mFus	4.0	0.014471009305300743
854	mFus	4.0	0.022102727881294394
855	mFus	4.0	0.008797028308887374
856	mFus	4.0	0.014186172003656622
857	mFus	4.0	0.04457789980230759
858	mFus	4.0	0.03423034598659211
859	mFus	4.0	0.02963006092888223
860	mFus	4.0	0.053290047442067404
861	mFus	4.0	0.028623645160665574
862	mFus	4.0	0.028079171082524813
863	mFus	4.0	0.03147456089371399
864	mFus	4.0	0.03714931237273582
865	mFus	4.0	0.05152047655151245
866	mFus	4.0	0.05138873087265356
867	mFus	4.0	0.027524924955154132
868	mFus	4.0	0.021282328397914142
869	mFus	4.0	0.018024206939408417
870	mFus	4.0	0.022576742592182626
871	mFus	4.0	0.00482262223624367
872	mFus	4.0	0.007379682960288057
873	mFus	4.0	0.019301695699943684
874	mFus	4.0	0.013990411140753268
875	mFus	4.0	0.029630995866556487
876	mFus	4.0	0.0028349583437834373
877	mFus	4.0	0.022142424961663503
878	mFus	4.0	0.003410687904058404
879	mFus	4.0	0.005403448548679212
880	mFus	4.0	0.026798422802771657
881	mFus	4.0	0.004820211504171822
882	mFus	4.0	0.01987025569068708
883	mFus	4.0	0.026394435171750722
884	mFus	4.0	0.010804737692186275
885	mFus	4.0	0.003967528931996364
886	mFus	4.0	0.023014583128730566
887	mFus	4.0	0.057768714145057444
888	mFus	4.0	0.003117748185737292
889	mFus	4.0	0.016764419105280738
890	mFus	4.0	0.05600782965976506
891	mFus	4.0	0.022102727881294342
892	mFus	4.0	0.0034026599730598715
893	mFus	4.0	0.024682130434195912
894	mFus	4.0	0.04027809930566872
895	mFus	4.0	0.10024018441228988
896	mFus	4.0	0.013362025439802682
897	mFus	4.0	0.022415064543135257
898	mFus	4.0	0.12689549987745358
899	mFus	4.0	0.02387571714786154
900	mFus	9.0	0.009931592306580334
901	mFus	9.0	0.12861284337535311
902	mFus	9.0	0.034256494285821094
903	mFus	9.0	0.11515551368744524
904	mFus	9.0	0.005112151218089091
905	mFus	9.0	0.005158863623017106
906	mFus	9.0	0.010818023036911137
907	mFus	9.0	0.02107629873889277
908	mFus	9.0	0.023025412588812424
909	mFus	9.0	0.08053260511707248
910	mFus	9.0	0.023967432945173676
911	mFus	9.0	0.024145584195229386
912	mFus	9.0	0.03483767323543683
913	mFus	9.0	0.01645448162866808
914	mFus	9.0	0.05609958520991888
915	mFus	9.0	0.0927866128363086
916	mFus	9.0	0.019856950219978017
917	mFus	9.0	0.032795271703977856
918	mFus	9.0	0.02156825252373145
919	mFus	9.0	0.047868754538958024
920	mFus	9.0	0.017267382368221708
921	mFus	9.0	0.027643771525297567
922	mFus	9.0	0.019014683069260338
923	mFus	9.0	0.020994575571592417
924	mFus	9.0	0.0074243623950266124
925	mFus	9.0	0.06608565759372258
926	mFus	9.0	0.01733408484916686
927	mFus	9.0	0.030746561800012007
928	mFus	9.0	0.0025721039545214056
929	mFus	9.0	0.005105819867434838
930	mFus	9.0	0.01226518384531024
931	mFus	9.0	0.02496973581274895
932	mFus	9.0	0.01135983612833458
933	mFus	9.0	0.019295948397596487
934	mFus	9.0	0.02400511224759734
935	mFus	9.0	0.003974226825334966
936	mFus	9.0	0.019293524846067573
937	mFus	9.0	0.012806221777706855
938	mFus	9.0	0.05477027001772892
939	mFus	9.0	0.022183343364293447
940	mFus	9.0	0.06145406969625759
941	mFus	9.0	0.060378652188302157
942	mFus	9.0	0.002834890249517634
943	mFus	9.0	0.03128119730845741
944	mFus	9.0	0.014757305741805398
945	mFus	9.0	0.001987360585339337
946	mFus	9.0	0.0340067953988081
947	mFus	9.0	0.11090890808396464
948	mFus	9.0	0.011639321148574109
949	mFus	9.0	0.025502904077780296
950	mFus	9.0	0.040323174621205646
951	mFus	9.0	0.014183661150943874
952	mFus	9.0	0.00624438659362596
953	mFus	9.0	0.09101448942387426
954	mFus	9.0	0.005436480871852277
955	mFus	9.0	0.08585164128126072
956	mFus	9.0	0.015744830121238413
957	mFus	9.0	0.015037148620374217
958	mFus	9.0	0.05204992683423897
959	mFus	9.0	0.021444453746945487
960	mFus	9.0	0.013338745899843617
961	mFus	9.0	0.008563440324723398
962	mFus	9.0	0.015410921129467634
963	mFus	9.0	0.009642955060962402
964	mFus	9.0	0.01846514922831779
965	mFus	9.0	0.07164996281799883
966	mFus	9.0	0.004844057196412887
967	mFus	9.0	0.010214887243435649
968	mFus	9.0	0.03772646212158451
969	mFus	9.0	0.009379273903655401
970	mFus	9.0	0.026945871405892156
971	mFus	9.0	0.011915400696657653
972	mFus	9.0	0.015609472910557663
973	mFus	9.0	0.014326010856820583
974	mFus	9.0	0.02665919448241823
975	mFus	9.0	0.008808252718574161
976	mFus	9.0	0.005384262973071915
977	mFus	9.0	0.020525371905872287
978	mFus	9.0	0.009373867592984243
979	mFus	9.0	0.00938818483867048
980	mFus	9.0	0.026655756497211608
981	mFus	9.0	0.009655775315772669
982	mFus	9.0	0.019010470973794207
983	mFus	9.0	0.002827838718434829
984	mFus	9.0	0.04648024046215806
985	mFus	9.0	0.015345401854450186
986	mFus	9.0	0.00540905693130436
987	mFus	9.0	0.0025504771425630774
988	mFus	9.0	0.007091283760853666
989	mFus	9.0	0.025263721815935933
990	mFus	9.0	0.03574568858720267
991	mFus	9.0	0.005106061878136701
992	mFus	9.0	0.06709292571340372
993	mFus	9.0	0.02184787114981723
994	mFus	9.0	0.025841153290048983
995	mFus	9.0	0.08129210266158968
996	mFus	9.0	0.0014124177668796074
997	mFus	9.0	0.020136888070131243
998	mFus	9.0	0.033506284545850286
999	mFus	9.0	0.0034107618441647086
1000	pFus	1.0	0.017684360019279616
1001	pFus	1.0	0.009646035620934851
1002	pFus	1.0	0.08340429380806369
1003	pFus	1.0	0.03801311735500939
1004	pFus	1.0	0.028358104921212515
1005	pFus	1.0	0.02601974071636223
1006	pFus	1.0	0.006228364384045305
1007	pFus	1.0	0.024086699821004233
1008	pFus	1.0	0.030081125928677968
1009	pFus	1.0	0.035590134781474686
1010	pFus	1.0	0.021996774904548946
1011	pFus	1.0	0.023669596253515567
1012	pFus	1.0	0.010213730462869004
1013	pFus	1.0	0.0810178851622022
1014	pFus	1.0	0.08517419497541998
1015	pFus	1.0	0.007654724665252735
1016	pFus	1.0	0.017873173436000644
1017	pFus	1.0	0.03821060806320449
1018	pFus	1.0	0.012481948749930468
1019	pFus	1.0	0.004550676397528918
1020	pFus	1.0	0.024638320904312023
1021	pFus	1.0	0.03735977223851679
1022	pFus	1.0	0.010160634265240463
1023	pFus	1.0	0.0477927700265622
1024	pFus	1.0	0.027518364188132978
1025	pFus	1.0	0.042622655643430415
1026	pFus	1.0	0.06597977075267714
1027	pFus	1.0	0.04743731914073299
1028	pFus	1.0	0.015332715200030062
1029	pFus	1.0	0.009349571000653596
1030	pFus	1.0	0.05461500379442007
1031	pFus	1.0	0.03370750867167421
1032	pFus	1.0	0.03944006019554401
1033	pFus	1.0	0.13015729289961125
1034	pFus	1.0	0.022160465721391465
1035	pFus	1.0	0.08454761071244567
1036	pFus	1.0	0.053444599324433135
1037	pFus	1.0	0.015338971805636089
1038	pFus	1.0	0.025869025482463424
1039	pFus	1.0	0.032551208908153745
1040	pFus	1.0	0.0070899662413472855
1041	pFus	1.0	0.05257293928416984
1042	pFus	1.0	0.023698908514696134
1043	pFus	1.0	0.04224697711514395
1044	pFus	1.0	0.014479167897670857
1045	pFus	1.0	0.023818380349605272
1046	pFus	1.0	0.05331744775837409
1047	pFus	1.0	0.04591945730158208
1048	pFus	1.0	0.06646156954284235
1049	pFus	1.0	0.07474266549797826
1050	pFus	1.0	0.1553150910843391
1051	pFus	1.0	0.06531419043522521
1052	pFus	1.0	0.04424554248145253
1053	pFus	1.0	0.03891312883709526
1054	pFus	1.0	0.012563132108998919
1055	pFus	1.0	0.007567706414184141
1056	pFus	1.0	0.0175976499348099
1057	pFus	1.0	0.028460855353782885
1058	pFus	1.0	0.007375554275035476
1059	pFus	1.0	0.0187131468722973
1060	pFus	1.0	0.02298071483127174
1061	pFus	1.0	0.07613785700607405
1062	pFus	1.0	0.009647987367953978
1063	pFus	1.0	0.09863860583840425
1064	pFus	1.0	0.009668469250119056
1065	pFus	1.0	0.01191521256963538
1066	pFus	1.0	0.010214500572182782
1067	pFus	1.0	0.01362801469990629
1068	pFus	1.0	0.009408995262363988
1069	pFus	1.0	0.0059392630916195385
1070	pFus	1.0	0.07090586904932432
1071	pFus	1.0	0.030186777761036454
1072	pFus	1.0	0.024408694877064666
1073	pFus	1.0	0.01276611482118332
1074	pFus	1.0	0.05714882375583415
1075	pFus	1.0	0.035779578817229374
1076	pFus	1.0	0.05372555895471963
1077	pFus	1.0	0.01994644406779417
1078	pFus	1.0	0.011896650325740405
1079	pFus	1.0	0.06977129325967842
1080	pFus	1.0	0.10928115359572727
1081	pFus	1.0	0.038300933719607806
1082	pFus	1.0	0.10049826615394217
1083	pFus	1.0	0.08449822457088382
1084	pFus	1.0	0.04723752110401099
1085	pFus	1.0	0.034343622626481045
1086	pFus	1.0	0.03780377983470572
1087	pFus	1.0	0.00623971151879523
1088	pFus	1.0	0.014457710977189106
1089	pFus	1.0	0.009653044994634048
1090	pFus	1.0	0.060771610091898756
1091	pFus	1.0	0.02071400351878569
1092	pFus	1.0	0.002551402725625403
1093	pFus	1.0	0.0669655557515979
1094	pFus	1.0	0.01248187971392083
1095	pFus	1.0	0.01417905053466921
1096	pFus	1.0	0.04117283277994142
1097	pFus	1.0	0.046431656485956055
1098	pFus	1.0	0.027120725886814842
1099	pFus	1.0	0.01704405629409424
1100	pFus	1.5	0.08601809162596485
1101	pFus	1.5	0.0316520101852514
1102	pFus	1.5	0.07319678549104283
1103	pFus	1.5	0.06255614852195572
1104	pFus	1.5	0.01420147912101127
1105	pFus	1.5	0.004233301519582503
1106	pFus	1.5	0.040490830307673545
1107	pFus	1.5	0.061259539588533564
1108	pFus	1.5	0.012768679708534765
1109	pFus	1.5	0.01648076719739665
1110	pFus	1.5	0.06544542396822356
1111	pFus	1.5	0.00311774818573734
1112	pFus	1.5	0.015334129319620837
1113	pFus	1.5	0.03675268791998683
1114	pFus	1.5	0.024494707741994512
1115	pFus	1.5	0.09063089797136249
1116	pFus	1.5	0.03112943946840679
1117	pFus	1.5	0.05621541533113975
1118	pFus	1.5	0.02800978241054761
1119	pFus	1.5	0.030100054439216078
1120	pFus	1.5	0.06546394322681198
1121	pFus	1.5	0.016490060664614586
1122	pFus	1.5	0.03845222966921466
1123	pFus	1.5	0.03239807042252936
1124	pFus	1.5	0.004251773584619842
1125	pFus	1.5	0.00593343746871642
1126	pFus	1.5	0.084198231492316
1127	pFus	1.5	0.006234145090210074
1128	pFus	1.5	0.01655546887820532
1129	pFus	1.5	0.04163312493938938
1130	pFus	1.5	0.036011657757187114
1131	pFus	1.5	0.0144791678976703
1132	pFus	1.5	0.017896710473994992
1133	pFus	1.5	0.04553683678634647
1134	pFus	1.5	0.01503441810785141
1135	pFus	1.5	0.15389236670499137
1136	pFus	1.5	0.01761553723326056
1137	pFus	1.5	0.0553876529715419
1138	pFus	1.5	0.013051289112467697
1139	pFus	1.5	0.059300342342300874
1140	pFus	1.5	0.01533412931962086
1141	pFus	1.5	0.04672351692544554
1142	pFus	1.5	0.041359933102125115
1143	pFus	1.5	0.05348338591062466
1144	pFus	1.5	0.0058988597665183265
1145	pFus	1.5	0.06181615224109998
1146	pFus	1.5	0.02579671022257216
1147	pFus	1.5	0.006503952499126457
1148	pFus	1.5	0.015608108132980105
1149	pFus	1.5	0.005097488563059097
1150	pFus	1.5	0.05675083760231961
1151	pFus	1.5	0.041821256282658585
1152	pFus	1.5	0.02891050379278984
1153	pFus	1.5	0.04666598379915087
1154	pFus	1.5	0.007238365260650069
1155	pFus	1.5	0.025257273231352607
1156	pFus	1.5	0.06508935774395036
1157	pFus	1.5	0.004256110527639384
1158	pFus	1.5	0.014179050534669084
1159	pFus	1.5	0.057998016918453216
1160	pFus	1.5	0.01447478088135673
1161	pFus	1.5	0.03797308210553442
1162	pFus	1.5	0.09244112274393601
1163	pFus	1.5	0.05524342180263618
1164	pFus	1.5	0.0014182150768021894
1165	pFus	1.5	0.003951796953581043
1166	pFus	1.5	0.018736272238430014
1167	pFus	1.5	0.00824373505321687
1168	pFus	1.5	0.017018928345402286
1169	pFus	1.5	0.1606968706992692
1170	pFus	1.5	0.011101909813010163
1171	pFus	1.5	0.0751607489607461
1172	pFus	1.5	0.05482176042823926
1173	pFus	1.5	0.017896414503886807
1174	pFus	1.5	0.048367036842694694
1175	pFus	1.5	0.013124293677340509
1176	pFus	1.5	0.013950320064471371
1177	pFus	1.5	0.015193691444407508
1178	pFus	1.5	0.0031167107134896944
1179	pFus	1.5	0.04698680622725222
1180	pFus	1.5	0.027046132608086696
1181	pFus	1.5	0.08679265883684564
1182	pFus	1.5	0.020393929043963244
1183	pFus	1.5	0.032181510177012124
1184	pFus	1.5	0.052108419475968795
1185	pFus	1.5	0.013332004983521209
1186	pFus	1.5	0.03326327599382119
1187	pFus	1.5	0.009352383041681782
1188	pFus	1.5	0.01847736217741818
1189	pFus	1.5	0.012230336035983301
1190	pFus	1.5	0.02118972212714648
1191	pFus	1.5	0.02585168306784983
1192	pFus	1.5	0.030534278308790117
1193	pFus	1.5	0.01390064451668141
1194	pFus	1.5	0.05962722580926007
1195	pFus	1.5	0.017870996025773928
1196	pFus	1.5	0.023819383167274933
1197	pFus	1.5	0.02563259628155791
1198	pFus	1.5	0.033889317582663614
1199	pFus	1.5	0.003683176152105023
1200	pFus	2.33	0.009648994282312563
1201	pFus	2.33	0.014484217970848177
1202	pFus	2.33	0.02251228424803625
1203	pFus	2.33	0.042578356853337884
1204	pFus	2.33	0.009632809260615457
1205	pFus	2.33	0.04350659259152237
1206	pFus	2.33	0.011914644857011084
1207	pFus	2.33	0.018726823563559702
1208	pFus	2.33	0.022041566104956833
1209	pFus	2.33	0.07932896305269427
1210	pFus	2.33	0.004260036920930374
1211	pFus	2.33	0.049213468988438654
1212	pFus	2.33	0.04391691671827558
1213	pFus	2.33	0.08879753379631515
1214	pFus	2.33	0.09344662572372983
1215	pFus	2.33	0.022413762893156476
1216	pFus	2.33	0.021700393333415384
1217	pFus	2.33	0.06735415294853997
1218	pFus	2.33	0.004232725450234235
1219	pFus	2.33	0.08694817681295663
1220	pFus	2.33	0.02164159834908005
1221	pFus	2.33	0.014186336998285186
1222	pFus	2.33	0.05028279242934448
1223	pFus	2.33	0.023864079567386426
1224	pFus	2.33	0.016927237841904353
1225	pFus	2.33	0.04588571945728906
1226	pFus	2.33	0.01616818017910343
1227	pFus	2.33	0.030007691185060616
1228	pFus	2.33	0.026109848742199328
1229	pFus	2.33	0.03256133373633694
1230	pFus	2.33	0.02102051492257914
1231	pFus	2.33	0.04763015687839325
1232	pFus	2.33	0.02807510129862239
1233	pFus	2.33	0.09454046734785342
1234	pFus	2.33	0.035800798828713426
1235	pFus	2.33	0.009647095124264038
1236	pFus	2.33	0.0368345276320769
1237	pFus	2.33	0.013332004983521313
1238	pFus	2.33	0.003986069746741525
1239	pFus	2.33	0.051906322801015446
1240	pFus	2.33	0.021527407928748195
1241	pFus	2.33	0.00198345917692404
1242	pFus	2.33	0.011072092258671147
1243	pFus	2.33	0.12860675308606953
1244	pFus	2.33	0.017022265560821537
1245	pFus	2.33	0.01107021191819506
1246	pFus	2.33	0.02213517332242745
1247	pFus	2.33	0.01993595666098936
1248	pFus	2.33	0.14108303258250338
1249	pFus	2.33	0.002837847788381907
1250	pFus	2.33	0.005956017051591785
1251	pFus	2.33	0.0220971949449917
1252	pFus	2.33	0.01903256226310788
1253	pFus	2.33	0.032385947524915755
1254	pFus	2.33	0.023839365465224596
1255	pFus	2.33	0.057985923568092713
1256	pFus	2.33	0.04350888658346188
1257	pFus	2.33	0.06332225195991359
1258	pFus	2.33	0.022988373517480516
1259	pFus	2.33	0.09873000526122128
1260	pFus	2.33	0.005386830665197414
1261	pFus	2.33	0.0388040284055252
1262	pFus	2.33	0.02137893119569051
1263	pFus	2.33	0.03918743212517051
1264	pFus	2.33	0.015050036357830452
1265	pFus	2.33	0.026142789703347498
1266	pFus	2.33	0.028354647736165535
1267	pFus	2.33	0.004256007669496625
1268	pFus	2.33	0.024394972499271056
1269	pFus	2.33	0.017019496414017465
1270	pFus	2.33	0.011345680825077795
1271	pFus	2.33	0.00395179695358109
1272	pFus	2.33	0.04420020734517277
1273	pFus	2.33	0.017586932572109863
1274	pFus	2.33	0.010776669104708926
1275	pFus	2.33	0.0417662362849285
1276	pFus	2.33	0.008236617627083994
1277	pFus	2.33	0.011932649087634084
1278	pFus	2.33	0.003952310701074135
1279	pFus	2.33	0.020505403596756244
1280	pFus	2.33	0.026410874443716065
1281	pFus	2.33	0.05132970177633911
1282	pFus	2.33	0.07985209822233971
1283	pFus	2.33	0.006238805726151731
1284	pFus	2.33	0.044518282364751416
1285	pFus	2.33	0.016237039936163978
1286	pFus	2.33	0.005073260458969032
1287	pFus	2.33	0.061924179423521374
1288	pFus	2.33	0.07194959509688331
1289	pFus	2.33	0.03424930907882841
1290	pFus	2.33	0.0530735904420705
1291	pFus	2.33	0.019935956660989226
1292	pFus	2.33	0.012760143131313913
1293	pFus	2.33	0.005954758417471251
1294	pFus	2.33	0.046470232790361665
1295	pFus	2.33	0.0011246256833875202
1296	pFus	2.33	0.018736984375900528
1297	pFus	2.33	0.04158294171376863
1298	pFus	2.33	0.011082298001344318
1299	pFus	2.33	0.043660603635165766
1300	pFus	4.0	0.005105819867434871
1301	pFus	4.0	0.09071694217900066
1302	pFus	4.0	0.024144459346591055
1303	pFus	4.0	0.016512738390830964
1304	pFus	4.0	0.017328800323569527
1305	pFus	4.0	0.01021502625204253
1306	pFus	4.0	0.07907417442433862
1307	pFus	4.0	0.00424571559412582
1308	pFus	4.0	0.01191614158529246
1309	pFus	4.0	0.024417202928792025
1310	pFus	4.0	0.04679553354382082
1311	pFus	4.0	0.007374482060268649
1312	pFus	4.0	0.006757926017057914
1313	pFus	4.0	0.01447186101077501
1314	pFus	4.0	0.018737629075475104
1315	pFus	4.0	0.0102155325645126
1316	pFus	4.0	0.008254255718684638
1317	pFus	4.0	0.027504509336271254
1318	pFus	4.0	0.022192952649403463
1319	pFus	4.0	0.01791226818805501
1320	pFus	4.0	0.013103953487577443
1321	pFus	4.0	0.015607421298122287
1322	pFus	4.0	0.017875630057200796
1323	pFus	4.0	0.005658011439438509
1324	pFus	4.0	0.009366565590896913
1325	pFus	4.0	0.254319605363471
1326	pFus	4.0	0.01390236384623916
1327	pFus	4.0	0.029221956980668033
1328	pFus	4.0	0.02387034952818593
1329	pFus	4.0	0.030119984800639443
1330	pFus	4.0	0.1131685431883144
1331	pFus	4.0	0.011061959143750627
1332	pFus	4.0	0.003969653371457751
1333	pFus	4.0	0.010787607253796922
1334	pFus	4.0	0.023265839901992536
1335	pFus	4.0	0.07089739161026876
1336	pFus	4.0	0.03999038778721372
1337	pFus	4.0	0.06282108564058618
1338	pFus	4.0	0.10264877266644498
1339	pFus	4.0	0.0459444520910063
1340	pFus	4.0	0.006503952499123885
1341	pFus	4.0	0.03965144300625352
1342	pFus	4.0	0.08278259258816575
1343	pFus	4.0	0.04054564363231288
1344	pFus	4.0	0.03369384450249114
1345	pFus	4.0	0.020738928705975955
1346	pFus	4.0	0.027807184935104944
1347	pFus	4.0	0.0195787545800669
1348	pFus	4.0	0.023569793885632594
1349	pFus	4.0	0.018447123394357785
1350	pFus	4.0	0.010771847176179421
1351	pFus	4.0	0.06824990520215936
1352	pFus	4.0	0.04643911168945679
1353	pFus	4.0	0.03901049298655398
1354	pFus	4.0	0.010858742543514127
1355	pFus	4.0	0.020989761951271564
1356	pFus	4.0	0.03574023600886156
1357	pFus	4.0	0.03595031341956538
1358	pFus	4.0	0.01766896375791683
1359	pFus	4.0	0.007656766611503774
1360	pFus	4.0	0.014006294826833875
1361	pFus	4.0	0.009927666560690086
1362	pFus	4.0	0.011072002530142962
1363	pFus	4.0	0.011948659123203908
1364	pFus	4.0	0.01420882049436639
1365	pFus	4.0	0.02129561338957374
1366	pFus	4.0	0.014185680133452049
1367	pFus	4.0	0.06516185192030534
1368	pFus	4.0	0.01107697283156034
1369	pFus	4.0	0.0028324434558419684
1370	pFus	4.0	0.2666837353117549
1371	pFus	4.0	0.03470123736475318
1372	pFus	4.0	0.006806744150465812
1373	pFus	4.0	0.0028372524269467073
1374	pFus	4.0	0.10615766809478863
1375	pFus	4.0	0.008515095985467052
1376	pFus	4.0	0.01702251113406931
1377	pFus	4.0	0.03574958181770633
1378	pFus	4.0	0.018729528495523295
1379	pFus	4.0	0.035707984968096726
1380	pFus	4.0	0.025531261814377374
1381	pFus	4.0	0.006518142425265692
1382	pFus	4.0	0.01049131166024856
1383	pFus	4.0	0.031081492952986248
1384	pFus	4.0	0.03567677764170794
1385	pFus	4.0	0.009656808911862233
1386	pFus	4.0	0.015625418953184863
1387	pFus	4.0	0.030763791940584376
1388	pFus	4.0	0.010491680473018367
1389	pFus	4.0	0.019033230090851262
1390	pFus	4.0	0.009304187119363849
1391	pFus	4.0	0.02361944530142568
1392	pFus	4.0	0.02407980352725972
1393	pFus	4.0	0.1824501398839777
1394	pFus	4.0	0.028914138294932584
1395	pFus	4.0	0.03332261798501028
1396	pFus	4.0	0.023617387950599675
1397	pFus	4.0	0.0729740078850284
1398	pFus	4.0	0.009644517275407659
1399	pFus	4.0	0.031194820567596836
1400	pFus	9.0	0.01107200253014299
1401	pFus	9.0	0.024360037668468774
1402	pFus	9.0	0.003959433193840664
1403	pFus	9.0	0.024414972084835784
1404	pFus	9.0	0.014533212754582437
1405	pFus	9.0	0.026109606614190276
1406	pFus	9.0	0.011909616031086147
1407	pFus	9.0	0.007960135576534714
1408	pFus	9.0	0.0151615894210364
1409	pFus	9.0	0.23320062471212244
1410	pFus	9.0	0.04565685311814094
1411	pFus	9.0	0.022446381671434684
1412	pFus	9.0	0.011648147892769056
1413	pFus	9.0	0.027793002132049483
1414	pFus	9.0	0.006241863868786963
1415	pFus	9.0	0.012206246560510881
1416	pFus	9.0	0.019899281161931154
1417	pFus	9.0	0.11971276135573344
1418	pFus	9.0	0.06260375050709494
1419	pFus	9.0	0.010214479611674085
1420	pFus	9.0	0.013348903785720949
1421	pFus	9.0	0.04274511557149525
1422	pFus	9.0	0.1397551913212531
1423	pFus	9.0	0.0028353973011037686
1424	pFus	9.0	0.009920357939020205
1425	pFus	9.0	0.003675883993015384
1426	pFus	9.0	0.03126207034657345
1427	pFus	9.0	0.021933865822656155
1428	pFus	9.0	0.026703588169330085
1429	pFus	9.0	0.026372039082075326
1430	pFus	9.0	0.003952810024196795
1431	pFus	9.0	0.014191343164105582
1432	pFus	9.0	0.05099843105087083
1433	pFus	9.0	0.02891565927423561
1434	pFus	9.0	0.021130823314266634
1435	pFus	9.0	0.022414972029585617
1436	pFus	9.0	0.15766618494663548
1437	pFus	9.0	0.017614826446341072
1438	pFus	9.0	0.022405616080620052
1439	pFus	9.0	0.030292573767718545
1440	pFus	9.0	0.06002926781401557
1441	pFus	9.0	0.07871920654455554
1442	pFus	9.0	0.05357909738031825
1443	pFus	9.0	0.02071562006213907
1444	pFus	9.0	0.09056202304999718
1445	pFus	9.0	0.009644180161684815
1446	pFus	9.0	0.010214887243435743
1447	pFus	9.0	0.022091844885214006
1448	pFus	9.0	0.016193893438246648
1449	pFus	9.0	0.015306715552639941
1450	pFus	9.0	0.011638677319043873
1451	pFus	9.0	0.04127153496676032
1452	pFus	9.0	0.0269654667346863
1453	pFus	9.0	0.011725486438554061
1454	pFus	9.0	0.033825511793717594
1455	pFus	9.0	0.014486310167545076
1456	pFus	9.0	0.011062993373002438
1457	pFus	9.0	0.04902644916353345
1458	pFus	9.0	0.015057397442216167
1459	pFus	9.0	0.0051051208268629855
1460	pFus	9.0	0.011918033603537399
1461	pFus	9.0	0.007654884313775451
1462	pFus	9.0	0.08715994648226665
1463	pFus	9.0	0.04281227448838405
1464	pFus	9.0	0.009948242754966034
1465	pFus	9.0	0.07205080321668896
1466	pFus	9.0	0.05181051959335962
1467	pFus	9.0	0.007660569404549206
1468	pFus	9.0	0.024134164360875482
1469	pFus	9.0	0.046971664667674974
1470	pFus	9.0	0.005111585560116552
1471	pFus	9.0	0.01701258864260176
1472	pFus	9.0	0.019610939823443592
1473	pFus	9.0	0.008517250050996416
1474	pFus	9.0	0.04108993617666977
1475	pFus	9.0	0.008519017473626291
1476	pFus	9.0	0.06247502520406466
1477	pFus	9.0	0.03340535889220567
1478	pFus	9.0	0.041620120323859144
1479	pFus	9.0	0.025687371346873468
1480	pFus	9.0	0.005387870045408049
1481	pFus	9.0	0.015590135432590805
1482	pFus	9.0	0.026353050669485574
1483	pFus	9.0	0.009923660335563361
1484	pFus	9.0	0.014448935948578765
1485	pFus	9.0	0.008207262542263795
1486	pFus	9.0	0.011667303943887816
1487	pFus	9.0	0.01390556982152948
1488	pFus	9.0	0.06498160358568938
1489	pFus	9.0	0.012504387687307291
1490	pFus	9.0	0.021920157871128353
1491	pFus	9.0	0.002820869602338571
1492	pFus	9.0	0.0013864925273397468
1493	pFus	9.0	0.026352661345761107
1494	pFus	9.0	0.027903794368797356
1495	pFus	9.0	0.010739029818542644
1496	pFus	9.0	0.011628686839396307
1497	pFus	9.0	0.02336030330561492
1498	pFus	9.0	0.0213196561775148
1499	pFus	9.0	0.00621751430057
