# Supplementary material for: Idiosyncratic, Retinotopic Bias in Face Identification Modulated by Familiarity
Source: eNeuro. 2018 Oct 4;5(5):ENEURO.0054-18.2018. doi: 10.1523/ENEURO.0054-18.2018 (PMC6171739; doi:10.1523/ENEURO.0054-18.2018)
Supplement: Extended Data — The archive contains data from both experiments, as well as the analysis scripts. Download Extended Data 1, ZIP file. [file sup_enu-eN-NWR-0054-18-s02.zip › famretino2-3.0.0/model/outputs/sim_varvox_7gain_rois.csv]

	roi	ratio	gain	value
0	IOG	1	1.0	0.418565517366595
1	IOG	1	1.0	0.8831773445954555
2	IOG	1	1.0	0.5310091087658687
3	IOG	1	1.0	0.5228135503778517
4	IOG	1	1.0	0.40600669623821006
5	IOG	1	1.0	0.31427949262628724
6	IOG	1	1.0	0.6888977587580141
7	IOG	1	1.0	0.839575874864477
8	IOG	1	1.0	0.26420464526220794
9	IOG	1	1.0	0.675114239186257
10	IOG	1	1.0	0.7143642314063646
11	IOG	1	1.0	0.2992866264014918
12	IOG	1	1.0	0.5595842772827183
13	IOG	1	1.0	0.9159030334760256
14	IOG	1	1.0	0.5100401000956287
15	IOG	1	1.0	0.8342489881035463
16	IOG	1	1.0	0.7277677937296523
17	IOG	1	1.0	0.7091289219703246
18	IOG	1	1.0	0.5759867526024179
19	IOG	1	1.0	0.07750817868027655
20	IOG	1	1.0	1.931124471422254
21	IOG	1	1.0	0.3987722986081355
22	IOG	1	1.0	0.22948954490890067
23	IOG	1	1.0	0.3741949038375787
24	IOG	1	1.0	0.7817785540457272
25	IOG	1	1.0	0.7240206873157138
26	IOG	1	1.0	0.3510953898539322
27	IOG	1	1.0	0.3386068195711316
28	IOG	1	1.0	0.2544895088035877
29	IOG	1	1.0	0.7741543667327749
30	IOG	1	1.0	0.7920743557916998
31	IOG	1	1.0	0.06820772356931859
32	IOG	1	1.0	0.027625661594245607
33	IOG	1	1.0	0.4025974188678451
34	IOG	1	1.0	0.027459923372658023
35	IOG	1	1.0	0.3792908418532892
36	IOG	1	1.0	0.735979419528626
37	IOG	1	1.0	1.309453408261097
38	IOG	1	1.0	0.531141447519186
39	IOG	1	1.0	0.6506342090226731
40	IOG	1	1.0	0.5410844920400519
41	IOG	1	1.0	0.3830486311155471
42	IOG	1	1.0	0.22585926338067447
43	IOG	1	1.0	0.768355008549687
44	IOG	1	1.0	0.38188877307874314
45	IOG	1	1.0	0.5574862514438683
46	IOG	1	1.0	0.1193019787451057
47	IOG	1	1.0	0.6415091701069902
48	IOG	1	1.0	0.2277227860064189
49	IOG	1	1.0	0.3580662348931203
50	IOG	1	1.0	0.6436403956324717
51	IOG	1	1.0	0.5333837782288445
52	IOG	1	1.0	0.4367230617299534
53	IOG	1	1.0	1.134772949485729
54	IOG	1	1.0	1.4424416882586337
55	IOG	1	1.0	0.7534139020737984
56	IOG	1	1.0	0.21941683083732316
57	IOG	1	1.0	0.5366912188546724
58	IOG	1	1.0	0.49909416368171095
59	IOG	1	1.0	0.1530658210688057
60	IOG	1	1.0	1.8960128268881955
61	IOG	1	1.0	0.22043209972077982
62	IOG	1	1.0	0.2801096996850213
63	IOG	1	1.0	0.1819775834843
64	IOG	1	1.0	0.40438732302837876
65	IOG	1	1.0	0.5517517496253086
66	IOG	1	1.0	0.5958074692620823
67	IOG	1	1.0	0.027434412806241235
68	IOG	1	1.0	0.5035742750115655
69	IOG	1	1.0	1.1110258050139963
70	IOG	1	1.0	0.9452605418125493
71	IOG	1	1.0	0.505794456833771
72	IOG	1	1.0	1.248649198301218
73	IOG	1	1.0	0.13613890667532746
74	IOG	1	1.0	0.207132667536549
75	IOG	1	1.0	0.6773916825401805
76	IOG	1	1.0	1.1315426835574576
77	IOG	1	1.0	0.512974227236625
78	IOG	1	1.0	0.08315804220468538
79	IOG	1	1.0	0.19011297697019472
80	IOG	1	1.0	1.682031072849932
81	IOG	1	1.0	0.5165142810968251
82	IOG	1	1.0	0.7384697436011762
83	IOG	1	1.0	0.3139998729130793
84	IOG	1	1.0	0.046267638143861485
85	IOG	1	1.0	0.3530895958268506
86	IOG	1	1.0	0.12096180674209299
87	IOG	1	1.0	0.7240151041215527
88	IOG	1	1.0	1.2208953715231778
89	IOG	1	1.0	0.5215104346811797
90	IOG	1	1.0	1.5981802456582608
91	IOG	1	1.0	0.6520162027454514
92	IOG	1	1.0	0.20163235641573082
93	IOG	1	1.0	0.4724933319624913
94	IOG	1	1.0	0.628105327006408
95	IOG	1	1.0	0.13759029946821513
96	IOG	1	1.0	0.17817537976007644
97	IOG	1	1.0	0.7611474030704543
98	IOG	1	1.0	0.6700117138145021
99	IOG	1	1.0	0.36216895446744735
100	IOG	1	1.0	0.5521774751176705
101	IOG	1	1.0	0.6768872640428464
102	IOG	1	1.0	1.1698890569295044
103	IOG	1	1.0	0.10674138027504299
104	IOG	1	1.0	1.3685682697449257
105	IOG	1	1.0	1.4150689386151143
106	IOG	1	1.0	0.6037577190314289
107	IOG	1	1.0	0.1157860965775024
108	IOG	1	1.0	0.8807535953919435
109	IOG	1	1.0	0.4231496313830324
110	IOG	1	1.0	0.0513221669492937
111	IOG	1	1.0	0.9867784774792325
112	IOG	1	1.0	0.08410713689165368
113	IOG	1	1.0	0.10553522112913996
114	IOG	1	1.0	0.8486242838316232
115	IOG	1	1.0	0.6760600905840413
116	IOG	1	1.0	0.603856273868504
117	IOG	1	1.0	0.480198965634427
118	IOG	1	1.0	1.1973081068954778
119	IOG	1	1.0	0.6583494192746636
120	IOG	1	1.0	0.5635760733517243
121	IOG	1	1.0	1.0637442063867912
122	IOG	1	1.0	0.37360113661460237
123	IOG	1	1.0	0.2944277385007263
124	IOG	1	1.0	0.3383235914817966
125	IOG	1	1.0	1.6177108035068255
126	IOG	1	1.0	0.402568956124729
127	IOG	1	1.0	0.6035892278098463
128	IOG	1	1.0	0.4087824923135068
129	IOG	1	1.0	0.2039498901183276
130	IOG	1	1.0	0.11311476251125147
131	IOG	1	1.0	0.7771092943680349
132	IOG	1	1.0	0.1837627770465611
133	IOG	1	1.0	0.2828202263478616
134	IOG	1	1.0	0.0952362833407081
135	IOG	1	1.0	1.1025347615405228
136	IOG	1	1.0	0.07226383860681956
137	IOG	1	1.0	0.424098372005421
138	IOG	1	1.0	0.9063632083965335
139	IOG	1	1.0	0.6881868000246394
140	IOG	1	1.0	0.08283863369600669
141	IOG	1	1.0	1.8017021563253088
142	IOG	1	1.0	0.5759520108267775
143	IOG	1	1.0	0.20389085105242893
144	IOG	1	1.0	0.5027287302076734
145	IOG	1	1.0	1.3419881457493439
146	IOG	1	1.0	0.34627537555177373
147	IOG	1	1.0	0.6893162152228125
148	IOG	1	1.0	0.9040809208406047
149	IOG	1	1.0	0.36793235772558464
150	IOG	1	1.0	0.6453705048584217
151	IOG	1	1.0	0.9192864984246033
152	IOG	1	1.0	1.2441901047995223
153	IOG	1	1.0	0.3404082807068134
154	IOG	1	1.0	0.8601166522506535
155	IOG	1	1.0	0.507152584596065
156	IOG	1	1.0	0.3172286369940423
157	IOG	1	1.0	0.4658263567141345
158	IOG	1	1.0	0.4505866879993426
159	IOG	1	1.0	1.3990964896042668
160	IOG	1	1.0	0.9656606048898672
161	IOG	1	1.0	0.4498616271408452
162	IOG	1	1.0	0.66259442658444
163	IOG	1	1.0	1.3992357806869031
164	IOG	1	1.0	0.2951558216392485
165	IOG	1	1.0	0.6806832974196261
166	IOG	1	1.0	0.31256155050091355
167	IOG	1	1.0	3.029969835294483
168	IOG	1	1.0	1.3009625176877944
169	IOG	1	1.0	0.30660747017028034
170	IOG	1	1.0	1.1667916827272649
171	IOG	1	1.0	1.0054478618346496
172	IOG	1	1.0	0.6288252058485823
173	IOG	1	1.0	1.1580687519150725
174	IOG	1	1.0	0.9925814248998239
175	IOG	1	1.0	0.3312838915779075
176	IOG	1	1.0	0.3489479266013442
177	IOG	1	1.0	0.4875754454273823
178	IOG	1	1.0	0.2682977473994771
179	IOG	1	1.0	0.7139900783894666
180	IOG	1	1.0	0.5382128243101924
181	IOG	1	1.0	0.3115924988385645
182	IOG	1	1.0	0.28419537014067275
183	IOG	1	1.0	0.5004093976180286
184	IOG	1	1.0	0.31106412815565815
185	IOG	1	1.0	1.3290381856421396
186	IOG	1	1.0	0.5629284843454933
187	IOG	1	1.0	0.13470219214770826
188	IOG	1	1.0	1.2132389940270105
189	IOG	1	1.0	0.2182417744679025
190	IOG	1	1.0	0.20529328013787207
191	IOG	1	1.0	1.4628920146505957
192	IOG	1	1.0	1.301313855496713
193	IOG	1	1.0	0.5085681263096749
194	IOG	1	1.0	0.5740049065348343
195	IOG	1	1.0	0.6818393131238566
196	IOG	1	1.0	0.39311098377881354
197	IOG	1	1.0	0.0027493311656789214
198	IOG	1	1.0	0.6617800097127032
199	IOG	1	1.0	0.8427215929395241
200	IOG	1	1.0	0.6362343263857397
201	IOG	1	1.0	0.39984666799792257
202	IOG	1	1.0	0.21748907686019953
203	IOG	1	1.0	2.761860187921704
204	IOG	1	1.0	1.1062292415288746
205	IOG	1	1.0	0.6648071615838747
206	IOG	1	1.0	0.0416400828308174
207	IOG	1	1.0	0.21926357275305303
208	IOG	1	1.0	0.48277798209107425
209	IOG	1	1.0	0.5569547648000174
210	IOG	1	1.0	0.849878752359552
211	IOG	1	1.0	0.638316187626702
212	IOG	1	1.0	0.25881299568568045
213	IOG	1	1.0	0.3681500770568601
214	IOG	1	1.0	0.41720975704731933
215	IOG	1	1.0	0.6525763700059944
216	IOG	1	1.0	0.3770492348841032
217	IOG	1	1.0	0.8295401501152961
218	IOG	1	1.0	0.43976306546219496
219	IOG	1	1.0	0.500361099536093
220	IOG	1	1.0	0.044851148649434125
221	IOG	1	1.0	0.572895441808816
222	IOG	1	1.0	1.494510115877739
223	IOG	1	1.0	1.409942443736212
224	IOG	1	1.0	0.5531686457863372
225	IOG	1	1.0	1.5068488070546653
226	IOG	1	1.0	0.24753146802965142
227	IOG	1	1.0	0.96963439183362
228	IOG	1	1.0	0.7510604902952548
229	IOG	1	1.0	0.4028123050992995
230	IOG	1	1.0	0.8575138271563715
231	IOG	1	1.0	0.6464291315278283
232	IOG	1	1.0	0.7900770321145166
233	IOG	1	1.0	0.48443042882764425
234	IOG	1	1.0	0.3585026398610966
235	IOG	1	1.0	0.7401333763535614
236	IOG	1	1.0	0.6979720000672311
237	IOG	1	1.0	0.2020420017123405
238	IOG	1	1.0	0.12246056021020552
239	IOG	1	1.0	0.45064707494944556
240	IOG	1	1.0	0.36926637733268286
241	IOG	1	1.0	0.8420319465525427
242	IOG	1	1.0	0.8271595250478501
243	IOG	1	1.0	1.0582433348219769
244	IOG	1	1.0	0.7640426225468293
245	IOG	1	1.0	0.2787161316372334
246	IOG	1	1.0	2.0541514966592747
247	IOG	1	1.0	0.5600013969468415
248	IOG	1	1.0	0.5235460994971352
249	IOG	1	1.0	0.892637244487503
250	IOG	1	1.0	1.1648600210244908
251	IOG	1	1.0	0.3594816431469113
252	IOG	1	1.0	0.5821624953266379
253	IOG	1	1.0	0.07664555251303751
254	IOG	1	1.0	0.47451717448929276
255	IOG	1	1.0	0.5090593061821318
256	IOG	1	1.0	0.35046566565066267
257	IOG	1	1.0	1.0882519791447818
258	IOG	1	1.0	0.8771283778329234
259	IOG	1	1.0	0.1424296602174978
260	IOG	1	1.0	0.8602710031569994
261	IOG	1	1.0	0.34555548444574113
262	IOG	1	1.0	1.4521736702088213
263	IOG	1	1.0	1.0950837733454584
264	IOG	1	1.0	0.6696966665917026
265	IOG	1	1.0	0.25812056393996735
266	IOG	1	1.0	0.4099466534951473
267	IOG	1	1.0	0.49070210360617167
268	IOG	1	1.0	0.28282829901199924
269	IOG	1	1.0	1.0356263862668484
270	IOG	1	1.0	0.6396469008403726
271	IOG	1	1.0	0.675207169258297
272	IOG	1	1.0	0.1798578239935528
273	IOG	1	1.0	1.829270113951457
274	IOG	1	1.0	0.7031077299998078
275	IOG	1	1.0	1.7278779126464723
276	IOG	1	1.0	0.12586547857817587
277	IOG	1	1.0	0.45220687288947237
278	IOG	1	1.0	0.43563309549096474
279	IOG	1	1.0	0.7481706040761543
280	IOG	1	1.0	0.6921399208905515
281	IOG	1	1.0	0.2530541519458936
282	IOG	1	1.0	0.3525571208605097
283	IOG	1	1.0	1.0662649362876142
284	IOG	1	1.0	0.21755712494661433
285	IOG	1	1.0	0.06736377274196136
286	IOG	1	1.0	0.7671618496441813
287	IOG	1	1.0	0.7673584988015393
288	IOG	1	1.0	0.30770048031753505
289	IOG	1	1.0	0.6704301211733804
290	IOG	1	1.0	0.5694631631923275
291	IOG	1	1.0	0.5767206349776756
292	IOG	1	1.0	0.309453680104971
293	IOG	1	1.0	0.4032599226386022
294	IOG	1	1.0	1.015278684087596
295	IOG	1	1.0	1.1897028709904867
296	IOG	1	1.0	0.632294265944209
297	IOG	1	1.0	1.5801398944315623
298	IOG	1	1.0	1.113118052242497
299	IOG	1	1.0	0.6221065268262097
300	IOG	1	1.0	1.1271516075264731
301	IOG	1	1.0	0.3248114195209524
302	IOG	1	1.0	0.027676366866624422
303	IOG	1	1.0	0.35059248813998944
304	IOG	1	1.0	0.177638890617967
305	IOG	1	1.0	0.47996540941340604
306	IOG	1	1.0	1.7272862219530003
307	IOG	1	1.0	0.5414431055563247
308	IOG	1	1.0	0.42176102403384585
309	IOG	1	1.0	1.171370298982591
310	IOG	1	1.0	0.8427394857718591
311	IOG	1	1.0	2.9080475507235723
312	IOG	1	1.0	3.0107778900171445
313	IOG	1	1.0	0.1779454593124165
314	IOG	1	1.0	0.5173718556431053
315	IOG	1	1.0	0.9556105277067743
316	IOG	1	1.0	0.22019550909397248
317	IOG	1	1.0	0.4905811950728097
318	IOG	1	1.0	0.3701906018182278
319	IOG	1	1.0	0.675530931400952
320	IOG	1	1.0	0.41784207774687376
321	IOG	1	1.0	1.1917831040797031
322	IOG	1	1.0	1.0914088309841847
323	IOG	1	1.0	0.7454968233377353
324	IOG	1	1.0	0.12520110696805722
325	IOG	1	1.0	0.3570698399905775
326	IOG	1	1.0	0.4912589898967031
327	IOG	1	1.0	0.7089381640841229
328	IOG	1	1.0	0.3749185624462524
329	IOG	1	1.0	0.03485226110931838
330	IOG	1	1.0	0.5626968609960001
331	IOG	1	1.0	1.639870409201632
332	IOG	1	1.0	0.49198374750639706
333	IOG	1	1.0	0.2744925654337103
334	IOG	1	1.0	1.278667421719516
335	IOG	1	1.0	0.5243816858584089
336	IOG	1	1.0	0.3823823245078583
337	IOG	1	1.0	1.162344842620784
338	IOG	1	1.0	0.618617566965077
339	IOG	1	1.0	0.025093978781825645
340	IOG	1	1.0	0.1429227953393847
341	IOG	1	1.0	0.3754007213011543
342	IOG	1	1.0	0.1772896165991322
343	IOG	1	1.0	1.0078158343783574
344	IOG	1	1.0	0.6415688042552912
345	IOG	1	1.0	0.20568775261647115
346	IOG	1	1.0	0.37382878289190147
347	IOG	1	1.0	0.9047055636709423
348	IOG	1	1.0	0.6095264558410408
349	IOG	1	1.0	0.5346913329828191
350	IOG	1	1.0	0.6779954970641886
351	IOG	1	1.0	0.330636763063763
352	IOG	1	1.0	0.3247773589575249
353	IOG	1	1.0	0.8752336317441333
354	IOG	1	1.0	0.37794672653447425
355	IOG	1	1.0	0.9130353164503274
356	IOG	1	1.0	0.017201886277030426
357	IOG	1	1.0	0.5083707749423148
358	IOG	1	1.0	0.9323620576128062
359	IOG	1	1.0	0.8173039814999019
360	IOG	1	1.0	0.7447867514830794
361	IOG	1	1.0	0.019367711729273006
362	IOG	1	1.0	0.18092335649243813
363	IOG	1	1.0	0.5004786646378401
364	IOG	1	1.0	0.7066626679843622
365	IOG	1	1.0	1.111610132552233
366	IOG	1	1.0	0.3137909807472593
367	IOG	1	1.0	0.23048853069181943
368	IOG	1	1.0	0.37498803654896123
369	IOG	1	1.0	4.604960453323553
370	IOG	1	1.0	0.09628971606614384
371	IOG	1	1.0	0.20998030487652686
372	IOG	1	1.0	0.3544983331699659
373	IOG	1	1.0	1.124093644194792
374	IOG	1	1.0	0.008815161646547158
375	IOG	1	1.0	0.6435760053378773
376	IOG	1	1.0	0.7000769931410783
377	IOG	1	1.0	0.8103887281031885
378	IOG	1	1.0	0.16004299881380202
379	IOG	1	1.0	0.1275431459654597
380	IOG	1	1.0	0.9489638699350986
381	IOG	1	1.0	0.3183594369204126
382	IOG	1	1.0	0.13552675200374859
383	IOG	1	1.0	0.4928389456567196
384	IOG	1	1.0	0.7432661412628809
385	IOG	1	1.0	0.8648997207581769
386	IOG	1	1.0	0.5387847331618868
387	IOG	1	1.0	1.2099776042050223
388	IOG	1	1.0	0.31547249732976473
389	IOG	1	1.0	0.8075702498849981
390	IOG	1	1.0	0.8050833736732248
391	IOG	1	1.0	0.14875685789937296
392	IOG	1	1.0	1.076236635063957
393	IOG	1	1.0	0.5546929804239136
394	IOG	1	1.0	0.05048050195382789
395	IOG	1	1.0	0.013516270162108487
396	IOG	1	1.0	0.7399452479219425
397	IOG	1	1.0	0.1842745248824994
398	IOG	1	1.0	0.25640423281534797
399	IOG	1	1.0	0.6043862901655105
400	IOG	1	1.0	0.6081557649698597
401	IOG	1	1.0	1.2445489529129186
402	IOG	1	1.0	0.21941202646148156
403	IOG	1	1.0	0.40011362516663523
404	IOG	1	1.0	0.7429990061679506
405	IOG	1	1.0	0.8434166795351747
406	IOG	1	1.0	0.785103806342791
407	IOG	1	1.0	0.9708618322616254
408	IOG	1	1.0	0.6621350441257408
409	IOG	1	1.0	0.4956906118261214
410	IOG	1	1.0	0.42034423709286006
411	IOG	1	1.0	0.5179895645231899
412	IOG	1	1.0	0.9251359191517625
413	IOG	1	1.0	0.05414837178162716
414	IOG	1	1.0	0.4400420858006103
415	IOG	1	1.0	0.5043922129679481
416	IOG	1	1.0	0.7494738288332423
417	IOG	1	1.0	0.6534044275602615
418	IOG	1	1.0	1.0836701549536472
419	IOG	1	1.0	0.14556197684941377
420	IOG	1	1.0	0.14029766798777327
421	IOG	1	1.0	1.556019542315855
422	IOG	1	1.0	0.5534676459643182
423	IOG	1	1.0	0.7719418994503489
424	IOG	1	1.0	0.2788060184006919
425	IOG	1	1.0	0.41328643643698204
426	IOG	1	1.0	0.663761091475958
427	IOG	1	1.0	0.19358988881632114
428	IOG	1	1.0	0.5778696415586155
429	IOG	1	1.0	0.04316069109783126
430	IOG	1	1.0	0.918880372288488
431	IOG	1	1.0	1.1208818389333584
432	IOG	1	1.0	0.3803248653718552
433	IOG	1	1.0	0.19322991191904454
434	IOG	1	1.0	0.2315546768935256
435	IOG	1	1.0	1.1225334386145156
436	IOG	1	1.0	0.09261083325404898
437	IOG	1	1.0	0.3426004491356443
438	IOG	1	1.0	0.8299944291382507
439	IOG	1	1.0	1.173958052394427
440	IOG	1	1.0	0.4194060061336336
441	IOG	1	1.0	0.6101201402524815
442	IOG	1	1.0	0.2144511593166729
443	IOG	1	1.0	0.29352343487163796
444	IOG	1	1.0	0.6774080682037881
445	IOG	1	1.0	0.4493142154867802
446	IOG	1	1.0	1.193531193571295
447	IOG	1	1.0	0.9629706421859627
448	IOG	1	1.0	0.7182824665807188
449	IOG	1	1.0	0.3101602058723377
450	IOG	1	1.0	0.3348536283651269
451	IOG	1	1.0	0.3686042926010262
452	IOG	1	1.0	0.3375783202626844
453	IOG	1	1.0	0.7218833256117168
454	IOG	1	1.0	0.5982428062294406
455	IOG	1	1.0	1.2335072358399741
456	IOG	1	1.0	0.22762599048765927
457	IOG	1	1.0	0.45136519290412275
458	IOG	1	1.0	1.0706002212562367
459	IOG	1	1.0	0.8257842035069672
460	IOG	1	1.0	0.2818234194134386
461	IOG	1	1.0	1.0112687210688545
462	IOG	1	1.0	0.14843832910770527
463	IOG	1	1.0	0.21780109702839828
464	IOG	1	1.0	0.1287269841683656
465	IOG	1	1.0	0.11720032788330137
466	IOG	1	1.0	0.7657829878012398
467	IOG	1	1.0	1.2945937105934757
468	IOG	1	1.0	0.2295665962024118
469	IOG	1	1.0	0.4786694288969622
470	IOG	1	1.0	0.5626968000916686
471	IOG	1	1.0	1.1113974943327407
472	IOG	1	1.0	1.2733280162288416
473	IOG	1	1.0	0.02689272299962043
474	IOG	1	1.0	0.4212524644471908
475	IOG	1	1.0	0.9496025887351883
476	IOG	1	1.0	0.34291709381085383
477	IOG	1	1.0	0.8843023105404771
478	IOG	1	1.0	0.3919727231394904
479	IOG	1	1.0	0.910591029457646
480	IOG	1	1.0	0.5825427537526364
481	IOG	1	1.0	0.22679657198460562
482	IOG	1	1.0	0.5442701000937801
483	IOG	1	1.0	0.47327315027665606
484	IOG	1	1.0	0.3216372606138277
485	IOG	1	1.0	0.49565106803724185
486	IOG	1	1.0	0.7338167380213476
487	IOG	1	1.0	0.6009458855759334
488	IOG	1	1.0	0.6367681314937472
489	IOG	1	1.0	0.29046073414881163
490	IOG	1	1.0	0.5695337058311822
491	IOG	1	1.0	0.47314920955098505
492	IOG	1	1.0	0.5243123253261566
493	IOG	1	1.0	2.3793909657135988
494	IOG	1	1.0	0.2679339919730546
495	IOG	1	1.0	0.5616466021645599
496	IOG	1	1.0	1.2188714300034647
497	IOG	1	1.0	0.4689688105622045
498	IOG	1	1.0	1.5723374952669686
499	IOG	1	1.0	1.0018009193470965
500	IOG	2	1.0	0.5240467370839548
501	IOG	2	1.0	1.5946317575406934
502	IOG	2	1.0	0.2776033824636538
503	IOG	2	1.0	0.11091065504499817
504	IOG	2	1.0	0.690564120965179
505	IOG	2	1.0	0.41565918970670457
506	IOG	2	1.0	1.1290584161229493
507	IOG	2	1.0	0.27485698989775187
508	IOG	2	1.0	0.6786257765540016
509	IOG	2	1.0	0.1665540405687334
510	IOG	2	1.0	0.7825809346104744
511	IOG	2	1.0	1.1667973484433483
512	IOG	2	1.0	0.6035444610684085
513	IOG	2	1.0	0.23974270055059
514	IOG	2	1.0	0.09732807872980548
515	IOG	2	1.0	0.22956612748677788
516	IOG	2	1.0	1.3055566140142536
517	IOG	2	1.0	0.2511038072271373
518	IOG	2	1.0	0.352991412924173
519	IOG	2	1.0	0.4126028929158778
520	IOG	2	1.0	0.13832138607026778
521	IOG	2	1.0	0.7461737489446043
522	IOG	2	1.0	0.7592634169287322
523	IOG	2	1.0	0.08820287740272599
524	IOG	2	1.0	0.5871283560741564
525	IOG	2	1.0	0.42242034510770693
526	IOG	2	1.0	0.16078323129015404
527	IOG	2	1.0	0.3052362297913872
528	IOG	2	1.0	0.30784650189552043
529	IOG	2	1.0	0.4560925326033065
530	IOG	2	1.0	0.11889819280904045
531	IOG	2	1.0	0.12104924648638667
532	IOG	2	1.0	0.063943707497989
533	IOG	2	1.0	0.18298098300115495
534	IOG	2	1.0	0.2508867163324342
535	IOG	2	1.0	0.5137051909005745
536	IOG	2	1.0	0.29691622014051133
537	IOG	2	1.0	0.13898681800235416
538	IOG	2	1.0	1.6026824858864064
539	IOG	2	1.0	0.26124132709157366
540	IOG	2	1.0	0.10540244729654934
541	IOG	2	1.0	0.10010928929482989
542	IOG	2	1.0	0.20871219156899629
543	IOG	2	1.0	0.38262758377484374
544	IOG	2	1.0	0.4450590120863882
545	IOG	2	1.0	0.5188201155739479
546	IOG	2	1.0	0.608426474249754
547	IOG	2	1.0	0.3363536409770991
548	IOG	2	1.0	0.4907204920075169
549	IOG	2	1.0	0.19080938350824564
550	IOG	2	1.0	0.27998837283650274
551	IOG	2	1.0	0.37094337992112175
552	IOG	2	1.0	1.5591828532720469
553	IOG	2	1.0	0.4920763358330654
554	IOG	2	1.0	0.76366913015919
555	IOG	2	1.0	0.14581556893844144
556	IOG	2	1.0	0.1580154357855618
557	IOG	2	1.0	0.25960014540478077
558	IOG	2	1.0	0.4068847930433419
559	IOG	2	1.0	0.3062038796823432
560	IOG	2	1.0	0.40923047413400715
561	IOG	2	1.0	0.34395485918377616
562	IOG	2	1.0	0.4171664978447145
563	IOG	2	1.0	0.809659292183087
564	IOG	2	1.0	0.5028144269469362
565	IOG	2	1.0	0.42652237739600707
566	IOG	2	1.0	1.010404445360693
567	IOG	2	1.0	0.4179568514815468
568	IOG	2	1.0	0.1769260903251554
569	IOG	2	1.0	0.34850364132058004
570	IOG	2	1.0	0.20897629395167228
571	IOG	2	1.0	0.4089898408752706
572	IOG	2	1.0	0.09857729546432692
573	IOG	2	1.0	0.725082417745866
574	IOG	2	1.0	0.18575232763043326
575	IOG	2	1.0	0.05924411290684857
576	IOG	2	1.0	0.11088252539647242
577	IOG	2	1.0	0.19687182654832602
578	IOG	2	1.0	0.5578836071225605
579	IOG	2	1.0	0.7804101745903526
580	IOG	2	1.0	0.16995387639931436
581	IOG	2	1.0	0.0526846992075599
582	IOG	2	1.0	0.37391758571435957
583	IOG	2	1.0	0.499004395804118
584	IOG	2	1.0	0.40056362417317376
585	IOG	2	1.0	0.09847460848213561
586	IOG	2	1.0	0.1074741344285956
587	IOG	2	1.0	0.25694820215949243
588	IOG	2	1.0	0.3291385129589747
589	IOG	2	1.0	0.06064065121620173
590	IOG	2	1.0	0.4447483947959901
591	IOG	2	1.0	0.14654860043044993
592	IOG	2	1.0	0.9682086570484849
593	IOG	2	1.0	0.15134764501140313
594	IOG	2	1.0	1.7825565186338859
595	IOG	2	1.0	0.3263035362102649
596	IOG	2	1.0	0.644425561432531
597	IOG	2	1.0	0.19007733119250791
598	IOG	2	1.0	0.5173939435571328
599	IOG	2	1.0	0.3857032290906198
600	IOG	2	1.0	0.16156555790675003
601	IOG	2	1.0	0.12910006872099833
602	IOG	2	1.0	0.7880767488450446
603	IOG	2	1.0	1.0484128606848528
604	IOG	2	1.0	0.4549200812351938
605	IOG	2	1.0	0.41461403987809403
606	IOG	2	1.0	0.023237513279984214
607	IOG	2	1.0	0.7754217729385533
608	IOG	2	1.0	0.2720887142092256
609	IOG	2	1.0	0.2808240354136483
610	IOG	2	1.0	0.31154903949873064
611	IOG	2	1.0	0.22270925918646842
612	IOG	2	1.0	0.094408027714612
613	IOG	2	1.0	0.19406315938929214
614	IOG	2	1.0	0.38530332918084415
615	IOG	2	1.0	0.28424889230224837
616	IOG	2	1.0	0.6063108206637072
617	IOG	2	1.0	0.10046689304520492
618	IOG	2	1.0	1.1925900333777524
619	IOG	2	1.0	0.03985928908293887
620	IOG	2	1.0	0.18614547916651017
621	IOG	2	1.0	0.03437730347084987
622	IOG	2	1.0	0.3537930773835337
623	IOG	2	1.0	0.17819434970480524
624	IOG	2	1.0	0.18608229948100963
625	IOG	2	1.0	0.828882268650301
626	IOG	2	1.0	0.2525172621698767
627	IOG	2	1.0	0.5860606456211997
628	IOG	2	1.0	0.05749888758148627
629	IOG	2	1.0	0.4337612728618353
630	IOG	2	1.0	0.15081324404462143
631	IOG	2	1.0	0.4391529348369834
632	IOG	2	1.0	1.1755440933288053
633	IOG	2	1.0	0.04016621224990686
634	IOG	2	1.0	0.45499335449719136
635	IOG	2	1.0	0.3115115955759328
636	IOG	2	1.0	0.691098349187802
637	IOG	2	1.0	0.23825414282830978
638	IOG	2	1.0	0.5660460379054582
639	IOG	2	1.0	1.5198743289742105
640	IOG	2	1.0	0.3918428039503407
641	IOG	2	1.0	0.2696043842478638
642	IOG	2	1.0	0.2733520020275969
643	IOG	2	1.0	0.2568292358767601
644	IOG	2	1.0	0.06747449965296198
645	IOG	2	1.0	0.21668568443612954
646	IOG	2	1.0	0.2671848959978279
647	IOG	2	1.0	0.04059729410603895
648	IOG	2	1.0	1.881760579891783
649	IOG	2	1.0	0.23960925901668578
650	IOG	2	1.0	0.6644909134163228
651	IOG	2	1.0	0.26786895687579027
652	IOG	2	1.0	0.036851114683699
653	IOG	2	1.0	0.1158206588427188
654	IOG	2	1.0	0.7168012191565315
655	IOG	2	1.0	0.038669439018649616
656	IOG	2	1.0	0.4293272925252629
657	IOG	2	1.0	0.8292039993903657
658	IOG	2	1.0	0.11867274606678012
659	IOG	2	1.0	0.07917680619548638
660	IOG	2	1.0	0.44302352448493754
661	IOG	2	1.0	0.34867858599092566
662	IOG	2	1.0	1.2167602105825022
663	IOG	2	1.0	0.3411597144335741
664	IOG	2	1.0	0.09726621274301697
665	IOG	2	1.0	0.7551086261958238
666	IOG	2	1.0	0.21046264317545124
667	IOG	2	1.0	0.5305185462571297
668	IOG	2	1.0	0.2188063901439222
669	IOG	2	1.0	0.27210580977724447
670	IOG	2	1.0	0.16390068298738433
671	IOG	2	1.0	0.14826621270718224
672	IOG	2	1.0	0.25886247338107576
673	IOG	2	1.0	0.11540977809325972
674	IOG	2	1.0	0.4669613510864337
675	IOG	2	1.0	0.7626856635742211
676	IOG	2	1.0	0.13332069764024818
677	IOG	2	1.0	0.08630105754102906
678	IOG	2	1.0	0.37555743376200246
679	IOG	2	1.0	0.5558194816906868
680	IOG	2	1.0	0.3527420375801991
681	IOG	2	1.0	1.428262830260027
682	IOG	2	1.0	0.2562989607390458
683	IOG	2	1.0	0.12190549672282809
684	IOG	2	1.0	0.15976710689836165
685	IOG	2	1.0	1.1322094313231552
686	IOG	2	1.0	0.277634394406675
687	IOG	2	1.0	0.6082904463020404
688	IOG	2	1.0	0.5708238145014161
689	IOG	2	1.0	0.9266312433662819
690	IOG	2	1.0	0.19494080834406974
691	IOG	2	1.0	0.5428346357769013
692	IOG	2	1.0	0.3899945601140491
693	IOG	2	1.0	0.6975911442048559
694	IOG	2	1.0	0.7634910584470828
695	IOG	2	1.0	0.08337408277635591
696	IOG	2	1.0	0.44840926698507044
697	IOG	2	1.0	1.1340302852773245
698	IOG	2	1.0	0.3220366057592048
699	IOG	2	1.0	0.43009277676982394
700	IOG	2	1.0	0.1692963155804731
701	IOG	2	1.0	0.16068604043524892
702	IOG	2	1.0	0.6249545509496309
703	IOG	2	1.0	0.2730815076147043
704	IOG	2	1.0	0.34368691909326343
705	IOG	2	1.0	0.6425514614451788
706	IOG	2	1.0	0.11622348883891037
707	IOG	2	1.0	0.3344645338055629
708	IOG	2	1.0	0.6428989008564968
709	IOG	2	1.0	0.34610004613095474
710	IOG	2	1.0	0.8064836818281597
711	IOG	2	1.0	0.07141868332615102
712	IOG	2	1.0	0.13748088452524737
713	IOG	2	1.0	0.6829069527036093
714	IOG	2	1.0	0.12343664472207865
715	IOG	2	1.0	0.11308597778659943
716	IOG	2	1.0	0.5442845536696368
717	IOG	2	1.0	1.3424609671467076
718	IOG	2	1.0	1.9434976640636288
719	IOG	2	1.0	0.2660623181149939
720	IOG	2	1.0	0.7715648070486913
721	IOG	2	1.0	0.10350740410432142
722	IOG	2	1.0	0.5097527482768704
723	IOG	2	1.0	0.4293678377832175
724	IOG	2	1.0	0.35327075834419996
725	IOG	2	1.0	0.2338165928235903
726	IOG	2	1.0	0.42843378016274936
727	IOG	2	1.0	0.48505468588692563
728	IOG	2	1.0	0.4229326587993649
729	IOG	2	1.0	0.7908235516082713
730	IOG	2	1.0	0.0513033456398774
731	IOG	2	1.0	1.1673366668207121
732	IOG	2	1.0	0.05729654217019554
733	IOG	2	1.0	0.3510261623270465
734	IOG	2	1.0	0.42370877627537595
735	IOG	2	1.0	1.0157932859626204
736	IOG	2	1.0	0.7653017114345139
737	IOG	2	1.0	0.23207005916706
738	IOG	2	1.0	0.16055196026793409
739	IOG	2	1.0	0.6304432631015473
740	IOG	2	1.0	0.027304234067745913
741	IOG	2	1.0	0.13758432285918193
742	IOG	2	1.0	0.3899875254253172
743	IOG	2	1.0	0.48578216937021523
744	IOG	2	1.0	0.5806889123976973
745	IOG	2	1.0	0.3710907721913804
746	IOG	2	1.0	1.3750782634264032
747	IOG	2	1.0	0.9962858867497064
748	IOG	2	1.0	1.601913468512226
749	IOG	2	1.0	0.21351022056365007
750	IOG	2	1.0	0.21725953963258385
751	IOG	2	1.0	0.13134416048544026
752	IOG	2	1.0	0.29002755242930633
753	IOG	2	1.0	1.0498115757854254
754	IOG	2	1.0	0.43460844772557067
755	IOG	2	1.0	0.06394593366372688
756	IOG	2	1.0	0.263320663604047
757	IOG	2	1.0	0.255055672156751
758	IOG	2	1.0	0.609072470717561
759	IOG	2	1.0	0.42766002702095335
760	IOG	2	1.0	0.2809898338865948
761	IOG	2	1.0	0.2716273861681533
762	IOG	2	1.0	0.43615153738984697
763	IOG	2	1.0	0.05910312168445016
764	IOG	2	1.0	0.45667090675752336
765	IOG	2	1.0	0.3176329845447908
766	IOG	2	1.0	1.5025992051551036
767	IOG	2	1.0	0.49988459484252534
768	IOG	2	1.0	0.033960983087893346
769	IOG	2	1.0	0.49195367621055225
770	IOG	2	1.0	0.2523702512061929
771	IOG	2	1.0	0.1396005216158696
772	IOG	2	1.0	0.41442340507448444
773	IOG	2	1.0	0.5124060386273344
774	IOG	2	1.0	0.6119312711610426
775	IOG	2	1.0	0.327865128503762
776	IOG	2	1.0	0.5348015226718036
777	IOG	2	1.0	0.08204072105237518
778	IOG	2	1.0	0.07925010896994084
779	IOG	2	1.0	0.14246871710507358
780	IOG	2	1.0	0.5917062253929494
781	IOG	2	1.0	0.0166070051688633
782	IOG	2	1.0	0.9297927044181471
783	IOG	2	1.0	0.11535870986163725
784	IOG	2	1.0	0.25736759855049446
785	IOG	2	1.0	1.4692046896821096
786	IOG	2	1.0	0.6015103150949896
787	IOG	2	1.0	0.9432459224601415
788	IOG	2	1.0	0.3092648615214988
789	IOG	2	1.0	0.0845439813405281
790	IOG	2	1.0	0.12255455535708552
791	IOG	2	1.0	0.10416533112278506
792	IOG	2	1.0	0.11640246292981067
793	IOG	2	1.0	0.2178552156009898
794	IOG	2	1.0	0.46129003496085175
795	IOG	2	1.0	0.15232557970727353
796	IOG	2	1.0	0.35924821289139075
797	IOG	2	1.0	0.34867093065094495
798	IOG	2	1.0	0.44767831180173046
799	IOG	2	1.0	0.2759510509656905
800	IOG	2	1.0	0.16057062749528644
801	IOG	2	1.0	0.5753096709299571
802	IOG	2	1.0	0.25635482182417424
803	IOG	2	1.0	0.40056005464022415
804	IOG	2	1.0	0.16136992604411715
805	IOG	2	1.0	0.2922421899194775
806	IOG	2	1.0	0.6575504945707135
807	IOG	2	1.0	0.10672254814895028
808	IOG	2	1.0	0.04274522278294739
809	IOG	2	1.0	0.15086183777426873
810	IOG	2	1.0	0.4596544434331616
811	IOG	2	1.0	0.37203064122357404
812	IOG	2	1.0	0.8026296157576299
813	IOG	2	1.0	0.23746352231949497
814	IOG	2	1.0	0.16832783268670287
815	IOG	2	1.0	0.4831136863296419
816	IOG	2	1.0	0.8038694948774595
817	IOG	2	1.0	0.3256308204073287
818	IOG	2	1.0	0.3144956293578631
819	IOG	2	1.0	0.1973826490183188
820	IOG	2	1.0	0.4486791968662921
821	IOG	2	1.0	0.5732914397247888
822	IOG	2	1.0	0.29239023158513583
823	IOG	2	1.0	0.05146818968214676
824	IOG	2	1.0	0.1298168720699872
825	IOG	2	1.0	0.21172351791667696
826	IOG	2	1.0	0.15335028509685095
827	IOG	2	1.0	0.932932331925118
828	IOG	2	1.0	0.32039423467611566
829	IOG	2	1.0	0.2282518815929572
830	IOG	2	1.0	0.3843632869562372
831	IOG	2	1.0	1.2287103668902344
832	IOG	2	1.0	0.6852369468271877
833	IOG	2	1.0	0.14216588416778986
834	IOG	2	1.0	0.036171120907839006
835	IOG	2	1.0	0.10533916489966244
836	IOG	2	1.0	0.14231366324116207
837	IOG	2	1.0	0.11077475343380203
838	IOG	2	1.0	0.05492980748687988
839	IOG	2	1.0	0.30893100895642617
840	IOG	2	1.0	0.33885633333154214
841	IOG	2	1.0	0.6140161241672971
842	IOG	2	1.0	0.30651860264550784
843	IOG	2	1.0	0.048854370559549734
844	IOG	2	1.0	0.49660823434999013
845	IOG	2	1.0	0.1321545766201327
846	IOG	2	1.0	0.4454252942540564
847	IOG	2	1.0	0.8188937798932953
848	IOG	2	1.0	0.2052496264405444
849	IOG	2	1.0	0.26162871286404443
850	IOG	2	1.0	0.23422119700178962
851	IOG	2	1.0	0.26428519456507915
852	IOG	2	1.0	0.10948352464013326
853	IOG	2	1.0	0.347898370637759
854	IOG	2	1.0	0.116849150101217
855	IOG	2	1.0	0.09858892034829894
856	IOG	2	1.0	0.5880574545163881
857	IOG	2	1.0	0.3844771220099604
858	IOG	2	1.0	0.394516684378705
859	IOG	2	1.0	0.43552654484811937
860	IOG	2	1.0	0.42103700625942614
861	IOG	2	1.0	0.6856155549257801
862	IOG	2	1.0	0.22718452543482706
863	IOG	2	1.0	0.3652713365624097
864	IOG	2	1.0	1.1458108927213861
865	IOG	2	1.0	0.04812360755198799
866	IOG	2	1.0	0.04767636727717144
867	IOG	2	1.0	0.39680719813966
868	IOG	2	1.0	0.061162977619813846
869	IOG	2	1.0	0.8601155722704514
870	IOG	2	1.0	1.076218145192845
871	IOG	2	1.0	0.6835122832184011
872	IOG	2	1.0	0.2227905332424774
873	IOG	2	1.0	0.4083770337034033
874	IOG	2	1.0	0.6215710868773516
875	IOG	2	1.0	0.7311991835599514
876	IOG	2	1.0	0.27806930447025746
877	IOG	2	1.0	0.08098205213378033
878	IOG	2	1.0	0.5303131294778075
879	IOG	2	1.0	0.7231082793120647
880	IOG	2	1.0	0.2268733709164582
881	IOG	2	1.0	0.14320880408962722
882	IOG	2	1.0	0.30029517142026435
883	IOG	2	1.0	0.12668616222417006
884	IOG	2	1.0	0.506058007468895
885	IOG	2	1.0	0.5203142966905637
886	IOG	2	1.0	0.14663667881186987
887	IOG	2	1.0	0.2572165116062417
888	IOG	2	1.0	0.5525903004039425
889	IOG	2	1.0	0.060986179058978705
890	IOG	2	1.0	1.1349995017234975
891	IOG	2	1.0	0.6721015081726365
892	IOG	2	1.0	0.37037773924430256
893	IOG	2	1.0	0.7886639729284338
894	IOG	2	1.0	0.2334072352674372
895	IOG	2	1.0	0.3539649141509176
896	IOG	2	1.0	0.21699039049057273
897	IOG	2	1.0	0.5426876626682618
898	IOG	2	1.0	0.38645945405665527
899	IOG	2	1.0	0.3517816260422908
900	IOG	2	1.0	0.12249740460255544
901	IOG	2	1.0	0.18796100210378847
902	IOG	2	1.0	0.5592219861871478
903	IOG	2	1.0	0.2175353694371702
904	IOG	2	1.0	0.8248707438337883
905	IOG	2	1.0	0.7483112662330967
906	IOG	2	1.0	0.29551705457972627
907	IOG	2	1.0	0.4412297162360724
908	IOG	2	1.0	0.6676791384684171
909	IOG	2	1.0	0.3371347891795326
910	IOG	2	1.0	0.2665982663898645
911	IOG	2	1.0	0.5211492012683498
912	IOG	2	1.0	0.1296154367110329
913	IOG	2	1.0	0.5630382629244715
914	IOG	2	1.0	0.4791448090072571
915	IOG	2	1.0	0.4332328288433727
916	IOG	2	1.0	0.45634409121543246
917	IOG	2	1.0	0.11090286803110924
918	IOG	2	1.0	0.2787624571285263
919	IOG	2	1.0	0.40070371427104695
920	IOG	2	1.0	0.11226877695234427
921	IOG	2	1.0	0.18166604477914092
922	IOG	2	1.0	0.3643542026684198
923	IOG	2	1.0	1.2078436881839092
924	IOG	2	1.0	1.926634777897204
925	IOG	2	1.0	0.05690536102682115
926	IOG	2	1.0	0.11989678074553844
927	IOG	2	1.0	0.24242874413320964
928	IOG	2	1.0	0.15353412971182764
929	IOG	2	1.0	0.3835904696535158
930	IOG	2	1.0	0.7408414169858525
931	IOG	2	1.0	0.18670239530303098
932	IOG	2	1.0	0.2439064229656523
933	IOG	2	1.0	0.4142949885430199
934	IOG	2	1.0	0.1816903861396879
935	IOG	2	1.0	0.2784402426279165
936	IOG	2	1.0	0.10628263696289271
937	IOG	2	1.0	0.14458605601056948
938	IOG	2	1.0	0.5588281574403972
939	IOG	2	1.0	0.4283921662673117
940	IOG	2	1.0	1.5453190284378768
941	IOG	2	1.0	0.1637486555192362
942	IOG	2	1.0	0.07971906400477229
943	IOG	2	1.0	0.30449476860354513
944	IOG	2	1.0	0.36123357154532604
945	IOG	2	1.0	0.07231462194053384
946	IOG	2	1.0	0.03714857976101159
947	IOG	2	1.0	0.6427784334405522
948	IOG	2	1.0	0.38844600528158424
949	IOG	2	1.0	0.05712021290812112
950	IOG	2	1.0	0.9149387706373137
951	IOG	2	1.0	0.1561537879052844
952	IOG	2	1.0	0.5571099166085692
953	IOG	2	1.0	0.030965070219947877
954	IOG	2	1.0	0.12811019339282528
955	IOG	2	1.0	0.043795860332395305
956	IOG	2	1.0	0.06887505646288691
957	IOG	2	1.0	0.5411626962375314
958	IOG	2	1.0	0.9149412395614385
959	IOG	2	1.0	0.568395676314106
960	IOG	2	1.0	0.30576976607309714
961	IOG	2	1.0	0.8592184533543619
962	IOG	2	1.0	0.26067746569751227
963	IOG	2	1.0	0.39585336101968516
964	IOG	2	1.0	0.3777063665897912
965	IOG	2	1.0	0.5404679824979784
966	IOG	2	1.0	0.14235875820949412
967	IOG	2	1.0	0.16882489598565856
968	IOG	2	1.0	0.25609127001755044
969	IOG	2	1.0	2.3975792096090474
970	IOG	2	1.0	0.8809832373619948
971	IOG	2	1.0	0.22031157327873704
972	IOG	2	1.0	0.35084299022059817
973	IOG	2	1.0	0.2555632852411781
974	IOG	2	1.0	0.30307086393367144
975	IOG	2	1.0	0.24748480961678265
976	IOG	2	1.0	0.46913445377618823
977	IOG	2	1.0	1.0178025118902698
978	IOG	2	1.0	0.12717092170954966
979	IOG	2	1.0	0.7486254711702701
980	IOG	2	1.0	0.4966097360438349
981	IOG	2	1.0	0.5424024788738827
982	IOG	2	1.0	0.27386000486227235
983	IOG	2	1.0	0.11677997255500547
984	IOG	2	1.0	0.4095918707693105
985	IOG	2	1.0	0.11017408036773085
986	IOG	2	1.0	0.13823421849356354
987	IOG	2	1.0	0.5278552128617833
988	IOG	2	1.0	0.34073750198931285
989	IOG	2	1.0	0.6642824945916839
990	IOG	2	1.0	0.3553299064483948
991	IOG	2	1.0	0.39424197481469636
992	IOG	2	1.0	0.638028721657449
993	IOG	2	1.0	0.41129161435477946
994	IOG	2	1.0	0.06708408352998696
995	IOG	2	1.0	0.1315696671140106
996	IOG	2	1.0	0.13389738913122667
997	IOG	2	1.0	0.043793779950802435
998	IOG	2	1.0	0.14521582414188022
999	IOG	2	1.0	0.3834518828099691
1000	IOG	3	1.0	0.03651237586814598
1001	IOG	3	1.0	0.11601985092562991
1002	IOG	3	1.0	0.06386563771996133
1003	IOG	3	1.0	0.8268159482921158
1004	IOG	3	1.0	0.1849550851340285
1005	IOG	3	1.0	0.24322355404012505
1006	IOG	3	1.0	0.11665649959409051
1007	IOG	3	1.0	0.19951217167245822
1008	IOG	3	1.0	0.17819706225845117
1009	IOG	3	1.0	0.6564840456171341
1010	IOG	3	1.0	0.18097275334742594
1011	IOG	3	1.0	0.4764450074688451
1012	IOG	3	1.0	0.005120446201645048
1013	IOG	3	1.0	0.2122319842351228
1014	IOG	3	1.0	0.1855586406796844
1015	IOG	3	1.0	0.43842847506821947
1016	IOG	3	1.0	0.1367375164720954
1017	IOG	3	1.0	0.07034210492665392
1018	IOG	3	1.0	0.18398839765672204
1019	IOG	3	1.0	0.7863693880322492
1020	IOG	3	1.0	0.2534341823209729
1021	IOG	3	1.0	0.2364000632178433
1022	IOG	3	1.0	0.2235605417060858
1023	IOG	3	1.0	0.7125561642822893
1024	IOG	3	1.0	0.6510045365601483
1025	IOG	3	1.0	0.12680073335079314
1026	IOG	3	1.0	1.458152578289857
1027	IOG	3	1.0	0.9929019670670559
1028	IOG	3	1.0	0.11124433264071738
1029	IOG	3	1.0	0.2639004363572405
1030	IOG	3	1.0	0.12471337032615146
1031	IOG	3	1.0	1.0751115892105112
1032	IOG	3	1.0	0.1456271167030455
1033	IOG	3	1.0	0.184604619692223
1034	IOG	3	1.0	0.2149430299359479
1035	IOG	3	1.0	0.789506856979872
1036	IOG	3	1.0	0.27295207508786956
1037	IOG	3	1.0	0.14755987494824951
1038	IOG	3	1.0	0.7423659867474213
1039	IOG	3	1.0	0.18663828846960798
1040	IOG	3	1.0	0.37128935158401255
1041	IOG	3	1.0	0.696942815334195
1042	IOG	3	1.0	0.09048602939530151
1043	IOG	3	1.0	0.3932424886283736
1044	IOG	3	1.0	0.547123157179958
1045	IOG	3	1.0	0.20120869682424952
1046	IOG	3	1.0	0.5669413320506425
1047	IOG	3	1.0	0.1223782562710823
1048	IOG	3	1.0	0.7143846927552481
1049	IOG	3	1.0	0.2654973100999345
1050	IOG	3	1.0	0.14408271751095164
1051	IOG	3	1.0	0.4787099282919667
1052	IOG	3	1.0	0.17036760682371016
1053	IOG	3	1.0	0.5333822530949195
1054	IOG	3	1.0	0.19703313724739246
1055	IOG	3	1.0	0.2843956027205368
1056	IOG	3	1.0	0.43712453163369724
1057	IOG	3	1.0	0.9792260929901679
1058	IOG	3	1.0	0.1957843771716544
1059	IOG	3	1.0	0.08411329980261298
1060	IOG	3	1.0	0.2854068175891535
1061	IOG	3	1.0	0.6055274125620567
1062	IOG	3	1.0	0.5138559625058648
1063	IOG	3	1.0	0.3064025137614038
1064	IOG	3	1.0	0.21062129609131192
1065	IOG	3	1.0	0.4103070357221743
1066	IOG	3	1.0	0.1507843207032093
1067	IOG	3	1.0	0.176084808078904
1068	IOG	3	1.0	0.8769324224101906
1069	IOG	3	1.0	0.270443811195115
1070	IOG	3	1.0	0.2443418128767905
1071	IOG	3	1.0	0.36148854542784864
1072	IOG	3	1.0	0.5438117240940853
1073	IOG	3	1.0	0.1829182195575199
1074	IOG	3	1.0	0.35702666136336025
1075	IOG	3	1.0	0.8520021748322845
1076	IOG	3	1.0	0.14435051195225587
1077	IOG	3	1.0	0.2046874441423386
1078	IOG	3	1.0	0.27055617017365174
1079	IOG	3	1.0	0.16039573843649568
1080	IOG	3	1.0	0.18941333392153503
1081	IOG	3	1.0	0.3350593049217971
1082	IOG	3	1.0	0.45326988521411987
1083	IOG	3	1.0	0.024073140171172607
1084	IOG	3	1.0	1.4759542635544907
1085	IOG	3	1.0	0.3895115757848531
1086	IOG	3	1.0	0.4519556085528109
1087	IOG	3	1.0	0.15753766743575992
1088	IOG	3	1.0	0.46618979028621427
1089	IOG	3	1.0	0.06494170020549127
1090	IOG	3	1.0	0.42198526058455954
1091	IOG	3	1.0	0.16151616426720145
1092	IOG	3	1.0	0.2173622021717664
1093	IOG	3	1.0	0.37636372227972903
1094	IOG	3	1.0	0.4372938555650575
1095	IOG	3	1.0	0.14721718014159493
1096	IOG	3	1.0	0.1459063967385758
1097	IOG	3	1.0	0.15819034113655128
1098	IOG	3	1.0	0.3242512911618326
1099	IOG	3	1.0	0.2544305046771712
1100	IOG	3	1.0	0.4257354057060516
1101	IOG	3	1.0	0.2397491343205005
1102	IOG	3	1.0	0.17470763940004252
1103	IOG	3	1.0	0.2077647681518712
1104	IOG	3	1.0	0.3947737530276561
1105	IOG	3	1.0	0.12194445025961777
1106	IOG	3	1.0	0.24295823605083494
1107	IOG	3	1.0	0.2878972714596103
1108	IOG	3	1.0	0.2212878867958432
1109	IOG	3	1.0	0.19122994437256152
1110	IOG	3	1.0	0.6965254743186209
1111	IOG	3	1.0	0.16357624876488241
1112	IOG	3	1.0	0.3534448489970173
1113	IOG	3	1.0	0.05326914208935619
1114	IOG	3	1.0	1.2806814896369831
1115	IOG	3	1.0	0.45377586385996743
1116	IOG	3	1.0	0.3075266943850905
1117	IOG	3	1.0	0.35923489577767737
1118	IOG	3	1.0	0.10750086640528378
1119	IOG	3	1.0	0.10163985395878748
1120	IOG	3	1.0	0.27837806757784145
1121	IOG	3	1.0	0.28753481676857556
1122	IOG	3	1.0	0.6604166392217113
1123	IOG	3	1.0	1.0511028459836635
1124	IOG	3	1.0	0.16561865106307552
1125	IOG	3	1.0	0.07753487799667233
1126	IOG	3	1.0	0.5170778244196677
1127	IOG	3	1.0	0.06817350859341056
1128	IOG	3	1.0	0.08016182273018548
1129	IOG	3	1.0	1.3844817234990177
1130	IOG	3	1.0	0.1498390727040837
1131	IOG	3	1.0	0.4392414033632543
1132	IOG	3	1.0	0.21739137018506155
1133	IOG	3	1.0	0.14417597797951492
1134	IOG	3	1.0	0.1464033867073633
1135	IOG	3	1.0	0.05548560240786364
1136	IOG	3	1.0	0.4262198057522739
1137	IOG	3	1.0	0.049858508771301324
1138	IOG	3	1.0	0.2485870085472641
1139	IOG	3	1.0	0.06984519908062518
1140	IOG	3	1.0	0.4592194338086126
1141	IOG	3	1.0	0.18056676763965354
1142	IOG	3	1.0	0.21432569621833097
1143	IOG	3	1.0	0.2425276953883117
1144	IOG	3	1.0	0.19397932259449868
1145	IOG	3	1.0	0.3185000214654924
1146	IOG	3	1.0	0.37286165494389856
1147	IOG	3	1.0	0.11093225636766058
1148	IOG	3	1.0	0.45947022002667864
1149	IOG	3	1.0	0.04001671047492435
1150	IOG	3	1.0	0.6219220660083902
1151	IOG	3	1.0	0.04081680719303606
1152	IOG	3	1.0	0.18086064234998944
1153	IOG	3	1.0	0.5401361825522701
1154	IOG	3	1.0	0.2778905451122746
1155	IOG	3	1.0	0.015589161490446651
1156	IOG	3	1.0	0.15353091959007148
1157	IOG	3	1.0	0.06885266200895843
1158	IOG	3	1.0	0.9972260543744782
1159	IOG	3	1.0	0.16124435100732515
1160	IOG	3	1.0	0.10486011823311021
1161	IOG	3	1.0	0.3104207632721878
1162	IOG	3	1.0	0.27103591327532095
1163	IOG	3	1.0	0.3671502720918648
1164	IOG	3	1.0	0.4243112992451985
1165	IOG	3	1.0	0.1436258820331242
1166	IOG	3	1.0	0.03412496010674779
1167	IOG	3	1.0	0.43641969711117207
1168	IOG	3	1.0	0.4879230910751142
1169	IOG	3	1.0	0.151870486466198
1170	IOG	3	1.0	0.06149448804262642
1171	IOG	3	1.0	0.36523877084248485
1172	IOG	3	1.0	0.1350587077858606
1173	IOG	3	1.0	0.5787330303519991
1174	IOG	3	1.0	0.21820459245004414
1175	IOG	3	1.0	0.49715278997295487
1176	IOG	3	1.0	0.06523095845804755
1177	IOG	3	1.0	0.02288747955854633
1178	IOG	3	1.0	0.2592798165983116
1179	IOG	3	1.0	0.0028085250791782005
1180	IOG	3	1.0	0.14417736715291746
1181	IOG	3	1.0	0.48647269236196067
1182	IOG	3	1.0	0.11305609181388576
1183	IOG	3	1.0	0.4841506526024722
1184	IOG	3	1.0	0.1316555021808175
1185	IOG	3	1.0	0.38901311970345387
1186	IOG	3	1.0	0.3412010006927728
1187	IOG	3	1.0	0.09774698356713529
1188	IOG	3	1.0	0.2649289832133718
1189	IOG	3	1.0	0.26991205190194384
1190	IOG	3	1.0	0.07357214834698456
1191	IOG	3	1.0	1.7773845459713244
1192	IOG	3	1.0	0.3077444368581401
1193	IOG	3	1.0	0.2785133202384216
1194	IOG	3	1.0	0.2954487616783744
1195	IOG	3	1.0	0.7014322435066198
1196	IOG	3	1.0	0.18801755296482042
1197	IOG	3	1.0	0.42184156497804826
1198	IOG	3	1.0	0.34950810216149103
1199	IOG	3	1.0	1.6202538941422553
1200	IOG	3	1.0	0.15669803750523742
1201	IOG	3	1.0	0.06879775900324434
1202	IOG	3	1.0	0.19140193458626528
1203	IOG	3	1.0	0.33515484115063693
1204	IOG	3	1.0	0.57774412341141
1205	IOG	3	1.0	0.17812107004257302
1206	IOG	3	1.0	0.2639089241503783
1207	IOG	3	1.0	0.19873464057088333
1208	IOG	3	1.0	0.6067102240617223
1209	IOG	3	1.0	0.13700905061748667
1210	IOG	3	1.0	0.2982767543962356
1211	IOG	3	1.0	0.715130159433821
1212	IOG	3	1.0	0.13988959057380296
1213	IOG	3	1.0	0.3011595982697946
1214	IOG	3	1.0	0.354268121134829
1215	IOG	3	1.0	0.17855939405135737
1216	IOG	3	1.0	0.05291130017124814
1217	IOG	3	1.0	0.1237285596194567
1218	IOG	3	1.0	0.3564171397294191
1219	IOG	3	1.0	0.2138329529487425
1220	IOG	3	1.0	0.17220249903323592
1221	IOG	3	1.0	0.3001050659821372
1222	IOG	3	1.0	0.33039547482166787
1223	IOG	3	1.0	0.17628802651439568
1224	IOG	3	1.0	0.2955835428032023
1225	IOG	3	1.0	0.17205010166510132
1226	IOG	3	1.0	0.2671763504635705
1227	IOG	3	1.0	0.2859612813142993
1228	IOG	3	1.0	0.08071708347341924
1229	IOG	3	1.0	0.15093016377723445
1230	IOG	3	1.0	0.05757418771772581
1231	IOG	3	1.0	0.062049159845007806
1232	IOG	3	1.0	0.0860304197564167
1233	IOG	3	1.0	0.061920171103844845
1234	IOG	3	1.0	0.030522430849455513
1235	IOG	3	1.0	0.025369526843882027
1236	IOG	3	1.0	0.030522070066457938
1237	IOG	3	1.0	0.6607838778948495
1238	IOG	3	1.0	0.09145156551383275
1239	IOG	3	1.0	0.3288085435659183
1240	IOG	3	1.0	0.13138820417587305
1241	IOG	3	1.0	0.40646368985303694
1242	IOG	3	1.0	1.0124939947039446
1243	IOG	3	1.0	0.3956430834265423
1244	IOG	3	1.0	0.325928806975156
1245	IOG	3	1.0	0.12407770610227248
1246	IOG	3	1.0	0.16821651227535056
1247	IOG	3	1.0	0.08175762801345493
1248	IOG	3	1.0	0.3217565571271732
1249	IOG	3	1.0	0.07127185796572161
1250	IOG	3	1.0	0.09826838770765353
1251	IOG	3	1.0	0.4579118272501086
1252	IOG	3	1.0	1.1880429979197018
1253	IOG	3	1.0	0.4516380264661992
1254	IOG	3	1.0	0.27741658284102433
1255	IOG	3	1.0	0.05823624193638641
1256	IOG	3	1.0	1.1208765707753137
1257	IOG	3	1.0	0.0714878022629406
1258	IOG	3	1.0	0.12804127665879794
1259	IOG	3	1.0	0.23569815364812852
1260	IOG	3	1.0	0.07426943872820646
1261	IOG	3	1.0	0.22072153866446081
1262	IOG	3	1.0	0.1712387429020931
1263	IOG	3	1.0	0.16106716241777516
1264	IOG	3	1.0	0.12694779004323087
1265	IOG	3	1.0	0.31343309888793597
1266	IOG	3	1.0	0.2044948999340473
1267	IOG	3	1.0	0.07071036873438746
1268	IOG	3	1.0	0.5029238563497129
1269	IOG	3	1.0	1.0089052369385965
1270	IOG	3	1.0	0.41108995253548164
1271	IOG	3	1.0	0.06032155340047512
1272	IOG	3	1.0	0.7113393580126464
1273	IOG	3	1.0	0.011016599650053489
1274	IOG	3	1.0	0.05801948783268582
1275	IOG	3	1.0	0.101807166382583
1276	IOG	3	1.0	0.6025665085224484
1277	IOG	3	1.0	0.12436934095782949
1278	IOG	3	1.0	0.3257586139898533
1279	IOG	3	1.0	0.13488488656282183
1280	IOG	3	1.0	0.7823030955139394
1281	IOG	3	1.0	0.025431272469452232
1282	IOG	3	1.0	0.027256112755156887
1283	IOG	3	1.0	0.18117961092940438
1284	IOG	3	1.0	0.11766854789071615
1285	IOG	3	1.0	0.2039767600274336
1286	IOG	3	1.0	0.26652049961943053
1287	IOG	3	1.0	0.17561393490712762
1288	IOG	3	1.0	0.1285950147976297
1289	IOG	3	1.0	0.11810550443454504
1290	IOG	3	1.0	0.3808990767247311
1291	IOG	3	1.0	0.5224626529711704
1292	IOG	3	1.0	0.5854035015959266
1293	IOG	3	1.0	0.6489886829568194
1294	IOG	3	1.0	0.02067996212999777
1295	IOG	3	1.0	0.10402671376638475
1296	IOG	3	1.0	0.1740952783331077
1297	IOG	3	1.0	0.7347148681136311
1298	IOG	3	1.0	0.21080928348409286
1299	IOG	3	1.0	0.7874252309237519
1300	IOG	3	1.0	0.36442451224742717
1301	IOG	3	1.0	0.19292438258875166
1302	IOG	3	1.0	0.09944371081452641
1303	IOG	3	1.0	0.2585770374372378
1304	IOG	3	1.0	0.17020173643122616
1305	IOG	3	1.0	0.24552263597896462
1306	IOG	3	1.0	0.6157215034173269
1307	IOG	3	1.0	0.3513341771051403
1308	IOG	3	1.0	0.5709636638730182
1309	IOG	3	1.0	0.473622746028632
1310	IOG	3	1.0	0.8624187331205782
1311	IOG	3	1.0	0.13678149923472382
1312	IOG	3	1.0	0.129391632097241
1313	IOG	3	1.0	0.07159410422530965
1314	IOG	3	1.0	0.36137013668429235
1315	IOG	3	1.0	0.21822357837272352
1316	IOG	3	1.0	0.18224360004754525
1317	IOG	3	1.0	0.15210907041910984
1318	IOG	3	1.0	0.30907387556227894
1319	IOG	3	1.0	0.10330364924568243
1320	IOG	3	1.0	0.08264183335637099
1321	IOG	3	1.0	0.3754158318508442
1322	IOG	3	1.0	0.3451645252554222
1323	IOG	3	1.0	0.35569595111278596
1324	IOG	3	1.0	0.7139243739684991
1325	IOG	3	1.0	0.1355426700050395
1326	IOG	3	1.0	0.20254256854345792
1327	IOG	3	1.0	0.1848823643875521
1328	IOG	3	1.0	0.6453765660317836
1329	IOG	3	1.0	0.007905053180977152
1330	IOG	3	1.0	0.31289226957090027
1331	IOG	3	1.0	0.24407134853618728
1332	IOG	3	1.0	0.0502943859731796
1333	IOG	3	1.0	0.3476350543165204
1334	IOG	3	1.0	0.14813281133830364
1335	IOG	3	1.0	0.05539026401510331
1336	IOG	3	1.0	0.2863508334093136
1337	IOG	3	1.0	0.025272349705075886
1338	IOG	3	1.0	0.1458121228631212
1339	IOG	3	1.0	0.15261793557693376
1340	IOG	3	1.0	0.12847654457434893
1341	IOG	3	1.0	0.27683140746906837
1342	IOG	3	1.0	0.03378169729223231
1343	IOG	3	1.0	0.0780467217079039
1344	IOG	3	1.0	0.06747902876843216
1345	IOG	3	1.0	0.2895734405857942
1346	IOG	3	1.0	0.5935692524612718
1347	IOG	3	1.0	0.18839258015919258
1348	IOG	3	1.0	0.07393383581042723
1349	IOG	3	1.0	0.18564020142563928
1350	IOG	3	1.0	0.33948089720521196
1351	IOG	3	1.0	0.7301444135803251
1352	IOG	3	1.0	1.1422338389623616
1353	IOG	3	1.0	0.0635384633301042
1354	IOG	3	1.0	0.12153843881442314
1355	IOG	3	1.0	0.12430273407303083
1356	IOG	3	1.0	0.049742081538995175
1357	IOG	3	1.0	0.2496237874515543
1358	IOG	3	1.0	0.13157429707603185
1359	IOG	3	1.0	0.18526553917945013
1360	IOG	3	1.0	0.10871884117293003
1361	IOG	3	1.0	0.47772683772702956
1362	IOG	3	1.0	0.08050884633813056
1363	IOG	3	1.0	0.04014995981910832
1364	IOG	3	1.0	0.33054343844008327
1365	IOG	3	1.0	0.34263406324143714
1366	IOG	3	1.0	0.11118680061226452
1367	IOG	3	1.0	0.03312447805154179
1368	IOG	3	1.0	0.2113254967063408
1369	IOG	3	1.0	0.3246922381008977
1370	IOG	3	1.0	0.9698088754072859
1371	IOG	3	1.0	0.03921544734552085
1372	IOG	3	1.0	0.06510659976290596
1373	IOG	3	1.0	0.3588564422728169
1374	IOG	3	1.0	0.36252154209943754
1375	IOG	3	1.0	0.032401108829225006
1376	IOG	3	1.0	0.14750383077015033
1377	IOG	3	1.0	0.5564647472501588
1378	IOG	3	1.0	0.1679750858886718
1379	IOG	3	1.0	0.15681646645807854
1380	IOG	3	1.0	0.0325372532722847
1381	IOG	3	1.0	0.09438755168635729
1382	IOG	3	1.0	0.11938071494293653
1383	IOG	3	1.0	0.15189153148275233
1384	IOG	3	1.0	0.36043829453861354
1385	IOG	3	1.0	0.14488926775810865
1386	IOG	3	1.0	0.21854464740299395
1387	IOG	3	1.0	0.11202932864775007
1388	IOG	3	1.0	0.4000227694293832
1389	IOG	3	1.0	0.30053343674278726
1390	IOG	3	1.0	0.07845967098025354
1391	IOG	3	1.0	0.15373473482229683
1392	IOG	3	1.0	0.20770736953223062
1393	IOG	3	1.0	0.032881741722895756
1394	IOG	3	1.0	0.4628056529987544
1395	IOG	3	1.0	0.5071272873009469
1396	IOG	3	1.0	0.15112997517008744
1397	IOG	3	1.0	0.11354459100676276
1398	IOG	3	1.0	0.10417311853353181
1399	IOG	3	1.0	0.5509407464469106
1400	IOG	3	1.0	0.15732214501499484
1401	IOG	3	1.0	0.16055695512464027
1402	IOG	3	1.0	0.4945998331120943
1403	IOG	3	1.0	0.4865878928469738
1404	IOG	3	1.0	0.07115569286325513
1405	IOG	3	1.0	0.45581065817185384
1406	IOG	3	1.0	0.7720650955330709
1407	IOG	3	1.0	0.11358500288193835
1408	IOG	3	1.0	0.30732539971464146
1409	IOG	3	1.0	0.3998745292663101
1410	IOG	3	1.0	0.12104840085859939
1411	IOG	3	1.0	0.11867216459005367
1412	IOG	3	1.0	0.13570139441805915
1413	IOG	3	1.0	0.3652744186312616
1414	IOG	3	1.0	0.17670993538783525
1415	IOG	3	1.0	0.3117778523191122
1416	IOG	3	1.0	0.47508665321091126
1417	IOG	3	1.0	0.28330713914744643
1418	IOG	3	1.0	0.5485595511637356
1419	IOG	3	1.0	0.3604363363699862
1420	IOG	3	1.0	0.23972644221763606
1421	IOG	3	1.0	0.09440482079741515
1422	IOG	3	1.0	0.3984960246744092
1423	IOG	3	1.0	0.15809727943703009
1424	IOG	3	1.0	0.10270346349254209
1425	IOG	3	1.0	0.2465311911378327
1426	IOG	3	1.0	0.1961645251889638
1427	IOG	3	1.0	0.1257173234373705
1428	IOG	3	1.0	1.039691936100584
1429	IOG	3	1.0	0.2693276490450654
1430	IOG	3	1.0	0.6605362077862056
1431	IOG	3	1.0	0.2869460992327857
1432	IOG	3	1.0	0.8486230827881922
1433	IOG	3	1.0	0.6530322736401123
1434	IOG	3	1.0	0.5903778221081466
1435	IOG	3	1.0	0.6312987286209059
1436	IOG	3	1.0	0.08830191921278895
1437	IOG	3	1.0	0.18095469308677678
1438	IOG	3	1.0	0.0803030418682089
1439	IOG	3	1.0	0.29418215995943126
1440	IOG	3	1.0	0.15150827628456742
1441	IOG	3	1.0	0.35600271325889576
1442	IOG	3	1.0	0.0994851052113583
1443	IOG	3	1.0	0.4721710635009695
1444	IOG	3	1.0	0.47866015987169336
1445	IOG	3	1.0	0.6169292476544486
1446	IOG	3	1.0	0.19435598467097678
1447	IOG	3	1.0	0.30462513082755305
1448	IOG	3	1.0	0.24621241563652557
1449	IOG	3	1.0	0.2743780647699813
1450	IOG	3	1.0	1.7410189215714018
1451	IOG	3	1.0	0.07021733638927229
1452	IOG	3	1.0	0.05478303695955177
1453	IOG	3	1.0	0.3006763297312982
1454	IOG	3	1.0	0.14666299556122867
1455	IOG	3	1.0	0.5738497544649732
1456	IOG	3	1.0	0.026560871703513064
1457	IOG	3	1.0	0.14090979554102084
1458	IOG	3	1.0	0.34212523378346027
1459	IOG	3	1.0	0.8070604052034985
1460	IOG	3	1.0	0.048773913705872494
1461	IOG	3	1.0	0.6210208378420315
1462	IOG	3	1.0	0.053113718936607775
1463	IOG	3	1.0	0.4589965991042771
1464	IOG	3	1.0	0.4011479704071472
1465	IOG	3	1.0	0.2681557981718652
1466	IOG	3	1.0	0.0666152710776897
1467	IOG	3	1.0	0.007259094530874062
1468	IOG	3	1.0	0.19010721710519304
1469	IOG	3	1.0	0.133944816031963
1470	IOG	3	1.0	0.16457175982820815
1471	IOG	3	1.0	0.1864926507812813
1472	IOG	3	1.0	0.3038082712561429
1473	IOG	3	1.0	0.22891169590110821
1474	IOG	3	1.0	0.026158149238427752
1475	IOG	3	1.0	0.09146726057296667
1476	IOG	3	1.0	0.18783259521110482
1477	IOG	3	1.0	0.5265347261996514
1478	IOG	3	1.0	0.012064901680833741
1479	IOG	3	1.0	0.19858021425711575
1480	IOG	3	1.0	0.7506922821501613
1481	IOG	3	1.0	0.11776492571882591
1482	IOG	3	1.0	0.9742187331976149
1483	IOG	3	1.0	0.10547773604079765
1484	IOG	3	1.0	0.04848192649295787
1485	IOG	3	1.0	0.13958223087402313
1486	IOG	3	1.0	0.3020819550675827
1487	IOG	3	1.0	0.6852118413863365
1488	IOG	3	1.0	0.33369692434264214
1489	IOG	3	1.0	0.6913975459652719
1490	IOG	3	1.0	1.3750213589801878
1491	IOG	3	1.0	0.16469160491410229
1492	IOG	3	1.0	0.2215003955882687
1493	IOG	3	1.0	0.8783897617207823
1494	IOG	3	1.0	1.8873778546328637
1495	IOG	3	1.0	0.06322395394716572
1496	IOG	3	1.0	0.5903651660405972
1497	IOG	3	1.0	0.10568016917249262
1498	IOG	3	1.0	0.18455582440530588
1499	IOG	3	1.0	0.13626767334323303
1500	IOG	4	1.0	0.06827947613395645
1501	IOG	4	1.0	0.5360677560271977
1502	IOG	4	1.0	0.18637117228340178
1503	IOG	4	1.0	0.6576866941489397
1504	IOG	4	1.0	0.09178073330856694
1505	IOG	4	1.0	0.3729030597686764
1506	IOG	4	1.0	0.41940686634206303
1507	IOG	4	1.0	0.13592456081644314
1508	IOG	4	1.0	0.3311030812891676
1509	IOG	4	1.0	0.21754446308501138
1510	IOG	4	1.0	0.4610846604683815
1511	IOG	4	1.0	0.1868614079271122
1512	IOG	4	1.0	0.6595508079226089
1513	IOG	4	1.0	0.10970268965762447
1514	IOG	4	1.0	0.09463553136627709
1515	IOG	4	1.0	0.14865755624994076
1516	IOG	4	1.0	0.3971085627788583
1517	IOG	4	1.0	0.21789707687836812
1518	IOG	4	1.0	0.0367649105428202
1519	IOG	4	1.0	0.2737474234915168
1520	IOG	4	1.0	0.13546384262552782
1521	IOG	4	1.0	0.2901247967269318
1522	IOG	4	1.0	0.1998047134634277
1523	IOG	4	1.0	0.0976878176966615
1524	IOG	4	1.0	0.4547685142198575
1525	IOG	4	1.0	0.05148830207138731
1526	IOG	4	1.0	0.40653493714348565
1527	IOG	4	1.0	0.6297975197519136
1528	IOG	4	1.0	0.227197423443866
1529	IOG	4	1.0	0.09681987269265105
1530	IOG	4	1.0	0.21194548806444127
1531	IOG	4	1.0	0.5319017898841587
1532	IOG	4	1.0	0.2881797294514031
1533	IOG	4	1.0	0.20570407926378814
1534	IOG	4	1.0	0.028104072025288307
1535	IOG	4	1.0	0.1284719591951439
1536	IOG	4	1.0	0.1023996005697582
1537	IOG	4	1.0	0.5335411321739436
1538	IOG	4	1.0	0.2732091543452058
1539	IOG	4	1.0	0.13019916548986282
1540	IOG	4	1.0	0.2114309654208323
1541	IOG	4	1.0	0.23424266105944952
1542	IOG	4	1.0	0.06148176923736287
1543	IOG	4	1.0	0.22688346174821894
1544	IOG	4	1.0	0.06430155739105538
1545	IOG	4	1.0	0.29851128905763324
1546	IOG	4	1.0	0.13453225945161754
1547	IOG	4	1.0	0.2374194207737166
1548	IOG	4	1.0	0.13408243845553877
1549	IOG	4	1.0	0.18089716591564123
1550	IOG	4	1.0	0.14689678051435429
1551	IOG	4	1.0	0.9504263550870691
1552	IOG	4	1.0	0.09227866776352447
1553	IOG	4	1.0	0.26362505451322027
1554	IOG	4	1.0	0.17112878711629662
1555	IOG	4	1.0	0.0811889734673954
1556	IOG	4	1.0	0.0977130680929172
1557	IOG	4	1.0	0.41193400355978693
1558	IOG	4	1.0	0.0931415350802909
1559	IOG	4	1.0	0.17258413078950713
1560	IOG	4	1.0	0.29092323964776085
1561	IOG	4	1.0	0.4781251127402327
1562	IOG	4	1.0	0.5061746993401156
1563	IOG	4	1.0	0.1367668350565806
1564	IOG	4	1.0	0.24211494141346596
1565	IOG	4	1.0	0.22331439615244247
1566	IOG	4	1.0	0.5263680437287642
1567	IOG	4	1.0	0.4787978948849776
1568	IOG	4	1.0	0.677784840941797
1569	IOG	4	1.0	0.6935715971922396
1570	IOG	4	1.0	0.09179174618565257
1571	IOG	4	1.0	0.06386717385686003
1572	IOG	4	1.0	0.06652131873268181
1573	IOG	4	1.0	0.6997625998064343
1574	IOG	4	1.0	0.05222682053886166
1575	IOG	4	1.0	0.4528167980118639
1576	IOG	4	1.0	0.09069976740293788
1577	IOG	4	1.0	0.16974637073863497
1578	IOG	4	1.0	0.7783074082278327
1579	IOG	4	1.0	0.3779657697262942
1580	IOG	4	1.0	0.12337607618491656
1581	IOG	4	1.0	0.2645354458073885
1582	IOG	4	1.0	0.05772016360649855
1583	IOG	4	1.0	0.2871108574854466
1584	IOG	4	1.0	0.15159650598635924
1585	IOG	4	1.0	0.23555295063320267
1586	IOG	4	1.0	0.8110080783410655
1587	IOG	4	1.0	0.2881236420867641
1588	IOG	4	1.0	0.03070067420303138
1589	IOG	4	1.0	0.15160648073036664
1590	IOG	4	1.0	0.360841471586584
1591	IOG	4	1.0	0.22197958922049904
1592	IOG	4	1.0	0.1784999237187244
1593	IOG	4	1.0	0.12435177929029234
1594	IOG	4	1.0	0.2103820185636886
1595	IOG	4	1.0	0.4191481343248722
1596	IOG	4	1.0	0.7152651146531462
1597	IOG	4	1.0	0.4596349959623659
1598	IOG	4	1.0	0.025637250231556004
1599	IOG	4	1.0	0.34064820929000184
1600	IOG	4	1.0	1.548066247446433
1601	IOG	4	1.0	0.17606020025025207
1602	IOG	4	1.0	0.6941643321132703
1603	IOG	4	1.0	0.39210457343581706
1604	IOG	4	1.0	0.48687867161688747
1605	IOG	4	1.0	0.03188860956035957
1606	IOG	4	1.0	0.12281547239024479
1607	IOG	4	1.0	0.3326824747645266
1608	IOG	4	1.0	0.02905761926994179
1609	IOG	4	1.0	0.18259632874772955
1610	IOG	4	1.0	0.5528290319513836
1611	IOG	4	1.0	0.21756930062094545
1612	IOG	4	1.0	0.6859488203023535
1613	IOG	4	1.0	0.024943117575005194
1614	IOG	4	1.0	0.34845553578482313
1615	IOG	4	1.0	0.40501005869443546
1616	IOG	4	1.0	0.09938295149650453
1617	IOG	4	1.0	0.30667836447931707
1618	IOG	4	1.0	0.10090190435414162
1619	IOG	4	1.0	0.28323070519612425
1620	IOG	4	1.0	0.18832260083648017
1621	IOG	4	1.0	0.12465233624016225
1622	IOG	4	1.0	0.2059787941778638
1623	IOG	4	1.0	0.13002158475676273
1624	IOG	4	1.0	0.24412813399656869
1625	IOG	4	1.0	0.1775624974312184
1626	IOG	4	1.0	0.0625150947102239
1627	IOG	4	1.0	0.3660918253684499
1628	IOG	4	1.0	0.6141791024650021
1629	IOG	4	1.0	0.15433846412845437
1630	IOG	4	1.0	0.2277752705554309
1631	IOG	4	1.0	0.5164892281343918
1632	IOG	4	1.0	0.03599348196384644
1633	IOG	4	1.0	0.2834324107860149
1634	IOG	4	1.0	0.07292599687129893
1635	IOG	4	1.0	0.27615174225976835
1636	IOG	4	1.0	1.1932621382016575
1637	IOG	4	1.0	0.13826413534435836
1638	IOG	4	1.0	0.08051969534719715
1639	IOG	4	1.0	0.14495006604462235
1640	IOG	4	1.0	0.41976270423204753
1641	IOG	4	1.0	0.10257504576973916
1642	IOG	4	1.0	0.5574282287670976
1643	IOG	4	1.0	0.1631340222186259
1644	IOG	4	1.0	0.18774982912063515
1645	IOG	4	1.0	0.17628064837744586
1646	IOG	4	1.0	0.13081354343626228
1647	IOG	4	1.0	0.15489250028968704
1648	IOG	4	1.0	0.15861408282970096
1649	IOG	4	1.0	0.4548940414195534
1650	IOG	4	1.0	0.07543891336005736
1651	IOG	4	1.0	0.17789411857225748
1652	IOG	4	1.0	0.17185971143098455
1653	IOG	4	1.0	0.5068990270308134
1654	IOG	4	1.0	0.06572022997229328
1655	IOG	4	1.0	0.10372461502503959
1656	IOG	4	1.0	0.013444352744186015
1657	IOG	4	1.0	0.0698243658033369
1658	IOG	4	1.0	0.20981013011197458
1659	IOG	4	1.0	0.23326420208411572
1660	IOG	4	1.0	0.32619522898295805
1661	IOG	4	1.0	0.18037774745397583
1662	IOG	4	1.0	0.043710198905564365
1663	IOG	4	1.0	0.045181692207396575
1664	IOG	4	1.0	0.022678736836551475
1665	IOG	4	1.0	0.0207621997612773
1666	IOG	4	1.0	0.28151744513674826
1667	IOG	4	1.0	0.15634148885014554
1668	IOG	4	1.0	0.03794463302699113
1669	IOG	4	1.0	0.11526986676171333
1670	IOG	4	1.0	0.20433438005559032
1671	IOG	4	1.0	0.3545180788267625
1672	IOG	4	1.0	0.04362612097661719
1673	IOG	4	1.0	0.08850962337349202
1674	IOG	4	1.0	0.13283022910682502
1675	IOG	4	1.0	0.16061159568060185
1676	IOG	4	1.0	0.3449280324565974
1677	IOG	4	1.0	0.48343577340943417
1678	IOG	4	1.0	0.14202976418404395
1679	IOG	4	1.0	0.24798241055679018
1680	IOG	4	1.0	0.15751529548339446
1681	IOG	4	1.0	0.12053471373736088
1682	IOG	4	1.0	0.056488316791377155
1683	IOG	4	1.0	0.08305099602212591
1684	IOG	4	1.0	0.2965401666917775
1685	IOG	4	1.0	0.14289507873619786
1686	IOG	4	1.0	0.19268231643869776
1687	IOG	4	1.0	0.1317771922468876
1688	IOG	4	1.0	0.22159163491684425
1689	IOG	4	1.0	0.18091848812174308
1690	IOG	4	1.0	0.19675995004957655
1691	IOG	4	1.0	0.2514954506828261
1692	IOG	4	1.0	0.19320349676689091
1693	IOG	4	1.0	0.10916803132743884
1694	IOG	4	1.0	0.060074144994827494
1695	IOG	4	1.0	0.06520441580862762
1696	IOG	4	1.0	0.5120367957076366
1697	IOG	4	1.0	0.1442565813155459
1698	IOG	4	1.0	0.03633841646653549
1699	IOG	4	1.0	0.2685397804395781
1700	IOG	4	1.0	0.1366557590598767
1701	IOG	4	1.0	0.34466610371502004
1702	IOG	4	1.0	0.19424103412389562
1703	IOG	4	1.0	0.11507725861753092
1704	IOG	4	1.0	0.24452451911830447
1705	IOG	4	1.0	0.3637866803123485
1706	IOG	4	1.0	0.1451240131078149
1707	IOG	4	1.0	0.16386711762323672
1708	IOG	4	1.0	0.08417219631106845
1709	IOG	4	1.0	0.46118378841594254
1710	IOG	4	1.0	0.2329880788352084
1711	IOG	4	1.0	0.04762450471226148
1712	IOG	4	1.0	0.011428011597882629
1713	IOG	4	1.0	0.04095016130198387
1714	IOG	4	1.0	0.04256492741730726
1715	IOG	4	1.0	0.04593928056559829
1716	IOG	4	1.0	0.14736038974688004
1717	IOG	4	1.0	0.3221444629695026
1718	IOG	4	1.0	0.02615877211871618
1719	IOG	4	1.0	0.07575546584659107
1720	IOG	4	1.0	0.20978215941492556
1721	IOG	4	1.0	0.35400515935491006
1722	IOG	4	1.0	0.06753078883159926
1723	IOG	4	1.0	0.42933134831751846
1724	IOG	4	1.0	0.05124552044132498
1725	IOG	4	1.0	0.017115968546334643
1726	IOG	4	1.0	1.3532105960256617
1727	IOG	4	1.0	0.2705515552455092
1728	IOG	4	1.0	0.2805538835812749
1729	IOG	4	1.0	0.23820759831013344
1730	IOG	4	1.0	0.2524985169588396
1731	IOG	4	1.0	0.15877493503054754
1732	IOG	4	1.0	0.4698936690248165
1733	IOG	4	1.0	0.6543434883111258
1734	IOG	4	1.0	0.16040607900655088
1735	IOG	4	1.0	0.4937723657426739
1736	IOG	4	1.0	0.07545554069245712
1737	IOG	4	1.0	0.12621943591168872
1738	IOG	4	1.0	0.14915932372758836
1739	IOG	4	1.0	0.030406046853713956
1740	IOG	4	1.0	0.46348226654037467
1741	IOG	4	1.0	0.05200881111369955
1742	IOG	4	1.0	0.1611513208378058
1743	IOG	4	1.0	0.04766957388966694
1744	IOG	4	1.0	0.07116598591433712
1745	IOG	4	1.0	0.3173681220929699
1746	IOG	4	1.0	0.24269504547298637
1747	IOG	4	1.0	0.24398912632347042
1748	IOG	4	1.0	0.0961317104993395
1749	IOG	4	1.0	0.28394899048754435
1750	IOG	4	1.0	0.11974756634662762
1751	IOG	4	1.0	0.11648272461139332
1752	IOG	4	1.0	0.3858289507222548
1753	IOG	4	1.0	0.10951589076590573
1754	IOG	4	1.0	0.9019919340656967
1755	IOG	4	1.0	0.07480847270073054
1756	IOG	4	1.0	0.19005577893555153
1757	IOG	4	1.0	0.07206810778937779
1758	IOG	4	1.0	0.11275259783407786
1759	IOG	4	1.0	0.2291669146915918
1760	IOG	4	1.0	0.016504702486861842
1761	IOG	4	1.0	0.24384743192861263
1762	IOG	4	1.0	0.18281250892223053
1763	IOG	4	1.0	0.04471478949088355
1764	IOG	4	1.0	0.1362024730285705
1765	IOG	4	1.0	0.1521189554301242
1766	IOG	4	1.0	0.6231694628548947
1767	IOG	4	1.0	0.4506363615164425
1768	IOG	4	1.0	0.061696936845979586
1769	IOG	4	1.0	0.1891653300731172
1770	IOG	4	1.0	0.08002948078077364
1771	IOG	4	1.0	0.16614149043789136
1772	IOG	4	1.0	0.49390972163249647
1773	IOG	4	1.0	0.7185093705935698
1774	IOG	4	1.0	0.30574489235739555
1775	IOG	4	1.0	0.05646079723970494
1776	IOG	4	1.0	0.2511623882314123
1777	IOG	4	1.0	0.02387526520021448
1778	IOG	4	1.0	0.26574166890392736
1779	IOG	4	1.0	0.1921151079393285
1780	IOG	4	1.0	0.4421004689639165
1781	IOG	4	1.0	0.059289182038215905
1782	IOG	4	1.0	0.056662645437317014
1783	IOG	4	1.0	0.13144301472502995
1784	IOG	4	1.0	0.27888333324997194
1785	IOG	4	1.0	0.10734749251118482
1786	IOG	4	1.0	0.10609899662331299
1787	IOG	4	1.0	0.058574184341574805
1788	IOG	4	1.0	0.5315112584353484
1789	IOG	4	1.0	0.13586830374489958
1790	IOG	4	1.0	0.16644558590759906
1791	IOG	4	1.0	0.44560622734286753
1792	IOG	4	1.0	0.0743061446553264
1793	IOG	4	1.0	0.11042553058361859
1794	IOG	4	1.0	0.004568306415003298
1795	IOG	4	1.0	0.03676528634812751
1796	IOG	4	1.0	0.18262548235173115
1797	IOG	4	1.0	0.058230015713090985
1798	IOG	4	1.0	0.14528031828865035
1799	IOG	4	1.0	0.17107576851651637
1800	IOG	4	1.0	0.5451728673796399
1801	IOG	4	1.0	0.07550880770885582
1802	IOG	4	1.0	0.3744615886199791
1803	IOG	4	1.0	0.678490293710545
1804	IOG	4	1.0	0.04985424320619615
1805	IOG	4	1.0	0.31664305045921326
1806	IOG	4	1.0	0.0704668359913992
1807	IOG	4	1.0	0.22801978787398175
1808	IOG	4	1.0	0.49249339651773627
1809	IOG	4	1.0	0.1325893954801452
1810	IOG	4	1.0	0.545339387616914
1811	IOG	4	1.0	0.24830259014015155
1812	IOG	4	1.0	0.09764463272086957
1813	IOG	4	1.0	0.14087507211972136
1814	IOG	4	1.0	0.1541286369309513
1815	IOG	4	1.0	0.07534377148221769
1816	IOG	4	1.0	0.24559423994804622
1817	IOG	4	1.0	0.1793075075238967
1818	IOG	4	1.0	0.23024123168525368
1819	IOG	4	1.0	0.04354110647422596
1820	IOG	4	1.0	0.22129279440088415
1821	IOG	4	1.0	0.24824669910170086
1822	IOG	4	1.0	0.44398478944702663
1823	IOG	4	1.0	0.07027741723811806
1824	IOG	4	1.0	0.48064086861686106
1825	IOG	4	1.0	0.36104940947504427
1826	IOG	4	1.0	0.24483984016311058
1827	IOG	4	1.0	0.39312348231059446
1828	IOG	4	1.0	0.226145962724788
1829	IOG	4	1.0	0.02972220676702537
1830	IOG	4	1.0	0.14386258087043163
1831	IOG	4	1.0	0.10130340420942671
1832	IOG	4	1.0	0.020888884588307635
1833	IOG	4	1.0	0.8167051760161917
1834	IOG	4	1.0	0.18018477661310772
1835	IOG	4	1.0	0.0376567231187774
1836	IOG	4	1.0	0.12364378669865725
1837	IOG	4	1.0	0.011415790735251077
1838	IOG	4	1.0	0.3744063687235653
1839	IOG	4	1.0	0.034694420184749684
1840	IOG	4	1.0	0.22190636041959677
1841	IOG	4	1.0	0.6816679439773123
1842	IOG	4	1.0	0.046539267860387035
1843	IOG	4	1.0	0.017369550076854985
1844	IOG	4	1.0	0.10329957182029327
1845	IOG	4	1.0	0.314505881998473
1846	IOG	4	1.0	0.5563847035205864
1847	IOG	4	1.0	0.08493248618882664
1848	IOG	4	1.0	0.07538580963622293
1849	IOG	4	1.0	0.21101460539202707
1850	IOG	4	1.0	0.09865564930666518
1851	IOG	4	1.0	0.3470532600209677
1852	IOG	4	1.0	0.07937292131812529
1853	IOG	4	1.0	0.6114350460707155
1854	IOG	4	1.0	0.02671988717398461
1855	IOG	4	1.0	0.04701865815106229
1856	IOG	4	1.0	0.05970446846570576
1857	IOG	4	1.0	0.06487243364057194
1858	IOG	4	1.0	0.054683875166901263
1859	IOG	4	1.0	0.08811179734718128
1860	IOG	4	1.0	0.10787273224361427
1861	IOG	4	1.0	0.25760304244198956
1862	IOG	4	1.0	0.14950725648404656
1863	IOG	4	1.0	0.6535268468779037
1864	IOG	4	1.0	0.7270468475926795
1865	IOG	4	1.0	0.490003290891584
1866	IOG	4	1.0	0.14256789779626383
1867	IOG	4	1.0	0.05009717854032118
1868	IOG	4	1.0	0.14930690547989747
1869	IOG	4	1.0	0.02613550091101708
1870	IOG	4	1.0	0.07373724616028018
1871	IOG	4	1.0	0.02551529134654866
1872	IOG	4	1.0	0.09455577285693535
1873	IOG	4	1.0	0.15506532179078636
1874	IOG	4	1.0	0.09159183053437546
1875	IOG	4	1.0	0.2760414017267121
1876	IOG	4	1.0	0.22091145975276463
1877	IOG	4	1.0	0.23389292564253766
1878	IOG	4	1.0	0.18819875547689524
1879	IOG	4	1.0	0.11907286160069495
1880	IOG	4	1.0	0.02994056045352507
1881	IOG	4	1.0	0.17537196350995612
1882	IOG	4	1.0	0.45244049463542213
1883	IOG	4	1.0	0.4433929544759492
1884	IOG	4	1.0	0.13666769768391906
1885	IOG	4	1.0	0.6250111198315397
1886	IOG	4	1.0	0.13249468213464
1887	IOG	4	1.0	0.08164199533342666
1888	IOG	4	1.0	1.9723920511099164
1889	IOG	4	1.0	0.1677287879275574
1890	IOG	4	1.0	0.45387068258623564
1891	IOG	4	1.0	0.39743115776961313
1892	IOG	4	1.0	0.0714989625395519
1893	IOG	4	1.0	0.5716058132750259
1894	IOG	4	1.0	0.04579718304742113
1895	IOG	4	1.0	0.182257489926348
1896	IOG	4	1.0	0.608920068576172
1897	IOG	4	1.0	0.15177794197546282
1898	IOG	4	1.0	0.27727403959231806
1899	IOG	4	1.0	0.6806403780742882
1900	IOG	4	1.0	0.25948323155228525
1901	IOG	4	1.0	0.22150497116254741
1902	IOG	4	1.0	0.15680789746641133
1903	IOG	4	1.0	0.045089464968410625
1904	IOG	4	1.0	0.32488255070539124
1905	IOG	4	1.0	0.2063223281167952
1906	IOG	4	1.0	0.22347491571233896
1907	IOG	4	1.0	0.3978703941840487
1908	IOG	4	1.0	0.05218956539865311
1909	IOG	4	1.0	0.0808977969571513
1910	IOG	4	1.0	0.1618294727905008
1911	IOG	4	1.0	0.09531524702970798
1912	IOG	4	1.0	0.158270962449326
1913	IOG	4	1.0	0.3111481990235115
1914	IOG	4	1.0	0.2353233727820875
1915	IOG	4	1.0	0.06895835644211186
1916	IOG	4	1.0	0.4970313576752358
1917	IOG	4	1.0	0.040400447169610144
1918	IOG	4	1.0	0.15202005643589844
1919	IOG	4	1.0	0.15014216574632677
1920	IOG	4	1.0	0.27427550687246194
1921	IOG	4	1.0	0.5368038457833699
1922	IOG	4	1.0	0.30087293117281777
1923	IOG	4	1.0	0.2337496658020484
1924	IOG	4	1.0	0.3716744954678881
1925	IOG	4	1.0	0.045134588199301884
1926	IOG	4	1.0	0.2532177157347539
1927	IOG	4	1.0	0.13625063630433648
1928	IOG	4	1.0	0.26906872908577856
1929	IOG	4	1.0	0.19857966713455716
1930	IOG	4	1.0	0.35929521646888707
1931	IOG	4	1.0	0.04150452260866794
1932	IOG	4	1.0	0.07519788728325419
1933	IOG	4	1.0	0.4968142972904763
1934	IOG	4	1.0	0.18896692279922594
1935	IOG	4	1.0	0.24251921446676128
1936	IOG	4	1.0	0.16757203881121022
1937	IOG	4	1.0	0.041450570921087476
1938	IOG	4	1.0	0.14985058504401552
1939	IOG	4	1.0	0.24306605266763753
1940	IOG	4	1.0	0.14734846032557983
1941	IOG	4	1.0	0.1907589499699323
1942	IOG	4	1.0	0.522920028283552
1943	IOG	4	1.0	0.08223230141047969
1944	IOG	4	1.0	0.1375228263635924
1945	IOG	4	1.0	0.15725714222379295
1946	IOG	4	1.0	0.11414002589975412
1947	IOG	4	1.0	0.11083313880268413
1948	IOG	4	1.0	0.12466041567168629
1949	IOG	4	1.0	0.040076132012279976
1950	IOG	4	1.0	0.11345019565650105
1951	IOG	4	1.0	0.16486643085740096
1952	IOG	4	1.0	0.24221807438069903
1953	IOG	4	1.0	0.2661936292016466
1954	IOG	4	1.0	0.1286499484293627
1955	IOG	4	1.0	0.4531721843052866
1956	IOG	4	1.0	0.5218639885488132
1957	IOG	4	1.0	0.14198738145822093
1958	IOG	4	1.0	0.4124146765235679
1959	IOG	4	1.0	0.05599385927593406
1960	IOG	4	1.0	0.03890042269891857
1961	IOG	4	1.0	0.1869644688174357
1962	IOG	4	1.0	0.16419994958170275
1963	IOG	4	1.0	0.20963995338110103
1964	IOG	4	1.0	0.2048772879888906
1965	IOG	4	1.0	0.18107139762219265
1966	IOG	4	1.0	0.10044626342876997
1967	IOG	4	1.0	0.46791463742383743
1968	IOG	4	1.0	0.03641022389464484
1969	IOG	4	1.0	0.12218436457380988
1970	IOG	4	1.0	0.07162620522060947
1971	IOG	4	1.0	0.20527432660094647
1972	IOG	4	1.0	0.1087578919768606
1973	IOG	4	1.0	0.07861881073435499
1974	IOG	4	1.0	0.14549525107403957
1975	IOG	4	1.0	0.8566936021439364
1976	IOG	4	1.0	0.01589766313282707
1977	IOG	4	1.0	0.07721884488605417
1978	IOG	4	1.0	0.14238121181085667
1979	IOG	4	1.0	0.29989780065798066
1980	IOG	4	1.0	0.19958800550784783
1981	IOG	4	1.0	0.09738255307004023
1982	IOG	4	1.0	0.8604457531182047
1983	IOG	4	1.0	0.5506434027921632
1984	IOG	4	1.0	0.020282507793438303
1985	IOG	4	1.0	0.16197154264376254
1986	IOG	4	1.0	0.12640385919111868
1987	IOG	4	1.0	0.8279453329694771
1988	IOG	4	1.0	0.1810993307418417
1989	IOG	4	1.0	0.04211863989976082
1990	IOG	4	1.0	0.3420826621047078
1991	IOG	4	1.0	0.3772245202906519
1992	IOG	4	1.0	0.11912352402303214
1993	IOG	4	1.0	0.22870994604967176
1994	IOG	4	1.0	0.11600283823297887
1995	IOG	4	1.0	0.035991814998564915
1996	IOG	4	1.0	0.5275505353490793
1997	IOG	4	1.0	0.11795003659297575
1998	IOG	4	1.0	0.05042768192126259
[truncated: 92,501 more rows]
