# Supplementary material for: Idiosyncratic, Retinotopic Bias in Face Identification Modulated by Familiarity
Source: eNeuro. 2018 Oct 4;5(5):ENEURO.0054-18.2018. doi: 10.1523/ENEURO.0054-18.2018 (PMC6171739; doi:10.1523/ENEURO.0054-18.2018)
Supplement: Extended Data — The archive contains data from both experiments, as well as the analysis scripts. Download Extended Data 1, ZIP file. [file sup_enu-eN-NWR-0054-18-s02.zip › famretino2-3.0.0/model/outputs/sim_varvox_rois.csv]

	ratio	roi	value
0	1	IOG	0.5869016321345918
1	1	IOG	0.9017159472641318
2	1	IOG	0.2891288239744653
3	1	IOG	0.6411985205797263
4	1	IOG	2.1179762615391695
5	1	IOG	0.6081586431762188
6	1	IOG	1.1902217265802864
7	1	IOG	1.0048524300418311
8	1	IOG	0.02127906087927265
9	1	IOG	0.508353799467388
10	1	IOG	0.6486715789523725
11	1	IOG	0.11045356163302039
12	1	IOG	0.5416928439455597
13	1	IOG	0.5260715024940877
14	1	IOG	1.4942957123282015
15	1	IOG	0.07182999727780853
16	1	IOG	0.3407427771997459
17	1	IOG	0.5401197807292231
18	1	IOG	0.5407408340918813
19	1	IOG	0.9192551535541832
20	1	IOG	0.33395523891814705
21	1	IOG	0.32677206101683254
22	1	IOG	1.7284607316338803
23	1	IOG	0.31749688582128477
24	1	IOG	0.51789547921191
25	1	IOG	0.8683295680542129
26	1	IOG	1.38718354234049
27	1	IOG	0.7685944988109967
28	1	IOG	0.18489179984639417
29	1	IOG	0.577525898417461
30	1	IOG	1.6432331675277076
31	1	IOG	0.5348164419562583
32	1	IOG	0.4444224855103532
33	1	IOG	0.737864456011061
34	1	IOG	1.1297659551900576
35	1	IOG	0.15781320450803413
36	1	IOG	1.416932679964424
37	1	IOG	0.4050468838867816
38	1	IOG	0.21385407661561534
39	1	IOG	0.6623119496790963
40	1	IOG	0.42720168326876473
41	1	IOG	0.6495871428248049
42	1	IOG	1.3414149997100968
43	1	IOG	0.11765831920914079
44	1	IOG	0.3611609155407027
45	1	IOG	0.3911366011371787
46	1	IOG	0.5069160063602709
47	1	IOG	0.6885862179180302
48	1	IOG	0.4166325679148582
49	1	IOG	0.2594260166842353
50	1	IOG	2.0256009798218098
51	1	IOG	1.6649284234455413
52	1	IOG	0.7016997473152041
53	1	IOG	1.6195870813043476
54	1	IOG	0.6042716363373677
55	1	IOG	1.3975109330858932
56	1	IOG	0.34816737990306035
57	1	IOG	0.3883071442205277
58	1	IOG	0.1688604610329572
59	1	IOG	0.5188339954168737
60	1	IOG	0.5229686189246062
61	1	IOG	0.8638124193369264
62	1	IOG	0.5118169611550687
63	1	IOG	0.4852413039279824
64	1	IOG	0.31950700961914846
65	1	IOG	0.858146568063584
66	1	IOG	1.0902187260468084
67	1	IOG	0.5115839844034661
68	1	IOG	1.169260449867926
69	1	IOG	0.6612410074598046
70	1	IOG	0.5028391152478324
71	1	IOG	0.5888470233929823
72	1	IOG	0.8543395232666937
73	1	IOG	0.629687351415227
74	1	IOG	0.4578288223127103
75	1	IOG	0.13541369999348637
76	1	IOG	0.6665379202869601
77	1	IOG	0.641469445793268
78	1	IOG	0.2281915837246394
79	1	IOG	1.2364197104805728
80	1	IOG	0.7049419051312371
81	1	IOG	0.6217324766567172
82	1	IOG	0.0335806212035097
83	1	IOG	0.3771432783879034
84	1	IOG	0.466064372768463
85	1	IOG	0.9291519267296239
86	1	IOG	0.22868596420009915
87	1	IOG	0.3875478630793329
88	1	IOG	0.15679387764612399
89	1	IOG	0.5209530125952
90	1	IOG	2.122166516828776
91	1	IOG	0.3162199706199732
92	1	IOG	0.1415809627217909
93	1	IOG	0.5837360433537371
94	1	IOG	0.39574452373508606
95	1	IOG	1.1746065914022523
96	1	IOG	0.08006990928717045
97	1	IOG	0.5241752562742025
98	1	IOG	0.2620275226943951
99	1	IOG	0.5845499518895725
100	2	IOG	0.7936989880673386
101	2	IOG	0.442162182582537
102	2	IOG	0.07793584955936665
103	2	IOG	0.6488085879837986
104	2	IOG	0.09995499733341884
105	2	IOG	0.8045735449670304
106	2	IOG	0.4991943290985384
107	2	IOG	1.0211338698781165
108	2	IOG	0.9203383830484811
109	2	IOG	0.6289560166397515
110	2	IOG	0.04521848021375548
111	2	IOG	0.44308247718393623
112	2	IOG	0.2853673211991417
113	2	IOG	0.714605734835039
114	2	IOG	0.09896124379084761
115	2	IOG	0.3195295210968034
116	2	IOG	0.5306760948017802
117	2	IOG	0.77183336755809
118	2	IOG	0.5540215974608742
119	2	IOG	0.12900538199323508
120	2	IOG	0.53525526401216
121	2	IOG	0.07276008215065877
122	2	IOG	0.9060707078442154
123	2	IOG	0.44832855128411425
124	2	IOG	0.1828260718080748
125	2	IOG	0.012876949129142196
126	2	IOG	0.3926240142708524
127	2	IOG	0.978254613212457
128	2	IOG	0.29363569814608825
129	2	IOG	0.14396846139373942
130	2	IOG	0.44345522940173615
131	2	IOG	0.040064317916855434
132	2	IOG	0.11032277807270041
133	2	IOG	0.17934338918072662
134	2	IOG	0.7174871567979177
135	2	IOG	0.27096685912216606
136	2	IOG	0.20907296667281705
137	2	IOG	0.5709770871839109
138	2	IOG	0.32395887827001196
139	2	IOG	0.7403974900438534
140	2	IOG	0.3914821559014126
141	2	IOG	0.5709349270240078
142	2	IOG	0.9856365940792906
143	2	IOG	0.718300376649325
144	2	IOG	0.4496314972893213
145	2	IOG	0.1384482695052998
146	2	IOG	0.41054507853233274
147	2	IOG	0.17157567670555865
148	2	IOG	0.4557757016757268
149	2	IOG	0.24084345265745075
150	2	IOG	0.4417523149308079
151	2	IOG	0.24526118647508247
152	2	IOG	0.14504788980357863
153	2	IOG	0.8332017565674472
154	2	IOG	1.204269969492753
155	2	IOG	0.05581186306552109
156	2	IOG	0.9551764243292789
157	2	IOG	0.5063417325969086
158	2	IOG	0.21354370709605153
159	2	IOG	0.06550690537910027
160	2	IOG	1.590670114926692
161	2	IOG	0.3243954217896757
162	2	IOG	0.36878046734517245
163	2	IOG	0.5644746892130018
164	2	IOG	0.02710421869926542
165	2	IOG	0.715558516887234
166	2	IOG	0.804953070208589
167	2	IOG	0.6122468913092247
168	2	IOG	0.24236749323081394
169	2	IOG	0.5040912868639343
170	2	IOG	0.13575777316839696
171	2	IOG	0.685390495816512
172	2	IOG	0.808190064041965
173	2	IOG	0.05661266408453346
174	2	IOG	0.5731224128567616
175	2	IOG	1.103410573605101
176	2	IOG	0.56848812142797
177	2	IOG	0.07103578025227983
178	2	IOG	0.6177928677057889
179	2	IOG	0.45964467707947837
180	2	IOG	0.6458128369730363
181	2	IOG	0.755734339487241
182	2	IOG	0.03484409290161544
183	2	IOG	0.07045624951404753
184	2	IOG	0.16303337453361666
185	2	IOG	0.22196400461324836
186	2	IOG	0.7099103794577375
187	2	IOG	0.10457869948744805
188	2	IOG	0.2986928576901448
189	2	IOG	0.9597466237551091
190	2	IOG	0.580899486708049
191	2	IOG	0.7331669114554282
192	2	IOG	0.8135496394642837
193	2	IOG	0.2779374378683096
194	2	IOG	0.26302140223597364
195	2	IOG	0.04928031622849438
196	2	IOG	0.47586991001986756
197	2	IOG	0.3412747415177163
198	2	IOG	0.1712588228937853
199	2	IOG	0.33688022014811103
200	3	IOG	0.09886627508229191
201	3	IOG	0.42819530352075064
202	3	IOG	0.09805043626255133
203	3	IOG	0.3568922999704114
204	3	IOG	0.3578391977361288
205	3	IOG	0.05960878557349484
206	3	IOG	0.3282255110520934
207	3	IOG	0.48191605272604643
208	3	IOG	0.4755045531258649
209	3	IOG	0.4029635613734813
210	3	IOG	0.5918268937744271
211	3	IOG	0.11657246462684683
212	3	IOG	0.3479743834415089
213	3	IOG	0.15136477106773724
214	3	IOG	0.332238583815403
215	3	IOG	0.5919801241036434
216	3	IOG	0.03184385468800421
217	3	IOG	0.7540495865988056
218	3	IOG	0.1125184542829912
219	3	IOG	0.5783184625874198
220	3	IOG	0.06344387529889814
221	3	IOG	0.26688089243463764
222	3	IOG	0.0636283572507857
223	3	IOG	0.510076012476903
224	3	IOG	0.13292074750098232
225	3	IOG	0.29531580009338504
226	3	IOG	0.03299950815456406
227	3	IOG	0.22346333132526594
228	3	IOG	0.07326051383168783
229	3	IOG	0.23523853065499165
230	3	IOG	0.1813826331878575
231	3	IOG	0.6201368778820981
232	3	IOG	1.0838781730527247
233	3	IOG	0.9827328508795504
234	3	IOG	0.05541781674820625
235	3	IOG	0.6299887338058816
236	3	IOG	0.08480176008503956
237	3	IOG	0.9196697479679474
238	3	IOG	0.312477249997227
239	3	IOG	0.11587067860377412
240	3	IOG	0.1056143526762961
241	3	IOG	0.0991327771657223
242	3	IOG	0.7833648044484549
243	3	IOG	0.6599731536329699
244	3	IOG	0.11123941843417245
245	3	IOG	0.29987751797633205
246	3	IOG	0.4231112904305736
247	3	IOG	0.39454577483483366
248	3	IOG	0.11248208675121825
249	3	IOG	0.19399036752903584
250	3	IOG	0.4443607254628732
251	3	IOG	0.3051599041504863
252	3	IOG	0.0877226884847817
253	3	IOG	0.2422331001459332
254	3	IOG	0.2236901720850497
255	3	IOG	0.5870901155649407
256	3	IOG	0.06291009381911221
257	3	IOG	0.04221524808847834
258	3	IOG	0.27022128889157393
259	3	IOG	0.2926959825791147
260	3	IOG	0.7965092489745919
261	3	IOG	0.8659105606499186
262	3	IOG	0.11723350402352135
263	3	IOG	0.03378573298292256
264	3	IOG	1.1597226265432332
265	3	IOG	0.08448796783568051
266	3	IOG	0.2153480026627059
267	3	IOG	0.31302717571587785
268	3	IOG	0.17126609351796973
269	3	IOG	0.21919483714109353
270	3	IOG	0.22310833276544917
271	3	IOG	0.42494951251463764
272	3	IOG	0.4313590268618126
273	3	IOG	0.19388242837552447
274	3	IOG	0.08306155435208912
275	3	IOG	0.0926433874990168
276	3	IOG	0.03883725956362345
277	3	IOG	0.4016255420244562
278	3	IOG	0.09909731813570159
279	3	IOG	0.05699967783738064
280	3	IOG	0.07656190336085236
281	3	IOG	0.4891065242710478
282	3	IOG	0.2270078302202419
283	3	IOG	0.13037992680532487
284	3	IOG	0.043737474063037976
285	3	IOG	0.15737048287220423
286	3	IOG	0.16059801661892534
287	3	IOG	0.35432368987118074
288	3	IOG	1.0677410331790727
289	3	IOG	0.08763882169764885
290	3	IOG	0.08409039768034506
291	3	IOG	0.5316874924521141
292	3	IOG	0.2853458912241543
293	3	IOG	0.965762050433415
294	3	IOG	0.2965935781697753
295	3	IOG	0.1482975190536486
296	3	IOG	0.7661343396713145
297	3	IOG	0.20731038653812459
298	3	IOG	0.05358607447516772
299	3	IOG	0.46213818454549543
300	4	IOG	0.809834646171926
301	4	IOG	0.12408393490548605
302	4	IOG	0.12915811392339774
303	4	IOG	0.09250927557565944
304	4	IOG	0.5769826298468747
305	4	IOG	0.15814794169337687
306	4	IOG	0.1776322989065539
307	4	IOG	0.2680640484606711
308	4	IOG	0.6928601257318803
309	4	IOG	0.2361038156590294
310	4	IOG	0.39169789941410765
311	4	IOG	0.042739211330713435
312	4	IOG	0.10906226242330071
313	4	IOG	0.3633978834673843
314	4	IOG	0.5305420613142929
315	4	IOG	0.3743245084466438
316	4	IOG	0.10420147856397274
317	4	IOG	0.0645362935259785
318	4	IOG	0.7572782035560034
319	4	IOG	0.24167508129529847
320	4	IOG	0.2901464217191224
321	4	IOG	0.03779868884583879
322	4	IOG	0.15297976286191325
323	4	IOG	0.043282878130685015
324	4	IOG	1.4214832048039872
325	4	IOG	0.09892225700218252
326	4	IOG	0.1545364493850226
327	4	IOG	0.130285743852073
328	4	IOG	0.2015648597344088
329	4	IOG	0.13686001661437708
330	4	IOG	0.014172129033126021
331	4	IOG	0.016229419367364297
332	4	IOG	0.3459925955437971
333	4	IOG	0.0680079559482124
334	4	IOG	0.08040518289000038
335	4	IOG	0.04472536994115507
336	4	IOG	0.9262585789385457
337	4	IOG	0.14855464707805272
338	4	IOG	0.09703243536698247
339	4	IOG	0.14759709970161158
340	4	IOG	0.23428587040933893
341	4	IOG	0.6774300348311271
342	4	IOG	0.06800545656528616
343	4	IOG	0.3845172629254946
344	4	IOG	0.03397688974923167
345	4	IOG	0.5339807593729212
346	4	IOG	0.02585122867540549
347	4	IOG	0.24486788209474417
348	4	IOG	0.31883526749910185
349	4	IOG	0.3438923850700908
350	4	IOG	0.041898808462833656
351	4	IOG	0.08237185276751857
352	4	IOG	0.19764890296777865
353	4	IOG	0.10085951719226138
354	4	IOG	0.27425763904178985
355	4	IOG	0.38703715009243267
356	4	IOG	0.18388848701037316
357	4	IOG	0.0776001606530955
358	4	IOG	0.07018252048855161
359	4	IOG	0.10334884173392284
360	4	IOG	0.12366432953599765
361	4	IOG	0.1949541654144487
362	4	IOG	0.10430025022520291
363	4	IOG	0.1709570424835257
364	4	IOG	0.13668507542171318
365	4	IOG	0.13228113907918165
366	4	IOG	0.056706627645308594
367	4	IOG	0.227123389183099
368	4	IOG	0.5549559487102966
369	4	IOG	0.17806747806904696
370	4	IOG	0.04919569008036137
371	4	IOG	0.04086081682251846
372	4	IOG	0.11514755043166952
373	4	IOG	0.28727066466140694
374	4	IOG	0.049611356090512905
375	4	IOG	0.2344599849536086
376	4	IOG	0.14608457576646083
377	4	IOG	0.11346160043252806
378	4	IOG	0.12689376848239556
379	4	IOG	0.17986081378095856
380	4	IOG	0.22065413559649436
381	4	IOG	0.08245800799143777
382	4	IOG	0.039162304728769706
383	4	IOG	0.17736726370496464
384	4	IOG	0.04096508338172313
385	4	IOG	0.003099172673541057
386	4	IOG	1.0797082730186565
387	4	IOG	0.09333524521046266
388	4	IOG	0.12115229830440605
389	4	IOG	0.21293197836527045
390	4	IOG	0.08885579308824519
391	4	IOG	0.18619464578394626
392	4	IOG	0.01379247108901041
393	4	IOG	0.05638049182440008
394	4	IOG	0.06248717406196555
395	4	IOG	0.5499635835103804
396	4	IOG	0.06471403820082143
397	4	IOG	0.018229434942641592
398	4	IOG	0.25862119909960657
399	4	IOG	0.15073660047214824
400	5	IOG	0.2545629310203998
401	5	IOG	0.13140196404697754
402	5	IOG	0.30848698328483415
403	5	IOG	0.04896864097120139
404	5	IOG	0.029205267407565048
405	5	IOG	0.12024779906658296
406	5	IOG	0.2205185653421096
407	5	IOG	0.08967370048927714
408	5	IOG	0.0731135069994523
409	5	IOG	0.06483691813265548
410	5	IOG	0.06866599785086223
411	5	IOG	0.24907840168371898
412	5	IOG	0.20027817543639756
413	5	IOG	0.1861674359293975
414	5	IOG	0.0719060006898457
415	5	IOG	0.3187490756238568
416	5	IOG	0.1929012392222184
417	5	IOG	0.008158873695724348
418	5	IOG	0.261372050953138
419	5	IOG	0.05410008444762366
420	5	IOG	0.3772859406327243
421	5	IOG	0.057856859059602764
422	5	IOG	0.21691384114586387
423	5	IOG	0.0543574296366955
424	5	IOG	0.9210290879430182
425	5	IOG	0.12161897601763597
426	5	IOG	0.27554844869799183
427	5	IOG	0.10204733651641579
428	5	IOG	0.055750871128844304
429	5	IOG	0.19176818153619798
430	5	IOG	0.12296131167260545
431	5	IOG	0.16755340949897857
432	5	IOG	0.15969354626448182
433	5	IOG	0.09202049703780289
434	5	IOG	0.2371199847443726
435	5	IOG	0.17734469309524922
436	5	IOG	0.03966676937866103
437	5	IOG	0.07222624255785691
438	5	IOG	0.4487759024449559
439	5	IOG	0.8098328987629595
440	5	IOG	0.2707801912180918
441	5	IOG	0.07545813223872933
442	5	IOG	0.1036140612800794
443	5	IOG	0.1469639642170909
444	5	IOG	0.4479528631582786
445	5	IOG	0.2546151066031407
446	5	IOG	0.07197942518431341
447	5	IOG	0.2363356134722081
448	5	IOG	0.03128422022023003
449	5	IOG	0.15049830520442514
450	5	IOG	0.3394583912572102
451	5	IOG	0.14568310487897812
452	5	IOG	0.09239865716387537
453	5	IOG	0.04763596533741091
454	5	IOG	0.2490509229373892
455	5	IOG	0.34462323303608033
456	5	IOG	0.212858980396273
457	5	IOG	0.2290871026458568
458	5	IOG	0.1497202779310835
459	5	IOG	0.15976477505265815
460	5	IOG	0.10986777821382741
461	5	IOG	0.05573632913517551
462	5	IOG	0.0754782382072127
463	5	IOG	0.1434451028607215
464	5	IOG	0.040632434388818695
465	5	IOG	0.023791059123724954
466	5	IOG	0.1384227921900263
467	5	IOG	0.1373031762288458
468	5	IOG	0.16203599507835648
469	5	IOG	0.04672870160604768
470	5	IOG	0.09764668095488921
471	5	IOG	0.04837401501279943
472	5	IOG	0.13068334120095146
473	5	IOG	0.6520153799656291
474	5	IOG	0.21891944554504617
475	5	IOG	0.37545382195904503
476	5	IOG	0.11002299545088856
477	5	IOG	0.08790917843055505
478	5	IOG	0.192963639807947
479	5	IOG	0.13703577448344523
480	5	IOG	0.31473418709076556
481	5	IOG	0.10379687462572994
482	5	IOG	0.1947708416692385
483	5	IOG	0.1659924313232499
484	5	IOG	0.14889095696473306
485	5	IOG	0.6618330969021634
486	5	IOG	0.5167326341598183
487	5	IOG	0.00898439068963719
488	5	IOG	0.09152955379657986
489	5	IOG	0.03203301765325504
490	5	IOG	0.021400688865947724
491	5	IOG	0.24179523246411938
492	5	IOG	0.27701567384600345
493	5	IOG	0.2996705702819862
494	5	IOG	0.012548177521745163
495	5	IOG	0.10941636832019296
496	5	IOG	0.029641408404696246
497	5	IOG	0.08568333582657642
498	5	IOG	0.03953029074534487
499	5	IOG	0.13390229270308512
500	6	IOG	0.03775055280720162
501	6	IOG	0.08404513033237439
502	6	IOG	0.08803840660769273
503	6	IOG	0.03107419505764338
504	6	IOG	0.16067294323523648
505	6	IOG	0.3040746548327511
506	6	IOG	0.8006152208140763
507	6	IOG	0.034261652448143984
508	6	IOG	0.23739106917233152
509	6	IOG	0.04146385144876937
510	6	IOG	0.06991183280653888
511	6	IOG	0.03212906830210837
512	6	IOG	0.26914023644455376
513	6	IOG	0.09033870247581816
514	6	IOG	0.16818118374862462
515	6	IOG	0.02761448930064954
516	6	IOG	0.11787947490124934
517	6	IOG	0.29061643388218206
518	6	IOG	0.2105341048853911
519	6	IOG	0.09885285319847507
520	6	IOG	0.12052362577629826
521	6	IOG	0.19030286714409483
522	6	IOG	0.37238661372508786
523	6	IOG	0.03458742439830755
524	6	IOG	0.06255905415150785
525	6	IOG	0.040899115581306024
526	6	IOG	0.05400071910745069
527	6	IOG	0.019843575457182974
528	6	IOG	0.03495378744781161
529	6	IOG	0.08925031507883618
530	6	IOG	0.07839546981737132
531	6	IOG	0.24073753649286506
532	6	IOG	0.19254028297624728
533	6	IOG	0.05122357086379308
534	6	IOG	0.03534534863714965
535	6	IOG	0.06448463146663426
536	6	IOG	0.16113659907987232
537	6	IOG	0.2006246726875749
538	6	IOG	0.14072612854293023
539	6	IOG	0.04289817884222304
540	6	IOG	0.22581103681802095
541	6	IOG	0.12145377186082511
542	6	IOG	0.06200352158252329
543	6	IOG	0.10183186058164669
544	6	IOG	0.7767307966877472
545	6	IOG	0.03812467838596443
546	6	IOG	0.1603381964224448
547	6	IOG	0.37913403615872976
548	6	IOG	0.06859800987036266
549	6	IOG	0.02542400931398694
550	6	IOG	0.028182292658587946
551	6	IOG	0.03680060210287441
552	6	IOG	0.7565854550569385
553	6	IOG	0.16439326435071472
554	6	IOG	0.03238977195762952
555	6	IOG	0.021521823260361363
556	6	IOG	0.016498960871114417
557	6	IOG	0.1266505736181115
558	6	IOG	0.12462195873933472
559	6	IOG	0.19159367941007552
560	6	IOG	0.1045074583937523
561	6	IOG	0.14324963506136548
562	6	IOG	0.02958926448729704
563	6	IOG	0.10346513596509352
564	6	IOG	0.05181424117164613
565	6	IOG	0.15633375156903345
566	6	IOG	0.04537438266786537
567	6	IOG	0.06457697000792544
568	6	IOG	0.03890945082813153
569	6	IOG	0.1548221777430406
570	6	IOG	0.04154147489160233
571	6	IOG	0.055571670868698964
572	6	IOG	0.2259938078767837
573	6	IOG	0.11815258408500497
574	6	IOG	0.03548543791435859
575	6	IOG	0.07005907414637343
576	6	IOG	0.2301016659134676
577	6	IOG	0.257883996461782
578	6	IOG	0.10698544973594977
579	6	IOG	0.1141553335243787
580	6	IOG	0.05257686247964646
581	6	IOG	0.2519299140183685
582	6	IOG	0.012319742869334736
583	6	IOG	0.3118440592582562
584	6	IOG	0.060721947519536607
585	6	IOG	0.2019346261243312
586	6	IOG	0.162034807894752
587	6	IOG	0.055161929305388865
588	6	IOG	0.18030021171582863
589	6	IOG	0.03262624535184423
590	6	IOG	0.02522664970490526
591	6	IOG	0.11717908872546487
592	6	IOG	0.3939236317815132
593	6	IOG	0.032913730731758524
594	6	IOG	0.005816904728640972
595	6	IOG	0.302467947678502
596	6	IOG	0.08085083709438623
597	6	IOG	0.06996581549695617
598	6	IOG	0.15020313612906563
599	6	IOG	0.08572673949794263
600	7	IOG	0.31809449626531444
601	7	IOG	0.6375153968261267
602	7	IOG	0.39318607190221466
603	7	IOG	0.08935258233443799
604	7	IOG	0.1511136491267022
605	7	IOG	0.04238216223983042
606	7	IOG	0.050154855642861644
607	7	IOG	0.06648786975947463
608	7	IOG	0.14224061082278072
609	7	IOG	0.07603089932399172
610	7	IOG	0.0012373809687295893
611	7	IOG	0.187674979135679
612	7	IOG	0.01699962144861641
613	7	IOG	0.00797727820407794
614	7	IOG	0.08252949824126342
615	7	IOG	0.23293348448868045
616	7	IOG	0.25402021982593426
617	7	IOG	0.0674672667800578
618	7	IOG	0.03664455362652563
619	7	IOG	0.05677829541298673
620	7	IOG	0.05701145130035223
621	7	IOG	0.07066569253778107
622	7	IOG	0.08788744362183912
623	7	IOG	0.05004676915378193
624	7	IOG	0.12668350006913812
625	7	IOG	0.11428733905411978
626	7	IOG	0.19050685423814215
627	7	IOG	0.08300802042584426
628	7	IOG	0.17648359534891925
629	7	IOG	0.032434186343002894
630	7	IOG	0.05538223988194409
631	7	IOG	0.08719777227260625
632	7	IOG	0.029159159806225788
633	7	IOG	0.07034848894228252
634	7	IOG	0.32096458267112615
635	7	IOG	0.03629291414369178
636	7	IOG	0.18589689349677735
637	7	IOG	0.03894849724981897
638	7	IOG	0.08014591771826982
639	7	IOG	0.020295118591357433
640	7	IOG	0.4828980733632341
641	7	IOG	0.21838072459651303
642	7	IOG	0.08156128060170686
643	7	IOG	0.5259412953473619
644	7	IOG	0.1170325247768988
645	7	IOG	0.10928688812086655
646	7	IOG	0.044244234700297536
647	7	IOG	0.09705864880484656
648	7	IOG	0.012053169656690014
649	7	IOG	0.12482236293790419
650	7	IOG	0.30275403208492924
651	7	IOG	0.06331912356115507
652	7	IOG	0.036995491771009324
653	7	IOG	0.2150615970869759
654	7	IOG	0.09508530641915433
655	7	IOG	0.059822001275072686
656	7	IOG	0.0726061080955344
657	7	IOG	0.1324157428125584
658	7	IOG	0.04366026518251737
659	7	IOG	0.16620481646342639
660	7	IOG	0.06749803722399803
661	7	IOG	0.13383368075890387
662	7	IOG	0.10307631722616639
663	7	IOG	0.017009882050797884
664	7	IOG	0.07305322784639187
665	7	IOG	0.04815719468341816
666	7	IOG	0.0767321509274946
667	7	IOG	0.6045645225059375
668	7	IOG	0.04018692602089198
669	7	IOG	0.08041658317817259
670	7	IOG	0.01073372977371662
671	7	IOG	0.02331166600570045
672	7	IOG	0.29292994778134973
673	7	IOG	0.09967596089400468
674	7	IOG	0.04606287873568314
675	7	IOG	0.13908180563065792
676	7	IOG	0.019513439068185603
677	7	IOG	0.18441768253551397
678	7	IOG	0.27901090424128644
679	7	IOG	0.02340786880949506
680	7	IOG	0.029692312452911075
681	7	IOG	0.09230728394382698
682	7	IOG	0.09101662107041131
683	7	IOG	0.09223290127902378
684	7	IOG	0.09747197455042503
685	7	IOG	0.03486404395778956
686	7	IOG	0.22279271250261892
687	7	IOG	0.08570833679469418
688	7	IOG	0.13251227662369458
689	7	IOG	0.420749100093249
690	7	IOG	0.2070589213675031
691	7	IOG	0.3923999994708226
692	7	IOG	0.04640058801503478
693	7	IOG	0.013259549509086926
694	7	IOG	0.3686381302087023
695	7	IOG	0.049470516353755815
696	7	IOG	0.014383663452523815
697	7	IOG	0.061977912988640575
698	7	IOG	0.2312138764316374
699	7	IOG	0.043736848604587646
700	8	IOG	0.2262284895010268
701	8	IOG	0.3297750479554705
702	8	IOG	0.11823401958500632
703	8	IOG	0.05431398815218559
704	8	IOG	0.05894325719978914
705	8	IOG	0.10936427345735243
706	8	IOG	0.12353601701536822
707	8	IOG	0.04451876411240327
708	8	IOG	0.1259936235167878
709	8	IOG	0.05012606942972103
710	8	IOG	0.04867809755140719
711	8	IOG	0.12332518822331147
712	8	IOG	0.03835912806481944
713	8	IOG	0.08200545950432457
714	8	IOG	0.16692156235392433
715	8	IOG	0.06611789538920261
716	8	IOG	0.08575203546753249
717	8	IOG	0.029274470717670233
718	8	IOG	0.08406573458641682
719	8	IOG	0.12118701937650489
720	8	IOG	0.09423216092468811
721	8	IOG	0.09271266299983405
722	8	IOG	0.0517278705248785
723	8	IOG	0.01648714529459048
724	8	IOG	0.10618057928159634
725	8	IOG	0.177632873915875
726	8	IOG	0.0410433716666774
727	8	IOG	0.2586166973429437
728	8	IOG	0.14128952487528454
729	8	IOG	0.013052773371946266
730	8	IOG	0.1640875991541284
731	8	IOG	0.7959851468808737
732	8	IOG	0.06206356502365222
733	8	IOG	0.03778985544328311
734	8	IOG	0.056456664414020016
735	8	IOG	0.04699307192553383
736	8	IOG	0.17018239450921216
737	8	IOG	0.07678497538245174
738	8	IOG	0.09165292089130417
739	8	IOG	0.08595638193336205
740	8	IOG	0.06432465028881115
741	8	IOG	0.035736147154055285
742	8	IOG	0.13207522430481367
743	8	IOG	0.04482156402706354
744	8	IOG	0.23853849536973662
745	8	IOG	0.038472739336288676
746	8	IOG	0.03766380451331176
747	8	IOG	0.02938345026028725
748	8	IOG	0.010112215682076037
749	8	IOG	0.08052456282926082
750	8	IOG	0.10415984746539922
751	8	IOG	0.21667132581806028
752	8	IOG	0.07605712136961348
753	8	IOG	0.13412421763204577
754	8	IOG	0.017139154235219643
755	8	IOG	0.018155388536716364
756	8	IOG	0.12636100805287379
757	8	IOG	0.02338115545189002
758	8	IOG	0.08049321510724199
759	8	IOG	0.1403850245451402
760	8	IOG	0.02979811879035386
761	8	IOG	0.23078305422975778
762	8	IOG	0.2192392548727228
763	8	IOG	0.08311234535589541
764	8	IOG	0.0837268259895363
765	8	IOG	0.005204870079154532
766	8	IOG	0.06116340514831301
767	8	IOG	0.08406743829281897
768	8	IOG	0.06627964756360931
769	8	IOG	0.19127641563867392
770	8	IOG	0.061527284027623204
771	8	IOG	0.015527728441080881
772	8	IOG	0.04906560504929679
773	8	IOG	0.04037949325199996
774	8	IOG	0.0779233796442729
775	8	IOG	0.1730040746697347
776	8	IOG	0.06309973963540072
777	8	IOG	0.1545784444704388
778	8	IOG	0.05777564450572425
779	8	IOG	0.09158315122519468
780	8	IOG	0.0371536179617044
781	8	IOG	0.022405567034856688
782	8	IOG	0.17196596936056005
783	8	IOG	0.019467306742795183
784	8	IOG	0.03838100977535402
785	8	IOG	0.12301971499180074
786	8	IOG	0.03216356935888783
787	8	IOG	0.06674238757487339
788	8	IOG	0.5387080609916041
789	8	IOG	0.007351190215826274
790	8	IOG	0.12156472108869718
791	8	IOG	0.12108618167237484
792	8	IOG	0.057279630378603466
793	8	IOG	0.0806268680536586
794	8	IOG	0.030398266150595606
795	8	IOG	0.06290902532110312
796	8	IOG	0.013469060892167376
797	8	IOG	0.03902806523857835
798	8	IOG	0.23966877481050514
799	8	IOG	0.04960596935626669
800	9	IOG	0.0229329308041319
801	9	IOG	0.04011626230478171
802	9	IOG	0.09618709697882462
803	9	IOG	0.03372775928314058
804	9	IOG	0.17728839379277767
805	9	IOG	0.044205789913565226
806	9	IOG	0.10015265890219036
807	9	IOG	0.09968791579519837
808	9	IOG	0.0757157817103648
809	9	IOG	0.06419251437153588
810	9	IOG	0.14840013863138252
811	9	IOG	0.07079240941708419
812	9	IOG	0.04400534337922759
813	9	IOG	0.04048917118021497
814	9	IOG	0.05188250528033773
815	9	IOG	0.030361287818319937
816	9	IOG	0.045210647371668924
817	9	IOG	0.04464453119430672
818	9	IOG	0.07163724094213698
819	9	IOG	0.2662072883607371
820	9	IOG	0.028694381634008347
821	9	IOG	0.015348797828941569
822	9	IOG	0.03849889964633426
823	9	IOG	0.021094335967614296
824	9	IOG	0.028658569067207124
825	9	IOG	0.05495539307677993
826	9	IOG	0.05542759422289995
827	9	IOG	0.06825727248043288
828	9	IOG	0.04046726420686274
829	9	IOG	0.03522040507947288
830	9	IOG	0.18974508082458108
831	9	IOG	0.12879809578840734
832	9	IOG	0.09563051609267399
833	9	IOG	0.04554961019402347
834	9	IOG	0.0625099289069456
835	9	IOG	0.08594075505783834
836	9	IOG	0.10266054694354296
837	9	IOG	0.04180315745755668
838	9	IOG	0.020023415257895125
839	9	IOG	0.03588509083652115
840	9	IOG	0.05524051157609196
841	9	IOG	0.10463780140444941
842	9	IOG	0.07454910991662833
843	9	IOG	0.02095029298013969
844	9	IOG	0.12835223551323224
845	9	IOG	0.08499527514313064
846	9	IOG	0.01950665235055763
847	9	IOG	0.00951872347707797
848	9	IOG	0.08099895939936017
849	9	IOG	0.029602733920221842
850	9	IOG	0.03764503022001524
851	9	IOG	0.048674806023625665
852	9	IOG	0.03866601003881298
853	9	IOG	0.04508816467937461
854	9	IOG	0.2940011938078775
855	9	IOG	0.04890594529467844
856	9	IOG	0.0547076700642248
857	9	IOG	0.11390790157323269
858	9	IOG	0.010731348716165332
859	9	IOG	0.018494143629476604
860	9	IOG	0.022907803582105684
861	9	IOG	0.11225331358518652
862	9	IOG	0.052062133910000405
863	9	IOG	0.017671914945545868
864	9	IOG	0.011466894873926575
865	9	IOG	0.054716335558169446
866	9	IOG	0.0334723686566736
867	9	IOG	0.08959360272386933
868	9	IOG	0.21210370918438295
869	9	IOG	0.08897751910206553
870	9	IOG	0.050543734507666103
871	9	IOG	0.09667981568781758
872	9	IOG	0.021550195859699084
873	9	IOG	0.023596167675375708
874	9	IOG	0.05497030643130652
875	9	IOG	0.032485848570724625
876	9	IOG	0.10006803872582365
877	9	IOG	0.014784253617362525
878	9	IOG	0.08252300740544839
879	9	IOG	0.23081269767283213
880	9	IOG	0.10597585027817441
881	9	IOG	0.1202089325636905
882	9	IOG	0.10706068260414958
883	9	IOG	0.027878597020508808
884	9	IOG	0.08417087202923872
885	9	IOG	0.013322014970515569
886	9	IOG	0.08950386685405681
887	9	IOG	0.03989851690415235
888	9	IOG	0.04644655216197205
889	9	IOG	0.036294042445103473
890	9	IOG	0.04886042242991685
891	9	IOG	0.06648035462173617
892	9	IOG	0.1453337834329011
893	9	IOG	0.2900726206597336
894	9	IOG	0.0861107274273361
895	9	IOG	0.053279236446494294
896	9	IOG	0.02892874958476284
897	9	IOG	0.08910360069429742
898	9	IOG	0.16015693329780498
899	9	IOG	0.09469852110914678
900	1	mFus	0.1523846010071993
901	1	mFus	0.35214485746117524
902	1	mFus	0.2622652987365877
903	1	mFus	0.2888232419638528
904	1	mFus	0.47228327231476
905	1	mFus	0.131071841958442
906	1	mFus	0.3051171012597514
907	1	mFus	0.14795697786652745
908	1	mFus	0.020445867559068347
909	1	mFus	0.17582056716248357
910	1	mFus	0.24228528778495922
911	1	mFus	0.09811319090594645
912	1	mFus	0.34782816246108267
913	1	mFus	0.588112946547795
914	1	mFus	0.15948712927887343
915	1	mFus	0.029163147203877898
916	1	mFus	0.29133370744970283
917	1	mFus	0.5908843535543935
918	1	mFus	0.25285804981455795
919	1	mFus	0.19013761241239371
920	1	mFus	0.11470273428479436
921	1	mFus	0.08744259182542918
922	1	mFus	0.30781466602947205
923	1	mFus	0.10610098322437962
924	1	mFus	0.07942545436419317
925	1	mFus	0.3444542438423285
926	1	mFus	0.22562924187752492
927	1	mFus	0.40969070854475276
928	1	mFus	0.02215788270167645
929	1	mFus	0.34486803117223774
930	1	mFus	0.5285319910435475
931	1	mFus	0.3577329801744115
932	1	mFus	0.05566513831240202
933	1	mFus	0.366381158002269
934	1	mFus	0.23944696893115464
935	1	mFus	0.09891198881665436
936	1	mFus	0.4758158446753731
937	1	mFus	0.2129940453565821
938	1	mFus	0.05207326639023513
939	1	mFus	0.33779713358248115
940	1	mFus	0.2286009629602798
941	1	mFus	0.41722750923869395
942	1	mFus	0.26016551360086454
943	1	mFus	0.03354580546562699
944	1	mFus	0.1416032504813231
945	1	mFus	0.3461607966205146
946	1	mFus	0.1972883123607157
947	1	mFus	0.024373126237788655
948	1	mFus	0.01928687610083341
949	1	mFus	0.28253655588171084
950	1	mFus	0.476176635079142
951	1	mFus	0.20536632967945195
952	1	mFus	0.3477619431269457
953	1	mFus	0.22758385290013794
954	1	mFus	0.3396497135815471
955	1	mFus	0.2697343649101752
956	1	mFus	0.11043771708494193
957	1	mFus	0.11305652900136583
958	1	mFus	0.03397179572986653
959	1	mFus	0.31253011043222234
960	1	mFus	0.33633132485206546
961	1	mFus	0.4729546098699917
962	1	mFus	0.35256718066084414
963	1	mFus	0.2188232117856717
964	1	mFus	0.1149549677687726
965	1	mFus	0.29469858171431323
966	1	mFus	0.485566630497959
967	1	mFus	0.4558514430802967
968	1	mFus	0.4889229789884956
969	1	mFus	0.14990612872221518
970	1	mFus	0.3166261391966478
971	1	mFus	0.31297636686315927
972	1	mFus	0.3718400392555373
973	1	mFus	0.0779932642677641
974	1	mFus	0.19279569664699547
975	1	mFus	0.06289664225668501
976	1	mFus	0.4076360957621486
977	1	mFus	0.3185313692360531
978	1	mFus	0.1952055248820165
979	1	mFus	0.16642532521413425
980	1	mFus	0.35316357505715856
981	1	mFus	0.3101029777462849
982	1	mFus	0.014574859828696779
983	1	mFus	0.29092434697113745
984	1	mFus	0.14947533908895677
985	1	mFus	0.2574661611025585
986	1	mFus	0.04778372096156644
987	1	mFus	0.31251042705250753
988	1	mFus	0.024835100006650204
989	1	mFus	0.2354785833218431
990	1	mFus	0.3043495576138592
991	1	mFus	0.047593354356827794
992	1	mFus	0.004392347098283595
993	1	mFus	0.2372250783473221
994	1	mFus	0.19416250358629175
995	1	mFus	0.27863955409418983
996	1	mFus	0.05282493047629845
997	1	mFus	0.3208094246641221
998	1	mFus	0.16966379775700777
999	1	mFus	0.2389310159584405
1000	2	mFus	0.2527118717380237
1001	2	mFus	0.16166695497431416
1002	2	mFus	0.0721328439128646
1003	2	mFus	0.3222676334847452
1004	2	mFus	0.1132742627572593
1005	2	mFus	0.16312938085943382
1006	2	mFus	0.1940706857678216
1007	2	mFus	0.18851328900897124
1008	2	mFus	0.31613588049847685
1009	2	mFus	0.30653071148590416
1010	2	mFus	0.03511138675725754
1011	2	mFus	0.27188903188279895
1012	2	mFus	0.043058642574601395
1013	2	mFus	0.3195797319495436
1014	2	mFus	0.014356759882093773
1015	2	mFus	0.1274954769224556
1016	2	mFus	0.2717464606479716
1017	2	mFus	0.3341620663461252
1018	2	mFus	0.12300184685820313
1019	2	mFus	0.07245093707260553
1020	2	mFus	0.23019663254285613
1021	2	mFus	0.04358265080435292
1022	2	mFus	0.1466062251347462
1023	2	mFus	0.1982615480900113
1024	2	mFus	0.07953526957847648
1025	2	mFus	0.03817882896724613
1026	2	mFus	0.5597604758783215
1027	2	mFus	0.31487135088959983
1028	2	mFus	0.1616254819348591
1029	2	mFus	0.07288201258252851
1030	2	mFus	0.34316895316817214
1031	2	mFus	0.029500402740130043
1032	2	mFus	0.027559528809877904
1033	2	mFus	0.10422475858070182
1034	2	mFus	0.2609658027037365
1035	2	mFus	0.1144236041743484
1036	2	mFus	0.023899202052102955
1037	2	mFus	0.09357916086566907
1038	2	mFus	0.17142829385359531
1039	2	mFus	0.40734152348525154
1040	2	mFus	0.18322885970965788
1041	2	mFus	0.21322374272289374
1042	2	mFus	0.6201573565757226
1043	2	mFus	0.3644026760822011
1044	2	mFus	0.013500654222003097
1045	2	mFus	0.0068544594881792265
1046	2	mFus	0.02208787360560759
1047	2	mFus	0.033656842870033815
1048	2	mFus	0.12422295831904662
1049	2	mFus	0.11824196274087634
1050	2	mFus	0.1701202466913258
1051	2	mFus	0.056910050108628346
1052	2	mFus	0.13603663434249152
1053	2	mFus	0.2421458291324779
1054	2	mFus	0.5332119484225238
1055	2	mFus	0.04272843222098743
1056	2	mFus	0.29890616669633147
1057	2	mFus	0.1970777997101223
1058	2	mFus	0.11070272603045508
1059	2	mFus	0.04384693092180799
1060	2	mFus	0.3836982894365928
1061	2	mFus	0.11215254104379459
1062	2	mFus	0.22609148455150113
1063	2	mFus	0.3199453910476271
1064	2	mFus	0.11340984792164642
1065	2	mFus	0.39404618141546316
1066	2	mFus	0.18195525588214478
1067	2	mFus	0.28525162953380323
1068	2	mFus	0.09698393647026206
1069	2	mFus	0.10135762210366914
1070	2	mFus	0.12479379715461228
1071	2	mFus	0.34738874858390595
1072	2	mFus	0.36689554796551865
1073	2	mFus	0.10270053157192535
1074	2	mFus	0.14875927612043807
1075	2	mFus	0.3051077748530968
1076	2	mFus	0.2818154663412296
1077	2	mFus	0.042204367256703026
1078	2	mFus	0.2673924983587596
1079	2	mFus	0.21594685258999244
1080	2	mFus	0.18556951521462675
1081	2	mFus	0.25935180592821555
1082	2	mFus	0.015822213481602142
1083	2	mFus	0.0842073990269544
1084	2	mFus	0.030938040962506054
1085	2	mFus	0.1703136052882704
1086	2	mFus	0.25857695513572254
1087	2	mFus	0.07277211440823222
1088	2	mFus	0.06348552586079095
1089	2	mFus	0.2095777535562744
1090	2	mFus	0.0766002026963622
1091	2	mFus	0.11381356231327566
1092	2	mFus	0.1681184387435393
1093	2	mFus	0.12453461942682902
1094	2	mFus	0.2566258846457605
1095	2	mFus	0.13106831526939244
1096	2	mFus	0.20610036873124254
1097	2	mFus	0.4579430311336317
1098	2	mFus	0.0525954912996012
1099	2	mFus	0.21290873173202104
1100	3	mFus	0.07370849477497438
1101	3	mFus	0.05968201586032536
1102	3	mFus	0.045653363215981915
1103	3	mFus	0.20599089708722967
1104	3	mFus	0.04766744546542746
1105	3	mFus	0.11225096759494448
1106	3	mFus	0.09436590575882967
1107	3	mFus	0.25350765708482664
1108	3	mFus	0.19971253893149205
1109	3	mFus	0.19467931714343098
1110	3	mFus	0.12038848263700486
1111	3	mFus	0.024164686607591912
1112	3	mFus	0.06522709303284546
1113	3	mFus	0.13398777529212755
1114	3	mFus	0.1451992932637573
1115	3	mFus	0.2655936096411219
1116	3	mFus	0.015740519756893744
1117	3	mFus	0.2712768796452874
1118	3	mFus	0.022667106798003645
1119	3	mFus	0.18514432738858097
1120	3	mFus	0.06879749462452797
1121	3	mFus	0.17224176765812954
1122	3	mFus	0.03576370358721474
1123	3	mFus	0.06875265889195911
1124	3	mFus	0.03915896542820848
1125	3	mFus	0.1726159636249252
1126	3	mFus	0.013353006304401715
1127	3	mFus	0.05780469651275258
1128	3	mFus	0.11006194982315862
1129	3	mFus	0.15486426480141385
1130	3	mFus	0.061942212466956026
1131	3	mFus	0.24677965417341907
1132	3	mFus	0.1703505072810762
1133	3	mFus	0.13233418964070937
1134	3	mFus	0.028852715999388413
1135	3	mFus	0.2132719412904536
1136	3	mFus	0.03940157313262355
1137	3	mFus	0.2469270088183987
1138	3	mFus	0.06524552760253749
1139	3	mFus	0.017385267704373854
1140	3	mFus	0.06187371918586247
1141	3	mFus	0.02026676852667686
1142	3	mFus	0.24290860320408952
1143	3	mFus	0.45226870417778403
1144	3	mFus	0.038732874169850495
1145	3	mFus	0.1881108817056709
1146	3	mFus	0.32420437437855487
1147	3	mFus	0.2376494842251678
1148	3	mFus	0.027938534329353566
1149	3	mFus	0.010425530656084762
1150	3	mFus	0.1786358910363105
1151	3	mFus	0.208041012563069
1152	3	mFus	0.06986210600306474
1153	3	mFus	0.12941036673820802
1154	3	mFus	0.07747387779182359
1155	3	mFus	0.2318105436648596
1156	3	mFus	0.027113228511628052
1157	3	mFus	0.0873460316286778
1158	3	mFus	0.10847684933258846
1159	3	mFus	0.16569632905369086
1160	3	mFus	0.29178935666782185
1161	3	mFus	0.32739682027783995
1162	3	mFus	0.02839878283697777
1163	3	mFus	0.027038823932228895
1164	3	mFus	0.09247224246243271
1165	3	mFus	0.05341529796130406
1166	3	mFus	0.030931160851400328
1167	3	mFus	0.09538836560366319
1168	3	mFus	0.032747346730639226
1169	3	mFus	0.03584579451080678
1170	3	mFus	0.05821315993285542
1171	3	mFus	0.2185428222473353
1172	3	mFus	0.08659094889099525
1173	3	mFus	0.023068700970418042
1174	3	mFus	0.06314736634880011
1175	3	mFus	0.03473029079468936
1176	3	mFus	0.05637295384677121
1177	3	mFus	0.08314648881939388
1178	3	mFus	0.03375866304258965
1179	3	mFus	0.040628392069337764
1180	3	mFus	0.16771294350950586
1181	3	mFus	0.22804342084389384
1182	3	mFus	0.06557811979155832
1183	3	mFus	0.02544876814925181
1184	3	mFus	0.016555886462316417
1185	3	mFus	0.029060128431533157
1186	3	mFus	0.1837798851109558
1187	3	mFus	0.24190790470303353
1188	3	mFus	0.24180801268562624
1189	3	mFus	0.04648802541972323
1190	3	mFus	0.09802217152156201
1191	3	mFus	0.31487532272467894
1192	3	mFus	0.11717895938655473
1193	3	mFus	0.04295395164912763
1194	3	mFus	0.06755655916846338
1195	3	mFus	0.031041942914558453
1196	3	mFus	0.133719782330085
1197	3	mFus	0.06997773742577452
1198	3	mFus	0.031130170915440673
1199	3	mFus	0.5266382912217059
1200	4	mFus	0.19662333019371098
1201	4	mFus	0.024588254986529934
1202	4	mFus	0.004935142975409718
1203	4	mFus	0.02069003701032345
1204	4	mFus	0.24051607930687718
1205	4	mFus	0.05534151768041588
1206	4	mFus	0.1684962572271837
1207	4	mFus	0.055280908032485615
1208	4	mFus	0.11555999647951204
1209	4	mFus	0.07989705952421051
1210	4	mFus	0.19687886549767228
1211	4	mFus	0.046715996879595
1212	4	mFus	0.07520397302484297
1213	4	mFus	0.16346084467310834
1214	4	mFus	0.20316668309526117
1215	4	mFus	0.09083910464573969
1216	4	mFus	0.035453123563613326
1217	4	mFus	0.03091354037124288
1218	4	mFus	0.36603127599035407
1219	4	mFus	0.16649109096579062
1220	4	mFus	0.07979248259019307
1221	4	mFus	0.010903916534431814
1222	4	mFus	0.06668574884648017
1223	4	mFus	0.024469389717331903
1224	4	mFus	0.3070206608142948
1225	4	mFus	0.05608934131216116
1226	4	mFus	0.02482583315565831
1227	4	mFus	0.060174083057433506
1228	4	mFus	0.07341026444601928
1229	4	mFus	0.03873789811507919
1230	4	mFus	0.003782601733773281
1231	4	mFus	0.023195696807984764
1232	4	mFus	0.12010076454680357
1233	4	mFus	0.042359378268097846
1234	4	mFus	0.025936693006341792
1235	4	mFus	0.0664621128589633
1236	4	mFus	0.13505855590958196
1237	4	mFus	0.07736549009078401
1238	4	mFus	0.037757297870419065
1239	4	mFus	0.011303692201812843
1240	4	mFus	0.04006193419353375
1241	4	mFus	0.09830868755240396
1242	4	mFus	0.00943118225389737
1243	4	mFus	0.17688673320119433
1244	4	mFus	0.042924964245409994
1245	4	mFus	0.25263816133972383
1246	4	mFus	0.10867629735941821
1247	4	mFus	0.06763263331355046
1248	4	mFus	0.059978910879162045
1249	4	mFus	0.09597619453470643
1250	4	mFus	0.07632318993083459
1251	4	mFus	0.019033322881570516
1252	4	mFus	0.11065886430476743
1253	4	mFus	0.06723786021507429
1254	4	mFus	0.038373616441464135
1255	4	mFus	0.04695411486386166
1256	4	mFus	0.0823976702550937
1257	4	mFus	0.14399504376666913
1258	4	mFus	0.028512208219541837
1259	4	mFus	0.016792892294504237
1260	4	mFus	0.03537244247142185
1261	4	mFus	0.06979935512848981
1262	4	mFus	0.033740576347970126
1263	4	mFus	0.012194648673133617
1264	4	mFus	0.019289705584910485
1265	4	mFus	0.06089558424279848
1266	4	mFus	0.0583025122809744
1267	4	mFus	0.06736141967693138
1268	4	mFus	0.08915304971358634
1269	4	mFus	0.13957887112214168
1270	4	mFus	0.02474502169207763
1271	4	mFus	0.028400991914284
1272	4	mFus	0.015330388913658937
1273	4	mFus	0.07267395405633625
1274	4	mFus	0.03768275292783396
1275	4	mFus	0.14278552608934433
1276	4	mFus	0.03266218008443708
1277	4	mFus	0.0065983495152059915
1278	4	mFus	0.09992546105373742
1279	4	mFus	0.08579087237991218
1280	4	mFus	0.05205589398279609
1281	4	mFus	0.0808418538740028
1282	4	mFus	0.01998866073183296
1283	4	mFus	0.023200806406405657
1284	4	mFus	0.014009608473691334
1285	4	mFus	0.022955393725894946
1286	4	mFus	0.274006391238319
1287	4	mFus	0.025222372423557272
1288	4	mFus	0.06657350706550388
1289	4	mFus	0.1013103774014581
1290	4	mFus	0.007479887289573632
1291	4	mFus	0.0511497395351574
1292	4	mFus	0.028056238155110692
1293	4	mFus	0.07539918782970627
1294	4	mFus	0.04210559305267353
1295	4	mFus	0.32039049256479213
1296	4	mFus	0.047829858777184056
1297	4	mFus	0.012420851115996983
1298	4	mFus	0.12269943156371914
1299	4	mFus	0.11179661544232225
1300	5	mFus	0.07692613604597956
1301	5	mFus	0.05757275778735502
1302	5	mFus	0.02740044427684034
1303	5	mFus	0.05431142564568345
1304	5	mFus	0.04627613076430653
1305	5	mFus	0.07566843777622526
1306	5	mFus	0.07218920266525658
1307	5	mFus	0.06468340027915571
1308	5	mFus	0.010071765913193692
1309	5	mFus	0.07500689469545233
1310	5	mFus	0.023702166494292038
1311	5	mFus	0.07833306248549032
1312	5	mFus	0.01608626130646703
1313	5	mFus	0.09622019234442677
1314	5	mFus	0.07263626598572424
1315	5	mFus	0.11981053761254334
1316	5	mFus	0.06936998034970206
1317	5	mFus	0.03246409556261214
1318	5	mFus	0.06561977253630881
1319	5	mFus	0.03209969667383575
1320	5	mFus	0.06543040572038107
1321	5	mFus	0.05105393477120808
1322	5	mFus	0.06064010021760695
1323	5	mFus	0.03352330524155556
1324	5	mFus	0.1385706416150084
1325	5	mFus	0.08076280382580014
1326	5	mFus	0.16004748705982044
1327	5	mFus	0.018568975780784987
1328	5	mFus	0.05177649875455054
1329	5	mFus	0.0833862080907856
1330	5	mFus	0.02814150663231677
1331	5	mFus	0.0878284106581874
1332	5	mFus	0.04981476844344054
1333	5	mFus	0.07237897933377448
1334	5	mFus	0.0339269423391313
1335	5	mFus	0.0660843863803934
1336	5	mFus	0.019587201316724964
1337	5	mFus	0.03192126256329217
1338	5	mFus	0.24626862257487592
1339	5	mFus	0.27959426108894714
1340	5	mFus	0.12272297769036143
1341	5	mFus	0.05550763525962868
1342	5	mFus	0.0300870727567243
1343	5	mFus	0.09912483738664576
1344	5	mFus	0.19657703724706208
1345	5	mFus	0.0854128301575627
1346	5	mFus	0.0350460775102035
1347	5	mFus	0.04639807403223012
1348	5	mFus	0.02785053575694489
1349	5	mFus	0.043996108092610293
1350	5	mFus	0.1104368946132829
1351	5	mFus	0.07380018146192009
1352	5	mFus	0.00836733746688882
1353	5	mFus	0.002585904611404891
1354	5	mFus	0.10846283113981492
1355	5	mFus	0.07139776473701351
1356	5	mFus	0.08741447228262031
1357	5	mFus	0.08654008863627759
1358	5	mFus	0.02729559351325371
1359	5	mFus	0.09685385747757488
1360	5	mFus	0.017333357182804637
1361	5	mFus	0.06486587940629057
1362	5	mFus	0.07191293223943486
1363	5	mFus	0.028871774714509947
1364	5	mFus	0.03424254504752019
1365	5	mFus	0.013004898423833516
1366	5	mFus	0.035363737088857386
1367	5	mFus	0.03165810419683972
1368	5	mFus	0.05044927831301352
1369	5	mFus	0.02002163877096483
1370	5	mFus	0.007098053655153048
1371	5	mFus	0.022413552462283288
1372	5	mFus	0.032802702953185964
1373	5	mFus	0.1046057335004619
1374	5	mFus	0.17368567090145598
1375	5	mFus	0.11996919646335623
1376	5	mFus	0.03277385232912729
1377	5	mFus	0.09511446785965788
1378	5	mFus	0.11821098999273574
1379	5	mFus	0.002580342728298402
1380	5	mFus	0.06353724369468791
1381	5	mFus	0.03338345099454221
1382	5	mFus	0.08462568034269455
1383	5	mFus	0.03717631008950599
1384	5	mFus	0.1678684548211247
1385	5	mFus	0.163582724857576
1386	5	mFus	0.08710346751492763
1387	5	mFus	0.001991779927369793
1388	5	mFus	0.037410971384944994
1389	5	mFus	0.05446641224350582
1390	5	mFus	0.03202170307094591
1391	5	mFus	0.07234438804986504
1392	5	mFus	0.06336022601767297
1393	5	mFus	0.11859810253586592
1394	5	mFus	0.03238989407868912
1395	5	mFus	0.09532762012333303
1396	5	mFus	0.006843891036727313
1397	5	mFus	0.030524041700430937
1398	5	mFus	0.053823036966270936
1399	5	mFus	0.05005438013557157
1400	6	mFus	0.022573764694612516
1401	6	mFus	0.023058112529739234
1402	6	mFus	0.0416711792712675
1403	6	mFus	0.0105333115714025
1404	6	mFus	0.1159645189787394
1405	6	mFus	0.12177326749611671
1406	6	mFus	0.40511477725993905
1407	6	mFus	0.08965196360121908
1408	6	mFus	0.06379272387427644
1409	6	mFus	0.019367396976329342
1410	6	mFus	0.028924332163599714
1411	6	mFus	0.0025540686919734274
1412	6	mFus	0.09821353382197132
1413	6	mFus	0.07828910345286533
1414	6	mFus	0.038267026142311436
1415	6	mFus	0.009663121060306805
1416	6	mFus	0.02863604343850462
1417	6	mFus	0.10224434235655483
1418	6	mFus	0.012250842977537216
1419	6	mFus	0.04206779496185038
1420	6	mFus	0.015294390222732329
1421	6	mFus	0.0777157824390734
1422	6	mFus	0.14318345472948446
1423	6	mFus	0.02983170648787624
1424	6	mFus	0.012804498124262844
1425	6	mFus	0.01222681708488061
1426	6	mFus	0.021236656458487657
1427	6	mFus	0.001429589817163748
1428	6	mFus	0.015202063901691808
1429	6	mFus	0.03428958990464068
1430	6	mFus	0.028988960454542027
1431	6	mFus	0.08871510384024041
1432	6	mFus	0.06533275351004793
1433	6	mFus	0.060954639870807244
1434	6	mFus	0.0020007633982691815
1435	6	mFus	0.010435163034013886
1436	6	mFus	0.03011274522320613
1437	6	mFus	0.06093381388909922
1438	6	mFus	0.03163150882046517
1439	6	mFus	0.023979940451535585
1440	6	mFus	0.09205482130929622
1441	6	mFus	0.06718713330637639
1442	6	mFus	0.007188913740439498
1443	6	mFus	0.023321487643132625
1444	6	mFus	0.08159542197670926
1445	6	mFus	0.018257517832310992
1446	6	mFus	0.048183002549617625
1447	6	mFus	0.15366266098618053
1448	6	mFus	0.004044156918351738
1449	6	mFus	0.027191299477669878
1450	6	mFus	0.035735769234967504
1451	6	mFus	0.028615251134428945
1452	6	mFus	0.2172595375886729
1453	6	mFus	0.032181803948056545
1454	6	mFus	0.011091223765182094
1455	6	mFus	0.025756416288645598
1456	6	mFus	0.020316563337934142
1457	6	mFus	0.0860771901593832
1458	6	mFus	0.013603907309867278
1459	6	mFus	0.0796289007820663
1460	6	mFus	0.029431232404092
1461	6	mFus	0.02075798737940582
1462	6	mFus	0.013236736374052472
1463	6	mFus	0.009733731255903282
1464	6	mFus	0.007666612734968493
1465	6	mFus	0.03341955443520525
1466	6	mFus	0.006275467643094522
1467	6	mFus	0.017950850899159824
1468	6	mFus	0.01003311886521053
1469	6	mFus	0.021521255623343883
1470	6	mFus	0.021548688587986982
1471	6	mFus	0.04485932228477223
1472	6	mFus	0.12833885279689594
1473	6	mFus	0.04057810922837742
1474	6	mFus	0.03203113252839358
1475	6	mFus	0.010914391829654762
1476	6	mFus	0.10921998165625996
1477	6	mFus	0.1513979711378617
1478	6	mFus	0.04772649491619101
1479	6	mFus	0.04202892223986511
1480	6	mFus	0.03368619818138544
1481	6	mFus	0.048647447564414116
1482	6	mFus	0.03762064580771164
1483	6	mFus	0.1502183473371554
1484	6	mFus	0.005454644209124444
1485	6	mFus	0.151033726525435
1486	6	mFus	0.15195738730164818
1487	6	mFus	0.030239979661742623
1488	6	mFus	0.021530535122322236
1489	6	mFus	0.020423932036124047
1490	6	mFus	0.03311509407045228
1491	6	mFus	0.015892292904497368
1492	6	mFus	0.1711145023751504
1493	6	mFus	0.014257147412450415
1494	6	mFus	0.01312128849406977
1495	6	mFus	0.0638870608466657
1496	6	mFus	0.018863558724391667
1497	6	mFus	0.014540757774428044
1498	6	mFus	0.060638642487360894
1499	6	mFus	0.043945259104552464
1500	7	mFus	0.1080308233882796
1501	7	mFus	0.20652156781020964
1502	7	mFus	0.18355757610432277
1503	7	mFus	0.020727908544928734
1504	7	mFus	0.1361306258001623
1505	7	mFus	0.008304636493859137
1506	7	mFus	0.02549448139734345
1507	7	mFus	0.017489226053394726
1508	7	mFus	0.05488233712739928
1509	7	mFus	0.028860347024631448
1510	7	mFus	0.004254437540047753
1511	7	mFus	0.07825159178823547
1512	7	mFus	0.0208480219273987
1513	7	mFus	0.024332717030767857
1514	7	mFus	0.01734467752400636
1515	7	mFus	0.13766921032833862
1516	7	mFus	0.08345616235013315
1517	7	mFus	0.040140282346534974
1518	7	mFus	0.027100817946248863
1519	7	mFus	0.04289598090041039
1520	7	mFus	0.035785760601489996
1521	7	mFus	0.01162865743825751
1522	7	mFus	0.03245937499355353
1523	7	mFus	0.011353258741818934
1524	7	mFus	0.02047408337209755
1525	7	mFus	0.022126351628900132
1526	7	mFus	0.031093459966302577
1527	7	mFus	0.05295250145265472
1528	7	mFus	0.07385838829467409
1529	7	mFus	0.0062470029439107766
1530	7	mFus	0.01089130891021264
1531	7	mFus	0.0495539093556092
1532	7	mFus	0.012227434815386016
1533	7	mFus	0.02439617201005346
1534	7	mFus	0.1050486984286213
1535	7	mFus	0.060042311060306344
1536	7	mFus	0.010230900475289541
1537	7	mFus	0.046805920245209715
1538	7	mFus	0.054012777453533736
1539	7	mFus	0.010547841530397858
1540	7	mFus	0.289887661242299
1541	7	mFus	0.0702319292885605
1542	7	mFus	0.029546293801494258
1543	7	mFus	0.15313251953945436
1544	7	mFus	0.19468015297069075
1545	7	mFus	0.00541399386663145
1546	7	mFus	0.04570182453154148
1547	7	mFus	0.08977926649566248
1548	7	mFus	0.018792852666331787
1549	7	mFus	0.018439695782542353
1550	7	mFus	0.2182009364015307
1551	7	mFus	0.02563248920723958
1552	7	mFus	0.005967151529099975
1553	7	mFus	0.0884583255517393
1554	7	mFus	0.015534489528806235
1555	7	mFus	0.04504793912815941
1556	7	mFus	0.07281627558569108
1557	7	mFus	0.004254521700911469
1558	7	mFus	0.01727173141361257
1559	7	mFus	0.030651555004304727
1560	7	mFus	0.03414646343673639
1561	7	mFus	0.033665767622713054
1562	7	mFus	0.01797343672141518
1563	7	mFus	0.027834425883276823
1564	7	mFus	0.017098371266083105
1565	7	mFus	0.020052022483512087
1566	7	mFus	0.015377668032328314
1567	7	mFus	0.2352659159992173
1568	7	mFus	0.03910667771518542
1569	7	mFus	0.030117048161389756
1570	7	mFus	0.021096293601069613
1571	7	mFus	0.008522362453058393
1572	7	mFus	0.10597372473173389
1573	7	mFus	0.0591696557955347
1574	7	mFus	0.01961243817807811
1575	7	mFus	0.025380733707454205
1576	7	mFus	0.00851128452562509
1577	7	mFus	0.03642316665742547
1578	7	mFus	0.1689388061727249
1579	7	mFus	0.011855480194199531
1580	7	mFus	0.006525372810021788
1581	7	mFus	0.02230729093258185
1582	7	mFus	0.003710062842545513
1583	7	mFus	0.01681518492997517
1584	7	mFus	0.08266161153748326
1585	7	mFus	0.019480306927196798
1586	7	mFus	0.14402221480276445
1587	7	mFus	0.03227674996864205
1588	7	mFus	0.026369029990266163
1589	7	mFus	0.08758686287715584
1590	7	mFus	0.04067740602334573
1591	7	mFus	0.11494502601861638
1592	7	mFus	0.021846378254828002
1593	7	mFus	0.011915401404140415
1594	7	mFus	0.04018381241140873
1595	7	mFus	0.022654288393512374
1596	7	mFus	0.007114330362915707
1597	7	mFus	0.042744178394005496
1598	7	mFus	0.007374476891118423
1599	7	mFus	0.01021582827669877
1600	8	mFus	0.04685599781798561
1601	8	mFus	0.04776585410729596
1602	8	mFus	0.0285313279661324
1603	8	mFus	0.004260344957457984
1604	8	mFus	0.03211464401801486
1605	8	mFus	0.026322996936227534
1606	8	mFus	0.02707869227640404
1607	8	mFus	0.01730726407441268
1608	8	mFus	0.03887807895634361
1609	8	mFus	0.007398080452371863
1610	8	mFus	0.002835978472479167
1611	8	mFus	0.028287933938173214
1612	8	mFus	0.017589166320917088
1613	8	mFus	0.030415268940500964
1614	8	mFus	0.028491455137479162
1615	8	mFus	0.003976471800349589
1616	8	mFus	0.011066230361257878
1617	8	mFus	0.03997965107488996
1618	8	mFus	0.05155818598760974
1619	8	mFus	0.019010852159242485
1620	8	mFus	0.03510444053373085
1621	8	mFus	0.029065036211305545
1622	8	mFus	0.024132851153543175
1623	8	mFus	0.011115942482436091
1624	8	mFus	0.04968791019760671
1625	8	mFus	0.07037550332729114
1626	8	mFus	0.012017990007706038
1627	8	mFus	0.07650578285367823
1628	8	mFus	0.17499966197643943
1629	8	mFus	0.03348292015159672
1630	8	mFus	0.07537164921827227
1631	8	mFus	0.11634700881967863
1632	8	mFus	0.017319726089900844
1633	8	mFus	0.05580228018940035
1634	8	mFus	0.007387048765533064
1635	8	mFus	0.006530929045637581
1636	8	mFus	0.04612882218517759
1637	8	mFus	0.015581616735572689
1638	8	mFus	0.029834417933210424
1639	8	mFus	0.04252561439762584
1640	8	mFus	0.025809710284306005
1641	8	mFus	0.015888099292774932
1642	8	mFus	0.038560869774511966
1643	8	mFus	0.01648687238157702
1644	8	mFus	0.04153843560981543
1645	8	mFus	0.005097488563059021
1646	8	mFus	0.012783440096101521
1647	8	mFus	0.028357735430272795
1648	8	mFus	0.014324485366371527
1649	8	mFus	0.018710292325177943
1650	8	mFus	0.03133155005577683
1651	8	mFus	0.06880075640467014
1652	8	mFus	0.03801397144361269
1653	8	mFus	0.0403128972979905
1654	8	mFus	0.01822230256965306
1655	8	mFus	0.008338512980321428
1656	8	mFus	0.012608851485054163
1657	8	mFus	0.04138559293399444
1658	8	mFus	0.033237251120979514
1659	8	mFus	0.019348179752657624
1660	8	mFus	0.030048272311040916
1661	8	mFus	0.05651287828114231
1662	8	mFus	0.09962310492148335
1663	8	mFus	0.022946207750451662
1664	8	mFus	0.03617129908955798
1665	8	mFus	0.013048079962156126
1666	8	mFus	0.007378957478202999
1667	8	mFus	0.037229274009467836
1668	8	mFus	0.0017025826874526816
1669	8	mFus	0.1581716902768192
1670	8	mFus	0.007653428425335952
1671	8	mFus	0.02384071947790395
1672	8	mFus	0.0056750464876341045
1673	8	mFus	0.004345203533554356
1674	8	mFus	0.003727137407903478
1675	8	mFus	0.03724941779599297
1676	8	mFus	0.03453531431572714
1677	8	mFus	0.05809198458036942
1678	8	mFus	0.01478211170921389
1679	8	mFus	0.07129459029343399
1680	8	mFus	0.006805510646480455
1681	8	mFus	0.0056875843471845535
1682	8	mFus	0.07229723271805738
1683	8	mFus	0.024570634359795784
1684	8	mFus	0.01476307704868787
1685	8	mFus	0.02319744410302789
1686	8	mFus	0.009935485673905623
1687	8	mFus	0.006807721946733021
1688	8	mFus	0.08304849669244448
1689	8	mFus	0.00744676021754715
1690	8	mFus	0.013351608515955129
1691	8	mFus	0.05880623917965584
1692	8	mFus	0.010782682894846043
1693	8	mFus	0.024131489753232975
1694	8	mFus	0.043107875529783075
1695	8	mFus	0.05521015452548622
1696	8	mFus	0.029662834529147423
1697	8	mFus	0.007657599772268478
1698	8	mFus	0.03841885575360516
1699	8	mFus	0.027820343052739796
1700	9	mFus	0.009358446506562094
1701	9	mFus	0.010791106983304533
1702	9	mFus	0.02425301625868541
1703	9	mFus	0.015592683098757954
1704	9	mFus	0.04030764726705086
1705	9	mFus	0.028668688488852293
1706	9	mFus	0.08374819796155877
1707	9	mFus	0.05833534729094728
1708	9	mFus	0.028074978439802417
1709	9	mFus	0.03437356911703402
1710	9	mFus	0.025531261814377683
1711	9	mFus	0.009929104295213043
1712	9	mFus	0.020437731214973102
1713	9	mFus	0.03613761459045566
1714	9	mFus	0.004820129310161747
1715	9	mFus	0.018769131100071012
1716	9	mFus	0.0411251629883681
1717	9	mFus	0.028937180901502955
1718	9	mFus	0.026904639668938243
1719	9	mFus	0.12472406309003387
1720	9	mFus	0.01619613872851962
1721	9	mFus	0.00396310609331404
1722	9	mFus	0.003126739201209668
1723	9	mFus	0.026353051393297022
1724	9	mFus	0.006247202638831533
1725	9	mFus	0.007363638296680716
1726	9	mFus	0.06514761224170085
1727	9	mFus	0.015884904589700388
1728	9	mFus	0.005712959245242311
1729	9	mFus	0.055891894739228835
1730	9	mFus	0.028301288707061275
1731	9	mFus	0.025628756665474442
1732	9	mFus	0.014769307553639699
1733	9	mFus	0.011922907087571944
1734	9	mFus	0.012480142468671561
1735	9	mFus	0.013571297386607367
1736	9	mFus	0.019853803982189402
1737	9	mFus	0.02553165965943221
1738	9	mFus	0.0156072046272509
1739	9	mFus	0.014468434080548816
1740	9	mFus	0.04102424750255645
1741	9	mFus	0.02755305675519961
1742	9	mFus	0.033752597115035726
1743	9	mFus	0.0034111476513992737
1744	9	mFus	0.12148869551861007
1745	9	mFus	0.002872616289332109
1746	9	mFus	0.02333688277692912
1747	9	mFus	0.013362025439802794
1748	9	mFus	0.05026430655240113
1749	9	mFus	0.005389124050338326
1750	9	mFus	0.022708559357628555
1751	9	mFus	0.02410629876825875
1752	9	mFus	0.03006357590077788
1753	9	mFus	0.02807791995017834
1754	9	mFus	0.06597122205818574
1755	9	mFus	0.03126207034657374
1756	9	mFus	0.0485331437989694
1757	9	mFus	0.036006739586683115
1758	9	mFus	0.011849542916066404
1759	9	mFus	0.03024333810773274
1760	9	mFus	0.010213477645817348
1761	9	mFus	0.05139093881260028
1762	9	mFus	0.037474491466596364
1763	9	mFus	0.0051091449451000975
1764	9	mFus	0.003965868549879937
1765	9	mFus	0.013104167440173335
1766	9	mFus	0.019552524559225213
1767	9	mFus	0.024354460991015226
1768	9	mFus	0.02325704723926406
1769	9	mFus	0.022173890125467045
1770	9	mFus	0.014468840042173702
1771	9	mFus	0.032206321888990835
1772	9	mFus	0.01843958834030213
1773	9	mFus	0.001985275423762696
1774	9	mFus	0.03579270433439126
1775	9	mFus	0.017871312382309733
1776	9	mFus	0.038305819456660506
1777	9	mFus	0.02439813883022366
1778	9	mFus	0.0638727344793252
1779	9	mFus	0.03420304010490445
1780	9	mFus	0.05335906192910665
1781	9	mFus	0.05158295508723663
1782	9	mFus	0.09061712416714515
1783	9	mFus	0.0031228656601800715
1784	9	mFus	0.029847456623011998
1785	9	mFus	0.014766973570185374
1786	9	mFus	0.015034750165801726
1787	9	mFus	0.018995300879527915
1788	9	mFus	0.01135421273398496
1789	9	mFus	0.03290692749272478
1790	9	mFus	0.05023845825591356
1791	9	mFus	0.025513963578210026
1792	9	mFus	0.0113452267135582
1793	9	mFus	0.08885386312247752
1794	9	mFus	0.019543391000068293
1795	9	mFus	0.012535704623998748
1796	9	mFus	0.0070957419264649785
1797	9	mFus	0.009446858770790094
1798	9	mFus	0.04103547584654084
1799	9	mFus	0.04012743474521599
1800	1	pFus	0.022470950244325022
1801	1	pFus	0.3667670423474232
1802	1	pFus	0.2111368006440809
1803	1	pFus	0.335348509531407
1804	1	pFus	0.5633388868431701
1805	1	pFus	0.21927498650131647
1806	1	pFus	0.525723554855366
1807	1	pFus	0.11939790348735478
1808	1	pFus	0.009537247020511414
1809	1	pFus	0.02560592589979863
1810	1	pFus	0.23545667534554168
1811	1	pFus	0.43453137085417065
1812	1	pFus	0.48055996509309434
1813	1	pFus	0.5360014476554794
1814	1	pFus	0.30863311126046683
1815	1	pFus	0.03147768060969872
1816	1	pFus	0.07187760564423264
1817	1	pFus	0.3502620452012093
1818	1	pFus	0.32908882235844117
1819	1	pFus	0.4952434118460568
1820	1	pFus	0.18077690577108357
1821	1	pFus	0.0708105695118425
1822	1	pFus	0.5086390975820905
1823	1	pFus	0.09520410041177008
1824	1	pFus	0.01973569693129432
1825	1	pFus	0.5484607282956657
1826	1	pFus	0.45892393948292387
1827	1	pFus	0.3688009936212073
1828	1	pFus	0.09557261839272409
1829	1	pFus	0.4370648169140571
1830	1	pFus	0.5632774058790114
1831	1	pFus	0.34023098188717343
1832	1	pFus	0.17813626954467904
1833	1	pFus	0.5028699106752762
1834	1	pFus	0.35667294174242226
1835	1	pFus	0.0863389600708313
1836	1	pFus	0.3594239782688613
1837	1	pFus	0.4596861784099395
1838	1	pFus	0.20568711395296316
1839	1	pFus	0.31578292964942173
1840	1	pFus	0.022205730596752037
1841	1	pFus	0.4819737269101249
1842	1	pFus	0.21755796110301653
1843	1	pFus	0.04737468178485809
1844	1	pFus	0.09480639875219074
1845	1	pFus	0.33718739520146696
1846	1	pFus	0.228355864323602
1847	1	pFus	0.0465293103806717
1848	1	pFus	0.04505167477050708
1849	1	pFus	0.16688987282040585
1850	1	pFus	0.44849198013306585
1851	1	pFus	0.37940363884585415
1852	1	pFus	0.46676547809080576
1853	1	pFus	0.1614275610772758
1854	1	pFus	0.536998440367026
1855	1	pFus	0.3919151586659678
1856	1	pFus	0.10223197824725141
1857	1	pFus	0.23631623418618772
1858	1	pFus	0.09040453439027926
1859	1	pFus	0.6031161004504278
1860	1	pFus	0.36018859750233945
1861	1	pFus	0.17175532364236204
1862	1	pFus	0.3900453921473004
1863	1	pFus	0.26244159265061306
1864	1	pFus	0.27044391706867354
1865	1	pFus	0.33134633916801337
1866	1	pFus	0.3096203168441268
1867	1	pFus	0.18974950688591316
1868	1	pFus	0.3110592807540657
1869	1	pFus	0.14074810021536027
1870	1	pFus	0.7031098942862593
1871	1	pFus	0.3489513358730444
1872	1	pFus	0.2993330823692679
1873	1	pFus	0.06593690100552273
1874	1	pFus	0.0850997939860865
1875	1	pFus	0.1015258741849723
1876	1	pFus	0.3008670078830244
1877	1	pFus	0.4182092597462719
1878	1	pFus	0.13404321100903127
1879	1	pFus	0.1786442809188762
1880	1	pFus	0.4433211422724084
1881	1	pFus	0.30005190676345966
1882	1	pFus	0.007061228275804946
1883	1	pFus	0.1770048454783677
1884	1	pFus	0.3691402019757901
1885	1	pFus	0.2348544693738674
1886	1	pFus	0.044135901554538434
1887	1	pFus	0.34670893738241615
1888	1	pFus	0.007365954721371259
1889	1	pFus	0.20679498265489324
1890	1	pFus	0.39089594550122664
1891	1	pFus	0.12563873885929158
1892	1	pFus	0.01083239236660906
1893	1	pFus	0.30822840174551935
1894	1	pFus	0.2555229161284286
1895	1	pFus	0.19653391662192893
1896	1	pFus	0.04904265313492207
1897	1	pFus	0.2642618402850515
1898	1	pFus	0.10510995009432515
1899	1	pFus	0.4642224455320408
1900	2	pFus	0.5745495600894035
1901	2	pFus	0.10594578017421731
1902	2	pFus	0.1314530899542926
1903	2	pFus	0.3336736211071282
1904	2	pFus	0.08560500770509774
1905	2	pFus	0.26534395327624094
1906	2	pFus	0.22467180522499752
1907	2	pFus	0.2437457922216308
1908	2	pFus	0.4101090389880209
1909	2	pFus	0.3350143831444517
1910	2	pFus	0.03125976708412982
1911	2	pFus	0.5711869586111334
1912	2	pFus	0.09728312510721708
1913	2	pFus	0.27246276549010573
1914	2	pFus	0.013694417227627542
1915	2	pFus	0.20871919705138683
1916	2	pFus	0.3375716287586361
1917	2	pFus	0.07995347067077112
1918	2	pFus	0.25601322350145916
1919	2	pFus	0.07743663546303187
1920	2	pFus	0.22439708788251414
1921	2	pFus	0.06596005756904959
1922	2	pFus	0.15597376578645616
1923	2	pFus	0.19406831799617896
1924	2	pFus	0.015979380444094794
1925	2	pFus	0.05983898827001077
1926	2	pFus	0.2033086879033073
1927	2	pFus	0.6064521016827639
1928	2	pFus	0.13908992033159553
1929	2	pFus	0.14139836431487351
1930	2	pFus	0.4861648378956199
1931	2	pFus	0.013483112303456963
1932	2	pFus	0.04677275542922141
1933	2	pFus	0.09056313965181517
1934	2	pFus	0.6519802041584744
1935	2	pFus	0.17245665537089222
1936	2	pFus	0.14150660168497142
1937	2	pFus	0.27776120477210087
1938	2	pFus	0.114741650068881
1939	2	pFus	0.388860748052244
1940	2	pFus	0.19753274665975076
1941	2	pFus	0.21693229856130425
1942	2	pFus	0.37296123700866884
1943	2	pFus	0.518263255656598
1944	2	pFus	0.01118877525275412
1945	2	pFus	0.0675635065956262
1946	2	pFus	0.03214218327642446
1947	2	pFus	0.191644474623496
1948	2	pFus	0.09410839699471014
1949	2	pFus	0.12524595778178146
1950	2	pFus	0.2925507505076967
1951	2	pFus	0.08663021965522055
1952	2	pFus	0.08653155764622805
1953	2	pFus	0.2913181078218768
1954	2	pFus	0.4644484357504107
1955	2	pFus	0.04284454131045686
1956	2	pFus	0.38983310719660763
1957	2	pFus	0.20444852423453713
1958	2	pFus	0.11492384597358976
1959	2	pFus	0.022881964830977777
1960	2	pFus	0.39122700811985867
1961	2	pFus	0.2574961493481953
1962	2	pFus	0.3063185743315588
1963	2	pFus	0.3985279838699672
1964	2	pFus	0.13691898596091673
1965	2	pFus	0.3556214558145926
1966	2	pFus	0.17679795787623107
1967	2	pFus	0.27232035767748836
1968	2	pFus	0.15661494401845685
1969	2	pFus	0.09034880208823447
1970	2	pFus	0.1299282276222478
1971	2	pFus	0.3577894933834247
1972	2	pFus	0.5161196424905501
1973	2	pFus	0.08171120370001492
1974	2	pFus	0.2620862810277789
1975	2	pFus	0.48274102971581256
1976	2	pFus	0.29234126978781544
1977	2	pFus	0.12669847582918314
1978	2	pFus	0.3046874954889829
1979	2	pFus	0.26389741623864443
1980	2	pFus	0.3091750784677302
1981	2	pFus	0.3207095913150551
1982	2	pFus	0.045924906337586655
1983	2	pFus	0.04670549778273293
1984	2	pFus	0.0932573082626629
1985	2	pFus	0.11624462325811878
1986	2	pFus	0.4090051670145229
1987	2	pFus	0.08892725936106538
1988	2	pFus	0.4340517747657099
1989	2	pFus	0.21846351378162307
1990	2	pFus	0.045710145631068094
1991	2	pFus	0.1287259427434423
1992	2	pFus	0.4781436628472016
1993	2	pFus	0.13463395458187322
1994	2	pFus	0.27260308827683466
1995	2	pFus	0.02746627704690437
1996	2	pFus	0.2101990435295042
1997	2	pFus	0.4340056663151862
1998	2	pFus	0.1598196031232102
[truncated: 701 more rows]
