# Supplementary material for: Idiosyncratic, Retinotopic Bias in Face Identification Modulated by Familiarity
Source: eNeuro. 2018 Oct 4;5(5):ENEURO.0054-18.2018. doi: 10.1523/ENEURO.0054-18.2018 (PMC6171739; doi:10.1523/ENEURO.0054-18.2018)
Supplement: Extended Data — The archive contains data from both experiments, as well as the analysis scripts. Download Extended Data 1, ZIP file. [file sup_enu-eN-NWR-0054-18-s02.zip › famretino2-3.0.0/model/plot_simdata_rfincrease.Rmd]

---
title: "Plotting modeling results - increase in RF size"
output: html_notebook
---
```{r message=FALSE, warning=FALSE}
require(tidyverse)
```

```{r}
# task <- 'estimation'  # or 'face'
task <- 'face' 
output_fn <- paste('outputs/sim-04_task-', task, '_cis.csv', sep='')
imgfn <- paste('img/sim-04_task-', task, sep='')
input_fn <-  paste('outputs/sim-04_task-', task, 
        '_increase_units_increase_rfsize_500sim.csv', sep='')
df <- read_csv(input_fn)
df$ratio <- as.factor(df$ratio)
df$rf_increase <- as.factor(df$rf_increase)
df <- df %>% group_by(ratio, roi, rf_increase) %>% select(-X1)
```

# generate bootstrapped values for median and cis
```{r message=FALSE, warning=FALSE, include=FALSE}
# run in batches to reduce memory footprint
if (!file.exists(output_fn)) {
  batches <- 5
  nbs <- 1000
  nbs_batch <- nbs / batches
  set.seed(154254)
  df_bs <- list()
  for (batch in 1:batches) {
    df_batch <- df %>% do(rs=modelr::bootstrap(., nbs_batch)) %>%
      group_by(ratio, roi, rf_increase) %>%
      unnest() %>%
      group_by(ratio, roi, rf_increase, .id) %>%
      do(as.data.frame(.$strap)) %>%
      summarise(value=median(value))
    df_batch$.id <- as.numeric(df_batch$.id) + nbs_batch * (batch - 1)
    df_bs <- rbind(df_bs, df_batch)
  }
  
  # compute cis
  ci <- 95
  l_ci <- (100 - ci)/200
  h_ci <- 1 - l_ci
  cis <-
  df_bs %>%
    ungroup() %>%
    group_by(ratio, roi, rf_increase) %>%
    summarise(lo=quantile(value, l_ci),
              hi=quantile(value, h_ci))
  
  df_t0 <-
    df %>%
    group_by(ratio, roi, rf_increase) %>%
    summarise(value=median(value))
  
  df_t0 <-
  df_t0 %>%
    merge(cis)
  
  df_t0$roi <- factor(df_t0$roi, levels=c('IOG', 'pFus', 'mFus'))
  write_csv(df_t0, output_fn)
} else {
  df_t0 <- read_csv(output_fn)  
}
```

```{r}
theme_Publication <- function(base_size=12) {
      library(ggthemes)
      (theme_foundation(base_size=base_size)
       + theme(plot.title = element_text(face = "bold",
                                         size = rel(1.2), hjust = 0.5),
               text = element_text(),
               panel.background = element_rect(colour = NA),
               plot.background = element_rect(colour = NA),
               panel.border = element_rect(colour = NA),
               axis.title = element_text(size = rel(1)),
               axis.title.y = element_text(angle=90,vjust =2),
               axis.title.x = element_text(vjust = -0.2),
               axis.text = element_text(), 
               axis.line = element_line(colour="black"),
               axis.ticks = element_line(),
               panel.grid.major = element_blank(), #element_line(colour="#f0f0f0"),
               panel.grid.minor = element_blank(),
               legend.key = element_rect(colour = NA),
               legend.position = "bottom",
               legend.direction = "horizontal",
               #legend.key.size= unit(0.2, "cm"),
               legend.spacing = unit(0, "cm"),
               legend.title = element_text(),
               plot.margin = unit(c(10,5,5,5),"mm"),
               strip.background = element_rect(colour="#f0f0f0",fill="#f0f0f0"),
               strip.text = element_text(face="bold"),
               strip.text.y = element_text(angle = 0)
          ))
      
}

```

```{r}
df_t0_rfi0 <- df_t0 %>%
  filter(rf_increase == 0)

if (task == 'estimation') {
  y_lims <- c(0, 1.25)
} else {
  y_lims <- c(0, 0.8)
}
```
```{r fig.height=3, fig.width=4}
df_t0_rfi0 %>%
  ggplot(aes(ratio, value, ymin=lo, ymax=hi, color=roi, group=roi)) +
  geom_linerange(show.legend=F) +
  geom_line(show.legend=F) +
  geom_point(size=1.5) +
  labs(x="Ratio of units selective to identity a",
       y="Simulated PSE variance",
       color="") +
  theme_Publication() +
  theme(legend.direction='vertical',
        legend.position=c(0.8, 0.8)) +
  scale_color_brewer(palette='Set1') +
  coord_cartesian(ylim=y_lims)

#img <- paste(imgfn, '_data.png', sep='')
#ggsave(img, dpi=300, height=3, width=4)
```
```{r}
# make my own palettes to avoid too light colors
library(RColorBrewer)

red <- brewer.pal(n=9, "Reds")
red_palette <- colorRampPalette(c(red[3], red[6], red[9]), space = "Lab")
my_red <- red_palette(7)
blue <- brewer.pal(n=9, "Blues")
blue_palette <- colorRampPalette(c(blue[3], blue[6], blue[9]), space = "Lab")
my_blue <- blue_palette(7)
green <- brewer.pal(n=9, "Greens")
green_palette <- colorRampPalette(c(green[3], green[6], green[9]), space = "Lab")
my_green <- green_palette(7)
```
```{r fig.height=2.25, fig.width=3}
df_t0_iog <- filter(df_t0, roi == 'IOG')
df_t0_iog$rf_increase <- as.numeric(as.character(df_t0_iog$rf_increase)) * 100
df_t0_iog$rf_increase <- as.factor(df_t0_iog$rf_increase)

df_t0_iog %>%
  ggplot(aes(ratio, value, color=rf_increase, group=rf_increase)) +
  geom_line(show.legend=F) +
  geom_point(size=1.5) +
  labs(x="Ratio of units selective to identity a",
       y="Simulated PSE variance",
       color="RF increase [%]") +
  theme_Publication(base_size=10) +
  theme(legend.direction='vertical',
        legend.position=c(0.8, 0.8),
        legend.title=element_text(size=10),
        legend.key.size=unit(10, 'pt'),
        legend.text=element_text(size=8)) + 
  scale_color_manual(values=my_red) +
  coord_cartesian(ylim=y_lims)

img <- paste(imgfn, '_increase-rfsize_iog.png', sep='')
ggsave(img, dpi=300, height=2.25, width=3.)
```
```{r fig.height=2.25, fig.width=3}
df_t0_pfus <- filter(df_t0, roi == 'pFus')
df_t0_pfus$rf_increase <- as.numeric(as.character(df_t0_pfus$rf_increase)) * 100
df_t0_pfus$rf_increase <- as.factor(df_t0_pfus$rf_increase)

df_t0_pfus %>%
  ggplot(aes(ratio, value, color=rf_increase, group=rf_increase)) +
  geom_line(show.legend=F) +
  geom_point(size=1.5) +
  labs(x="Ratio of units selective to identity a",
       y="Simulated PSE variance",
       color="RF increase [%]") +
  theme_Publication(base_size=10) +
  theme(legend.direction='vertical',
        legend.position=c(0.8, 0.8),
        legend.title=element_text(size=10),
        legend.key.size=unit(10, 'pt'),
        legend.text=element_text(size=8)) + 
  scale_color_manual(values=my_blue) +
  coord_cartesian(ylim=y_lims)

img <- paste(imgfn, '_increase-rfsize_pfus.png', sep='')
ggsave(img, dpi=300, height=2.25, width=3.)
```

```{r fig.height=2.25, fig.width=3}
df_t0_mfus <- filter(df_t0, roi == 'mFus')
df_t0_mfus$rf_increase <- as.numeric(as.character(df_t0_mfus$rf_increase)) * 100
df_t0_mfus$rf_increase <- as.factor(df_t0_mfus$rf_increase)

df_t0_mfus %>%
  ggplot(aes(ratio, value, color=rf_increase, group=rf_increase)) +
  geom_line(show.legend=F) +
  geom_point(size=1.5) +
  labs(x="Ratio of units selective to identity a",
       y="Simulated PSE variance",
       color="RF increase [%]") +
  theme_Publication(base_size=10) +
  theme(legend.direction='vertical',
        legend.position=c(0.8, 0.8),
        legend.title=element_text(size=10),
        legend.key.size=unit(10, 'pt'),
        legend.text=element_text(size=8)) + 
  scale_color_manual(values=my_green) +
  coord_cartesian(ylim=y_lims)

img <- paste(imgfn, '_increase-rfsize_mfus.png', sep='')
ggsave(img, dpi=300, height=2.25, width=3.)
```
