# Supplementary material for: Idiosyncratic, Retinotopic Bias in Face Identification Modulated by Familiarity
Source: eNeuro. 2018 Oct 4;5(5):ENEURO.0054-18.2018. doi: 10.1523/ENEURO.0054-18.2018 (PMC6171739; doi:10.1523/ENEURO.0054-18.2018)
Supplement: Extended Data — The archive contains data from both experiments, as well as the analysis scripts. Download Extended Data 1, ZIP file. [file sup_enu-eN-NWR-0054-18-s02.zip › famretino2-3.0.0/model/run_simulations.submit]

Executable = /usr/bin/singularity
Universe = vanilla
RequestMemory = 6000
RequestCPUs = 16
getenv = True
logdir = logs
output = $(logdir)/$(Cluster)-$(Process).o
error = $(logdir)/$(Cluster)-$(Process).e
log = $(logdir)/$(Cluster)-$(Process).log

args = run -e /home/contematto/exp/famretino2/singularity/neuropy36.img python run_simulation_vtcdata.py --nproc 16 --nsim 500

arguments = $(args) --simulation 1
queue

arguments = $(args) --simulation 2
queue

arguments = $(args) --simulation 3
queue

arguments = $(args) --simulation 4
queue

arguments = $(args) --simulation 5
queue

arguments = $(args) --simulation 1 --task face
queue

arguments = $(args) --simulation 2 --task face
queue

arguments = $(args) --simulation 3 --task face
queue

arguments = $(args) --simulation 4 --task face
queue

arguments = $(args) --simulation 5 --task face
queue
