# Supplementary material for: Idiosyncratic, Retinotopic Bias in Face Identification Modulated by Familiarity
Source: eNeuro. 2018 Oct 4;5(5):ENEURO.0054-18.2018. doi: 10.1523/ENEURO.0054-18.2018 (PMC6171739; doi:10.1523/ENEURO.0054-18.2018)
Supplement: Extended Data — The archive contains data from both experiments, as well as the analysis scripts. Download Extended Data 1, ZIP file. [file sup_enu-eN-NWR-0054-18-s02.zip › famretino2-3.0.0/packrat/packrat.lock]

PackratFormat: 1.4
PackratVersion: 0.4.8.1
RVersion: 3.2.3
Repos: CRAN=https://cran.rstudio.com/

Package: BH
Source: CRAN
Version: 1.65.0-1
Hash: 95f62be4d6916aae14a310a8b56a6475

Package: Formula
Source: CRAN
Version: 1.2-2
Hash: 31c4658e6ae879eee45fcf7b6d109464

Package: Hmisc
Source: CRAN
Version: 4.0-3
Hash: 7e93c14752acdc238561bbdf56ad9ac2
Requires: Formula, acepack, base64enc, data.table, foreign, ggplot2,
    gridExtra, gtable, htmlTable, htmltools, lattice, latticeExtra,
    viridis

Package: MASS
Source: CRAN
Version: 7.3-47
Hash: cef924b1619219cfc32edbb8a340e652

Package: Matrix
Source: CRAN
Version: 1.2-11
Hash: 3a02b9fca85b799a55f553a4ba4b003c
Requires: lattice

Package: MatrixModels
Source: CRAN
Version: 0.4-1
Hash: 60a5c75e57aae4a0ce76cb7422939aaf
Requires: Matrix

Package: R6
Source: CRAN
Version: 2.2.2
Hash: b2366cd9d2f3851a5704b4e192b985c2

Package: RColorBrewer
Source: CRAN
Version: 1.1-2
Hash: c0d56cd15034f395874c870141870c25

Package: Rcpp
Source: CRAN
Version: 0.12.13
Hash: b9d8d89ff10ca2d8bfdaccdf83045ba1

Package: RcppEigen
Source: CRAN
Version: 0.3.3.3.0
Hash: 933dc08308024e34b6f23f0e25f5fcf1
Requires: Matrix, Rcpp

Package: SparseM
Source: CRAN
Version: 1.77
Hash: 08f1f60e1038957030bcd9f4a58d22d8

Package: acepack
Source: CRAN
Version: 1.4.1
Hash: 5ed3b04bc1fa1a934188fc6022d3ba7c

Package: assertthat
Source: CRAN
Version: 0.2.0
Hash: e8805df54c65ac96d50235c44a82615c

Package: backports
Source: CRAN
Version: 1.1.1
Hash: add136c9d4540b96290e9cc438763da7

Package: base64enc
Source: CRAN
Version: 0.1-3
Hash: c590d29e555926af053055e23ee79efb

Package: bindr
Source: CRAN
Version: 0.1
Hash: e3a02070cf705d3ad1c5af1635a515a3

Package: bindrcpp
Source: CRAN
Version: 0.2
Hash: e011aef1e6b2f8ff15d833f56abcf0ba
Requires: Rcpp, bindr, plogr

Package: bitops
Source: CRAN
Version: 1.0-6
Hash: 67d0775189fd0041d95abca618c5c07e

Package: boot
Source: CRAN
Version: 1.3-20
Hash: 1d661b615b3f5c3f7d0ea02fcf658c02

Package: bootES
Source: CRAN
Version: 1.2
Hash: e04cda864c2368a16c42f25f4c6c0a28
Requires: boot

Package: broom
Source: CRAN
Version: 0.4.2
Hash: 7ebcffa46afb467e3f3c5687946f6e1a
Requires: dplyr, nlme, plyr, psych, reshape2, stringr, tidyr

Package: caTools
Source: CRAN
Version: 1.17.1
Hash: 97cb6f6293cd18d17df77a6383cc6763
Requires: bitops

Package: car
Source: CRAN
Version: 2.1-5
Hash: 3c9e1eac57d1c381f7ce9562895eb33b
Requires: MASS, pbkrtest, quantreg

Package: cellranger
Source: CRAN
Version: 1.1.0
Hash: 4e1ef4d099b0c5fd531a3938cf4624bd
Requires: rematch, tibble

Package: checkmate
Source: CRAN
Version: 1.8.3
Hash: f9639d7685b7bd2350dd6169849e2ae2
Requires: backports

Package: colorspace
Source: CRAN
Version: 1.3-2
Hash: 0bf8618b585fa98eb23414cd3ab95118

Package: curl
Source: CRAN
Version: 3.0
Hash: fb0029f1c84bf9b510c4f55cda7103f1

Package: data.table
Source: CRAN
Version: 1.10.4
Hash: 2c7c47ccb40d01c7b214c8eff818108d

Package: dichromat
Source: CRAN
Version: 2.0-0
Hash: 08eed0c80510af29bb15f840ccfe37ce

Package: digest
Source: CRAN
Version: 0.6.12
Hash: e53fb8c58673df868183697e39a6a4d6

Package: dplyr
Source: CRAN
Version: 0.7.4
Hash: 8f4e0074ac488385f084e27bf6f54d41
Requires: BH, R6, Rcpp, assertthat, bindrcpp, glue, magrittr,
    pkgconfig, plogr, rlang, tibble

Package: evaluate
Source: CRAN
Version: 0.10.1
Hash: 54d95f4ec6d0300100413ed0127d89ae
Requires: stringr

Package: forcats
Source: CRAN
Version: 0.2.0
Hash: e5a3b0b96a39f5581467b0c6366f7408
Requires: magrittr, tibble

Package: foreign
Source: CRAN
Version: 0.8-69
Hash: 6cb09ceba757189aff90eb9bb72c8983

Package: ggplot2
Source: CRAN
Version: 2.2.1
Hash: 46e5cb78836848aa44655e577433f54b
Requires: MASS, digest, gtable, lazyeval, plyr, reshape2, scales,
    tibble

Package: ggthemes
Source: CRAN
Version: 3.4.0
Hash: e9f85417507c5352fc05de654bb6f1ab
Requires: assertthat, colorspace, ggplot2, scales

Package: glue
Source: CRAN
Version: 1.1.1
Hash: dfd5a27768175ae51d08dc6beba1ef11

Package: gridExtra
Source: CRAN
Version: 2.3
Hash: fa977bc1aab5588a08123b10ceb1ad3d
Requires: gtable

Package: gtable
Source: CRAN
Version: 0.2.0
Hash: cd78381a9d3fea966ac39bd0daaf5554

Package: haven
Source: CRAN
Version: 1.1.0
Hash: 16cc6931b26cee1e1a7607be627be1b8
Requires: Rcpp, forcats, hms, readr, tibble

Package: heplots
Source: CRAN
Version: 1.3-4
Hash: 590552792eddb406d9183d016c82c625
Requires: MASS, car

Package: highr
Source: CRAN
Version: 0.6
Hash: aa3d5b7912b5fed4b546ed5cd2a1760b

Package: hms
Source: CRAN
Version: 0.3
Hash: 3fca8a1c97e6cfb297fe3f4690f82c58

Package: htmlTable
Source: CRAN
Version: 1.9
Hash: b2a584fec4ff8c6206b01a55bed18e55
Requires: checkmate, htmlwidgets, knitr, magrittr, stringr

Package: htmltools
Source: CRAN
Version: 0.3.6
Hash: 34e5c725d3ae30a76516792edcc16f24
Requires: Rcpp, digest

Package: htmlwidgets
Source: CRAN
Version: 0.9
Hash: 7514f6ea9f3bef6d9b6c945095275302
Requires: htmltools, jsonlite, yaml

Package: httr
Source: CRAN
Version: 1.3.1
Hash: 2d32e01e53d532c812052e27a1021441
Requires: R6, curl, jsonlite, mime, openssl

Package: jsonlite
Source: CRAN
Version: 1.5
Hash: 9c51936d8dd00b2f1d4fe9d10499694c

Package: knitr
Source: CRAN
Version: 1.17
Hash: f6b2bf543ee3e25f5b92bb46f9958c5f
Requires: digest, evaluate, highr, markdown, stringr, yaml

Package: labeling
Source: CRAN
Version: 0.3
Hash: ecf589b42cd284b03a4beb9665482d3e

Package: latex2exp
Source: CRAN
Version: 0.4.0
Hash: ba3213bf775f6d3dbe18ee7d1ff7b047
Requires: magrittr, stringr

Package: lattice
Source: CRAN
Version: 0.20-35
Hash: 26b9d7f0d0cb4e1d1bbb97f867c82d89

Package: latticeExtra
Source: CRAN
Version: 0.6-28
Hash: efdf3a10a129129f7b8f4ae5a0d7ec3d
Requires: RColorBrewer, lattice

Package: lazyeval
Source: CRAN
Version: 0.2.0
Hash: 3d6e7608e65bbf5cb170dab1e3c9ed8b

Package: lme4
Source: CRAN
Version: 1.1-14
Hash: 63d85a1793162979799c8ce8af7c9ff1
Requires: MASS, Matrix, Rcpp, RcppEigen, lattice, minqa, nlme, nloptr

Package: lubridate
Source: CRAN
Version: 1.6.0
Hash: b90f4cbefe0b3c545dd68b22c66a8a12
Requires: stringr

Package: magrittr
Source: CRAN
Version: 1.5
Hash: bdc4d48c3135e8f3b399536ddf160df4

Package: markdown
Source: CRAN
Version: 0.8
Hash: 045d7c594d503b41f1c28946d076c8aa
Requires: mime

Package: mime
Source: CRAN
Version: 0.5
Hash: 463550cf44fb6f0a2359368f42eebe62

Package: minqa
Source: CRAN
Version: 1.2.4
Hash: 4e2bdfa21b292ed3cd56c04d203ef37e
Requires: Rcpp

Package: mnormt
Source: CRAN
Version: 1.5-5
Hash: d0d5efbb1fb26d2dc5f9394c223084b5

Package: modelr
Source: CRAN
Version: 0.1.1
Hash: dc3b2de1720a22560510dccbdffe2c17
Requires: broom, dplyr, lazyeval, magrittr, purrr, tibble, tidyr

Package: munsell
Source: CRAN
Version: 0.4.3
Hash: f96d896947fcaf9b6d0074002e9f4f9d
Requires: colorspace

Package: nlme
Source: CRAN
Version: 3.1-131
Hash: 7f5580f9c481d6921298f224c391b308
Requires: lattice

Package: nloptr
Source: CRAN
Version: 1.0.4
Hash: 8053df240a4635aeb54fc68c6de67709

Package: openssl
Source: CRAN
Version: 0.9.6
Hash: 5f4711e142a44655dfea4d64fcf2f641

Package: packrat
Source: CRAN
Version: 0.4.8-1
Hash: 6ad605ba7b4b476d84be6632393f5765

Package: pbkrtest
Source: CRAN
Version: 0.4-7
Hash: f195c3a0f527f69c491569c5cbaaf1db
Requires: MASS, Matrix, lme4

Package: pkgconfig
Source: CRAN
Version: 2.0.1
Hash: 0dda4a2654a22b36a715c2b0b6fbacac

Package: plogr
Source: CRAN
Version: 0.1-1
Hash: fb19215402e2d9f1c7f803dcaa806fc2

Package: plyr
Source: CRAN
Version: 1.8.4
Hash: 9598fbff0cce13bee89ae3a50230d93f
Requires: Rcpp

Package: psych
Source: CRAN
Version: 1.7.8
Hash: a9e7713423365e42e06413285a89e610
Requires: foreign, lattice, mnormt, nlme

Package: purrr
Source: CRAN
Version: 0.2.3
Hash: d741f262ed1b74543e33c5426a497996
Requires: magrittr, rlang, tibble

Package: quantreg
Source: CRAN
Version: 5.33
Hash: 30421e83e9d36563250019b6b2adafce
Requires: Matrix, MatrixModels, SparseM

Package: readr
Source: CRAN
Version: 1.1.1
Hash: ea0a469092f234fed40b574695ce7c0b
Requires: BH, R6, Rcpp, hms, tibble

Package: readxl
Source: CRAN
Version: 1.0.0
Hash: 006771e12b2ae14b7dd6f77dfb70d802
Requires: Rcpp, cellranger, tibble

Package: rematch
Source: CRAN
Version: 1.0.1
Hash: ad4faf59e7611117ff165817074c50c7

Package: reshape2
Source: CRAN
Version: 1.4.2
Hash: cca35d2c477d99d8bc53908939eb659e
Requires: Rcpp, plyr, stringr

Package: rlang
Source: CRAN
Version: 0.1.2
Hash: c17b638e3282aa222a47112d7a60bc66

Package: rmarkdown
Source: CRAN
Version: 1.6
Hash: 40f4034a7b8e28edc2b384bdb0c4d537
Requires: base64enc, caTools, evaluate, htmltools, jsonlite, knitr,
    rprojroot, stringr, yaml

Package: rprojroot
Source: CRAN
Version: 1.2
Hash: fdcac51a7f47decd60556ceefc3c26b1
Requires: backports

Package: rvest
Source: CRAN
Version: 0.3.2
Hash: c69f7526520bad66fd2111ebe8b1364b
Requires: httr, magrittr, selectr, xml2

Package: scales
Source: CRAN
Version: 0.5.0
Hash: 1e70c4e1dcc1c51847edc9f4bc11a81e
Requires: R6, RColorBrewer, Rcpp, dichromat, labeling, munsell, plyr,
    viridisLite

Package: selectr
Source: CRAN
Version: 0.3-1
Hash: 367275e3dcdd208339e131c7a41bec56
Requires: stringr

Package: stringi
Source: CRAN
Version: 1.1.5
Hash: b6308e49357a0b475f433599e0d8b5eb

Package: stringr
Source: CRAN
Version: 1.2.0
Hash: 25a86d7f410513ebb7c0bc6a5e16bdc3
Requires: magrittr, stringi

Package: tibble
Source: CRAN
Version: 1.3.4
Hash: 3b72bdedb6c27fb216574ab9b15f2d43
Requires: Rcpp, rlang

Package: tidyr
Source: CRAN
Version: 0.7.1
Hash: faa86dddf66de38a5af3db4e6f49c467
Requires: Rcpp, dplyr, glue, magrittr, purrr, rlang, stringi, tibble,
    tidyselect

Package: tidyselect
Source: CRAN
Version: 0.2.0
Hash: b1ecf252f65f2bfe3bf1f41a4e7f66b6
Requires: Rcpp, glue, purrr, rlang

Package: tidyverse
Source: CRAN
Version: 1.1.1
Hash: 72d5fada870c90b835bbdfc281283c99
Requires: broom, dplyr, forcats, ggplot2, haven, hms, httr, jsonlite,
    lubridate, magrittr, modelr, purrr, readr, readxl, rvest, stringr,
    tibble, tidyr, xml2

Package: viridis
Source: CRAN
Version: 0.4.0
Hash: 5bdac1bcf74a10a7a96f82191f498ab7
Requires: ggplot2, gridExtra, viridisLite

Package: viridisLite
Source: CRAN
Version: 0.2.0
Hash: 10f0c25af3dc84eaae10f5854f47efdb

Package: xml2
Source: CRAN
Version: 1.1.1
Hash: bb72c0247ccf079bec2c838e54df64da
Requires: BH, Rcpp

Package: yaml
Source: CRAN
Version: 2.1.14
Hash: c81230c3a7d9ba20607ad6b4331173d1
