# Supplementary material for: Idiosyncratic, Retinotopic Bias in Face Identification Modulated by Familiarity
Source: eNeuro. 2018 Oct 4;5(5):ENEURO.0054-18.2018. doi: 10.1523/ENEURO.0054-18.2018 (PMC6171739; doi:10.1523/ENEURO.0054-18.2018)
Supplement: Extended Data — The archive contains data from both experiments, as well as the analysis scripts. Download Extended Data 1, ZIP file. [file sup_enu-eN-NWR-0054-18-s02.zip › famretino2-3.0.0/packrat/packrat.opts]

auto.snapshot: TRUE
use.cache: FALSE
print.banner.on.startup: auto
vcs.ignore.lib: TRUE
vcs.ignore.src: FALSE
external.packages: 
local.repos: 
load.external.packages.on.startup: TRUE
ignored.packages: 
quiet.package.installation: TRUE
snapshot.recommended.packages: FALSE
snapshot.fields:
    Imports
    Depends
    LinkingTo
