# Supplementary material for: Idiosyncratic, Retinotopic Bias in Face Identification Modulated by Familiarity
Source: eNeuro. 2018 Oct 4;5(5):ENEURO.0054-18.2018. doi: 10.1523/ENEURO.0054-18.2018 (PMC6171739; doi:10.1523/ENEURO.0054-18.2018)
Supplement: Extended Data — The archive contains data from both experiments, as well as the analysis scripts. Download Extended Data 1, ZIP file. [file sup_enu-eN-NWR-0054-18-s02.zip › famretino2-3.0.0/singularity/README.md]

Here we provide a Singularity definition file and a script to generate
the Singularity file using Neurodocker. The image is used to run the
simulations. Using the most recent versions of singularity (>= 2.4), the
image can be built with root privileges with

```terminal
singularity build neuropy36.img Singularity
```
