# Supplementary material for: Idiosyncratic, Retinotopic Bias in Face Identification Modulated by Familiarity
Source: eNeuro. 2018 Oct 4;5(5):ENEURO.0054-18.2018. doi: 10.1523/ENEURO.0054-18.2018 (PMC6171739; doi:10.1523/ENEURO.0054-18.2018)
Supplement: Extended Data — The archive contains data from both experiments, as well as the analysis scripts. Download Extended Data 1, ZIP file. [file sup_enu-eN-NWR-0054-18-s02.zip › famretino2-3.0.0/vtcdata/code/cssmodel_vtcdata_all.submit]

Executable = /usr/bin/matlab
Universe = vanilla
RequestMemory = 6000
RequestCPUs = 16
getenv = True
logdir = logs
output = $(logdir)/$(Cluster)-$(Process).o
error = $(logdir)/$(Cluster)-$(Process).e
log = $(logdir)/$(Cluster)-$(Process).log

args = -nodisplay -singleCompThread

arguments = $(args) -r cssmodel_vtcdata(1,1);exit
queue

arguments = $(args) -r cssmodel_vtcdata(1,2);exit
queue

arguments = $(args) -r cssmodel_vtcdata(1,3);exit
queue

arguments = $(args) -r cssmodel_vtcdata(1,4);exit
queue

arguments = $(args) -r cssmodel_vtcdata(1,5);exit
queue

arguments = $(args) -r cssmodel_vtcdata(1,6);exit
queue

arguments = $(args) -r cssmodel_vtcdata(1,7);exit
queue

arguments = $(args) -r cssmodel_vtcdata(1,8);exit
queue

arguments = $(args) -r cssmodel_vtcdata(1,9);exit
queue

arguments = $(args) -r cssmodel_vtcdata(1,10);exit
queue

arguments = $(args) -r cssmodel_vtcdata(1,11);exit
queue

arguments = $(args) -r cssmodel_vtcdata(1,12);exit
queue

arguments = $(args) -r cssmodel_vtcdata(1,13);exit
queue

arguments = $(args) -r cssmodel_vtcdata(1,14);exit
queue

arguments = $(args) -r cssmodel_vtcdata(2,1);exit
queue

arguments = $(args) -r cssmodel_vtcdata(2,2);exit
queue

arguments = $(args) -r cssmodel_vtcdata(2,3);exit
queue

arguments = $(args) -r cssmodel_vtcdata(2,4);exit
queue

arguments = $(args) -r cssmodel_vtcdata(2,5);exit
queue

arguments = $(args) -r cssmodel_vtcdata(2,6);exit
queue

arguments = $(args) -r cssmodel_vtcdata(2,7);exit
queue

arguments = $(args) -r cssmodel_vtcdata(2,8);exit
queue

arguments = $(args) -r cssmodel_vtcdata(2,9);exit
queue

arguments = $(args) -r cssmodel_vtcdata(2,10);exit
queue

arguments = $(args) -r cssmodel_vtcdata(2,11);exit
queue

arguments = $(args) -r cssmodel_vtcdata(2,12);exit
queue

arguments = $(args) -r cssmodel_vtcdata(2,13);exit
queue

arguments = $(args) -r cssmodel_vtcdata(2,14);exit
queue

arguments = $(args) -r cssmodel_vtcdata(3,1);exit
queue

arguments = $(args) -r cssmodel_vtcdata(3,2);exit
queue

arguments = $(args) -r cssmodel_vtcdata(3,3);exit
queue

arguments = $(args) -r cssmodel_vtcdata(3,4);exit
queue

arguments = $(args) -r cssmodel_vtcdata(3,5);exit
queue

arguments = $(args) -r cssmodel_vtcdata(3,6);exit
queue

arguments = $(args) -r cssmodel_vtcdata(3,7);exit
queue

arguments = $(args) -r cssmodel_vtcdata(3,8);exit
queue

arguments = $(args) -r cssmodel_vtcdata(3,9);exit
queue

arguments = $(args) -r cssmodel_vtcdata(3,10);exit
queue

arguments = $(args) -r cssmodel_vtcdata(3,11);exit
queue

arguments = $(args) -r cssmodel_vtcdata(3,12);exit
queue

arguments = $(args) -r cssmodel_vtcdata(3,13);exit
queue

arguments = $(args) -r cssmodel_vtcdata(3,14);exit
queue
