# Supplementary material for: Idiosyncratic, Retinotopic Bias in Face Identification Modulated by Familiarity
Source: eNeuro. 2018 Oct 4;5(5):ENEURO.0054-18.2018. doi: 10.1523/ENEURO.0054-18.2018 (PMC6171739; doi:10.1523/ENEURO.0054-18.2018)
Supplement: Extended Data — The archive contains data from both experiments, as well as the analysis scripts. Download Extended Data 1, ZIP file. [file sup_enu-eN-NWR-0054-18-s02.zip › famretino2-3.0.0/vtcdata/code/make_submitfile.py]

header = """Executable = /usr/bin/matlab
Universe = vanilla
RequestMemory = 6000
RequestCPUs = 16
getenv = True
logdir = logs
output = $(logdir)/$(Cluster)-$(Process).o
error = $(logdir)/$(Cluster)-$(Process).e
log = $(logdir)/$(Cluster)-$(Process).log

args = -nodisplay -singleCompThread

"""

for subj in [1, 2, 3]:
    for roi in range(1, 15):
        header += f'arguments = $(args) -r cssmodel_vtcdata({subj},{roi});exit\n'
        header += 'queue\n\n'

submitfn = 'cssmodel_vtcdata_all.submit'

with open(submitfn, 'w') as f:
    f.writelines(header)
