# Supplementary material for: Idiosyncratic, Retinotopic Bias in Face Identification Modulated by Familiarity
Source: eNeuro. 2018 Oct 4;5(5):ENEURO.0054-18.2018. doi: 10.1523/ENEURO.0054-18.2018 (PMC6171739; doi:10.1523/ENEURO.0054-18.2018)
Supplement: Extended Data — The archive contains data from both experiments, as well as the analysis scripts. Download Extended Data 1, ZIP file. [file sup_enu-eN-NWR-0054-18-s02.zip › famretino2-3.0.0/vtcdata/output/LIOG_median_param.txt]

# row col std gain n
5.104616070848364728e+01 5.397607527346940515e+01 5.440647743896993660e+01 5.185756875060405946e+01 4.847564815449158004e+01 5.262606871895275873e+01 5.227679333976506371e+01 5.552279607896232250e+01 5.124471644606809662e+01 5.340120250993211926e+01 5.262715807030480164e+01 5.395614080659691325e+01 5.227636282084927188e+01 5.540229167393924570e+01 5.442488683483716727e+01 5.467378435386650182e+01 5.248334924697675774e+01 5.019599963867488412e+01 4.974674122306480228e+01 5.442818961117217214e+01 5.622570418873843323e+01 5.103499133793825138e+01 4.999500056003063975e+01 5.542310183597616202e+01 5.142543419431866880e+01 5.475089386228481203e+01 5.321743170134163847e+01 6.220541204792371559e+01 5.388413877949543007e+01 4.928782731315617127e+01 4.872857429886410330e+01 4.924263267652421661e+01 5.963841969357837769e+01 5.012851857158064206e+01 5.449219868700760117e+01 4.442952074737874568e+01 4.822759868815028028e+01 5.768449249634707598e+01 5.710851246055918295e+01 5.467788127630313966e+01 5.131487967538355122e+01 5.189421336029330689e+01 5.217406150352228167e+01 5.605172149643537693e+01 5.290103330364348011e+01 5.317442408137564058e+01 5.181773405220555873e+01 5.019023020111465883e+01 4.505891261693348326e+01 6.290537317390022309e+01 5.882201447505309488e+01 4.731835526959936544e+01 5.111717579132640310e+01 7.962503542395624834e+01 6.332237709436081730e+01 5.357449595567044298e+01 5.056847940901536020e+01 5.240416807043179404e+01 5.739267669877636990e+01 5.430417917663515937e+01 5.247758554397967856e+01 5.275599372642436435e+01 5.558716364121079323e+01 6.558928465989964707e+01 5.095027409167322929e+01 5.779378303603451883e+01 5.479874721133283799e+01 5.268667740763152807e+01 4.841289020612904892e+01 5.693394732195843488e+01 5.636117422774102437e+01 5.228005523199499294e+01 5.553008267260705111e+01 5.330119761889508823e+01 5.685646843408391504e+01 5.683167887755846692e+01 5.372624269907893790e+01 5.290801410908345304e+01 6.044687615295438832e+01 5.995985319142911862e+01 5.927804199843701838e+01 6.206378160355074414e+01 5.803495875265718951e+01 5.602328485587011642e+01 5.465263997925673323e+01 7.132008201015604243e+01 5.790939899099932120e+01 5.503752158426874530e+01 5.366211602937472236e+01 7.011666314916510601e+01 6.587850393352306355e+01 5.881150793126832355e+01 5.794848899430685663e+01 5.971595167099869172e+01 5.924864572959202036e+01 5.228249363999686494e+01 4.864968315279813993e+01 6.633207205266984374e+01 6.402273608367659108e+01 8.500049772596776165e+01 7.323631722660715582e+01 7.647951235808503156e+01 7.805525002954348679e+01 5.713959785654233769e+01 7.262693632625362739e+01 7.576096244178856409e+01 6.829977158784534197e+01 6.578077597810906241e+01 6.527937537027341364e+01 5.281082647842047351e+01 5.512420099036054921e+01 4.839961045209589940e+01 5.545318924699296304e+01 5.424349951726993879e+01 4.946049539877050449e+01 5.632376703097447290e+01 6.837653680234296871e+01 6.593581772870757618e+01 8.729701918558178875e+01 7.773079908173188812e+01 5.307049395172495565e+01 4.971664076524065479e+01 6.153560755250369851e+01 7.613792937233614566e+01 6.554512454158515311e+01 4.876513976785975046e+01 5.225063450240641316e+01 5.231934784724863619e+01 4.817529532751009924e+01 5.982978127105280919e+01 6.044737314268730444e+01 5.377138362845541053e+01 5.831155870064686297e+01 5.132412012433015036e+01 4.799871323931213851e+01 5.057989452219622706e+01 1.655810563961509985e+01 7.138472850706907025e+01 5.227141736553575413e+01 4.791109594871404909e+01 5.306734670596939196e+01 5.603560767259541819e+01 5.833889863323830127e+01 5.487011087212370342e+01 5.800997226953067809e+01 3.621026599159254999e+01 4.749179783000202804e+01 5.479210868176421911e+01 4.902839525956582634e+01 4.944241189775239320e+01 4.992107400527457628e+01 4.695315342676077819e+01 4.878564935433871597e+01 4.610501064246882663e+01 5.016831645911327087e+01 4.972356208733179983e+01 4.910303924534626674e+01 5.091017333984845550e+01 5.354151575032953758e+01 5.409378910657882500e+01 5.156354985138439417e+01 5.105286072345685966e+01 5.186647589184514828e+01 6.135492182207373446e+01 5.575708154017124940e+01 4.333283985671697991e+01 4.548849026596975875e+01 4.804265709571422605e+01 4.462715067634920274e+01 4.536951003016082495e+01 4.763583264719898835e+01 4.815013677738804176e+01 5.023606443177813219e+01 4.978522839926015564e+01 5.037506238647972623e+01 4.695748199587108473e+01 4.930258297096388276e+01 5.278412428442312887e+01 4.975307053174383043e+01 5.100469438349006168e+01 5.110154952448378651e+01 5.687985227468287519e+01 5.814719343375851679e+01 5.502829065691077659e+01 5.633285428488046165e+01 4.481640843214248093e+01 4.710710554777425330e+01 4.865827273158782162e+01 5.112793899463963498e+01 4.377586974739695336e+01 4.601822904818639870e+01 4.838172590052271005e+01 4.134384123652177578e+01 4.066599982964507376e+01 4.446243637105170876e+01 4.605245396561529958e+01 5.414178736720671026e+01 5.271207318567984146e+01 4.975083409203777762e+01 5.428488095808188518e+01 5.111311082722470189e+01 5.241812534799571210e+01 5.499796463260081225e+01 5.235014061095277782e+01 5.186655913177867205e+01 5.217661747434909358e+01 5.921664484884599489e+01 4.607045477498372321e+01 5.096359583245968139e+01 4.970146361091477161e+01 4.125570094494987927e+01 4.556806457371082075e+01 5.393458523777886882e+01 5.401007893760787937e+01 5.493672893372625765e+01 4.967437751381729072e+01 5.330401506732404471e+01 4.882672886580856186e+01 5.292647486314997707e+01 5.009398202194503824e+01 5.391386651004532382e+01 5.490231658984762930e+01 5.468328878323760023e+01 5.600090095656860001e+01 5.305221131665847167e+01 5.005874996300875068e+01 5.074887040272207628e+01 5.827919504668638240e+01 5.999821627834437976e+01 6.402424181675682746e+01 6.455530420457068885e+01 7.067091207477523085e+01 5.481768341923944377e+01 5.247399556873991600e+01 5.300060980020153067e+01 4.874541216658396792e+01 4.872668634145881583e+01 5.255111540641489398e+01 5.569410089654655849e+01 4.811176004285381680e+01 4.964613476126285718e+01 5.577834565611603068e+01 5.856517394837635493e+01 5.311107974261692277e+01 5.826246713547416789e+01 6.023408757240665068e+01 6.098301172163078121e+01 5.688548811117077264e+01 4.542374344320282376e+01 5.927859057099734486e+01 6.038800422308440830e+01 6.213770573164402578e+01 6.511104889041536126e+01 6.715370437539496606e+01 7.648146136492917435e+01 5.783750346916897911e+01 5.847664464858892330e+01 5.854237925576812529e+01 5.685860391259909363e+01 5.664446243636821521e+01 5.644533414112288483e+01 6.277508475097032203e+01 5.280924977068620763e+01 5.191670332517724518e+01 5.188153186986596666e+01 5.600109611802979259e+01 6.174676479031121801e+01 5.723241843975949905e+01 5.167619505116118717e+01 1.297684879725782707e+02 6.209012119487951509e+01 5.393987117820630317e+01 5.467719305469128699e+01 5.235935154923660662e+01 5.272022162891490638e+01 4.932338281840574723e+01 6.003839026441886517e+01 6.509393473712231071e+01 5.370147369777757262e+01 5.535387630412670035e+01 5.717362745209037200e+01 5.925785987329497573e+01 5.646691544909782579e+01 5.566280154841876993e+01 6.302204024093547474e+01 6.988774805248682753e+01 6.754612608417868103e+01 7.884769291990457418e+01 4.850882399730062389e+01 5.130356987670710112e+01 5.693699943936508845e+01 5.136046120258864534e+01 5.337442387269283017e+01 5.342396759480018886e+01 5.800146123117657737e+01 6.777843509369951391e+01 5.230106216547230247e+01 5.086836591956856068e+01 5.877022068717333525e+01 7.207431009234943531e+01 5.331624459803552440e+01 5.170557387192809529e+01 5.774351192605702465e+01 6.641079626804918234e+01 6.997695701835809245e+01 6.597675330971615892e+01 5.408122823892585984e+01 5.993604155887756946e+01 6.415585846768246370e+01 6.382717316821457842e+01 5.278255488962362563e+01 5.286562233581099690e+01 5.501040712724270065e+01 5.396217288784872324e+01 7.402953611351193786e+01 6.661786767980626678e+01 8.681479024296146463e+01 7.178650244938262404e+01 4.367573953178063562e+01 4.839038694262382023e+01 7.802739663366455147e+01 8.016652087371896585e+01 5.446973461290652097e+01 5.183133162558912943e+01 4.893243073768263685e+01 7.313162173979091563e+01 8.321834313981813125e+01 5.700593867354997712e+01 5.081591762033266235e+01 5.186741595694151385e+01 9.921397156879780255e+01 9.101087267514932932e+01 5.323314663106249611e+01 5.419522756276248288e+01 5.119457373143137602e+01 5.374561644815857164e+01 7.127069429101999276e+01 5.227742875798894318e+01 5.442960319324606644e+01 5.375070653309083468e+01 6.045502303466015803e+01 5.381931448888838077e+01 5.308957199845448827e+01 5.600030884031208700e+01 5.380371843938827681e+01 5.377115090548240062e+01 5.621867337845630175e+01 5.384076186618264614e+01 8.137079561668745953e+01 4.710641487304920361e+01 4.919092867017378978e+01 8.149897303025616679e+01 8.262681342581218757e+01 5.419324832633638778e+01 4.792841855679996854e+01 6.138906767153679311e+01 5.113925904463388150e+01 4.041529269402057878e+01 5.099471691231431691e+01 4.793321863176427655e+01 5.315368714159016861e+01 5.099079499232944102e+01 4.848271548807033327e+01 4.972253782688427748e+01 5.348671383852996541e+01 5.037817120782753477e+01 4.962641436652735649e+01 7.856936231540103677e+01 5.571787662311018607e+01 5.115463313018040026e+01 1.435341943473592039e+02 4.692282859468542711e+01 7.980932171513343576e+01 5.138482196311650085e+01 4.366809321694616131e+01 7.458443535115048917e+01 5.285797083911457150e+01 4.951051222297635945e+01 4.763208565058023680e+01 7.226607958253042341e+01 5.278058685120512905e+01 4.921014091223715070e+01 5.274361102887981190e+01 4.891831792816738300e+01 4.916246868830467065e+01 4.952988137132270197e+01 6.722482645614357466e+01 4.095926723180814832e+01 5.177358461204615736e+01 5.358226199247997101e+01 5.461133023074748394e+01 4.042419577891067206e+01 3.689355137968556164e+01 6.221894615719688204e+01 4.935897728093961945e+01 4.271293647926824377e+01 4.696430844120796166e+01 5.314766705898132670e+01 4.784666560453743500e+01 5.019601492925119857e+01 4.566038117589132384e+01 5.406136724294229623e+01 5.909683603808875318e+01 4.600909353912766164e+01 5.500465644618562067e+01 5.453563987243717293e+01 5.863232811272898459e+01 4.912456620367598958e+01 5.797388852621124755e+01 5.326156910167193814e+01 6.054879592595392523e+01 6.271157435694873072e+01 4.196877845523675177e+01 4.773654721797377931e+01 3.906719831320045699e+01 4.845989662956391442e+01 4.761997406460331206e+01 4.574320665487639559e+01 5.517428303692986447e+01 5.217184344278783925e+01 4.786617558336239142e+01 4.137689008277371272e+01 5.203396610875830675e+01 6.133499490199529447e+01 5.893519378468447911e+01 5.038130023129357937e+01 8.977434735329157434e+01 8.771842301965986621e+01 7.093746453770383198e+01 7.532942550233093471e+01 3.488975939843135166e+01 4.602859642035999599e+01 3.887684885202071428e+01 5.625644030848360444e+01 5.255365010628334232e+01 5.249911937910850668e+01 5.533804145928908724e+01 5.308184658160907077e+01 6.060507049869099205e+01 6.581287765858107264e+01 4.641950667433239630e+01 -4.797706647206004504e+01 2.115668937786726644e+01 4.646241432798907312e+01 4.547015129671202516e+01 -3.050562679862758131e+01 6.216183481229698060e+01 6.206272470332440605e+01 5.109267139100938948e+01 5.712250127483752493e+01 5.447661705127187304e+01 5.245371884329883017e+01 5.107560080110724954e+01 4.625104352426468779e+01 5.257094823833965336e+01 4.669108268492171732e+01 4.946994960685919551e+01 4.899090445361900947e+01 4.722413515832342057e+01 6.567702028576914586e+01 5.802647598440871946e+01 6.261346507057389488e+01 6.119356590992785527e+01 5.955580214211688883e+01 4.804426861538408389e+01 4.917465746257214221e+01 5.456278480812875387e+01 5.489061008033360167e+01 5.108414357590493182e+01 5.329463328968354574e+01 5.126438109023271750e+01 4.978314718208554268e+01 4.996077453009165481e+01 4.839512503992926895e+01 4.508414923523488937e+01 4.830099754373217991e+01 4.670863733160113895e+01 4.950082484590149079e+01 4.956259545412822831e+01 4.233423665153747351e+01 6.074493935996427751e+01 6.245952639277008700e+01 5.847701518291522405e+01 6.661830029161033906e+01 6.136983495061833338e+01 5.914404016203330627e+01 5.670966806869662946e+01 5.776593771194276883e+01 5.007345568487549770e+01 5.545217576202092857e+01 5.962082519900413047e+01 5.854363810071623675e+01 5.319934197443971868e+01 5.492101055201412407e+01 4.932367033494413278e+01 5.206925378882968403e+01 5.505177419369402969e+01 4.264542150161661027e+01 4.746996369275531436e+01 4.354460444949287279e+01 4.913533957845770317e+01 5.989255326845584193e+01 5.645248083408348805e+01 6.497618576201151086e+01 6.001169568306171698e+01 5.900800755106709516e+01 6.182947533618509794e+01 5.867033793396947772e+01 5.963448836421304122e+01 5.935464678898946289e+01 5.544969581278363080e+01 5.543519260176744723e+01 5.761024062972801119e+01 5.670795172903911663e+01 5.529597684677017355e+01 4.846996386712106641e+01 5.122950311340259333e+01 5.566465073512391371e+01 3.445458350437421302e+01 5.874525329179697763e+01 5.798503012550181523e+01 5.801883065731921363e+01 5.817361993792815156e+01 5.790309213084840678e+01 5.890794638484463519e+01 6.163614585707463078e+01 7.478084959038406510e+01 5.978883651220121465e+01 5.794700807527830477e+01 6.156981571044345003e+01 5.107654007807710173e+01 5.458671438695649414e+01 5.614036006988443717e+01 5.527204595182762148e+01 5.066593914654895769e+01 5.820425711336497443e+01 5.937415234931422958e+01 5.758474137319568342e+01 5.526575180348052641e+01 5.967878571846081570e+01 6.129760006902195357e+01 5.622905241611041305e+01
5.228527240968571732e+01 5.526976450394965923e+01 5.506340521047376058e+01 5.769431580516906877e+01 5.989029092904353035e+01 5.731158148848741263e+01 5.848072759235608231e+01 5.622070457008233291e+01 5.344623532501756102e+01 5.931596554810086275e+01 5.542316879022686749e+01 5.567669392359339753e+01 5.636001735153193692e+01 5.729615542992353028e+01 5.737218899722243748e+01 5.691297128849686970e+01 5.787311089320367330e+01 5.445375883434620334e+01 5.501325028535899264e+01 5.558351580033760797e+01 6.228357840589242755e+01 6.129719640929038604e+01 5.323401259060977964e+01 6.154120407202538701e+01 4.487998965188980094e+01 5.741521732961658131e+01 5.868841458261132971e+01 6.368664759722486224e+01 5.142566399002435418e+01 5.272537604133816558e+01 5.534894556955271128e+01 5.971314670391709001e+01 5.502531651576909866e+01 5.270217853860341961e+01 6.019377129240118052e+01 5.546161164429703661e+01 5.708957226897489079e+01 5.881544833235832925e+01 5.405156023053879011e+01 5.853221333219032374e+01 5.512215097075132775e+01 5.572941887004462558e+01 5.614996830126571581e+01 5.698822232120100750e+01 5.631203912146125390e+01 5.754695221721470233e+01 5.300857270557285972e+01 5.429283622319006497e+01 7.502711295838622618e+01 5.503569695180640053e+01 5.458403690993823432e+01 5.878870759704955162e+01 5.952806782997581792e+01 6.659573055824712640e+01 5.411612554199515301e+01 5.128868510907466316e+01 5.776264473830293866e+01 5.667680421268649127e+01 5.567973237119255714e+01 5.645642073803604433e+01 5.755882868767308480e+01 5.952337819061156665e+01 5.798337026953961981e+01 6.953268708986517765e+01 5.365959946256727164e+01 5.443472147367348413e+01 5.718374753404887656e+01 5.000398935559739755e+01 4.360248365251901248e+01 5.908051865700944916e+01 5.615755484221872962e+01 5.833851584477370977e+01 5.858292700327184832e+01 5.589172062639791250e+01 5.716636396793990826e+01 5.835415860128630072e+01 5.571670238576174938e+01 5.578115312127408743e+01 5.876446623998626251e+01 5.904991742892552509e+01 6.060103319598935911e+01 7.243766667201862219e+01 5.889340109279754643e+01 5.829048940881942542e+01 5.567855228113553778e+01 8.124042643345549664e+01 5.997844755104587477e+01 5.847921948991424301e+01 5.682869152552993341e+01 6.187867075822833129e+01 7.053612270802568673e+01 6.098962383608905213e+01 6.513560943683836513e+01 5.574789981817431794e+01 5.716181210939312507e+01 5.662324969690551768e+01 5.784040811164062745e+01 6.860859347878019321e+01 6.582910619476942315e+01 1.989999623133176669e+02 6.735819046899797513e+01 7.259546602537881199e+01 1.085312243292775349e+02 6.030389191732174936e+01 6.291601807317084649e+01 6.815362184356897046e+01 7.123431360275573354e+01 7.111587288367735482e+01 6.270766573573632741e+01 6.164464836942726578e+01 5.624264663859469238e+01 5.808350276326077477e+01 5.994662197120994307e+01 5.947248401142479679e+01 5.742356127487396122e+01 5.720473132016843465e+01 6.967574969376363470e+01 6.373557679656790498e+01 7.871659254330856470e+01 1.233852669633878349e+02 7.644241979064351256e+01 5.664717473600184405e+01 6.118235424740489492e+01 6.867032443435911659e+01 7.289425295158673634e+01 7.505236786388283576e+01 6.019191600633566708e+01 5.940496017434481502e+01 5.993150936940691054e+01 6.951474206113098830e+01 6.158810295006786362e+01 6.194330107585069101e+01 6.198996682043093642e+01 6.640780681452767453e+01 9.307771668201797866e+01 6.359253445630372426e+01 1.722802258021621356e+02 1.981472507620685519e+02 4.899328722478625764e+01 7.614784314333451221e+01 7.042376605643626419e+01 6.415405005019411533e+01 6.282357676598985563e+01 6.460637613202364093e+01 6.068693341055137580e+01 1.045108151953816389e+02 1.008149718307512046e+02 9.539282370602315098e+01 5.425247547877206244e+01 5.003639243031636852e+01 5.042585333971430828e+01 5.355111405398943702e+01 5.012075391192389873e+01 5.762707928286428682e+01 5.314736116166506719e+01 6.689745299075569562e+01 5.417864442455125840e+01 5.234113750963776113e+01 5.093682234712616719e+01 5.353614949332498441e+01 5.211727716986436576e+01 5.175775633917002239e+01 4.909037541790719672e+01 4.709825469174877810e+01 5.031598883561086666e+01 5.880812516520914812e+01 5.776398178474583744e+01 5.518452549494523396e+01 6.724206456092554163e+01 6.008627568370569350e+01 5.993366292884859092e+01 5.897833127239147188e+01 6.092644794139680187e+01 5.658852236900959554e+01 6.232682882342965058e+01 5.910043625902268616e+01 5.441599439152282969e+01 5.739711001678099933e+01 5.741128074477030907e+01 5.452270824457805531e+01 5.399229020221714848e+01 5.220025240747821726e+01 5.170393435744519195e+01 5.485960893194331334e+01 5.446797134415010788e+01 5.623055411844737250e+01 5.381816015538548470e+01 5.118962773317414872e+01 5.291848592112444294e+01 6.023798970890491233e+01 5.692773330374306795e+01 5.524703919359026827e+01 6.291134765776500615e+01 6.359567271792123222e+01 6.211218317054336069e+01 6.425799616947577420e+01 5.623430368207405650e+01 6.110684989022795577e+01 5.635929518146467387e+01 6.025675678754377884e+01 6.271600718664063834e+01 6.357974691934693112e+01 5.910328707090110356e+01 6.301234994587633764e+01 6.379054233380968242e+01 6.305462698684475242e+01 5.532893309571950624e+01 5.862640317164986925e+01 5.390088076244901316e+01 5.538029101944778887e+01 5.900221450336154305e+01 5.886268043830283858e+01 5.840411149074893871e+01 5.758653954836971423e+01 6.421297232451391324e+01 5.343911044773543750e+01 8.978637714815988602e+01 6.147636057332256598e+01 6.116579478038571693e+01 6.281700513067208647e+01 6.657264689912678080e+01 6.544171206284582354e+01 6.338477807982393841e+01 6.998143275275714359e+01 7.083104003606467813e+01 7.701063681935247018e+01 5.991040632882048556e+01 5.995228703617767962e+01 5.821970667896348317e+01 5.998818759635989295e+01 6.109979804850055984e+01 6.251757517579324741e+01 5.562202354022376483e+01 5.789786042624269413e+01 6.046739919825335363e+01 5.619866679858184710e+01 5.386137619421415934e+01 6.079860875685407962e+01 5.757750144518232105e+01 5.821705817426389729e+01 6.248855251413463918e+01 6.286221491203228595e+01 5.981315796057178602e+01 5.173137011679878583e+01 6.600005566966703441e+01 6.369711971994200894e+01 6.552090712845136977e+01 7.523254785801788103e+01 1.970730521187696809e+02 6.029261531250944017e+01 5.787518435243011083e+01 6.260370773850721093e+01 5.963259321401471169e+01 6.290941612601140065e+01 7.115409571038971137e+01 6.628162534662409655e+01 6.960313169798985200e+01 6.000165832141786382e+01 5.764051581422468473e+01 6.822927217665943544e+01 6.690856376785627901e+01 6.617625303057511132e+01 6.197197066296365620e+01 6.097336695812616369e+01 6.482892723747211505e+01 6.735925713878940257e+01 6.903544397699276658e+01 5.246233365351973532e+01 5.665426813252209115e+01 1.437427654609595038e+02 6.415474934660801409e+01 5.663209177131800232e+01 5.490611476242055744e+01 5.601499397562787408e+01 5.271801093172901886e+01 5.372909133652841973e+01 6.174885189817135256e+01 7.678808708757385659e+01 7.222040486488083388e+01 6.378897833614364288e+01 6.202341566886046564e+01 6.426269945981974274e+01 6.128973000748491984e+01 5.883076629338042807e+01 7.137942328308088236e+01 6.333469539104998347e+01 6.443207222127497857e+01 6.598245592332938259e+01 7.045790095633614669e+01 6.947492045043055953e+01 7.160074787079659586e+01 6.174112353047702584e+01 6.931615832758518536e+01 6.608272227574138924e+01 6.464192203622673105e+01 7.009834046543664954e+01 6.164062797301524199e+01 6.458448601338788819e+01 7.510061320012383135e+01 7.844055284908776571e+01 5.620332026219168853e+01 6.076532921856691871e+01 6.546897924695311133e+01 7.685202526234225218e+01 7.135113275959409407e+01 6.373951329632768648e+01 5.599672554751419540e+01 7.218241828673703253e+01 8.688221863095060371e+01 7.035499416855461163e+01 5.927020350077498989e+01 5.930276416990042776e+01 8.022406327004530624e+01 5.981805265788958081e+01 8.034766891742582118e+01 6.914202581995154162e+01 7.523915955933614441e+01 6.754506711263319119e+01 7.115735438179517303e+01 6.928367121804697604e+01 6.951283600413532326e+01 7.066915446967155390e+01 6.229085952506252255e+01 6.150412841930851471e+01 6.622516989910587881e+01 1.044112925321755938e+02 7.132256308747663809e+01 6.197665794940972717e+01 6.383310802477981127e+01 6.724910235760839328e+01 1.387253784218767692e+02 1.074653986874911880e+02 5.572321306331802759e+01 5.928548825428256919e+01 6.183183428914517776e+01 6.829099188656735464e+01 1.009813110688040751e+02 6.137189112316070094e+01 6.915119872917875909e+01 1.043830405027184156e+02 1.114925738809896245e+02 5.969628707020919478e+01 5.706756713080798704e+01 5.585310388268951698e+01 9.068436506315470069e+01 1.026146262241176998e+02 5.733547221119199833e+01 9.118863701179850523e+01 6.842378098468142866e+01 6.867231636305976394e+01 7.258461557863147107e+01 7.068093966326560462e+01 7.244460833566199653e+01 6.985846311923357632e+01 6.767480777273348735e+01 6.519148313923344062e+01 6.818770935040286929e+01 8.508671277145447220e+01 6.662746580827733567e+01 7.880011592575947077e+01 8.408246105039330587e+01 6.782638486208432482e+01 7.248133628316304566e+01 6.573302078196942944e+01 6.804088142756752688e+01 7.052417341100488102e+01 9.471278733481952372e+01 7.746796911364077687e+01 6.068995874002257551e+01 8.992905348660042364e+01 1.989953241297164084e+02 6.720897214952717036e+01 7.768452154696041134e+01 7.887365190591322062e+01 7.939774530540033481e+01 6.821381575677528986e+01 7.011949006777001614e+01 7.299996198477468567e+01 7.482909821573464626e+01 1.110188238159469449e+02 6.989457038644984266e+01 8.700866552501908302e+01 8.265294271117261360e+01 7.676534414307911902e+01 8.685968122819872406e+01 8.477999089670282729e+01 1.989970848275300455e+02 1.177278642330963692e+02 9.285821320840540238e+01 7.662178781734280619e+01 7.789319270583959565e+01 1.118425364717331121e+02 1.053695569123335503e+02 7.168727881072710773e+01 6.091499280805047079e+01 6.540790989912002829e+01 6.089366143455034575e+01 5.719409898201185172e+01 7.179656665306657715e+01 6.452910616225270246e+01 6.669111691723158231e+01 7.155749201569680906e+01 7.486018502352474968e+01 7.575885318383976141e+01 1.989996352473023649e+02 1.989997758982185303e+02 6.690990548050326936e+01 1.104285625597629519e+02 6.692733643270301513e+01 7.959864746788055356e+01 7.616261727306525131e+01 7.178492330601974913e+01 7.117242014386968663e+01 6.374856485961463193e+01 6.025135429753333938e+01 5.831525351340748387e+01 6.322157712084420211e+01 5.409682043425465281e+01 5.967735958534977669e+01 6.061472594717552198e+01 6.234498284833911441e+01 6.682394869437189300e+01 6.152377497172057730e+01 6.595841048467619316e+01 6.353080654849372877e+01 8.365882985755769141e+01 1.969328758011790796e+02 8.575593997176363814e+01 7.464736369389544279e+01 8.629155812750482824e+01 8.829472617148387315e+01 5.782495035762349289e+01 5.972516586717522813e+01 5.986852813667010054e+01 5.581873377795629665e+01 6.033862523400094346e+01 5.973024944858644147e+01 6.185861817293464071e+01 7.132792709551713983e+01 8.872924809745251196e+01 1.185328069136811564e+02 1.882872032340594046e+02 1.989999992742757513e+02 6.430330197376994761e+01 8.095199080153157922e+01 1.989999135468211762e+02 5.502607281102461911e+01 5.682257520726588496e+01 5.147029835654002028e+01 5.387249420682928047e+01 5.737793898055097230e+01 5.566624862448871625e+01 5.547116829844652131e+01 5.441507754105463590e+01 5.388171766481458036e+01 5.747336921952646094e+01 5.587683497952535561e+01 5.354105761333002533e+01 5.566291339975866492e+01 5.888741382698079008e+01 5.548933667936614711e+01 5.379748326324148167e+01 5.710006219342982092e+01 5.608342127000605615e+01 5.929480190972830655e+01 5.136687081057681326e+01 5.414371995896941314e+01 5.836639910263825470e+01 5.642964713359639006e+01 5.177240469586512006e+01 5.364246811348515109e+01 5.364511016998969239e+01 5.451536607964649761e+01 5.660781807081561112e+01 5.358227615109612429e+01 5.597454404389891636e+01 6.081902149008686820e+01 5.285721982819359255e+01 5.427455793257190209e+01 5.837617770762217617e+01 5.837892267472026475e+01 5.104029703925625938e+01 5.118975438635195019e+01 5.804465655404227675e+01 5.642241469876307747e+01 5.654171534242581743e+01 5.755596408345807191e+01 5.265147028814774899e+01 5.040532913850495333e+01 5.483876549121021071e+01 5.647818907820526846e+01 5.507626510456803715e+01 5.500163157605774700e+01 5.690791370622968515e+01 5.075272213649378727e+01 5.276844982834994369e+01 5.579934124149756514e+01 5.584299004841847847e+01 5.974450707464748689e+01 8.884094114291231392e+01 5.519206394888895062e+01 5.404622842517737524e+01 5.438226440028071806e+01 5.105068020176071286e+01 5.559785902968664573e+01 5.710549641246532815e+01 5.575687677444095414e+01 5.682977603349056039e+01 5.508939286668518776e+01 5.551636436292116628e+01 4.726348866453460573e+01 5.241382838023324098e+01 5.445580270318377814e+01 5.907555204702040896e+01 5.811963674387745016e+01 5.104411609267729943e+01 5.199083420737953531e+01 5.303771303523556924e+01 1.029546385786757128e+02 5.585313293204461615e+01 5.095477848399340104e+01 5.874152185102173007e+01 5.812109874790500896e+01 5.679689061597171928e+01 5.727407517664414627e+01 5.716359007062700215e+01 6.408204493999400597e+01 5.941113392080987410e+01 5.587431183347618457e+01 5.653770224420183865e+01 5.617454783502145688e+01 6.033486282854299532e+01 5.718507435196595168e+01 5.437416143746786190e+01 5.760076337383114975e+01 5.983142786198104091e+01 5.694404069641097976e+01 5.653144619887314093e+01 5.766954252937361503e+01 5.753168144551102614e+01 5.702229042251630631e+01 5.887555507988233217e+01
9.585190809714987381e+00 5.224126850369644970e+00 6.008886996897031096e+00 4.545269912422588376e+00 5.426568253262571417e+00 3.986589308217729943e+00 5.189207117809623071e+00 5.591062917484165951e+00 7.666151168370058500e+00 5.444045813023947744e+00 6.923504628051908583e+00 3.105932620483135231e+00 6.828292322767588018e+00 5.058075717892794643e+00 7.906165976043709520e+00 6.829637840153758077e+00 5.304599669682724006e+00 6.230922126780903625e+00 7.811279246682304667e+00 4.104097888652226800e+00 4.412892812421493893e+00 5.517752744667826725e+00 6.817192441588813878e+00 1.217872553178905370e+01 1.134137395159986283e+01 4.281287344013994911e+00 7.770326604102892887e+00 1.942457866130979927e+00 8.865296461674216033e+00 5.174477718140995108e+00 7.496267954968404368e+00 4.685439916568822305e+00 7.538027017944731512e+00 6.979738978738796007e+00 5.278310107330474565e+00 8.703953127919723087e+00 1.732590203751386060e+00 5.331675882565644287e+00 6.688461841291042376e+00 7.397003438730168412e+00 7.825544823495697244e+00 7.639578547031586453e+00 5.501197144597751887e+00 6.090305605668135058e+00 7.391303416851301655e+00 5.826395059080267558e+00 8.056735031896785415e+00 5.030316855285988709e+00 1.378502304381376931e+01 5.098701065420637946e+00 3.470249526787598349e+00 1.769206892853752766e+00 8.198905746284587792e+00 1.098137953020404289e+01 1.664875254165947727e+00 7.911647994968476816e+00 7.595163108864863233e+00 6.421806178642327723e+00 8.174590197912980472e+00 8.278606107915724266e+00 7.761886984410260482e+00 5.126735037427034847e+00 5.252919995590746183e+00 1.240418625554255883e+01 5.928731536160725568e+00 8.941645924883033558e+00 4.662188024781128703e+00 8.210094293910319863e+00 1.123057751912214997e+01 3.297914143632294959e+00 3.083998493916558115e+00 5.031245710881307787e+00 4.118369101783418529e+00 3.598326616740551209e+00 1.635936442204109387e+00 3.520923660852716353e+00 1.592699992586079194e+00 1.517671880532589057e+00 2.906286170568909810e+00 2.927780330051405144e+00 2.773193933069472372e+00 1.023135740352149980e+01 2.972084240310226111e+00 2.695834784091440284e+00 2.860981725841969858e+00 1.090116299265269895e+01 3.212300747391204858e+00 2.618929357667329150e+00 2.762366544470530094e+00 1.424544905594313526e+01 5.124661101793855700e+00 3.089553699763050609e+00 3.417371016144554741e+00 1.098920666096300813e+01 4.650933324873298247e+00 9.001658404654172330e+00 6.968529207716997576e+00 9.163070056219433823e+00 8.443551082463953250e+00 5.667331799391885028e+00 1.052477281448162216e+01 1.204130158850600907e+01 4.481563372404878010e+00 4.950326734055225053e+00 1.308774440458825694e+01 1.077630316985868753e+01 9.951233172518380243e+00 9.711120573498135400e+00 8.553366895202806575e+00 4.891080745940994845e+00 8.674674498902312791e+00 8.138345147727019224e+00 4.129909890002574357e+00 5.736949718557212918e+00 7.100430452293903016e+00 1.141061226086833358e+01 1.427141327416809347e+01 1.106170283639825769e+01 1.568284054978609099e+01 4.382580241265060295e+00 2.424027282096495206e+00 3.676895913714558262e+00 6.141461793512533518e+00 1.400571459896274007e+01 1.215919901051890051e+01 9.428905989917097941e+00 7.582472658854958247e+00 8.043580652245847062e+00 5.891306880091766729e+00 1.092208571524935934e+01 7.840631534848260031e+00 9.557716330547577854e+00 3.726204831143281382e+00 8.019253660941094708e+00 1.595402686718512708e+00 7.208006876212368574e+00 3.125858829615125956e+01 4.855742666920575878e+00 1.011470175882249123e+01 9.188039773088716444e+00 8.487936134119710374e+00 1.153903603111304399e+01 8.385587421011113207e+00 5.130038551108293987e+00 5.104824711100063084e+00 2.944736145187448528e+00 2.385021390246833128e+00 1.710241271613957670e+00 4.649374127140101898e+00 4.549401353124498115e+00 3.924950169572125169e+00 4.710159197323322999e+00 5.082417443152250414e+00 6.723447230739336256e+00 4.365242216965693700e+00 1.099865579960072992e+01 7.099099572187256513e+00 5.027352527316038433e+00 7.042719933048274150e+00 7.921038569256422690e+00 5.516316720787294514e+00 5.957017018085894122e+00 6.914889678552050611e+00 3.221305393301043374e+00 5.012150963129288428e+00 5.886374248870428261e+00 4.941605496949589060e+00 5.393417170591794374e+00 7.331498775825201264e+00 6.073248636149099156e+00 7.016882880636941877e+00 7.685375676743873896e+00 9.060375335235582028e+00 9.783112938153319504e+00 4.533965428701430156e+00 8.557707227914775672e+00 8.049080295451751965e+00 5.985235207260990009e+00 7.925515825543534731e+00 5.759202524768840092e+00 7.665332492615730686e+00 1.306452609545162069e+00 3.702666159471910134e+00 3.788974812706767281e+00 4.309760834692196951e+00 3.626474415170550358e+00 3.906221597448586547e+00 3.797083705081481853e+00 3.729967946056026218e+00 5.594056590674123974e+00 4.769634129596719063e+00 3.913528140351504092e+00 7.522874491200634672e+00 9.170171097363084556e+00 1.277487880264528641e+01 6.317859182279983443e+00 2.015507273974906255e+00 4.729220798807039827e+00 5.567264214022247693e+00 1.893559314518852954e+00 6.603590561991524943e+00 5.913452677404231750e+00 5.800150972111874026e+00 6.045098240761848096e+00 6.907470017002616203e+00 6.645736877799283349e+00 3.883167998078186578e+00 5.371475763820770410e+00 3.551002150488747233e+00 4.123515479973868025e+00 6.666224821923616872e+00 5.810100330472659280e+00 7.317633713125716532e+00 7.479754029726345621e+00 7.971317055273527075e+00 6.830421826196376500e+00 2.193987424133041841e+01 1.100907436494185987e+01 4.171281823948996603e+00 5.719016100506514988e+00 6.885414136682276975e+00 6.221422361043641658e+00 5.414122352608746525e+00 8.004183866506322076e+00 9.381652382344718433e+00 1.055989068846538359e+01 9.379802523362899436e+00 3.471541637908070577e+00 5.044549422158177698e+00 3.517165586334099814e+00 8.176463503529731724e+00 7.264577952049714682e+00 6.540440784626651904e+00 8.989206217381010333e+00 8.194161835638546165e+00 1.183568695894442868e+01 7.584373167460930709e+00 6.517297734274656307e+00 8.749601476699698566e+00 6.462562031336520185e+00 7.612693256671065001e+00 6.842183234430153860e+00 8.052630276921686203e+00 6.171674590450853870e+00 2.954538872524263837e+00 3.266825442217965225e+00 1.516836496427257153e+00 4.985735620905050069e+00 4.368822520641299612e+00 1.971316103690308630e+00 5.178978558260286746e+00 5.353194133392703336e+00 1.093773762111374737e+01 7.828867188173923353e+00 2.988660600119887434e+00 8.243922954603839059e+00 1.010129859695445731e+01 1.133174840464811872e+01 9.485301793789496116e+00 1.004957482994660545e+01 1.132699139512135744e+01 9.236508308118153820e+00 8.084181886000109785e+00 7.153954841462027758e+00 7.882307609716164842e-01 1.043246526380464623e+01 8.452891002166062151e+00 7.425854723383672251e+00 6.526531870213877262e+00 3.849910012367188727e+01 7.191175102844198364e+00 6.836244131430579074e+00 8.341249858254615290e+00 6.818661691329704233e+00 4.812218440177334244e+00 6.742140142944659686e+00 3.730627905749879236e+00 1.005684861353393700e+01 1.844592316360568196e+00 7.322222988912458597e+00 4.262209838040979193e+00 3.796848538881274493e+00 6.678344008747292726e+00 4.699022364687394315e+00 6.433368728811544202e+00 6.863984969068845032e+00 6.949227490925729001e+00 5.947051325153422496e+00 2.446303262081662488e+00 7.246397493646596466e+00 8.184111967889393213e+00 1.043139005003431308e+01 7.183949054027541692e+00 8.058808554919028921e+00 6.586759330130290024e+00 7.770652692888921464e+00 8.120142040438480535e+00 1.006362841767040450e+01 9.359235811660161275e+00 3.039990091832031283e+00 5.720921983524839050e+00 8.266143558491432231e+00 7.246598204161996293e+00 7.144109726723248954e+00 2.737786568444500190e+00 1.484575337387630700e+00 7.150944745308542849e+00 6.093915658695213011e+00 1.739405699083043100e+00 4.043206964278898141e+00 5.979225381429428943e+00 6.119421521833485755e+00 1.348220936083152743e+00 2.179416322863964695e+00 1.227894495679730724e+01 7.224597751889587194e+00 1.907607631341775578e+00 6.408995868113110284e+00 1.724386695641867107e+01 1.015391914464357725e+01 2.796685665319221137e+00 3.213389072935742607e+00 1.690881488887961970e+00 9.131019807897210683e+00 8.868890298909049008e+00 1.869730536922590147e+01 3.665497212551513950e+00 6.688267712683494182e+00 8.710461905718705822e+00 8.896626838136965532e+00 5.362997189486616634e+00 3.949844389721756777e+00 9.092350778702893876e+00 7.408986453934593541e+00 8.170347660567401249e+00 4.472661743994239991e+00 3.549377500773805316e+00 8.632852127829407252e+00 4.935198560493411435e+00 1.921570969406124485e+00 2.110950902745506230e+00 5.142019443530664979e+00 6.635605342383154692e+00 2.718118448424026390e+00 1.592788710479269287e+00 1.875484585534442861e+00 8.377915138143851692e+00 1.622752966145024844e+00 6.632865369458786020e+00 1.094539881006038584e+01 1.200597507892867810e+01 3.084036569997233634e+00 3.208882358680303248e+00 1.703065702758016720e+00 1.087787430373786535e+01 1.147431200894981806e+01 9.202722198652788066e+00 2.492681000951467052e+00 1.059958479181287849e+01 8.520653255583074071e+00 2.386498184286270696e+00 1.036142164025200429e+01 1.069145578607450098e+01 3.722326149562266373e+00 9.670851127670207603e+00 7.820758179705482149e+00 1.702991073757313956e+00 1.744803689236831445e+01 6.358044913282823174e+00 1.749425798977437108e+00 1.028537354303110618e+01 1.017180939173814380e+01 1.461766007824769886e+01 1.255126434417951486e+01 1.205109796160437341e+01 1.318116201539637089e+01 9.528001889689415194e+00 1.145925762851490504e+00 1.886594687559224104e+00 3.652164532456299462e+00 1.577333945898558554e+01 3.944678767217994153e+00 3.034785461697588893e+00 8.367835413997703142e+00 7.351028490101380264e+00 3.401376732297599403e+00 4.665885591173173808e+00 2.262226090054435090e+00 1.238000443396490624e+01 1.297210331335584055e+00 1.291766808413636891e+00 2.094350818356834676e+00 3.068576026351149899e+00 1.260345065357363126e+00 6.404985133322371738e+00 1.074017346751115198e+01 6.174562946564163823e+00 9.442881028938636234e+00 1.124922089673585113e+01 5.365875217560420296e+00 7.417357784464662984e+00 1.147172841148688338e+00 1.048229775920083995e+01 9.831694419080509562e+00 1.428811669491766878e+01 2.319311458968655870e+01 2.441814052245492750e+00 2.509633072511828988e+00 3.212040936951233938e+00 1.315286688976721408e+00 2.084247167265869116e+00 1.736173630043674088e+00 1.247732691962885454e+01 1.074638861578701388e+01 6.995340969236966799e+00 5.520135176411885780e+00 9.727218972305237799e+00 8.386457936758276333e+00 3.565738598196494635e+00 4.001588906048002769e+00 3.654935834921406723e+00 8.080942507397416819e+00 5.841473322235263943e+00 1.087687735470952255e+01 3.925897617611774137e+00 1.832302869575792581e+00 5.544934397756529521e+00 1.124433110502050326e+01 1.909148021300780984e+00 3.137602954273526201e+00 3.214797035209137732e+00 7.579629853997790434e+00 7.779204707521474305e+00 5.221224175772448461e+00 4.658496876526330155e+00 6.233688146598538538e+00 6.323796123196462560e+00 4.622334209796078675e+00 8.578817777857192794e+00 3.004509924395244447e+00 2.217056411340020627e+00 5.060520091418153399e+00 5.090134802519020951e+00 4.783056604427425640e+00 6.675374594399265504e+00 5.813799155936470342e+00 4.281789901099535278e+00 2.599671298425032084e+00 6.801204877100624380e+00 4.137483284623678870e+00 7.430820075717807782e+00 5.692053924590796399e+00 3.968710777388962718e+00 5.995782901062192138e+00 3.192173753205474362e+00 8.651968564318679000e+00 4.078511500707967308e+00 4.521509172200930848e+00 6.643315713667941935e+00 7.501860424860273824e+00 6.163084380024029585e+00 1.930714972065955326e+00 7.739153175766814385e+00 5.899787318923628732e+00 2.324192814910533755e+00 5.283295648016605561e+00 6.166478608946912132e+00 6.808814265064212279e+00 6.581622529140116029e+00 1.309935227722624829e+00 3.810887779150245347e+00 6.625218557951992437e+00 6.051976001612717759e+00 6.405657697969044051e+00 5.359086487298611701e+00 5.619875119291181775e+00 3.618909043853493657e+00 3.876652941068791769e+00 4.173190455135154409e+00 4.243892713516957294e+00 6.732173274625935733e+00 7.910040457379791334e+00 9.984971835317239197e+00 9.214583491952124117e-01 3.751529608051905385e+00 3.616527041603754267e+00 4.417173132277346426e+00 7.357366947153064274e+00 5.439262128982443656e+00 4.850208086063291901e+00 5.394426045806421044e+00 4.277919292987356847e+00 5.907632728235613584e+00 6.005933096871872934e+00 3.780197876716977490e+00 5.488588545932412188e+00 8.219757897461212437e+00 4.029011573043218775e+00 6.475487176579796333e+00 2.707133651488166315e+00 5.491519539267866179e+00 8.142230970238781396e+00 6.805958695691600724e+00 8.703422278798463196e+00 5.796640820041581321e+00 4.015048997317792967e+00 4.127352749976825663e+00 4.610405960395683067e+00 4.255687744805239703e+00 3.090802775107531986e+00 8.996383633609823960e+00 4.884932985123247917e+00 4.338697928056510555e+00 7.994349122046097378e+00 5.391647172961771872e+00 5.884824185862248314e+00 5.487497709277011637e+00 6.096294788643078277e+00 2.821370343252777690e+00 7.366295346934661481e+00 8.422663520489678035e+00 7.060539191309867846e+00 5.061963868010894707e+00 5.911873312085583976e+00 4.217259015380172116e+00 3.475362896317775174e+00 9.098212811899987429e+00 8.190539577114874348e+00 3.999278608982457239e+00 3.242768798199950009e+00 1.301494614575020847e+01 1.329976593098447424e+01 8.007043910317346302e+00 6.409811878577216682e+00 1.229495002819133731e+01 9.970637158586232118e+00 4.383117136671612180e+00 5.691767966964965453e+00 7.337477735834621484e+00 5.422935268476261506e+00 3.352725535161978687e+00 5.081748978008470807e+00
1.970908023017768240e+00 4.259379114753649276e+00 3.923639962956928073e+00 8.425248788037862369e+00 1.126416544495009386e+00 4.498135827929774067e+00 2.158722009539208564e+00 5.430250978134774087e-01 1.607351172442943898e+00 1.877301979882675997e+00 1.617348900305813464e+00 6.651091126339709891e-01 6.097981208941145592e-01 9.541909976692271034e-01 1.652336038442761001e+00 1.183074919124766478e+00 1.461705678166136613e+00 7.455111641967335778e-01 1.619909063118963211e+00 2.169454794454193980e+00 1.126235827813824919e+00 1.412875765241539572e+00 1.865570039195309615e+00 4.573217996427787924e+00 7.683040490874263329e-01 1.006152197087571531e+00 1.974001357449039373e+00 3.967686301540343852e+00 3.221361820700065159e+00 7.207291529272236152e-01 5.636297767034854633e-01 4.647297761537001470e-01 6.915813280596715407e-01 7.366671831533939674e-01 2.300396326275123471e+00 7.017863367209715708e-01 1.096754517310773558e+00 1.678154874307745015e+00 9.899819834691940823e-01 2.647422176062666832e+00 6.692174791343075135e-01 1.086419464409011049e+00 1.621821879368664732e+00 2.492888006532921086e+00 1.497817363522172984e+00 1.304931301834113322e+00 2.200059584807997126e+00 5.334497450094259907e-01 7.239286386283820818e-01 8.437092921712003868e-01 7.865280320157000959e-01 5.219535057003336087e-01 1.546303273641926879e+00 1.281776589507396924e+00 5.187318776219331795e-01 9.821104717928763606e-01 8.054692093801982811e-01 1.390746492539427281e+00 8.984962165758133557e-01 2.528590578696148672e+00 7.585212747579079817e-01 7.193604564236164567e-01 6.180104465895273069e-01 4.075121155196623213e-01 6.654033092185887011e-01 4.805679455979202652e-01 6.808833491548598182e-01 6.312507809828589167e-01 8.915410967274390863e-01 2.533946885972588881e+00 5.853786086633074870e-01 6.694705942515908337e-01 2.420575935856553507e+00 1.471526937931450618e+00 3.822574854786467413e-01 1.402534491207739320e+00 1.620653582277468141e+00 1.188646119551953761e+00 7.833126148147482315e-01 6.737686197902209351e+00 2.086171502856024151e+00 1.481842402149945226e+00 7.134931588517007484e+00 5.387600675245071358e+00 1.391179502602300389e+00 2.100859318809601639e+00 6.891607059269604818e+00 4.876439571847783760e+00 2.476396154550625894e+00 9.828360196012688732e-01 1.025064162043981320e+00 5.942465205281333596e+00 2.905285394760148243e+00 1.336603241319744839e+00 4.343769138267169261e+00 5.906015814138843023e-01 1.487241374209231859e+00 8.670875838124796342e-01 2.332080133078281214e+00 6.149356612295804325e+00 8.211540127769725306e-01 3.418347380585903927e+00 2.117785820204239222e+00 3.689728420669103670e+00 7.770455700754947959e-01 2.575395655525751337e+00 4.908107575892301178e+00 1.007355183491846828e+00 6.421337229407762415e+00 8.494970415348968018e-01 5.140266104600966779e-01 6.649764654317465995e-01 1.410296355587248307e+00 1.395555757606025793e+00 1.169891739581296441e+00 5.342008721334323695e-01 8.429049465642133310e-01 6.531148242523978631e-01 2.318082818474420215e+00 1.460746839151425114e+00 1.924656734420319815e+00 5.797881348608253660e-01 8.930130836085330426e-01 2.805172057135499664e+00 4.441251318428306227e+00 1.607520969183957593e+00 1.897020922334342607e+00 2.378389770299981443e+00 6.608425490330918084e-01 2.004255028356820123e+00 9.815015717899324699e+00 1.450898296373885010e+00 5.486697081732042847e+00 4.148431607627350637e+00 1.843481415489634845e+00 3.852259934486090387e+00 3.078645405090854936e+00 3.546542628691807808e-01 5.992600280658858525e-01 2.157055765287279936e+00 9.056650306590395827e-01 1.108994177594706532e+00 2.322258815945410504e+00 2.761475046035939407e+00 4.149390558448678767e+00 2.690600305794895952e+00 1.186611554350280873e+00 3.659841773380406060e+00 1.169236416221542951e+00 1.895420106717858655e+00 3.834876942003105693e+00 4.600079628782748342e-01 5.620261255541172396e-01 1.023803410895608668e+00 2.310826946785859537e+00 9.710609253233331017e-01 1.517952477635244879e+00 2.816336453190912970e+00 3.389218817675418993e+00 7.887087868151785308e-01 2.060515764984944376e+00 5.353085233747572502e+00 1.550070763669539886e+00 3.824527651744932255e-01 5.322164150574748565e-01 2.014743079133182846e+00 2.297136329232878360e+00 1.011124158213787094e+00 9.914827076697614316e-01 2.441837105259961227e+00 1.689202243315597762e+00 8.801884165971676222e-01 5.274067361509132690e-01 8.862466937265687239e-01 6.616211387216590634e-01 9.087242859258274352e-01 1.240731442763609582e+00 9.795833437808250110e-01 1.754838500965858916e+00 3.287633954275426706e+00 2.792292130656635063e+00 5.955538601703511681e-01 6.591230754077146425e-01 7.051673049313895714e-01 1.236683865627174139e+00 1.271744229510676449e+00 2.394786242029124601e+00 9.662997757631839324e-01 5.082559828501624910e-01 1.329189591697066630e+00 2.969560223579988723e+00 1.555826099511770977e+00 1.043351392494490826e+00 8.809251640702814301e-01 5.466825241530548496e-01 4.563580045130578022e-01 3.223240249988315043e-01 5.886619660140570698e-01 4.456971159936474747e-01 9.202191662265486460e-01 2.113419174244188348e+00 2.237664322558535090e+00 1.978269251865761191e+00 2.271628582496008075e+00 4.598911188736861000e+00 5.520096013903724952e+00 8.143189488756976679e-01 1.060852973547278921e+00 7.420189676757958930e-01 6.287325549223670151e-01 8.203305796932076621e-01 7.718199180055337338e-01 8.532853056644975620e-01 5.762302315174285816e-01 5.872721095295688087e+00 7.403268899680424120e-01 1.387374071284955601e+00 8.511308053349339042e-01 2.073338976817397317e+00 3.636940833477023016e+00 4.542147165214467819e+00 3.914145800820730159e+00 3.894014384196055722e+00 6.042963712473982341e+00 8.059265792761671321e+00 9.044002199911854945e+00 1.471077339415188234e+01 6.046822091797561249e-01 5.775771493815899937e-01 1.565471231864842938e+00 4.415149284610870306e-01 1.150867039137601244e+00 4.167017273360084095e-01 1.318022154371487842e+00 2.862157816556540446e+00 8.459699167901214567e-01 7.190006055191515699e-01 2.341936449400153997e+00 8.060338850880889305e-01 1.088378867506764491e+00 1.833038801238501936e+00 2.272136955321872431e+00 1.604365866391321171e+00 1.024594364818804726e+00 2.307730834821912325e+00 4.255408506823176396e+00 4.022102949344896317e+00 5.821379800507039626e+00 2.958005573737736427e+00 4.534011465405838770e+00 8.734405307099868399e-01 2.433908887163810597e+00 6.315227854553414621e-01 2.173603784792225824e+00 2.698549713628246138e+00 1.275757059604353483e+00 4.144448234181543178e+00 5.375834252609126285e-01 6.001280068677553592e-01 2.256842614174110473e+00 4.545004362626540839e+00 3.193169022058365947e+00 1.507999658987385638e+00 1.157769655107438123e+00 3.940032523440232248e-01 1.061446585324219871e+00 3.760266195059116079e+00 5.572856143374285143e-01 1.066967108073051396e+00 1.615274668489529120e+01 5.067613892026304967e+00 1.307211750469769118e+00 1.038770332909616290e+00 4.781380766982814001e-01 6.859006160785980910e-01 6.650103927113825142e-01 5.706675049313250092e-01 5.320627549552952473e+00 6.380141794319397208e-01 1.549872080403406738e+00 2.304800476924965480e+00 1.622346922636932920e+00 2.524475230306863160e+00 4.790135901976698030e+00 1.486585757850374279e+00 7.897982799101419538e-01 3.368589515205485441e+00 1.947500022275205911e+00 7.538941329916470924e-01 4.830183438969346099e+00 5.980284458151510663e+00 1.196871217544620114e+00 1.301782593033673052e+00 4.001779505565319361e+00 6.695962020381824864e+00 6.823607892974144384e+00 1.641636786988037944e+00 2.736964592026724929e+00 1.892834465342559946e+00 6.375379268914132425e+00 1.107927333587449326e+00 9.919683509330391447e-01 1.072635098147125099e+00 9.165268823247766372e-01 2.173469649196343667e+00 3.173113328251564447e+00 1.174217094914136839e+00 6.698611468614730224e-01 5.669079961002339907e+00 7.875453948777042967e+00 1.401667682967842721e+00 2.092872443656445647e+00 3.954877078205759844e+00 1.103956088097335364e+00 8.107246831090526573e-01 2.037250518966486901e+00 1.030791817392107124e+00 3.718055072996649724e+00 9.953410256820500734e-01 3.652453468250320689e+00 2.161141614298142777e+00 4.188135527377681910e+00 3.679039198817035117e-01 1.116185863655922539e+00 8.671635024678248094e-01 1.763526125303447767e+00 2.930026442931569441e+00 9.041132967668527032e-01 2.410099276035020832e+00 2.714690101492179153e+00 2.882148393872475900e+00 2.243060959706358659e+00 5.262815071614252993e-01 6.860250601583379737e-01 2.606252257390631488e+00 1.739105039577946599e+00 6.176626579589470367e-01 1.628042737301013343e+00 1.388659018988794180e+00 2.518994018226980103e+00 2.099232272347860917e+00 1.265784048654509775e+00 1.367149469149799401e+00 3.717628931396848024e-01 5.583354699325844273e+00 1.101677570316613064e+01 7.460759210714837941e-01 7.369708026724816285e+00 1.071967717751644900e+00 2.526375996728237538e+00 4.440620107067816846e+00 1.731280244230691823e+00 3.166096466363744533e+00 1.029589978238749870e+00 1.953534666368681894e+00 6.584544770525038171e-01 1.458982577593881391e+00 9.921139052310874451e-01 1.464754140019110196e+00 1.494713638147484369e+00 7.628898797974159596e-01 1.560487419559631217e+00 2.900671491717753625e+00 4.873132398997229719e-01 1.360970476249566463e+00 2.760839658624037796e+00 4.048825235910703313e+00 5.000108990402569731e-01 1.694068535880736803e+00 1.188691143501742964e+01 2.518951403071954864e+00 2.690025599921913368e+00 7.556999294309962867e-01 1.879331101319588360e+00 2.216674771163871682e+00 5.968234499404441173e-01 1.308139984928495148e+00 1.482433464634007825e+00 1.133217013121579742e+00 5.425713144264705523e-01 1.012770135069656074e+00 1.306147247594876326e+00 1.477451053633312084e+00 2.805410413042920936e+00 3.464507000372369916e+00 3.202991429088169362e+00 7.631388182147957444e+00 6.030853397124870341e+00 2.100282742519562262e+00 3.579382896013918902e+00 8.468836523031866292e+00 6.133394033972923154e+00 1.056731794331724039e+01 3.522700438182054583e+00 1.668814841003459115e+00 2.879600658178348649e+00 1.871783227012014272e+00 1.059115441500907195e+00 1.605171688610867786e+00 2.042265208062519655e+00 1.453720536898623461e+00 1.667421469882878426e+00 1.655752563920611653e+00 3.280609676382825413e+00 5.299029537091342945e+00 2.954131453060662160e+00 2.732083520577794467e+00 9.451958734996531719e-01 2.898855102878076462e+00 1.663155239506258098e+00 3.382980293485785772e+00 2.795322228033082279e+00 1.705125764863966165e+00 1.514617814320969202e+00 1.761308924507033691e+00 3.063696451694317702e+00 1.033122061304115658e+00 6.745468463389896474e-01 2.032167492932486219e+00 3.933875706669117456e+00 1.811322386202431023e+00 9.884857433224507606e-01 8.281657567607052517e-01 1.334028206152681362e+00 2.321169931339354786e+00 1.744222367772750415e+00 1.548847596816035566e+00 5.598247851606525938e-01 1.873654764835439579e+00 1.406874534726768822e+00 6.740466724381766195e-01 5.772238441009851506e-01 7.151835252601461690e-01 5.527229247654428246e-01 1.346490617311039806e+00 1.125968094551461185e+00 9.587183239292252912e-01 1.523733646178766499e+00 9.618252943354530515e-01 1.112325069211933748e+00 4.737550594312934571e+00 1.801715921450605862e+01 1.890783290724323162e+00 9.729422437197565721e-01 1.910099852693618594e+00 5.548856712911207012e+01 1.168142190907551559e+00 1.164555660050442309e+00 9.962223901254332326e-01 1.019849879407682902e+00 1.586097034079691603e+00 1.275619254391747504e+00 7.893906251722913048e-01 5.432070534759474434e-01 6.679665920636759235e-01 1.050725528989130630e+00 8.450788719457775766e-01 4.485883646960120430e-01 1.094904373573739376e+00 6.005827149747082760e-01 4.607296185929005139e-01 7.054466266941815666e-01 1.729608515876293051e+00 1.569646075328659185e+00 4.098529640826894527e-01 1.389322834419530750e+00 1.284835100535473007e+00 1.721687463537417528e+00 1.271327377254542590e+00 5.591670897198501855e-01 1.105466980193904547e+00 6.081434349578149767e-01 7.067282687878713165e-01 7.561730800865351654e-01 1.150986314241612352e+00 1.734887901770768792e+00 7.738160677706991120e-01 3.227794024926356808e+00 4.639127875199178241e+00 2.483600548566888833e+00 5.563746005826544216e-01 4.476804561910324720e-01 6.920571157476340662e-01 5.600538432295949498e-01 1.247653303442711525e+00 1.272812735184479793e+00 2.127743324344259168e+00 8.651196981037141409e-01 8.356886621363178724e-01 2.671432734843423695e+00 2.937398634711006373e+00 1.291616642397579451e+00 2.257257271703188906e+00 1.114990836416245745e+00 1.662435716246768225e+00 2.975100856136033478e+00 1.647891873188752854e+00 2.802728033014665776e+00 2.082406184240673142e+00 1.780465002237664240e+00 7.163800372845877007e+00 5.181716921194408076e-01 9.091676618565732726e-01 6.102072713103379176e-01 1.351280397010940604e+00 1.578132433704011905e+00 1.513428651697066529e+00 3.349238225418509352e+00 2.200893678322823011e+00 2.265748252846488953e+00 7.431754760359574608e-01 3.244652262802124376e+00 3.343754066911915679e+00 1.643922019288974745e+00 1.986556435068848714e+00 7.013026291103315879e-01 1.875536739129034292e+00 7.698392480090920920e-01 1.825908135855343062e+00 1.272957267887431909e+00 4.980085880108476859e-01 4.018101521239420215e+00 5.245079301716503828e+00 1.792942860098903246e+00 6.735293815109250737e+00 4.918912351134583361e+00 1.106066651981651994e+00 1.495813185421959846e+00 5.675883646842213359e+00 1.979901511137966752e+00 1.187898719197520325e+00 1.995607536701894835e+00 2.294343911834593630e+00 2.124335632228898429e+00 6.287213919391672068e-01 4.647735624792350251e+00 6.584662845590374403e+00 4.208402428546612839e+00 2.610882648512964366e+00 3.841293983088204023e+00 2.441344606251785176e+00 1.252751860881257340e+00
3.463216324944771163e-01 3.012627621463435101e-01 3.394655300351653304e-01 2.089452313221300539e-01 1.899507407935620840e-01 1.366188474827648158e-01 2.730422814084103589e-01 2.744992904630205732e-01 5.222358855759779983e-01 1.746011398246798685e-01 2.506087807853721872e-01 1.460880856937424865e-01 2.185735568180253718e-01 1.825748114540206302e-01 3.243717282062951179e-01 1.884605056433985293e-01 2.103702466389125725e-01 4.215026054526943566e-01 5.775468123364465578e-01 8.012883718721226789e-02 9.914000834065456180e-02 1.945294221167855608e-01 4.414912860571709730e-01 4.890876240201761926e-01 2.993506508212675499e-01 1.292545496831572494e-01 2.224822290489036347e-01 1.157972736771563892e-02 3.151644070210774529e-01 3.412585873941884618e-01 3.412318703100251094e-01 1.148161467114571510e-01 1.914214580002314980e-01 4.163963232894731803e-01 1.290077257191428184e-01 3.926030749937383657e-01 2.392280545549439752e-02 1.050843218846251176e-01 1.417362639338858865e-01 2.482823656345881091e-01 2.734924957927826195e-01 5.019507842335764192e-01 2.244611068530666942e-01 1.685300075262922137e-01 3.391453974413983219e-01 2.459235301374778082e-01 4.378232977766275402e-01 4.021271927777196331e-01 1.631728860131843040e-01 1.136331310538616496e-01 1.619556852723554874e-01 2.477006787356584097e-02 1.660337228463519277e-01 1.329469889540641769e-01 2.390206957451984637e-02 2.230305202373162876e-01 3.714541889090454130e-01 2.253505920016703468e-01 3.234126716903601984e-01 2.971228355652306141e-01 4.386749379275046157e-01 1.363735600278757620e-01 1.771593115659691464e-01 9.918139768589423477e-02 1.521594970508088895e-01 3.078963726850352245e-01 2.740221750923567123e-01 2.466818546604243878e-01 2.958507700146915109e-01 1.642684030042683152e-01 1.656423121345104721e-01 1.506402783935696377e-01 2.445281784571210482e-01 5.228844299227115577e-01 3.477579768860150633e-02 2.421359346559469605e-01 6.875868869853583032e-01 6.629730493298433558e-01 1.704297236341348887e-01 1.087460021871695937e-01 1.062160278884234643e-01 2.353380632073689693e-01 1.185985257883266086e-01 2.109388059483781330e-01 5.908256036865940919e-01 2.098933685348405298e-01 1.296768361689834559e-01 2.531765479012915154e-01 4.813847841138849115e-01 5.635773861882853453e-01 9.523508526718883760e-02 1.261717512761119653e-01 1.040939587884859574e-01 7.129323375067813107e-01 3.637589957014728537e-01 4.265991624936178450e-01 2.305989639420586157e-01 1.768844882040754296e-01 2.339817022829294157e-01 8.910081659317222597e-03 2.265269717921391257e-01 3.052192437091917343e-01 1.288348431882752748e-02 1.826165396842436284e-01 3.315673881958696168e-01 2.908931571977920738e-01 1.977851084382277191e-01 2.461994545877750906e-01 3.013874049671656508e-01 1.027365949807041573e-01 2.904110775963791857e-01 4.240170133408558417e-01 2.374265528120783342e-01 1.738419879977590177e-01 2.370252925584048209e-01 2.558656563119126037e-01 2.435990629803826413e-01 2.201178392222446489e-01 2.217383881200575835e-01 6.572339091004209335e-03 1.618751102311348153e-02 1.350558906759551092e-01 2.097032925551410298e-01 2.743797862693079792e-01 2.010504334712999719e-01 1.557962030364787309e-01 3.588068453064436891e-01 2.740215629243264450e-01 1.691939452688095424e-01 2.676131980142254507e-01 2.634515404362122171e-01 5.306360792356672462e-01 1.322933315328910786e-01 1.701395032311640021e-01 3.920666800657732556e-03 1.642940653676886742e-01 1.982710105012585045e-01 5.214874929764577813e-04 9.162647875778745510e-02 1.593466973262633868e-01 1.270134490356630286e-01 3.164444817365384965e-01 2.002793261047486062e-01 1.368949996110836453e-01 1.882312562267037803e-01 6.505970108628253770e-03 6.656165270439113289e-03 4.118379883044186521e-03 3.484889014269539897e-01 4.846743435155891899e-01 5.816851877765296663e-01 2.397040713369925635e-01 1.258546825871408092e+00 3.581537443160590639e-01 5.861031051221603505e-01 3.259287901962903966e-01 5.360868659400855885e-01 6.330639515894673774e-01 8.498980998169067824e-01 4.761588872712195775e-01 5.393576044384911228e-01 5.389577807145831123e-01 3.641411115776118645e-01 1.035298946841996526e-01 3.191911254886101723e-01 2.795385615495827314e-01 2.705671999136589623e-01 7.300397141112086041e-01 1.386733896559596002e-01 2.505347798166211448e-01 3.490064947094673742e-01 7.098765881271749123e-01 5.626453449724709843e-01 7.887579337626104969e-01 8.321740330072165126e-02 3.612727591957088369e-01 7.018650252107945242e-01 1.628293080137547255e-01 3.499692214184238481e-01 4.194435204660328376e-01 3.845049177838741339e-01 8.905790093888045489e-02 3.037187928363363487e-01 2.409918112261643097e-01 2.526243786506433553e-01 2.069891422102208833e-01 3.766095058904349591e-01 3.263690836792650374e-01 4.072088238834796758e-01 2.203253387448785294e-01 2.775379152742006861e-01 4.298139736287314716e-01 3.201157049698023505e-01 2.790006991922976409e-01 2.083099124309206740e-01 1.955883335211463792e-01 2.232971155521236081e-02 9.818507279558943979e-02 6.959318461485332341e-02 2.164100282974227088e-02 2.233172492719208146e-01 2.104267536396399463e-01 1.780331686534937230e-01 1.246986210939008966e-01 1.919900056568178692e-01 2.201204163913826339e-01 2.238248428210085628e-01 3.100460653145291623e-01 3.162766171794546555e-01 3.176379399131822878e-01 2.721983505586076380e-01 2.602291479363758597e-01 2.367737013233040255e-01 3.065253882649100481e-01 2.017179159028284208e-01 6.065427252571931049e-01 3.005462113002150826e-01 2.644076138906455986e-01 9.812267913337890946e-02 1.626195875990466000e-01 1.930801995188226039e-01 9.441781856978349874e-02 1.262823196737358489e-01 1.398531530796054967e-01 2.024869177883049653e-01 1.865619435311687835e-01 2.755136735861813957e-01 1.151702785566333515e-01 2.021908579292310271e-01 1.847919393140899924e-01 1.379515594090651720e-01 1.962038265165036988e-01 1.710432450477175625e-01 5.070606978271302578e-01 2.857375322463535650e-01 3.561635896091239761e-01 6.700390555292293771e-01 2.247534624844489959e-01 2.629952045716287268e-01 2.026000105201552492e-01 2.272909783465998368e-01 2.237993320143245035e-01 2.687612570413398516e-01 2.277959111463370712e-01 3.697916729342398678e-02 5.052447792822425954e-02 1.416879557509162675e-02 5.036753864765005501e-02 1.204407936906767233e-03 1.976650526382775150e-02 3.753169043753804557e-01 3.046266130132397887e-01 4.536498639732647886e-01 3.788353982127437569e-01 3.249867167978243154e-02 1.532368025789022092e-01 1.843025785554126550e-01 2.414236653025923773e-01 4.167125039056808200e-01 2.042472702943997631e-01 3.187812918680441587e-01 2.435520759496502263e-01 3.080628490897701077e-01 3.474452247635567703e-01 2.278825136609858790e-03 3.774686449944549826e-01 1.786939422384806186e-01 3.653673605334691321e-01 3.556188180657522402e-01 5.859673425099787281e-01 2.409565384395451204e-01 3.704014143512254220e-01 5.591595726138678391e-01 2.729902321199013659e-01 3.042533982240513968e-01 4.008490246714269123e-01 4.892818253104024018e-02 1.960001389412857897e-01 9.245290705952868837e-03 1.795294536146185838e-01 8.825549863290431396e-02 5.694016670376358252e-02 1.699025538047899686e-01 1.467685505380025568e-01 2.384135089852224831e-01 3.649930676347677982e-01 3.527016295684550773e-01 1.875061221059487471e-01 1.160068597090473802e-02 1.050869595273096757e-01 1.216080917996327782e-01 4.077927044194759598e-01 1.505126116756165811e-01 2.247269441049902228e-01 1.548559579699848310e-01 1.597424184716950690e-01 2.797963008959569731e-01 3.842553569261233926e-01 2.062780121670340083e-01 1.794183568216711072e-02 3.081839817070472498e-01 3.457919139332229497e-01 2.349524905477424208e-01 1.219317427932133657e-01 2.565711073752104110e-02 1.689376678845330715e-02 3.696310867744911910e-01 9.172237227350116262e-02 5.812540277779892559e-03 6.386695636001710197e-02 2.157978748960727167e-01 2.146409445404777738e-01 3.081168614564795336e-03 3.659250628516008685e-02 2.080564680708515690e-01 2.423708154447958285e-01 1.017799979283495401e-02 2.314257110164185671e-01 2.663858887799581687e-01 1.690489085973264083e-01 3.255473564072480092e-02 4.204246889919574515e-02 5.022605017739507210e-03 3.493410540197535719e-01 3.139512774595535349e-01 2.121909406710189017e-01 3.665389597024716617e-02 2.449982973510836382e-01 3.282726609149240193e-01 2.662398362138574948e-01 1.504050563128239530e-02 1.177252347308448133e-02 3.967616014692108561e-01 4.110466695239983204e-01 3.537308155672735377e-01 9.714397074034089585e-02 9.764432799848139083e-03 3.278609926774993522e-01 9.218070865821949289e-02 3.689655357691928178e-03 3.460298876723596172e-03 1.581209040345439854e-01 2.576327687860223703e-01 1.799863834697326692e-01 3.246422834717508331e-03 3.471080662998563254e-03 3.184626634482176644e-01 2.854158347653966681e-03 1.251078652235926014e-01 1.840853742917828995e-01 1.791625695199915713e-01 3.140866312708296554e-02 3.455730604252903182e-02 6.367659182989617722e-03 2.143678118031518975e-01 1.973054550076431268e-01 1.544611684540631025e-01 7.346495313454022048e-03 3.286743003370390381e-01 9.512557092665388514e-02 8.373457208506455973e-03 3.435032864240311068e-01 2.110399440646907876e-01 4.600365813038065355e-02 2.760325335210687125e-01 1.422264409475682001e-01 3.410833191585736258e-03 2.220779345228051094e-01 1.290909328790629529e-01 3.877588185608211047e-03 1.554577599587098763e-02 1.458090617887672635e-01 1.316249038878625766e-01 1.564854376441624506e-01 1.209954698203827284e-01 1.416820836366713965e-01 1.517814783251366373e-01 2.258496617831873797e-03 6.271499689832127009e-03 3.837764236611054553e-03 3.415456297165515576e-01 1.616795076157853672e-02 1.265068040942654917e-02 1.046585184364727528e-01 4.854213915317379807e-02 1.213246498035253432e-02 8.582863379540572185e-03 5.698676867153452952e-03 1.108357623031071826e-01 3.116283445727637165e-03 2.881419205973918991e-03 4.618179679303069558e-03 1.198431983754059613e-02 3.441603066245913813e-03 8.009682236517662313e-02 1.633207600272781057e-01 1.182171043651434605e-01 1.828388631590143476e-01 1.568584521150199751e-01 7.979761769110710334e-02 1.194127349015044609e-01 3.336662874514471910e-03 1.324288380861853298e-01 1.302875673768353337e-01 5.218256887738263738e-02 1.008684519536718338e-01 2.674811832532919542e-02 1.874596233479171184e-03 3.939495271552014011e-02 2.197281524776399132e-03 8.079252435351416683e-03 7.385699256274120758e-03 1.978161807783243575e-01 1.282061789182669664e-01 1.284291428501531107e-01 1.487363467254267102e-01 1.682584582197083622e-01 1.801337487323318998e-01 7.092614264709179439e-02 1.025090265458347139e-01 9.980281341309449328e-02 1.709394913986677644e-01 9.677482049400149000e-02 2.551349268851680896e-01 8.950891382927445017e-02 5.716434949915151151e-03 5.415733624455852310e-03 1.165903159606906520e-01 1.283142766897962112e-02 2.008146922723325761e-02 1.089352217870299955e-02 1.836158473254949353e-01 2.295949727429447695e-01 1.735134143271379603e-01 3.138830614195723401e-01 1.811105917636808837e-01 2.903334244506185491e-01 1.433122222490962328e-01 1.908708822489812995e-01 2.205266624239036674e-02 6.053864655872896738e-03 7.676862683128709425e-03 3.077678314404063038e-03 1.633931078453292329e-01 1.170615969564987868e-01 1.005980943924925791e-02 8.249949314991517069e-02 2.920779327448603732e-02 5.653695858650247263e-01 1.592465929387774093e-01 2.767651192844333696e-01 2.355025667736289907e-01 1.096998195280816657e-01 2.825928648833472834e-01 3.678786427823744765e-01 4.564154006281845311e-01 9.166949698068302399e-02 4.304310745955215733e-02 3.719350318226691821e-01 1.787807004245438869e-01 1.221413807233782678e-01 1.300153170942408218e-02 2.139497422599721810e-01 1.822806854484120831e-01 8.856262803657997951e-03 4.861431892109688846e-01 2.620663878747524489e-01 3.294212718226561254e-01 3.802293930516122966e-01 3.507294429066386277e-02 1.489422365853314834e-01 2.803120049326074392e-01 5.558190740304540522e-01 7.496597980853909604e-01 1.869069365193434806e-01 2.210272472244774744e-01 4.366721806638514114e-02 2.840565417046403418e-01 3.024962602256174860e-01 1.445288535923015816e-01 8.332335742038926574e-02 1.214720671456800544e-01 3.035417622673713400e-01 3.245337404789579942e-03 6.127559506339269602e-02 7.568267625039548641e-02 1.196078712650337772e-01 1.735311811734315812e-01 2.362366593357288491e-01 1.767836317866925411e-01 1.802239922630236024e-01 1.318381119372696308e-01 1.527642874130561434e-01 1.273170235526400740e-01 3.995183303275764986e-01 3.719315995825857590e-01 4.216918250351663344e-01 1.740832204573150577e-01 2.147736759957298291e-01 9.997055585950372775e-03 3.105953708435927885e-01 1.228894636780948346e-01 2.269228743059948372e-01 1.063399318457563109e-01 1.673199890271059864e-01 9.933113610960546402e-02 1.252520076856411535e-01 1.662219748916829443e-01 1.213406337011537495e-01 6.701576174508658279e-02 2.757959900430777544e-01 2.610379903887879438e-01 1.825829848587525450e-01 1.403822734197369693e-01 1.140430128854169334e-01 2.466833515261209753e-01 4.315550739348482656e-01 1.861376045230648257e-01 8.477555784940225131e-03 2.133463657910385503e-01 1.877817800381129387e-01 2.360035091336756263e-01 1.717376689264404344e-01 2.087573270897906674e-01 1.766794425634881927e-01 1.014713373771805316e-01 1.693371743501115301e-01 4.709097206865426877e-01 1.993275826367511550e-01 1.012210616772927646e-01 2.996928823481643245e-01 4.384153229334565305e-01 3.232096565932739418e-01 2.739259708450517139e-01 5.067123868226037775e-01 3.179207962927164122e-01 1.501353913542474161e-01 2.238280928600523967e-01 2.838594158834416570e-01 2.183928474505672512e-01 9.967217107936636455e-02 9.571705297969614057e-02
