# Supplementary material for: Idiosyncratic, Retinotopic Bias in Face Identification Modulated by Familiarity
Source: eNeuro. 2018 Oct 4;5(5):ENEURO.0054-18.2018. doi: 10.1523/ENEURO.0054-18.2018 (PMC6171739; doi:10.1523/ENEURO.0054-18.2018)
Supplement: Extended Data — The archive contains data from both experiments, as well as the analysis scripts. Download Extended Data 1, ZIP file. [file sup_enu-eN-NWR-0054-18-s02.zip › famretino2-3.0.0/vtcdata/output/LV1_median_param.txt]

# row col std gain n
4.974625334975456070e+01 4.832455646468149979e+01 4.507378966759304717e+01 4.898698602259233326e+01 4.844793238010229430e+01 5.352362428721202292e+01 5.316920555084062983e+01 5.684320693956001946e+01 5.632752031859085662e+01 5.815588266811946028e+01 6.694743205750899051e+01 7.128738352015372470e+01 6.527788325138946846e+01 3.754506133254017186e+01 3.961623438290534693e+01 4.290488399442536149e+01 4.940288901021034462e+01 4.516866244657314411e+01 6.243068064500556602e+01 7.611470289641019349e+01 9.116858283293159104e+01 5.917273536603833861e+01 6.379025656670475541e+01 7.493538252023589052e+01 7.428824502192870227e+01 7.982822648476016525e+01 5.849374331490572843e+01 3.526930008242112535e+01 3.653746318128224857e+01 3.888049949077372958e+01 4.208607990913242247e+01 4.514300552413145340e+01 8.079212451799850214e+01 4.604340884910946130e+01 4.214427969798145313e+01 6.844267134750754167e+01 9.231718170666999868e+01 6.037399473397852034e+01 6.259722998733839461e+01 7.760294348918512242e+01 6.515133883406357995e+01 3.627131805830620692e+01 4.245920458562675037e+01 4.065911202636439725e+01 4.386730445545407520e+01 3.552939512436394409e+01 3.376596667277693342e+01 4.034700962058572316e+01 4.345608371246304102e+01 3.375327269682708220e+01 2.439511619754613747e+01 3.282948009266284828e+01 3.309414232617662321e+01 1.885948316354691556e+01 2.599842236098821502e+01 5.256514174989393240e+01 6.066205275873335978e+01 5.648650500379167738e+01 7.798605545246886095e+01 6.179652249377299711e+01 7.378538700546579321e+01 7.693495176411224179e+01 5.500819846180579020e+01 6.382120153204957091e+01 6.609597873278389102e+01 6.778690077794098556e+01 5.729428349896471673e+01 6.042456591617454364e+01 6.107271937795225369e+01 5.179542312730410458e+01 5.287245801208834450e+01 5.452370676608826727e+01 5.457790440340663451e+01 7.533141376355973762e+01 7.093504287688840293e+01 7.620479714575357377e+01 7.195823516072525194e+01 6.315522035865141248e+01 6.511579533451636337e+01 6.831725309807927715e+01 6.937178233403861327e+01 5.265614366307734429e+01 5.945479553039518095e+01 6.118419490872922495e+01 6.431916567082299707e+01 6.721531451049534667e+01 5.330801041184108158e+01 5.727500706487877125e+01 5.958990031027704504e+01 6.668528236928696629e+01 5.018698208915626680e+01 5.432402245454146339e+01 5.529867906117044640e+01 7.747480661147838532e+01 7.729516373952223773e+01 7.448181729714445964e+01 5.250801214548379647e+01 7.082563530144987851e+01 7.135159855911925320e+01 7.158201578481795480e+01 4.225430320559055986e+01 5.106568077666160832e+01 6.283205834396953549e+01 6.609828691841204318e+01 6.877488614353180196e+01 6.962300675125270288e+01 4.554413454352172153e+01 4.874248066876582186e+01 5.362652290085521400e+01 6.068149889493666649e+01 6.392841466867439237e+01 6.664220781831119211e+01 7.103750618515897486e+01 5.009885669528794949e+01 5.489413661323978744e+01 5.782834113134163090e+01 6.469048604516663659e+01 6.168545184143358995e+01 5.069627056815247101e+01 5.417341580891165620e+01 8.372484239142499973e+01 8.585498491930073328e+01 8.012950203770554936e+01 8.524869704468804343e+01 7.803998780100307897e+01 7.728574471273236668e+01 5.095805919313764321e+01 7.063019064501696676e+01 7.951012170124326417e+01 7.046163773274385278e+01 7.545386372809292652e+01 7.580659745478700984e+01 4.504449365856975618e+01 5.907880330046363326e+01 6.652931854531246358e+01 6.849198560412129666e+01 7.075278558394350625e+01 7.417819769437100774e+01 7.905806229450897149e+01 5.111231407325497855e+01 5.955607665300796327e+01 6.614852886118606534e+01 6.239341102290065066e+01 6.432185833389391405e+01 7.031206412325427380e+01 4.589649352123527137e+01 5.372902185342722703e+01 5.800286677710225547e+01 5.967830845431963382e+01 5.123945024904411127e+01 5.441668405346008797e+01 5.982972710073823208e+01 9.229919362969332042e+01 8.242697884531182240e+01 3.284178898774241873e+01 3.846221589795419504e+01 3.930097477732132916e+01 4.250050532299155748e+01 8.894236467182602723e+01 8.607660592053863979e+01 4.203127691690241363e+01 7.584610758157974431e+01 7.459963470041897438e+01 7.431578462936093388e+01 7.929981824246922884e+01 8.057527150424579077e+01 4.796709810597057100e+01 4.590548886420153707e+01 5.722647139798139904e+01 6.993562423393233018e+01 7.074462406306405171e+01 7.132921093828669257e+01 5.003837466277985158e+01 4.812443289007801184e+01 6.453694519149445341e+01 6.263342767210949091e+01 6.571529833700049039e+01 5.671663848541545150e+01 6.191545417325508538e+01 5.797367013388556245e+01 5.671221036655566650e+01 3.468385108922447557e+01 3.186935783015284329e+01 3.538903382304066270e+01 3.932021098262565317e+01 4.271439705010038779e+01 3.952130045050210327e+01 7.832546241173170642e+01 8.189247603786331808e+01 7.914419635413545961e+01 4.663389100452162950e+01 4.210867764345792352e+01 7.606040952483283490e+01 7.178497299017404032e+01 5.024625249275089800e+01 5.563750275427813818e+01 7.190343236924871917e+01 6.705936052603826170e+01 5.855975199522058006e+01 6.110359981157463238e+01 6.328757727905060904e+01 5.222833924843617126e+01 3.268933931325965148e+01 3.164454344308304812e+01 3.231973236190624732e+01 3.776791900930199120e+01 4.113841707331884123e+01 8.222463398616176278e+01 8.097790018908878551e+01 5.154564550254332289e+01 4.494643641662017330e+01 8.473542358364628058e+01 7.900747368835008899e+01 8.299337404107916427e+01 5.202136947768070740e+01 5.594226909632700995e+01 6.252999830499267375e+01 7.521675293321031575e+01 6.872183507466964159e+01 5.543425244012968278e+01 6.077092893756011449e+01 5.646401339456764390e+01 1.158897402707755298e+01 2.553891649019489307e+01 2.849259624467697449e+01 3.563403868128825991e+01 1.180754131017330266e+01 2.035492171919378990e+01 3.738503967558784069e+01 3.896530353865353646e+01 7.275831683693387220e+01 9.431154270844166376e+01 1.021319022499977081e+01 2.627820993116958448e+01 2.398133342930029599e+01 2.992788292161396413e+01 1.295980768199656907e+01 1.388755582112251652e+01 3.234163125477907386e+01 3.527316051545095377e+01 1.960470903509878937e+01 2.792303883263556585e+01 -3.314813681741491536e+01 2.101103991563029894e+01 4.655047803903048020e+01 1.899157764459828002e+01 1.248976744801751337e+01 4.146037830591021134e+01 4.025123832112967648e+01 4.813798594309935197e+01 5.241957578052885935e+01 4.709646406555363285e+01 5.439924241384235870e+01 5.244766966623215154e+01 5.728076680853990865e+01 5.471522572649283234e+01 5.225627596228785876e+01 5.988906716801618302e+01 5.797460603734234752e+01 4.847542518975039627e+01 4.672962056822551347e+01 5.012163670098145474e+01 4.932922829387089081e+01 4.933328254224256426e+01 5.549610694901292618e+01 5.099837023228978694e+01 4.836926623986632023e+01 4.836953400456327756e+01 5.154557689428476408e+01 3.655498147331303471e+01 4.863431910637233813e+01 3.840366842802961855e+01 3.958742586439486644e+01 3.962252920941429579e+01 4.278017397565638191e+01 3.729597561031762609e+01 3.811393328716536644e+01 5.075543867125605857e+01 4.759015230041049449e+01 4.900966102274094283e+01 5.230551326539473678e+01 4.794010280739318830e+01 4.655410061141884626e+01 5.347315294351002990e+01 5.355606066668440235e+01 4.989271668561415396e+01 5.439032343808143821e+01 5.311965424972276395e+01 5.181398695335080617e+01 5.263922409688478865e+01 5.316372144364058272e+01 5.108048689746368609e+01 5.628225011289692503e+01 5.368051927153044289e+01 5.199558504556708982e+01 5.257717111542969235e+01 5.094484178655568485e+01 5.293125650879940736e+01 4.970317891180595637e+01 5.657704711759377858e+01 5.272235456930307862e+01 5.513781073992009851e+01 5.539615948799733758e+01 5.357195105227155807e+01 5.139072718587948430e+01 4.859014620556331465e+01 5.653750598935432947e+01 5.498799794563122134e+01 5.626218123400552429e+01 5.718595742070532140e+01 5.523148312598178222e+01 5.319346923737712984e+01 5.131842004057922679e+01 3.698159133168038437e+01 4.538468261686669081e+01 3.572610115873096248e+01 4.215139965259091070e+01 3.403270961580746246e+01 3.482953172024757293e+01 3.834051437465227963e+01 4.062547947608344145e+01 4.319672709470349048e+01 3.874325657166714620e+01 4.002110247281850519e+01 3.942269108453463389e+01 4.447481544166711132e+01 4.534775916536128193e+01 4.787440089355458639e+01 4.892942037070058348e+01 4.666618335324312739e+01 3.923873728044161879e+01 4.354492695010329584e+01 4.448917242666804839e+01 4.652587415733372467e+01 4.640806253664555925e+01 4.753810985840289050e+01 4.457264511796790174e+01 4.361814383529500105e+01 5.350044616251560115e+01 5.204527726176959845e+01 6.402016825239073228e+01 5.559383996135721873e+01 4.737611440750482217e+01 5.045996484504161828e+01 5.115700727487060817e+01 5.325186971722412466e+01 5.249942834238017042e+01 5.104223327304286784e+01 6.609150990505892764e+01 6.141217578356678786e+01 5.109754665028270892e+01 5.522341216989119062e+01 5.577464708475434918e+01 5.421243657529996085e+01 5.299634162849230989e+01 5.265198374587446040e+01 5.092544831695516194e+01 6.384579644644260554e+01 6.269327646129894305e+01 6.010977306042789792e+01 5.994879933551844431e+01 5.847563666500464308e+01 5.621489513954630013e+01 5.423572250137814876e+01 5.897569152571632856e+01 6.234159084231907855e+01 6.152162858908387477e+01 5.958324543111813654e+01 5.625936668905077909e+01 5.586521836326716084e+01 5.101252522210882034e+01 5.626310099328020442e+01 5.617373885604415307e+01 3.736790505424610886e-01 3.162033140949358767e+01 3.137825537166092715e+01 3.359245422841877371e+01 3.261130653458699413e+01 4.192086997960225858e+01 3.150771976667065744e+01 4.199716397508274213e+01 4.215939082369103375e+01 2.904382986816167289e+01 3.166476729914223398e+01 3.682604373539439280e+01 3.855783345955499897e+01 4.257513980467865622e+01 4.421014373852706569e+01 3.378995678239529354e+01 3.682128914280752241e+01 3.986316267813128889e+01 4.327488405782884229e+01 4.311518643654187599e+01 4.274392186399595772e+01 4.128009144581866963e+01 4.690762696181319313e+01 3.913284681952474386e+01 4.373543896864941161e+01 4.499822223215220163e+01 4.416540581815262811e+01 5.166341149181513970e+01 5.264833945041024066e+01 5.193916276715708591e+01 4.998617998844815702e+01 4.745986977660757589e+01 4.857878004533625926e+01 5.049824058324155374e+01 5.287134935857079654e+01 5.280565966164604674e+01 5.172769569977151605e+01 7.103646780181671261e+01 6.803964760411422219e+01 6.055310646640567285e+01 6.234440937563655893e+01 5.363990946762828571e+01 5.536203742776677927e+01 5.529906244202457799e+01 5.397112417612759572e+01 5.163197363691631381e+01 6.733481420104061499e+01 6.510358555083756471e+01 6.580781102659730664e+01 6.255409414622364750e+01 6.076594124193395885e+01 5.916882672863322057e+01 5.695563518914227785e+01 5.649479424035801856e+01 5.435662744531698820e+01 6.237049780206606897e+01 6.249719749964098270e+01 6.188391655281431980e+01 6.050182078581893563e+01 6.036480708087098890e+01 5.873714617993219633e+01 5.586952675190187279e+01 5.473893525436866980e+01 6.182346351858199540e+01 6.178597520219357619e+01 6.086027069956659830e+01 5.944608093791983094e+01 5.553076224482264678e+01 2.345960907911247162e+01 2.195454412616251716e+01 2.474344843184875486e+01 2.171477597053330655e+01 2.360237454315657857e+01 2.615915789310794892e+01 2.630712022320124532e+01 2.507981760767683355e+01 2.836602924735106512e+01 4.059458161519089003e+01 3.075217588335527807e+01 2.849605818791408396e+01 3.045938548700074477e+01 4.438491834039854211e+01 4.552279377186452791e+01 4.682982144120694556e+01 4.143342195973516340e+01 3.168260353313119282e+01 3.485484025738333713e+01 3.860633139176519535e+01 5.246980435379842334e+01 4.292363176270714575e+01 4.686129962039305497e+01 4.761820653481222365e+01 5.027969250614505370e+01 3.536384362273639681e+01 3.771569082827245012e+01 4.047677101973932423e+01 4.986749120946308977e+01 5.288130590366763784e+01 5.415800101839303693e+01 5.234391967815479063e+01 5.352968332749806279e+01 5.360664660843158913e+01 5.298007875157448154e+01 5.126852156151568352e+01 7.792557406700032629e+01 7.419212125873590935e+01 6.869489379889284919e+01 6.415033795614846213e+01 6.334870698057238769e+01 6.080994052291646312e+01 5.644921127492683155e+01 5.535430995110617403e+01 5.422833767980891650e+01 7.550427056933332892e+01 7.000535096637815968e+01 6.938958052279488697e+01 6.139147006380468952e+01 6.096354788402386760e+01 6.339014777461076022e+01 7.629874515786380584e+01 6.944640219188561048e+01 6.761409209404337162e+01 6.276666457137154964e+01 6.197050907881903470e+01 6.103684089613273045e+01 7.573498459407332462e+01 7.096826194618347472e+01 6.444507291762101886e+01 6.112784740380095627e+01 1.793018509493747459e+01 8.498381053635263527e+00 1.751814112917984545e+01 2.950918965494069823e+01 1.871680250865440343e+01 1.732553142665209833e+01 3.050068069559307915e+01 2.557818866959562598e+01 2.438081928025253831e+01 3.078283671629317553e+01 2.913537208565648839e+01 2.960416540074460556e+01 2.861846549507728099e+01 2.796986835353931156e+01 4.713678598733685021e+01 4.912170510630575393e+01 3.012623974381919467e+01 3.295623936137189958e+01 6.153869890868280379e+01 3.988648397755622454e+01 4.705809462107228569e+01 5.088422541245303421e+01 5.448221264686304721e+01 5.346636123276984875e+01 5.437523445611520145e+01 5.269739205944450333e+01 3.548154046840562614e+01 3.857086583254078960e+01 4.318966103571127491e+01 5.078468272029203234e+01 5.606704308516714974e+01 5.598993430471927013e+01 5.591545677828945315e+01 5.526246529442211397e+01 5.462543278856654183e+01 5.382958439393270567e+01 7.962520981518349572e+01 8.792487143560735774e+01 6.965973047449058697e+01 6.525280745918286129e+01 6.118844722762189292e+01 6.144387097679700105e+01 5.922660297192649637e+01 5.512124725309602979e+01 5.412297259957094298e+01 7.509727419438047491e+01 7.472930386879917819e+01 7.498252991726920413e+01 7.667467353337286795e+01 7.835975848738500815e+01 7.713583101754717575e+01 7.887881907104261359e+01 7.928226232114727168e+01 7.893558263029132149e+01 8.563687355462553796e+01 7.986440697507381969e+01 2.316662618273324625e+01 2.416609111801237830e+01 2.036981206127336463e+01 1.820816191437641507e+01 2.250127491433498506e+01 1.476505199082018649e+01 2.096628478965387288e+01 3.349797907307667799e+01 2.922127836926210520e+01 -3.672954819077862965e+01 3.160888278496591752e+01 2.752114241147721074e+01 3.857111963413340305e+01 3.988062633402437740e+01 5.013280648274268003e+01 5.217875446797594918e+01 5.386145818757550074e+01 3.205041818633089434e+01 3.418448247163419751e+01 3.921868048769211157e+01 3.975076975077637087e+01 4.557241489956911096e+01 4.916127210347784171e+01 5.617809058131683742e+01 5.675046924924650682e+01 5.528434733668962053e+01 3.163780560475164094e+01 3.478276122134484183e+01 3.812461026262884900e+01 5.032135212385956891e+01 5.773053662190717006e+01 5.875925325205965066e+01 5.794739052227124887e+01 5.758683432206922248e+01 5.549170280837924452e+01 8.930087964679681534e+01 8.063373051450733442e+01 7.644226420706741010e+01 6.852759969276473839e+01 6.416610820087311140e+01 6.102531779042575977e+01 9.550349592019072986e+01 7.821662862914809011e+01 7.498221538307835488e+01 7.931391242446031242e+01 7.843350263064019146e+01 7.796589639214293754e+01 7.985200827159502524e+01 8.380809819042164577e+01 7.966048190453770417e+01 8.743259757142084254e+01 8.695727239627962035e+01 8.223443297653417972e+01 2.385351570835686985e+01 2.326207782969846960e+01 1.962298995581701888e+01 2.747393475793609596e+01 3.900279437577184893e+01 2.846993418101543583e+01 1.978363671344669115e+02 5.605362587091735094e+01 2.408529703832474311e+01 2.355916902691497228e+01 2.224536777832155110e+01 5.732501433744262442e+01 5.367786552450973403e+01 5.584641718534759036e+01 6.268808394372889836e+00 2.937279953728766912e+01 3.224033950181663499e+01 5.052171936628921856e+01 5.689854460660063751e+01 5.841827712890783175e+01 5.627239290840925889e+01 6.845389310527069426e+01 6.776922106097200071e+01 6.224375332571104025e+01 6.070782229956247278e+01 7.305661901253967017e+01 7.097543178795855567e+01 6.764485821482691108e+01 6.294872050838741018e+01 8.158121998560679344e+01 7.530089765556571990e+01 8.149529520284231410e+01 8.608750420807422188e+01 8.296710112639107138e+01 8.505409441778174084e+01 8.234063431935734911e+01 8.757133389737904849e+01 8.228687696594425915e+01 8.534346178172256714e+01 2.450360833281301609e+01 2.178368887909620710e+01 1.986233993361759076e+01 1.236432601593681824e+01 -2.232306653566705990e+01 6.477769551862608921e+01 -9.533348507740527111e+00 1.731874987814349254e+01 5.901061010636308168e+01 5.521685907463203336e+01 5.655324229803872527e+01 5.670179119836150505e+01 -7.495237951723612291e-01 6.128347551100212343e+00 5.795499178821611963e+01 5.899475645792414014e+01 6.673047956597790176e+01 6.333053929924972181e+01 3.778643244179295380e+01 7.141845893215381125e+01 6.916156894035714231e+01 8.225624123530330678e+01 7.757870407601421903e+01 9.849901102104442430e+01 8.155807669097802659e+01 8.382528466264481892e+01 7.866683842636766144e+01 8.921578663227330708e+01 9.142646436507064323e+01 2.088906172864435007e+01 1.359489880686846419e+01 2.192991984670495498e+01 1.438837485212995304e+01 6.504044668665470041e+00 5.060361404987581579e+00 2.905001233101032199e+01 6.667890549218499530e+01 5.957507955657876408e+01 5.855650382672163801e+01 3.340232413812982770e+01 6.036285286782266724e+01 5.999230156463222841e+01 6.023089397641975040e+01 3.478535397842455268e+01 6.637996724799712922e+01 6.517113231727888945e+01 3.694672608395512725e+01 1.378201253011982885e+02 7.192862665825052204e+01 7.127413037233858972e+01 8.446918054044176927e+01 7.754683661765272973e+01 7.428145392364602628e+01 8.650006848960862271e+01 8.116636640976219041e+01 8.217571401315507273e+01 8.794825456606190528e+01 2.309010924964788813e+01 2.280017406305466210e+01 -9.799999923717452077e+01 3.221181807649516315e+01 6.264439871567582685e+01 6.378944525360611806e+01 6.415922181439680116e+01 3.279050203986665224e+01 7.074234221711958526e+01 6.799425347204261527e+01 6.665271997881514210e+01 3.217699307039311662e+01 6.832842610459270816e+01 6.901257926719009106e+01 7.171505488924890415e+01 7.239119868209925812e+01 8.387837192623103988e+01 1.028828109715860535e+02 1.515770632391220545e+02 1.297885462532730827e+01 6.627258864914958281e+01 6.644949494574480298e+01 6.911857162674141364e+01 6.855020052329113867e+01 1.859352046468209352e+01
6.012379732937712618e+01 6.546582982267754858e+01 6.597909297990213418e+01 7.244234602838290016e+01 6.822031600372724824e+01 7.177955578696520433e+01 7.662703500749370278e+01 7.870710826884000255e+01 8.316814980051435668e+01 7.884071513159020128e+01 7.019933049089804911e+01 7.076273548254690127e+01 7.224608099949432471e+01 6.413769068633669690e+01 6.625044157474962958e+01 6.611781893427900059e+01 7.666358374595735370e+01 7.195069725703777408e+01 7.242777056853344675e+01 6.886540487863319981e+01 7.700602335048016300e+01 8.092643547253155134e+01 8.505036103523633528e+01 8.369320402247488744e+01 7.547152570126017679e+01 7.738821256633571011e+01 1.084966537860587010e+02 6.317762227083512983e+01 6.262256114315157163e+01 6.530950867072533583e+01 7.306294147611127698e+01 7.563973804823919522e+01 7.031212380393839112e+01 8.258109260902730853e+01 9.032552516700813783e+01 8.364826184738159043e+01 8.199674379890242903e+01 9.091137537181552375e+01 8.035054478890761231e+01 8.371134649422589291e+01 1.011476252032833543e+02 6.361831747321540576e+01 7.558076708122041509e+01 8.664395840566041329e+01 8.731359904447884901e+01 8.809674117031039486e+01 6.513560217884054282e+01 7.654205897299146955e+01 9.473086469121048481e+01 8.211143058726094068e+01 7.756350104618218211e+01 6.997841471158255899e+01 7.584587164107290391e+01 8.531989328617942192e+01 7.035961878929072100e+01 8.253061780786563872e+01 5.943110912236168986e+01 5.903426937759770965e+01 5.776023886643697836e+01 6.821483481769664081e+01 6.765580826261998482e+01 5.920092416254092882e+01 7.350280819628547135e+01 7.160399320785067800e+01 6.200021853560745910e+01 5.624254533147479407e+01 7.138286269199861067e+01 6.670454151899465955e+01 5.863056607769304662e+01 6.021800964811684764e+01 6.028530701225787425e+01 6.041831041955866510e+01 5.642015977922044101e+01 5.934404656203156492e+01 6.245784160797167317e+01 6.151524316558811023e+01 5.903883980174772717e+01 6.615163476465244230e+01 6.706467285171237336e+01 6.276408397540123474e+01 5.542893968358603729e+01 6.966866846064547758e+01 7.020763244171570250e+01 6.720959934166276639e+01 5.796867962119200968e+01 5.651117433933780632e+01 7.249440712309940693e+01 7.667130590224547859e+01 7.042040028500812809e+01 5.595208616209389163e+01 6.942065528877513714e+01 7.251364317313161223e+01 5.863536307351345300e+01 6.379513687616174877e+01 5.753142457581039082e+01 5.370711744973631596e+01 6.707177725783937206e+01 6.765844399766845640e+01 5.790917385490449476e+01 5.347895903942166740e+01 5.879338729113582929e+01 6.373849480974428872e+01 7.114623425233108378e+01 6.952309594643588753e+01 5.466356532094310694e+01 5.355186150028164604e+01 6.210171015523847871e+01 6.644504137751036410e+01 7.034312604429348426e+01 7.201702484914289926e+01 5.959350846179567185e+01 5.408847131002710285e+01 5.315345052077131527e+01 4.789894186224034911e+01 7.132905604468541583e+01 7.225530473672134235e+01 5.670889588276758531e+01 5.453625143454486590e+01 6.928715633552452857e+01 7.220809603241778518e+01 5.439864301801739543e+01 5.038725772372835365e+01 6.681111794717158148e+01 5.783866778141906195e+01 5.177142311273337327e+01 5.139644859211387029e+01 7.169542214421187509e+01 7.102823518203825870e+01 6.496808266516332253e+01 5.343874611392174501e+01 5.070312758668686826e+01 5.143053452352178567e+01 7.124262142045256496e+01 8.094596647651920307e+01 7.246239435896424652e+01 5.151089545138179915e+01 5.095705255248955723e+01 5.225474046569393494e+01 5.206325911710920451e+01 7.410256279958913694e+01 7.569325545149288814e+01 6.972603946249785167e+01 5.375369651170775853e+01 5.306369973076874658e+01 5.468160754452442518e+01 4.508831602644207237e+01 7.334811098921565531e+01 7.644597978403464822e+01 5.367276095168385552e+01 7.015083495619236942e+01 7.501307756465739374e+01 6.526779735426077877e+01 6.588052626908046250e+01 4.886357961609256506e+01 5.628399453303893551e+01 5.377886399877706936e+01 5.443582641598508332e+01 6.911441071714324380e+01 6.899981117844393452e+01 4.760774420288881004e+01 7.094802220265238191e+01 7.478268147577196601e+01 7.754025624280572515e+01 4.811316627465695461e+01 5.046555375109787178e+01 5.049363537031160831e+01 7.357540044487419095e+01 7.490568373044347084e+01 8.801162673748055454e+01 7.851045646422988966e+01 5.030905441770028119e+01 5.272036277314774111e+01 7.972917138455048303e+01 8.271352551904246297e+01 8.129854363983675114e+01 4.914066653642933602e+01 5.259755388803202436e+01 8.036693913504549869e+01 7.897833473841718899e+01 5.214413532887004266e+01 7.941005105486061666e+01 5.469539878142882117e+01 5.483385085382899859e+01 5.610171951463127016e+01 7.060177207309430969e+01 7.836711073588480758e+01 7.047836753858540249e+01 7.860887337220596294e+01 8.252850699117779243e+01 5.134933649976450454e+01 8.719114036066150675e+01 7.987192572884629271e+01 8.843205740967025008e+01 8.105204972055256007e+01 8.923201547525906108e+01 1.138904667485753919e+02 8.776914783647589502e+01 8.672392520306158303e+01 8.584892097166701319e+01 8.757340274391393109e+01 8.441126999733484126e+01 8.129108882633262567e+01 5.735849687969805188e+01 5.556834988823949573e+01 5.819826417152432896e+01 7.403883129531340046e+01 8.272952820734275292e+01 8.452679433720945212e+01 8.354860987154927443e+01 1.046386913543728667e+02 8.772669822992693867e+01 8.517068637762471894e+01 8.613887255294541490e+01 8.066727849485093316e+01 1.195660878476197979e+02 1.027639414395205506e+02 7.992747308703673070e+01 8.745205038446201229e+01 9.317609984268017342e+01 1.541610165411290723e+02 1.107389940760143929e+02 9.222229424514895868e+01 6.036131748874276326e+01 5.509940242959135048e+01 5.765322623898158128e+01 7.877005496995316491e+01 6.498814161624085273e+01 6.064705125350693038e+01 8.639643921377938796e+01 8.016281991376445148e+01 8.753190781450345526e+01 1.989940815835674357e+02 5.561724471913386481e+01 5.517813315155569853e+01 6.528699776840923619e+01 7.059042965186229424e+01 6.033849121266955251e+01 6.579135333661696450e+01 8.032398069009373387e+01 9.231215781545554933e+01 7.948662587686374081e+01 8.001779272326949410e+01 6.710969832707050386e+01 7.345411642246659767e+01 6.251128499252733661e+01 7.072111460765489710e+01 8.303615889467533862e+01 9.210847801380447208e+01 5.371773550650318896e+01 5.413972982254354349e+01 5.391436139271981176e+01 5.050219113764310208e+01 6.190346421354659157e+01 5.598932543302467479e+01 6.028719289380202895e+01 5.505644484418918694e+01 5.837792823067132986e+01 6.196181521221592448e+01 5.887131016853502530e+01 5.588803541935271824e+01 5.458328145183223512e+01 6.040799297262995537e+01 5.530125020471693631e+01 5.355478696903968228e+01 5.919464786062980011e+01 5.701887555564297116e+01 5.568171628244908078e+01 5.543368308908781472e+01 5.420717694850857526e+01 5.682537246140569209e+01 6.819327471836167831e+01 5.360412924735463491e+01 5.585309717360655668e+01 5.262664706970709716e+01 5.569955980157495645e+01 5.256702835964620846e+01 5.201701430138630400e+01 6.588524813613825870e+01 5.701080745006191819e+01 6.462488147138509476e+01 6.627403603818061129e+01 5.596155647247040577e+01 5.375394098884335392e+01 6.664536837384125079e+01 6.481384439965540878e+01 5.951753080290851727e+01 7.240898286150022045e+01 6.636202921068456817e+01 6.082261617700002887e+01 5.525307772414686269e+01 6.152296027121251143e+01 6.009633819355715900e+01 6.329293416566630270e+01 6.153197151353221273e+01 5.828768567415589530e+01 5.784798264717149863e+01 5.841067745641080933e+01 5.936704286150227006e+01 5.575121540623000271e+01 5.800540197850033053e+01 5.906388168629244717e+01 5.870813572665951341e+01 5.849511159346472766e+01 5.802587224096049567e+01 5.698276306177997697e+01 5.466917365397416972e+01 5.631436577610166694e+01 5.842299866761409533e+01 5.737421241316990006e+01 5.748308132398993564e+01 5.728507651807065315e+01 5.593732083150590739e+01 5.518745203856597215e+01 5.451893100299086825e+01 6.690761659714129905e+01 5.080229362205480470e+01 5.813145739526111555e+01 5.474577065649044272e+01 5.366764093802252233e+01 5.453196814526474157e+01 5.307426531448841445e+01 5.254413105898360214e+01 5.994347730790833140e+01 5.824188749759927219e+01 5.473332509217154040e+01 4.898583739459590447e+01 5.177992324329336782e+01 6.178681943902331852e+01 5.745633378975993111e+01 5.449028290926332829e+01 5.508170900051442231e+01 5.211820803053282702e+01 5.405771348448112690e+01 5.473270872582710922e+01 5.441067122730422767e+01 6.495716584003814376e+01 5.322536521365228168e+01 5.325478110923431529e+01 6.054833555747461560e+01 5.835587178988018309e+01 6.858853023782340586e+01 6.570963238057636602e+01 5.754762401416287787e+01 5.934031096116061121e+01 5.905294851284003244e+01 5.980564890970573799e+01 5.958304365494767296e+01 5.834862862683263529e+01 5.738621972943622040e+01 5.892253937191036073e+01 6.047372048229841823e+01 5.930831128002435548e+01 5.936035924408230358e+01 5.990040529550498150e+01 5.933978774431386682e+01 5.594266670421193055e+01 5.533898669248436875e+01 5.574110810719499653e+01 5.518695186535443042e+01 5.756485808445907537e+01 5.633372694557577631e+01 5.690113028505786730e+01 5.696532096693282199e+01 5.638897935100077774e+01 5.564642369398143984e+01 5.428074897138868948e+01 5.395978881670694705e+01 5.394858842405018606e+01 5.442217192230089040e+01 5.466321111950298928e+01 5.515522420156847261e+01 5.388649607992273616e+01 5.425042685796235276e+01 6.823510013404788310e+01 6.081655154556603549e+01 5.407436677383128654e+01 5.608272977538065618e+01 6.138050671090918087e+01 5.875721727664686966e+01 5.998366384113991501e+01 5.464216199080475178e+01 5.594662730665866235e+01 5.450640884068998560e+01 5.562626999404272965e+01 6.053955622362268230e+01 6.236206989745669915e+01 5.045283946912076090e+01 5.537971582100161783e+01 5.798092092747602777e+01 6.621373043726974572e+01 6.521507967120035687e+01 6.450979279233052921e+01 6.416262109142067516e+01 5.233915255366581221e+01 5.552795879966953407e+01 5.923122439214176183e+01 6.978351586617296221e+01 6.882835377835354507e+01 6.617750383938633263e+01 5.280732704858437643e+01 5.774940009382982709e+01 5.991516319309434380e+01 7.418610227847639749e+01 6.997086345638946625e+01 6.188059472018787233e+01 6.251041403106715677e+01 6.378828337158900297e+01 6.200475507430726196e+01 6.164263808042151993e+01 6.052288274395913703e+01 5.876905511861320264e+01 5.973884454983434011e+01 6.415467602278052084e+01 6.119905833734217993e+01 6.222004117661143141e+01 6.228570832377872080e+01 6.244834734487280059e+01 6.157325295187529690e+01 5.533196242607436943e+01 5.606600029807857766e+01 5.486087103138127219e+01 5.287459333995833788e+01 5.328128579992480951e+01 5.387264640988357201e+01 5.763315308400261472e+01 5.652711177590861524e+01 5.534709836353519563e+01 5.491678649835677106e+01 5.612982357002783118e+01 5.589493922889764121e+01 5.453851961801993298e+01 5.353569417413463327e+01 5.161200962212615195e+01 5.377931784982941821e+01 5.339774816767420162e+01 5.358141332675553059e+01 5.568167637424872396e+01 5.536203165270263327e+01 5.404049767530941750e+01 5.280053485549228043e+01 5.448538050803496446e+01 6.532731681499888055e+01 5.863531181521499036e+01 6.731263153813836198e+01 6.115967778879571881e+01 6.896726184190785602e+01 6.375714399940669352e+01 6.371392446417019073e+01 6.459045693459526660e+01 6.781790483012625259e+01 5.433096566448212172e+01 6.223717649473767466e+01 5.976241150411742353e+01 6.341569565979767731e+01 6.912148401283995724e+01 7.018723138388386928e+01 7.205151640227069265e+01 5.691840909370068857e+01 6.393820111366600401e+01 6.578614315923667277e+01 6.991824962844131619e+01 5.176265556467161844e+01 7.171973809424065394e+01 7.131857683420716398e+01 6.958358677687951399e+01 6.156898003049992951e+01 6.905528011065347016e+01 7.366922251057610538e+01 1.263289075125826884e+02 7.639146244092250981e+01 7.257483690556213674e+01 6.846050941771973442e+01 6.436418094078894114e+01 6.523454659018773327e+01 6.482182794466410769e+01 6.342482593667164537e+01 6.255640519092665386e+01 7.471198714464793511e+01 6.388642823249409730e+01 6.121689215421827157e+01 6.560808616346977828e+01 6.401658448966888670e+01 6.469178239177264800e+01 6.473525551479471574e+01 6.316475514228960719e+01 6.269603038698206632e+01 5.810873665368711727e+01 5.703106316757379091e+01 5.374180867809118922e+01 5.466268368160854152e+01 5.797384493052178556e+01 4.955881143075978201e+01 5.538232445580941032e+01 5.391421262283786575e+01 5.373232863646799728e+01 5.066223718397456111e+01 5.738311417495935274e+01 5.667553860700150636e+01 5.446343165676942988e+01 5.373952093198507640e+01 5.109321952882619655e+01 5.451340780186317403e+01 5.898926785746753865e+01 5.286868360331929750e+01 5.893680702502075519e+01 6.972698448007835736e+01 6.442650512736008750e+01 7.398280851297091942e+01 6.942674576700861167e+01 6.513182139197738252e+01 6.756475139394009943e+01 7.118034208533329377e+01 6.752337171033609309e+01 6.184213451133985018e+01 5.933044399444516870e+01 5.849438907570106494e+01 7.341626551465833472e+01 7.532425359606236270e+01 7.052334767422013329e+01 7.600884569881355901e+01 1.002949001751576077e+02 7.583593175437928835e+01 7.478671295798545771e+01 7.440563133863153666e+01 7.071795099554894648e+01 6.890761933886227553e+01 6.645765477137408084e+01 6.495046904817998268e+01 7.575758250515389136e+01 8.139299670624811256e+01 1.336101041127557210e+02 9.684705226854939042e+01 7.487110143428476761e+01 7.238813788123042059e+01 7.026961414843177067e+01 6.910710195208334028e+01 6.691179898039540319e+01 6.572493435298329700e+01 7.586808061103185707e+01 8.702576777094823512e+01 6.399561587025070253e+01 6.697610094298192962e+01 6.862972756386112394e+01 6.748195914538527518e+01 6.384324505557947305e+01 6.572736703610070208e+01 6.442707924699062971e+01 6.237651654011133218e+01 6.178303210332575901e+01 5.535263451907334797e+01 5.618693404996059826e+01 5.241928613430654593e+01 5.290027125971164423e+01 5.587267508925933157e+01 5.421560175984244268e+01 5.525683296761592800e+01 5.555339799527560274e+01 5.755793754113956595e+01 5.356702403913658372e+01 5.919339403702656455e+01 5.991806268704778660e+01 7.626117242561107901e+01 6.980565793206034186e+01 7.076920912465158153e+01 7.486284930538695903e+01 5.116200026994288663e+01 7.197440653283391043e+01 1.989999994960164145e+02 8.050522595503274204e+01 8.096347681785618988e+01 8.224380941205561157e+01 8.903783430138284416e+01 7.774038580085183980e+01 7.671106670399308314e+01 7.201727287522209053e+01 7.678451916000855704e+01 8.043486292573348351e+01 8.250333511780033291e+01 9.462799818725132184e+01 1.224971408998998186e+02 7.875346315292026134e+01 7.532253492072587164e+01 7.398867455251740921e+01 7.046161653356504928e+01 7.090524294162668184e+01 8.033366754282718603e+01 8.465713992427903634e+01 1.008564849537892201e+02 9.443373297986627790e+01 8.103764675084258329e+01 7.389582817115467606e+01 7.175361521052893465e+01 6.831308406373811692e+01 9.466647800824418368e+01 8.077972083145847648e+01 8.037859523114406102e+01 7.502193373357928863e+01 7.389990179110193935e+01 7.007444503825013271e+01 7.587765551274466702e+01 6.711180733810317633e+01 6.186617017989549083e+01 6.171384669605611606e+01 6.070164692214736135e+01 5.294639452512431887e+01 5.827577540883328311e+01 5.409533389923166169e+01 5.248101889137095100e+01 5.556137324882386963e+01 5.547640582661301778e+01 6.010819653791163830e+01 5.404330851658756529e+01 5.879598311045653247e+01 7.409981970153118880e+01 7.973128168127945514e+01 1.273387942903041221e+02 1.030105240201303616e+02 1.926384031179638328e+02 7.993943580936256410e+01 8.552532499546038025e+01 9.114969551420330163e+01 9.824284924865990831e+01 1.393350260930974969e+02 7.961240117698264385e+01 7.841063812302381564e+01 8.403992859700059626e+01 8.246633146976574835e+01 8.828530352180463581e+01 8.603758449902750272e+01 8.073589238073233787e+01 7.981004526947981503e+01 7.579784592144355315e+01 8.736302918322039091e+01 8.846879946873121980e+01 7.256628508266720701e+01 7.666090005711502897e+01 7.692385427602872028e+01 7.892382595076183804e+01 7.642322334550127039e+01 7.051298797692660969e+01 7.000753451547497264e+01 7.165203612872224426e+01 5.977912776308819787e+01 6.528252180776965474e+01 6.057503246923444351e+01 6.358464477852788832e+01 5.038695112734102111e+01 6.030584384810771326e+01 5.887007750468023914e+01 6.080095213899780049e+01 5.577560960349345720e+01 5.426838013077197331e+01 6.268646875452849798e+01 7.335237200825802972e+01 8.643959329551219639e+01 1.429682684537034731e+02 7.881130654121437829e+01 9.366016067419116098e+01 1.233614658989236261e+02 8.003726130332347566e+01 8.024205326069014177e+01 8.028591304862027300e+01 6.279748433269911345e+01 9.024240721721025693e+01 8.592357137574350645e+01 8.035134210430587132e+01 8.161276928293014521e+01 8.151188099838543621e+01 3.779014760594093048e+01 7.740937775552281153e+01 8.074961367415129132e+01 7.898244293361733526e+01 7.722594078539830775e+01 7.294169401798001218e+01 7.680818998339566406e+01 6.519344228326910695e+01 6.833556925447544472e+01 7.851102383633823933e+01 7.456870350894456578e+01 5.534914104915795008e+01 4.008136727674651922e+01 5.949472210711837761e+01 7.305461779877964545e+01 7.789992360124409743e+01 6.003497085122643284e+01 4.654398094050186785e+01 1.210247400702352252e+02 1.403672554252689793e+02 8.655496487314229626e+01 3.730549962294016808e+01 1.185063952029231586e+02 9.154246448600508756e+01 8.048926297831744137e+01 3.340097376445238808e+01 8.805659564599025657e+01 8.723253629930894704e+01 3.299470961300649208e+01 1.894838691752572117e+02 8.616789821611263278e+01 8.688103632966493706e+01 8.820859239410010844e+01 8.335321289363150754e+01 8.057249503822680481e+01 8.611006734728692891e+01 8.494435006867345805e+01 6.363980459001652434e+01 8.520965226194985576e+01 6.372148210831322501e+01 7.332650346401624120e+01 9.661914847630632153e+01 3.809493919720115684e+01 8.086999893482240509e+01 9.267077071304345282e+01 8.975227637757964771e+01 3.366606697064575826e+01 1.348634634947455879e+02 8.783178400772970917e+01 8.736699719639017303e+01 3.140864772796924598e+01 8.769409380604653848e+01 8.642898685519352853e+01 8.653447281867212837e+01 8.765233603085138725e+01 9.274791550083827474e+01 1.002222554930089160e+02 6.634978703217524298e+01 5.975038882071564217e+01 9.062534731719890146e+01 8.765129079411121893e+01 8.842843434867474173e+01 8.764631030616362750e+01 4.678487921419802831e+01
4.625990153101405156e+00 2.916310666219817271e+00 3.334973170776499352e+00 7.797649701998740079e-01 5.065423207910753511e+00 4.357209450450157284e+00 1.269101385484639355e+00 3.866795153708479482e+00 1.697118977436798071e+00 2.338421272938443707e+00 5.221256984426053016e+00 4.489419288029422361e+00 2.668397055775053595e-01 4.004812375135866631e+00 4.092207066917497471e+00 7.291757808888810644e+00 3.727308868790518481e+00 7.717983702061689044e+00 7.967923400890628116e+00 6.901453297108295359e+00 2.918361087950327892e+00 4.624443039773529662e+00 4.684632254590502143e+00 4.795052411163702288e+00 3.895384996094874985e+00 1.083694056361578895e+00 6.462435296022682962e+00 3.323841461124863450e+00 5.072975491103203005e+00 3.988850681244286100e+00 6.656865426318056222e+00 1.395010495509571058e+01 9.832761451819498788e+00 3.656249237031050647e+00 4.616254245135523071e+00 6.970730627557804482e+00 4.862378663525509737e+00 6.491268707396734783e+00 2.000759387301176417e+00 3.663771451313461824e+00 8.723072221445663743e+00 4.211310412841148931e+00 7.387664192075193981e+00 1.234713790676973399e+00 2.068449428219538255e+00 6.398725178883783116e+00 2.749087894518038588e+00 7.007248562317899498e+00 1.561810878210980924e+01 5.563884770849524486e+00 5.841892484175803979e+00 2.125202937868960085e+00 8.888554220848529752e+00 1.133998034457404991e+00 4.100634525208450398e+00 1.521525050304541438e+01 4.405026478311858895e+00 2.373932002930019713e+00 9.142808446273985368e+00 7.977619082386007143e+00 9.391123038585750038e+00 4.881394563931594988e+00 8.953650168573334511e+00 7.399663171215664192e+00 5.404048141584192777e+00 5.351757932485456948e+00 4.516215773146310397e+00 4.009936686289988117e+00 1.604149318536078062e-01 5.186395727462322913e-02 1.514930670784736089e+00 3.289703526401910327e-01 1.900153063144448318e+00 3.702749988918677904e+00 1.133900582312421967e+00 4.897530382819288874e+00 4.256858501981112042e+00 3.950132447048635420e+00 3.662439119957186850e+00 4.045435571821513143e+00 2.544655791793759558e-01 4.982148439767267512e+00 4.606141978559585404e+00 2.616514014006305011e+00 3.092438783974699401e+00 1.729473778492447433e+00 2.769231102326245253e+00 5.112117793424330259e+00 3.465427493853948882e+00 3.276410820109140420e+00 3.363341767887560785e+00 1.394531987113696747e+00 2.190027954490501472e+00 2.481850421940400508e+00 3.004046271612383023e+00 5.276607105707519230e-01 8.861386388348034160e+00 2.455755547293305252e+00 2.493153690543736367e+00 2.294849490811968762e-01 2.942286231477027059e+00 5.795793689215180677e+00 2.813601916805632097e+00 3.545138810204366830e+00 1.450207508125651801e+00 2.212496017721506947e-01 2.734131889003760474e+00 3.119568873909071449e+00 4.052514328394403620e+00 1.745571437583375962e+00 2.623391885307876148e+00 2.199385523567749523e+00 3.742390521738518938e-01 1.013536137420498662e+01 1.649239509622259181e+00 1.054364512247629282e+00 3.725511179471084233e+00 2.860923696659773974e-01 2.555551107050575865e+00 4.021256762334632917e-01 9.055300190859897347e-01 1.772284728052957226e+00 2.115125300465697133e+00 1.776907558959771816e+00 3.196676907070166607e+00 2.377341464357678014e+00 9.703407775628889453e+00 8.949264262120115720e-01 1.410121311383525144e+00 2.919900089326561421e-01 1.570759426441673767e+00 3.776142263387591846e-01 1.839854679828357487e+00 4.449649836050547869e+00 7.464207634067202557e-01 1.606067223330145399e-01 1.533836870663595198e+00 2.169137342383216982e+00 1.180086353871904192e+00 2.727805209782998119e+00 3.817832482885875622e-01 6.937881007126971866e+00 3.419796034139060970e-01 1.801867006913898894e+00 3.924790584770392332e-01 9.444297976579292708e+00 1.352066565742792825e+00 2.033930319145478727e+00 1.440980492341609409e+00 2.909901161753458254e+00 6.234881598083152898e-01 5.415672562979288784e+00 4.044523238432695678e-01 7.206914085688234550e+00 7.545235838762746061e-01 2.595852666086255756e-01 2.763982762933983039e-01 1.575999429316694567e-01 1.683945609564053925e+00 1.287139133794382939e+00 8.405646225596836718e-01 2.979752001101667158e+00 1.071400000044318013e+00 3.553536310089267847e+00 7.296389904043725227e-01 2.496938037540975763e+00 4.602770390288208446e+00 1.777244933702542662e+00 1.203924464614456014e+00 2.381243095031281842e-01 7.560484823386590669e-01 1.949658083889867832e+00 1.922762890117154233e-01 3.193961989665314860e+00 3.015317468950228230e-01 2.490779181328933056e+00 1.515678069995224142e+00 3.132697520129613666e-01 2.725704271041899940e-01 2.215781566764390753e+00 7.502199496783321653e-01 1.258652212817478411e+00 1.755829704769749977e+00 1.636154829123209975e+00 2.660700213927439939e-01 2.920336410003099736e+00 2.530846888491352087e-01 3.627058343206899238e+00 1.004592146959838894e+00 2.859956624792169499e+00 1.778080365157248544e+00 2.136494292259449423e+00 1.131185798024137990e+00 6.207985439591104937e-01 1.016668614646545121e+00 2.171062614611898312e+00 6.165814700349998567e-01 9.598383388812026240e-01 2.112964653199865261e-01 2.666723382385356445e+00 2.903362983807048270e+00 7.220697123051513344e+00 1.243119912060156373e+00 1.448644780750871552e+00 2.823643426563609893e+00 1.211418241570710319e-01 3.697261706419172178e+00 3.096074482503685665e+00 1.582198341110782280e+00 2.467107685972396158e+00 5.913105012437528396e-01 1.958995630091252327e+00 2.243858389504138628e+00 9.137443435050335294e-01 2.766463356372369731e+00 1.940957446845590795e+00 1.481924918302792271e+00 1.644225165147946921e+00 1.495973001076511766e+00 8.254152475525216914e+00 2.472258417482398052e+00 4.013674887576896388e+00 4.188072319676797051e+00 3.628956459294530035e+00 3.224542154172277186e+00 1.852497184495145888e+00 4.182274923910230813e-01 3.402271726660153650e+00 3.307360767905429100e+00 1.927980768282229196e+00 3.081472517528718313e-01 1.727540706809397264e+01 1.635659764812512629e+00 3.948892298997974670e+00 4.256976974876814701e+00 1.684102738152186696e+00 7.678507661471072332e-01 1.904736727877525126e+00 3.641371901777141762e+00 3.607425328611625126e+00 1.854570988324740988e+00 2.168362727445528049e-01 8.124827249257918993e+00 3.480818498455950927e-01 9.045578193191996519e+00 1.942046898094383689e+00 1.289351878831558107e+00 2.805230444072051910e+00 1.335222593436933947e+00 1.920605189516157774e+00 1.053464991824368147e+00 2.552808584365348077e-01 6.317929882055981494e+00 5.404870385385601494e+00 5.781072954665754438e+00 5.714146406057208694e+00 8.396959933846961377e+00 5.039286332488897457e+00 4.668770277021737414e+00 8.137064408077210320e-01 2.389513204950624581e-01 2.344984505531399144e+00 2.723506333988123251e-01 3.603022030392240005e-01 4.942585947297463811e+00 4.040832905508151995e+00 2.948640447522337671e-01 2.722504003695246366e-01 5.430179159609167527e+00 7.584634066283133524e-01 6.936382625879814690e+00 2.556224314759913963e-01 3.866356917180336694e+00 1.873094895457223963e+00 4.839419640885387341e-01 2.978376979450815476e+00 4.486179012466372740e+00 2.993076275343902637e+00 3.461877294424729357e+00 3.740121337564979775e+00 3.262710305707760661e+00 4.953811227266363137e-01 1.844661255841710257e-01 4.192760534288183294e+00 5.063658411593797481e+00 3.029911100123721557e+00 6.558568287866016533e+00 3.983224183188173839e+00 3.605950364872946956e+00 6.412909726529822052e+00 1.742652286066978529e-01 3.023773350199364884e+00 6.329896632799005829e+00 4.735397278242338359e+00 3.091183138659149510e+00 2.677267907168096706e+00 2.871211163140245048e+00 1.689239290547648320e-01 1.399549170118946084e-01 3.588355605314654362e+00 3.463322003735306520e+00 3.077933400860163538e+00 2.995065086335136684e+00 3.255385237966208489e+00 2.878787222304316717e+00 3.415106299755670816e-01 2.752781025337202259e+00 3.358563414825560756e+00 2.536725313095375078e+00 2.610978437071865166e+00 2.237719220100097495e+00 1.912464044182159650e+00 2.881021506147297462e+00 2.389068384672142553e+00 5.092638598690937712e+00 2.344510005846480283e+00 4.354697619659033236e+00 1.935695448652118067e+00 3.116352519464570037e+00 3.330362761563860907e-01 1.709121723773886270e+00 2.541545599489578589e+00 2.996158634147412236e+00 2.236078117124842279e+00 2.481040927082738268e+00 2.014355354463970293e-01 1.729329714077564528e+00 2.284553076982324349e+00 3.975932814915228430e-01 2.724970930796306590e-01 5.395304153859190599e+00 2.537988285128280896e+00 1.282837603068510690e+00 9.611087143578717074e-01 5.578301476739464526e-01 1.830631862011828370e-01 1.898347484013378494e+00 2.678693644357056591e+00 2.412294491111922068e-01 2.607289026281846667e+00 1.138999877204780198e+01 5.720872940559280195e+00 2.391066845058271717e-01 1.264270189334301797e+00 2.562904981209709998e+00 2.629593525988833225e+00 2.998722483497867630e-01 3.251744597854893115e+00 2.862857377372799661e+00 4.561719315164598498e+00 3.213048200526199771e+00 3.295439568505879713e+00 2.703633322704950714e+00 2.686657696705906595e+00 4.283786438483436765e-01 2.154035315096367142e+00 1.347936375074842097e+00 2.512810922636336208e+00 9.217294152230217641e-01 2.445375684492343105e+00 2.032545814920547755e+00 2.042677268451041250e+00 2.317774745705682982e+00 1.310530688367547603e+00 3.653640839039239196e+00 1.264632527240878712e+00 1.739718210250250641e-01 1.001775383918603213e+00 5.295843990759546704e-01 4.731933829105436362e-01 2.873355023974740519e+00 6.357975451603710138e-01 5.564946656815944470e-01 8.749488992854859148e+00 4.005216409359938723e+00 2.365859610399879687e-01 1.551671454275869610e+00 6.614465501718178153e+00 2.887024430582060042e+00 4.386404834141705678e+00 2.792371753058723094e+00 3.486106478805303333e+00 3.129753939907786719e+00 2.637563376467358722e+00 3.511544638518849126e+00 3.299056297541075322e-01 5.096338505940223307e-01 4.820371840757538884e+00 3.094610689577187657e+00 7.158239030356360333e-01 4.221158018588792027e-01 3.331993526362303726e+00 1.916460956271841987e+00 3.381176976016862845e+00 4.548013451105596405e-01 1.495891660254536459e+00 4.964754082414883363e-01 3.139437360524689247e+00 2.906631739484188071e+00 4.401309613482303540e+00 2.749511414847929380e+00 2.485327005131581779e-01 6.715633254136746721e+00 3.744736419918228698e+00 2.110907596300889422e-01 3.397994660314869186e-01 2.346380704887064961e-01 2.241446467738737347e+00 1.139497265114588043e+00 1.242081173904648672e+00 3.826532256345127170e+00 1.465873395246013899e+00 5.986826462773148450e+00 1.852448961281648376e+00 3.302781614895078377e+00 1.101267997994399561e+00 8.613396503884167554e-01 1.039604350440222813e+00 9.564774770544275384e-01 4.011746200220627223e+00 3.255701027865301356e+00 2.143620751178647588e+00 2.213743622945186562e+00 3.339480649028207182e+00 2.789980547027204771e+00 2.983682757359572335e+00 1.811512723074142128e+00 3.114963098648247941e-01 3.585884324498235465e+00 2.869521071576432103e+00 1.823955289461352436e+00 1.682680028387838478e+00 2.691427254762059351e-01 1.100846686240938066e+00 1.079924566928299967e+00 2.442919288507110764e-01 3.516948704963467343e+00 2.072005992930047391e+00 1.467284836018612815e+00 1.309347234636598634e-01 3.165846033474685184e-01 6.099646799883678305e+00 4.207040618510449193e+00 3.911438704837550517e+00 3.979715935387504899e+00 2.602144219243735179e+00 4.497145175575283815e+00 2.073418813356576518e+00 1.579215024532740097e+00 9.282831577997707750e-01 4.119026711463853019e+00 7.129007899837211948e-01 9.761836181959153702e-01 4.718875184583501081e+00 3.480316023405649162e+00 2.759280395000811126e+00 4.272685866711494196e-01 2.409385213893755040e+00 5.802894285170765443e-01 6.565349790287269283e-01 7.261457354932989716e-01 7.065902497250254655e+00 3.096722013930174988e+00 2.548763913562411165e+00 2.947257827490685766e-01 1.166380838684748511e+00 9.205166338407799742e-01 1.075513625860045952e+00 3.184715896884490860e+00 5.664046609239759000e+00 4.500427423011153394e+00 3.879855611675473881e+00 3.543215848513851629e+00 2.881682177957159752e+00 2.259226656296770663e+00 1.924972095971296149e+00 1.759675054545795314e+00 2.128983565420332624e+00 5.386033536530286270e+00 8.508408746593436600e-01 2.520100276481032076e+00 4.594474683435050277e-01 1.814290467136676910e-01 2.486097121336930726e+00 1.181169294797200564e+00 1.165053083742303430e+00 4.115533142309288905e+00 4.000971623947003231e+00 3.249462124751797631e+00 4.109988608889303952e-01 3.425573807140341209e+00 9.112842158034748508e+00 3.196431274816005086e-01 3.341899309435263810e+00 3.519039297937859079e+00 2.355499260973596520e+00 3.342255907293887773e+00 3.032161543964022599e+00 3.065704026104753233e+00 2.805655303939863288e+00 2.251727778467516927e+00 1.996655809151899552e+00 5.190970375772895551e+00 1.844924625703939824e+01 2.273368027128289448e+00 2.388800725678160430e-01 2.321703822598315536e+00 2.595290561615347880e+00 5.783462263967125150e-01 1.900406195941817700e+00 1.742836299877943418e+00 1.219507930166436216e+00 2.484722213080209130e+00 6.681589167338626289e-01 5.463647620900573543e-01 2.979368679272710985e+00 1.631741050083709066e+00 2.074811562250786334e+00 1.710524161295936540e+00 3.685689173023139809e+00 1.925316043223131146e+01 4.296481682344619024e+00 2.099722653940799155e+00 3.615986864472634288e+00 1.334509295587555711e+00 2.213375373130452850e+00 1.382714903061732281e+00 3.304813802888999508e-01 1.916171208601571418e+00 3.235907307704567470e-01 3.347159838827919121e+00 1.726367365894331130e+01 6.938411480570026768e+00 4.143096429931519609e+00 2.499077918787699470e+00 1.370184526106601020e+00 1.369614159364375361e+00 1.311602981954648639e+00 3.390643968052050816e+00 3.013637533331883667e+00 2.721629958297401508e+00 2.573826513612123890e+00 2.269566607925142421e+00 1.540759191775854964e+00 2.180468805629242723e+00 1.256463982608956975e+00 1.377283056815725493e+00 2.944190042640837390e-01 3.329526301651968723e+00 2.585859536713307705e+00 2.806053893813603040e+00 1.481607302580294050e+00 2.524737641231860508e+00 3.754677594499603366e+00 2.441954400022811278e+00 3.820319331268840379e+00 1.276217021554699738e-01 4.184472184494779867e+00 1.691500771514347523e+00 9.667184317092508694e-02 3.698203299086666007e+00 6.104834629214794361e+00 8.266837964516831061e-01 3.349293564566701686e+00 3.180668464304924115e+00 4.416046275948652067e+00 7.616449541751662000e-01 6.314759899984665026e+00 1.525337813700979872e+00 1.760003038876997827e+00 1.261863391693964509e+01 6.571076124639282368e-01 1.258462888730528251e+00 9.048237896784583345e-01 1.318389798109733224e+00 2.494021954732893676e+00 4.093829357518283807e-01 3.464066916794821260e+00 2.037991519734604573e+00 3.118876427516277694e+00 5.157844860015079469e-01 3.538136976851584237e+00 2.955445538461793475e+00 9.712588492391918127e-01 4.570367908859905293e-01 9.524387847766279114e-01 1.431586391446382223e+00 5.974993754658734169e+00 1.286826977038020292e+00 4.645804276229174690e+00 3.242293211248680862e+00 2.449747310897951724e+00 1.414329059308455205e+00 1.901258759960789746e+00 2.622139567461642784e+00 2.242271590075606724e+00 2.594180742179512222e+00 1.875035116467386409e+00 2.349296137230878045e+00 4.740869253421870155e+00 2.173971546964766244e+00 3.336215596654714677e+00 2.475724379958785804e+00 2.967481927683334852e+00 2.591343726230881828e+00 3.159908495893547276e+00 4.587813950201191204e+00 3.701751257446942223e+00 4.287858824472229324e-01 2.537201147847806038e+00 4.010744323872724060e+00 1.863219979374693969e+00 2.397725627348462396e+00 8.001328777907998901e-01 5.302250139821289565e-01 3.006034235430983692e+00 4.193334202311894465e+00 6.798080552054081238e+00 2.277018698036168409e+00 2.297972237943255447e+00 4.687407196181943903e+00 1.423437716870010084e+00 6.279054676120615852e+00 1.364376377825224917e+00 1.467524745863469482e+00 2.681824454847037131e+00 3.012918134254848557e+00 1.413957354949034517e+00 1.139032594975980806e-01 3.810099120000605577e+00 8.947646664005806105e-01 1.707338750988631748e+00 1.861437610449238500e+00 2.290422442448222018e+00 4.252760433527063011e-01 1.943638377122849370e+00 2.863925238708656007e+00 1.837783374516178014e+00 2.089533084591802758e+00 3.296194063600109692e-01 7.510347080186896562e-01 2.283392945800479801e+00 6.845631791295336832e+00 1.235696342965599381e+00 4.106072267909496532e+00 3.910812847405482628e+00 7.094929444310659861e+00 7.190222269418382606e-01 4.086601869082736371e+00 2.840959434669084960e+00 1.614908592978649082e+00 2.960588890753275138e-01 3.268323631308228450e+00 1.534509296193351746e+00 1.619094879033671219e+01 6.589827431647412581e+00 1.547717967051981702e+01 2.670534558655631052e+00 4.995260224943844918e+00 8.663816783919811026e-01 8.516342822068624363e-01 2.128481272407186653e-01 1.131603561349121634e+01 4.194832195580071144e+00 2.555134413128458792e+00 2.655433626606271691e-01 2.119953745645902776e-01 5.775360698651460511e-01 2.239702016218873659e+00 2.573807560290441998e-01 5.939269080714372206e-01 9.915641482058394907e-01 9.368731911691223768e-01 2.825821622094567331e+00 3.056241611185905871e+00 6.917683525938725708e+00 4.141524069684872522e+00 6.905766741858110791e+00 1.236321689006979341e+01 1.427821273580765382e+00 1.220106236552449985e+01 4.260335281266145024e+00 3.074777488734379727e+00 2.056693605922362167e+00 1.798427705927056408e+01 5.786768074694252917e+00 2.833546205711892085e+00 8.137591744890649181e+00 1.345123957244254154e+00 4.406587044760717831e+00 1.811162723425724153e+01 7.672268583138162068e-01 2.392326371565176302e-01 3.213762453696799692e+00 1.358247749467671905e+00 9.731587004923323292e-01 3.478721261854256230e+00 4.667109208264886178e+00 1.636239783002883863e+00 4.279036846096258562e-01 2.628293714526609648e+00 1.276828236441411635e+00 5.835677460077177692e-01 2.297472097893682896e+00 2.078014207069194264e+00 1.249443421098732410e+00 2.306503756022349805e+00 4.911041782840340986e+00 5.566863312334325187e+00 9.831628900693733186e+00 5.789986170831856072e+00 1.848889075910859603e+00 1.098778146458203819e+00 9.016504932118755145e-01 1.744824209017265537e-01 3.167524793991196130e+00 4.690304345627563376e-01 1.911574712035975787e-01 1.498930468136021155e+00 9.872600970189182590e-01 2.024870324961657864e-01 4.011162444445695030e+00 1.556651763965628543e+00 2.369872174034657331e+00 2.719664544377294213e+00 7.373614335276276854e+00 1.250279323316361868e+01 1.106706955578611540e+00 5.901178262432884569e-01 7.168102191776819510e-01 2.536701948099474579e-01 4.750870444929407910e+00
8.239971176741502923e-01 2.094943727219590990e+00 1.464651372226432713e+00 1.322432384910124270e+00 2.584113253518960818e+00 1.424402991882114833e+00 7.908137669172864426e-01 1.096020744313141115e+00 6.114655790175159700e-01 9.980390919181933995e-01 2.040385541986129425e+00 4.064748013299096741e+00 7.390268500436907306e-01 4.700808039639944980e+00 5.714778928053082296e+00 6.103727559056070007e+00 2.133757326814442301e+00 4.704998846905775522e+00 6.552536337806074584e+00 7.291248932255530946e+00 2.718155515653741361e+00 1.463042019554325446e+00 1.769505409105425198e+00 1.871707227411334218e+00 2.834510959865850666e+00 1.031820849406956064e+00 3.929931272635016626e+00 2.873843568366946322e+00 3.150228464769298853e+00 5.147793267501899805e+00 6.716899829760451190e+00 1.895108383158708776e+01 4.113116075096753477e+00 2.559711605326456585e+00 6.622688587985756214e+00 4.418436472667872650e+00 4.419285736935661291e+00 3.555611588901880449e+00 2.184688280541010386e+00 1.538324530014282265e+00 2.572473094072090305e+01 1.849388820483443441e+00 3.168530000985847472e+00 1.333800440575424684e+00 1.237393838372619737e+00 5.156384225204263316e+00 8.791090728141996991e-01 2.926307726923333075e+00 6.186098103098867540e+00 1.561584104870031409e+00 2.690914613046262893e+00 1.156450602243708659e+00 4.274594877962636374e+00 1.644249515778298143e+00 2.358071788875528263e+00 5.027397650532767770e+00 8.443667146333620366e+00 3.701694924007310039e+00 3.139437295269273953e+00 6.991226220511355116e+00 6.050588130579159341e+00 2.990628465732197316e+00 5.696160253515524019e+00 7.583364586093886750e+00 3.742459155871702414e+00 3.807153920427950311e+00 3.294711590799738410e+00 3.203562265958333377e+00 4.178507186310648436e+00 1.158866910948296747e+00 2.341024504668880013e+00 3.197521221560048588e+00 2.133845977522837778e+00 5.266435606998961738e+00 1.490114362187074715e+00 4.689962429681459710e+00 2.961164608339207582e+00 2.056691414461273126e+00 2.813392754515262162e+00 2.317111809365925978e+00 3.760226819072141957e+00 2.419750247052402159e+00 3.988966066841227232e+00 2.260076639861963166e+00 2.291571004767112285e+00 2.188903229881034918e+00 2.286933959647959647e+00 4.600753062369085100e+00 1.391332237475635836e+00 3.651506451132688458e+00 6.678334494161343171e-01 5.827703382988839165e-01 1.309137684385212275e+00 3.180007545669505831e+00 4.272556542025352400e+00 2.847994450444323977e+00 1.032798508637942536e+00 1.711253774983342968e+00 1.200898551530805269e+00 1.827377201509245541e+00 1.000209769336309895e+00 8.116354824291827086e-01 1.998522432823959027e+00 1.645729215622807384e+00 1.910657177427260045e+00 3.251873850251890019e+00 7.602712552229353715e-01 1.094978829047299485e+00 1.977147310228544175e+00 1.685717284692000106e+00 9.113298203484160309e-01 2.782762414693939590e+00 5.223636337926163442e+00 9.675009422427360839e-01 2.319606296837128490e+00 1.520263597719887283e+00 1.127196222018458815e+00 7.370654954552657401e+00 6.706736180821079030e-01 9.152652822888804884e-01 3.868551326479195307e+00 3.393017390362258467e+00 2.105863261284591559e+00 1.895384164665161464e+00 2.075796065102261778e+00 1.660549567656541381e+00 1.503716691092406466e+00 1.751540527179218820e+00 6.763873515795988389e-01 1.472047525841777116e+00 1.211997976598288007e+00 2.046935920195759095e+00 7.204488927348151606e-01 1.874926339166261613e+00 1.549347313837754037e+00 9.276788779544500319e-01 1.641487977662187570e+00 1.926017584068607125e+00 1.830241070324033714e+00 1.958488006542748128e+00 2.007626445353771771e+00 6.371005822332370672e-01 2.751914669434471605e+00 3.407297711927485651e+00 2.070975148554638157e+00 1.162369850567426255e+00 2.241026098693779556e+00 1.664029013412198887e+00 1.132511387351753385e+00 7.014057480209092699e-01 9.262007607241012908e-01 6.992970880593756267e-01 1.482866443992977512e+00 3.471395756446303160e+00 9.422888094612413834e-01 1.316388405972930498e+00 1.625978710642232095e+00 1.075951368420285714e+00 1.897555158364550687e+00 9.271864422208369039e-01 1.299948964114537642e+00 2.058429484910045737e+00 1.318623280772736051e+00 7.306993878184275815e-01 1.207248595865172636e+00 1.495043356144725832e+00 1.027716238300564244e+00 1.784607025196184082e+00 1.281789371354478124e+00 1.748819756261386749e+00 9.142445888445884794e-01 1.436591574065255950e+00 1.217008970746603413e+00 3.190065779418961966e+00 2.345764038658614936e+00 5.179551055895361689e-01 9.768516222798182547e-01 2.847112770272482329e+00 1.488766699533710103e+00 6.761807033885095519e-01 1.017563251319465012e+00 1.121428310560927066e+00 1.440373460736584343e+00 2.938356389715881090e+00 1.442211793418741950e+00 1.020282211092332414e+00 2.123306008930842648e+00 1.986930832101338140e+00 2.238184583187092791e+00 8.289530119617756210e-01 2.659138585546947375e+00 3.539734177265219550e+00 2.564890707608141973e+00 2.687278954141647080e+00 3.873642098232517039e+00 7.662109578668881227e+01 5.033228235271087314e+00 1.379150811791789444e+00 1.697666643582938173e+00 3.663794004025594298e+00 2.067609194370548131e+00 8.260784904602203049e-01 4.202572971456473461e+00 2.566985480922269414e+00 4.228706552247063932e+00 1.161193476492839549e+00 1.469203945634666164e+00 1.921576271117008128e+00 1.432298881269823854e+00 5.956730707298428129e+00 2.953102538616109385e+00 4.927912599855075015e+00 5.160448016604359367e+00 1.336815652369597318e+00 1.969087394904157691e+02 1.158536670829419712e+01 2.878616066213317559e+00 4.478662082010602674e+00 2.140278359844651312e+00 4.524967985955648124e+06 2.092100308443884416e+01 2.626585630594226561e+00 3.856616253394319571e+00 3.038640546554425281e+00 2.741385486197329691e+00 9.368534015074306831e-01 2.863683828856722347e+00 1.860762556395594292e+00 2.606162926759695520e+00 1.704805124486772350e+00 2.161104412583391365e+00 1.142307365152810526e+05 3.148112073196780880e+00 1.758065077209890248e+00 2.067578933381021056e+00 2.272135543716465200e+00 1.827534499371628041e+00 1.455779856448187193e+00 2.338925754951413083e+00 2.265560702719251474e+00 2.306677508977278634e+00 1.885211725078190792e+00 5.427268732003934929e+03 1.264927302856870828e+00 3.899910373697720312e-01 1.961583410038269193e+00 3.103587821726262241e+00 2.818655653066167166e-01 4.346601206517238580e+00 3.762736480258560334e+00 5.074204818822682483e+00 1.989963496839257218e+00 1.127435099812132790e+01 3.512565750457899760e+00 1.073711283323931553e+01 1.785307552374920226e+00 1.021260371787616084e+00 1.117957953872309496e+01 4.403481696302437243e+00 1.474448413244906053e+00 1.571387304333823565e+00 1.145147033917125690e+00 1.422647841567970417e+00 1.611708243481513314e+00 8.784841439931129869e+00 3.360139563611762803e+00 1.525812858031460273e+01 5.963426891962718912e+00 8.439434384036321291e+00 1.116075062842805110e+00 2.907785523657291371e+00 2.870320327966935370e+00 3.816205955733884103e+00 1.573336418469973630e+00 3.900526406966760007e+00 4.486585961201168260e+00 2.383191049307957776e+00 6.334816188039255280e+00 1.624264835518402172e+00 2.842286631562712884e+00 3.592600976658319567e+00 1.760120351866593325e+00 7.456042887526763252e+00 4.801965840422230514e+00 2.499228994885974053e+00 5.140935786122113882e-01 3.456969866260521940e+00 5.253797086286072116e+00 1.006632799072868067e+00 9.780208980744293790e-01 6.752122433935278778e+00 9.136900954612385828e-01 1.773953903497277196e+01 4.771786689060530051e+00 1.997035902670851071e+00 3.267621086600280833e+00 1.878698427117413861e+00 1.138248076245511164e+00 7.036015588016930167e+00 1.182396813354845833e+01 7.669387041640844060e+00 6.299853200037222933e+00 9.477229631637341001e+00 1.062848927642693653e+01 4.279874366484705206e+00 4.479535413659547771e+01 3.490414998513979405e+00 7.592418490167148981e+00 7.552195393063765749e+00 7.684813829604817847e+00 8.071762668575878763e+00 5.192899767101773811e+00 2.497513730401069054e+00 5.917694111460590767e-01 4.665736986228945504e+00 9.913345328957565705e-01 2.792268561143691485e+00 1.191954421342692250e+00 2.257628501517056296e+00 1.968118597286756533e+00 8.299719813160285620e-01 1.234151317333946452e+00 3.487425097746420732e+00 2.427531663888226277e+00 7.873554108795137729e-01 8.870776946617540126e-01 8.655130112694715550e-01 6.763597641907095337e-01 1.935485994330422727e+03 4.318741841798657610e+00 1.002545345037484825e+00 1.686079627331408481e+00 9.793063713494033484e-01 4.642278352496398419e-01 5.363741033028962546e-01 2.539223778941465337e+00 4.569220059970618975e-01 1.422809912811270117e+00 1.605141680528594961e+00 7.105954860786604099e-01 1.163372890612581401e+01 5.612385852776267114e+00 1.977407565745787110e+01 9.307029097382435445e-01 1.005058164576244195e+00 1.872757347498579028e+00 3.269397948490426309e+00 1.192632655382858564e+00 1.026540303326507519e+01 4.431523740806289524e+00 3.279973501216448817e+00 2.735812680825350451e+00 2.816576746216604477e+00 4.027177988709603085e+00 2.414669227379374838e+00 8.621220880430835454e-01 9.145203524236653614e-01 5.093578406777546697e+00 1.780516216991598455e+00 1.755461324209091067e+00 1.846400892439534092e+00 1.930753317539318559e+00 2.070853072683341622e+00 9.697557175241819927e-01 5.482563298572345367e+00 3.552055961161838304e+00 3.391354471712439977e+00 2.130799856141661230e+00 2.809979240770104969e+00 1.250058204394583150e+00 1.175469147236482215e+00 3.832484782731457429e+00 3.313653380568569951e+00 3.222481623545768947e+00 2.698257366340305552e+00 1.879113555257446055e+00 8.880170643795299856e-01 8.971673545703562347e-01 2.096201370872726066e+00 9.364042041313247466e-01 1.176132386288915921e+00 2.027725174427987831e+00 1.492384793158654244e+00 1.287341317440372501e+00 1.193081651312865921e+00 1.225041417907088537e+00 6.646075647724998703e+00 1.290945846752564741e+00 1.848398310229687036e+00 1.726954341657838343e+00 1.957082822169030623e+00 2.231639800187513512e+00 1.343208948712329320e+00 1.697644838831691594e+00 4.848849883627232238e+00 7.696048078129229530e-01 2.304419268386339148e+00 3.747353747554323711e+00 2.466653559945107155e+00 8.061993310282336012e-01 5.410943007267987603e-01 5.962301430574308281e-01 1.121626631846982036e+01 4.223941669821709155e+00 1.668084829360211963e+00 1.714830259999338580e+01 3.430484239188917428e+00 9.293226949466186770e-01 1.893884636425168022e+00 1.301691395847480948e+00 1.169918517500070720e+01 6.283879249408170331e+00 1.890232785066453758e+00 1.422777689897565923e+00 2.105322921118407464e+00 1.539111914951899251e+00 1.199613043487899766e+00 1.215636915852280620e+00 6.564405603047392956e-01 1.529172093955623701e+01 5.091828322654185612e+00 9.627677564990710923e-01 7.571509096638373570e-01 5.755841705252081608e-01 7.767636831421804722e-01 9.576986756362839692e-01 5.510288696197672698e-01 6.052684082443672287e-01 2.013575108365913024e+01 1.092187345559638700e+01 5.451411460612744619e+00 3.583413859167696280e+00 1.031814532689754760e+00 1.284140143769038733e+00 2.177600724013446509e+00 2.564704048667224789e+00 1.156905500042256740e+01 8.930092477907544790e+00 5.133236999987049742e+00 2.361817192788806974e+00 2.930145875796347887e+00 1.474568831702447369e+01 7.078470497702308961e+00 8.203208935783214528e+00 3.775626149654199182e+00 5.242187782588975331e+00 2.435535557117123329e+00 3.726108523367029246e+00 2.861443774397524287e+00 2.184241236171949652e+00 6.036644782974353030e-01 3.012748049096801051e+00 1.689424811096490231e+00 8.588840109796784805e-01 1.914679208533375920e+00 3.208194439463249559e+00 7.737478154924337659e-01 8.747789359245206064e-01 1.996779077516359191e+00 1.290663862917170279e+00 1.127987518018319202e+00 9.113806631738051722e-01 3.448342719250212518e+00 8.712806948735384083e+00 5.130410580360246442e+00 8.415360169964605230e-01 2.455997209991909180e+00 1.867968026875050480e+00 3.597649530969592391e+00 5.531455095051754256e+00 9.274375072130116138e+00 4.247966370055562102e+00 1.943516317475243227e+00 1.151421093128495610e+00 1.462412681455538266e+00 1.944636358503209816e+00 7.444992402227846862e-01 3.868056550004285832e+00 6.345518976530208022e+00 2.425599075904332658e+00 2.609262543544994983e+00 1.664776014718143404e+00 1.579612033401851079e+00 1.511865139833542537e+00 1.423044111619272023e+00 9.607596212487232723e-01 2.839718360285624854e+00 7.313227884745017171e+00 2.352419036670481134e+00 1.072461574613782886e+00 1.374066668741432462e+00 4.375842991563256845e-01 4.859808482619673242e+00 8.726288762831700296e+00 4.132454019169598425e+00 1.171306388576427215e+00 5.792792886472819092e+00 3.550314669922253419e+00 1.064822452247848439e+01 3.411542048390669990e+00 1.338356503459632085e+00 2.868725163801532752e+00 6.114745549111164635e+00 2.987031561367448518e+00 6.689220105182566378e+00 2.859442689601211285e+00 5.211441358043730432e+00 1.528049428878090943e+01 1.972406257207614644e+00 3.480575697402667146e+00 5.049351684044486532e+00 4.212089561325480958e+00 2.611934667841174118e+00 1.353393572018262381e+00 1.146983580798949465e+00 1.097783304942976379e+00 2.408443505009982832e+00 2.497253436472226085e+00 2.055979682788347862e+00 1.141209824817706275e+00 9.100211289871591447e-01 9.056038598024067632e-01 4.854732976398093314e+00 5.495318777882289396e+00 2.270772135444621753e+00 1.929563577316070866e+00 1.424405912703248678e+00 7.569555131530469883e-01 1.673776962436098081e+00 1.598315174736695710e+00 2.060968860867764008e+01 1.803588404289166292e+01 5.660333900862994483e+00 7.770540349881603248e+00 5.826066291712539424e+00 3.070975747533023270e+00 3.071710562444097459e+00 1.714704088145638128e+00 3.295470394848187823e+00 5.268173731820370520e+00 1.859293564693740741e+00 3.472632447935875000e+00 2.690063615396097951e+00 1.754787032677390446e+00 6.714103261421269231e-01 9.740374316006956690e-01 6.327722728204449032e-01 1.508002112984146104e+00 2.249968411688850534e+00 1.797440638962397585e+00 2.024567136657159594e+00 3.236418263215898872e+00 3.999719843988961188e+00 3.486233436057393664e+00 5.578532123011842536e+00 6.069649965723648677e+00 1.575843049234112314e+01 9.055375617306467007e+00 2.892629011904677139e+00 1.849780692737293730e+00 1.252832679122537929e+00 5.863739995029890295e+00 1.231432329380086621e+00 1.228691437155552846e+00 3.387444294339902573e+00 1.768721776718519711e+00 1.712975462320696085e+00 9.573588448728218125e+00 1.590064655182405140e+00 2.022612392310324303e+00 5.286355958732711358e+00 1.413327764232840789e+00 2.027824378152739193e+00 1.658409160596275633e+00 1.050670821972905289e+00 2.318399716147846235e+00 2.149943476524168062e+00 2.466970485645263444e+00 5.976900045950801044e+00 1.034009534047527552e+02 2.008760836988858767e+00 3.515084838408403467e+00 5.713335358889414906e+00 1.968853000722673663e+00 1.451135592287715381e+00 1.999524483126357222e+00 1.877522900501925829e+00 3.957776348901561647e+01 1.717019041751058683e+00 1.954468726308423943e+00 4.182673506525798501e+00 5.057591511921774696e+00 1.874015721981050486e+00 3.222007462295115587e+00 5.290006968022296974e+00 3.589901220748971777e+00 2.647590764351059445e+00 1.630234580166299407e+00 1.187491927287659177e+00 2.183899164940455329e+00 2.688326380016090589e+00 1.990319719118489594e+00 1.197678573731426610e+00 9.589979251994861231e-01 3.093876392713371892e+00 1.602743878171156933e+00 1.944481026325200146e+00 3.521774836353654958e+00 2.144741163731197275e+00 5.055344420303969244e+00 1.280154493408920757e+01 1.804949105878621118e+00 2.510621387434341045e+00 2.085528588136531081e+00 2.033224994316183754e+00 1.361325777399760995e+01 3.063618564863443972e+00 4.132547390895590089e-01 8.238703731539738229e-01 3.803120655420618945e+00 4.455201443714859266e+00 8.517152041748154545e+00 5.156696583368186839e+06 2.324971236947033670e+00 3.727318287078865922e+00 2.729239570344140553e+00 5.168913623767034338e+00 7.857140655508965565e+00 5.208200599996768432e+00 2.872801007006888785e+00 5.390019453472129740e+00 1.347030334660951789e+00 2.319895010871435126e+00 2.118312822753906310e+00 1.378121947486120158e+00 1.544241574920595328e+00 3.085557716563975816e+00 3.855410315642904262e+00 2.142046170288738338e+00 5.654629999652935890e-01 1.539620076634374390e+00 2.031506387448857254e+00 1.545763852182412634e+00 1.916685167473310303e+00 1.036569511036550484e+00 1.809174568582033071e+00 1.831073915744244385e+00 1.231469696524020163e+00 4.924328451119381889e+00 3.470317811300517086e+00 2.493964610254842285e+00 1.523479363306404766e+00 2.895400883011832960e+00 3.403957152265550512e+00 3.116642115057778994e+01 8.243160737526305020e+06 3.750501763731406868e+01 4.276617552032439207e+00 1.199272117849289316e+03 1.231181437733743556e+00 3.022011154357557405e+00 8.036120478796262567e-01 7.245874403090151183e+00 7.322572882944389683e+00 2.716249348654930174e+00 2.714460596976231876e+00 2.138232184614791365e+00 2.309767044853709095e+00 1.069157311607030980e+00 6.850772233692540070e+00 2.133833054298119425e+00 2.184744248581885095e+00 2.156911510910610730e+00 2.327788417317768310e+00 2.563777994149757156e+00 1.389698804999248027e+00 2.360454072785496571e+00 5.792892769620657134e+00 2.868315195624171565e+01 1.521715230373808847e+00 1.338022330843029550e+01 3.309643609367699746e+00 4.104413413886183193e+00 4.635041586393580992e+00 5.409987650727151376e+00 2.828878972864367736e+00 6.175449030107927229e+01 4.815126585062308732e+04 1.693384184956487015e+00 3.366015341043194109e+00 5.975230909189911559e+06 3.023767300123090696e+00 1.986776741454040485e+00 3.901802869623024250e+00 9.006618565508797136e-01 2.532048991663481630e+00 3.735953259700430351e+00 2.540511285930826489e+03 2.023633031897766887e+00 1.287959336342389793e+00 2.812148704318616410e+00 3.549439081439436983e+00 2.040407031532070814e+00 6.651747999619082030e+00 3.905945590405961454e+00 1.020985358296289114e+00 2.905101417848757972e+00 3.429144510506020538e+00 4.168977322881856296e+00 2.287920657141991967e+02 2.078420193617199097e+00 3.025354458714125450e+00 5.314900821204769699e+00 1.576633748172354466e+00 1.013969646418450310e+01 2.649126494630154980e+02 4.672606447245613914e+00 1.406605309307559004e+00 2.377786627527177288e+00 3.237829094759965720e+00 2.716768427480545256e+00 3.894087907737967313e+00 2.731542736040977637e+00 3.616188664014904131e+00 9.848156536068483291e+00 9.143675379275228828e+06 8.070986973537980447e+00 2.818056010169152081e+00 3.555136805841883074e+00 1.810108570856674426e+00 1.662547694222511030e+00 2.430844718896750578e+00
4.911294611332029936e-01 4.103848135997492097e-01 6.728971228854983000e-01 6.394489700573030566e-02 6.183887777124619234e-01 3.532326961171846635e-01 7.982993002720630005e-02 3.844446932135890949e-01 1.073633980789169828e-01 1.468408749100349187e-01 6.439451281084636047e-01 6.076453910625936317e-01 2.557065642951408466e-02 4.799298058337608808e-01 5.292171422720003404e-01 7.012643196852241800e-01 4.912934916216615266e-01 7.566455955805280187e-01 7.031639516004493107e-01 7.843172118887392630e-01 7.958166940206902462e-02 8.869718477179606708e-01 4.932593586251740048e-01 2.711924485424955789e-01 5.263063619667572857e-01 6.006320209607428351e-02 2.316533735670159577e-01 5.719528452386343220e-01 4.319208843727719849e-01 5.629839812788111075e-01 7.441146866852684783e-01 1.366386904021234416e+00 7.763177847741182802e-01 4.404539437640621058e-01 2.702512826053231620e-01 8.862681868573509814e-01 1.857937897061649468e-01 8.772935497404545924e-01 1.392482919192758004e+02 2.138130841029312057e-01 1.301457877787480122e+00 4.145360395777126783e-01 5.959365213552980656e-01 6.267351834197865124e-02 1.521603955229692273e-01 7.229016557315475211e-01 3.437731257003606711e-01 6.632320325728353616e-01 8.541682790229316868e-01 6.332650818586834651e-01 9.481496160317020028e-01 3.247167872700579272e-01 8.685543319776170001e-01 5.659619837362069722e-02 2.748785457908113350e-01 1.132574997706090159e+00 4.851849365685130255e-01 6.564491439001205464e-01 5.975580185861915083e-01 8.954944454773225981e-01 9.928913607171194755e-01 6.107425611579020419e-01 7.880251140360002848e-01 8.725690550604077167e-01 1.057394833260136391e+00 9.774006147409437517e-01 9.333282862063700946e-01 5.585566294197037429e-01 3.763843016900317306e-02 1.070976128722652895e-02 3.922029897057714987e-01 1.120243744873869740e-01 5.935138235373335069e-01 6.925745952811166450e-01 2.151280828517056598e+00 7.641613812279524076e-01 6.981602637928970845e-01 1.035179952190707464e+00 8.218004589796075177e-01 9.185964267799687777e-01 7.714190688310824662e-01 6.524028937644961168e-01 8.487903920758239629e-01 6.235974718237029535e-01 6.629535700838242729e-01 5.221825517398996919e-01 6.913835068370917103e-01 6.214828181247998851e-01 6.886926529472412462e-01 5.213126185954970460e-01 3.845952076824947774e-01 6.998119923164469736e-02 5.715531782885499013e-01 4.971942053917834947e-01 5.543815666558971067e-01 2.167155916956398087e-01 5.818954721459099755e-01 5.315034540843190936e-01 5.136359585771435032e-01 1.221834637817645758e-01 6.544352063906939687e-01 6.316682804437335763e-01 4.456184339795635774e-01 5.967372133833152015e-01 4.621067389548524362e-01 1.472961377126402460e-01 5.309027437661606452e-01 4.699634168535778977e-01 7.613161377345443181e-01 2.603211356863603942e-01 4.051636080310740406e-01 6.689633399299861338e-01 9.204502755983209883e-02 3.396339622200782449e-01 3.745214360160327716e-01 1.865417592527696677e-01 4.339396747628814222e-01 1.832078958409120606e+00 2.880085898147135559e-01 1.105736004425982300e-01 4.492171639847351156e-02 8.469701901618401085e-02 2.339806857771228876e-01 6.680772567624899960e-02 5.996700118869094931e-01 3.763619738412993243e-01 8.277921276858748456e-01 4.171157182633335458e-01 3.565237048339409132e-02 5.545470830893799441e-01 3.425200724574752886e-01 1.043761671176841460e-01 2.835360872283968492e-01 2.526314222070160653e-01 2.149604327551639105e-01 4.110809977452545283e-02 3.861771326186494990e-01 4.230065028466422627e-01 1.191779127541905126e-01 4.577307965518395694e-01 3.055331453157404675e-02 5.348284568564624086e-01 7.340716154845234875e-01 6.006043878391702506e-01 5.439154840741143859e-01 3.175565938666015109e-01 4.080886371627104880e-01 3.510864749225859338e-01 8.618543146489778817e-01 3.365221466857965527e-01 7.283683922372410913e-02 7.357200919800608307e-01 1.693815773202168862e-02 9.817305915224026069e-01 4.579088120932591627e-02 6.798185791542594725e-01 3.536383711338269009e-01 8.120779147392134800e-02 9.770753636036720591e-02 6.866465553930357901e-02 1.811449818384069377e-01 5.534880749486591478e-01 1.049215326609338195e-01 4.731279172829150892e-01 5.429713084207542229e-02 2.210008684944726465e-01 6.022978182793898849e-01 3.650816197797687734e-01 1.687455037283092443e-02 3.803540284206315125e-02 8.757909987911979832e-02 5.373373934679084307e-01 5.070808747519761628e-02 3.076049834180670794e-01 2.440470185277686041e-02 4.210069422086064606e-01 2.184069647261982494e-01 5.985722082833691560e-02 2.083830444118169589e-01 5.717237519828038961e-01 8.408441563236129790e-02 3.391396993121214010e-01 1.984402074606936850e-01 3.374780552548329871e-01 5.000946278389445387e-01 3.819577967720727552e-01 6.961812048380366935e-01 8.064138789519502692e-01 3.346531506424717251e-02 4.419158834688438064e-01 1.273034494592080457e-01 3.995420347757693835e-01 2.818745543778616511e-02 9.236971211371095003e-02 7.848452074393397204e-02 4.396993762792661409e-02 2.203021351079675200e-02 4.157084907524772471e-02 1.349661518736456900e-01 3.958401393503602206e-01 5.436179129410108057e-01 3.788548154378468258e-01 1.986371305859432057e-01 2.018229510229070101e-01 4.791875037353053868e-01 2.912013864044903089e-02 6.732001190725926953e-01 2.937575896362649153e-01 1.016065093365873251e-01 8.663615457580851886e-02 8.795286280276140567e-02 1.507803307702228479e-01 1.550179617821279277e-01 4.683069957892323915e-02 9.644993089878120540e-02 9.157410099898580236e-02 9.421750916202208828e+03 2.257605833345014412e-01 5.731160597519800032e-02 5.027448465506471065e-01 7.572761272082059736e-02 2.788585575202003897e-01 2.480995642921820510e-01 4.926136242343973626e-01 3.866639312750558277e-01 3.346259666587076964e-01 8.334323429226752483e-03 2.524688675894093404e-01 8.121781437931927528e-01 2.018660662988414742e+02 2.623800008169877573e-01 4.999837350894188459e-01 4.679938612591560965e-02 8.083336807384684519e-01 7.644780513334659133e-01 1.211535263537011353e+00 2.421336782297858065e-02 5.424594641458022753e-02 1.133184847055175482e+01 5.776529986928704563e-01 1.210447069751793003e-01 9.474680345002114978e-02 5.014565423136927436e-01 4.705636721204302375e-02 1.427850179934149200e-01 1.872997641232678490e+01 5.351840675176809670e-02 3.709318125793086528e-03 4.487481121662216799e-01 1.288683912049212843e+00 2.906199247822378151e+00 1.912705883401643936e+00 1.309039539627054882e+00 1.312076621346304872e+00 1.478589237441346516e+00 1.051897165122345434e+00 2.039995568263506698e+00 1.300083144240715916e+00 1.384279110925015210e+00 3.325936136821185940e+00 7.402275901110578760e-01 1.401744101472937265e+00 1.356447572269038560e+00 5.177280059315058303e+00 1.627371791340073370e+00 1.746432635594788785e+00 4.052839735046513958e+00 1.770890586938149269e+00 1.278735718002196764e+00 1.281385726536508063e-01 9.335517534681441187e-01 8.385064975786957753e-01 1.020520136956565516e+00 1.089927838287445772e+00 1.107956772759217223e+00 8.450137902328805906e-01 1.167041025975990021e+00 2.246790696716364444e+00 1.900029410291562026e+00 3.009636822751701857e+00 1.604879450413697395e+00 7.338708765308334492e+00 1.021377380576501182e+00 1.431726804016973276e+00 1.224768988324874464e+00 6.232971939282140328e-01 8.792143817255190230e-01 1.401931896017811763e+00 1.331586248929226501e+00 1.140028185943030792e+00 8.585526780244030487e-01 6.561921358101877599e-01 1.364652979289622259e+00 1.468532598879264572e+00 1.328782579844993705e+00 1.143275561887813652e+00 1.421363806242964323e+00 2.031123886885416452e-01 1.118154617900755543e+00 9.992003030284937193e-01 1.259307799145270135e+00 1.471915414032740177e+00 1.462427186451130234e+00 1.176229865405026942e+00 1.120277728524314176e+00 1.065161763738019651e+01 9.023786715672124092e-01 1.213372143179593632e+00 1.782408315080373118e+00 1.291310432346567394e+00 1.089023163432899510e+00 1.019032193778776296e+00 1.307037148208551436e+00 4.009487435161008806e-01 9.914726808018696769e-01 4.526731089536978336e-01 1.115861406118327848e+00 4.160437890686443652e-01 8.799875853318748220e-01 1.114652894495427704e+00 6.317833765264608825e-01 1.568596088312587788e+00 6.186905487891831701e-01 8.638739415448042358e-01 9.289283064876147078e-01 5.074777765317995959e-01 1.901027807763803423e+00 1.436717594448974733e+00 5.855224764722196369e+02 1.633919651097906822e+00 8.597959555864640446e-01 1.604739508917480961e+00 1.848170757915727602e+00 8.993480226829386748e-01 1.039281508398450127e+00 5.608122208270093223e-01 4.778835212364593854e-01 1.251707441783783237e+00 9.834515040713081024e-01 6.642280647874261312e-01 1.028469733204995240e+00 1.160885294070710394e+00 1.998359372051516480e+00 6.233372599566854078e+00 2.434430389522463933e+00 1.140343970846038335e+00 4.999621208885133838e-01 9.626375183847020178e-01 5.841968868357885203e-01 9.436621896349204341e-01 1.337137934015341312e+00 1.172692882853569429e+00 1.090372147242533174e+00 1.040302472499798014e+00 2.665784180663738345e-01 6.305228996456768709e-01 7.772099713065373505e-01 1.059186703882827096e+00 1.403804557413357745e+00 8.540699087752074981e-01 7.454654595899283809e-01 7.258201410258411368e-01 8.912248327180143370e-01 6.348093083567241113e-01 1.435830069399230080e+00 6.928236957037765542e-01 3.555220117974100535e-01 6.287045969027148518e-01 6.821030460519965644e+00 5.013861672726787511e+00 1.228100999979320207e+00 1.261820628675033618e+01 1.229706106025500034e+01 1.654607553016796684e-01 6.448027242029855666e-01 3.994358215051198591e-01 4.415614025352206928e-01 6.113541301771883152e-01 8.112601067439362268e-01 4.881220866838238970e-01 9.102853357043558802e-01 1.139000173700893903e+00 5.355396907900757952e-01 5.566263101790545065e-01 8.831487295677209470e-01 1.288763179659954350e+00 7.776879552605680601e+01 1.249799330326406555e+00 5.931983476330449090e-01 1.197792238463968179e-01 1.204982237412251245e-01 9.448739767148734980e-01 7.976136360144562287e-01 1.648644736551288181e+00 3.525417058827672179e+01 6.194958953654436939e-01 4.723900111012442338e-01 1.016297969293665560e+00 9.662810129506538281e-01 1.038671546914124777e+00 5.472140052175415992e-01 1.633581056088473371e-01 1.128596936650079208e+00 1.094392802279894994e+00 6.196660806654478160e-01 7.213889158654366085e+00 1.869482837297941069e+00 1.038062790188510220e+00 1.048947594051385046e+00 7.579840069416585724e-01 1.078233093682652077e+00 7.750898558330601151e-01 8.378771890311791370e-01 8.688089085852637172e-01 2.120062176256761521e+00 1.889799710049093306e+00 1.119224790552336035e+00 6.211102096042748766e-01 3.377308506383658315e-01 9.561450287814184934e-01 8.594304159529801979e-01 3.973690740702515711e-01 5.420321446998550563e-01 3.234974373470955733e-01 5.166703367751585008e-01 8.233130099192205176e-01 5.023045515791222382e-01 1.718254517840813733e-01 1.081576407369172488e+00 7.670333180432515885e-01 6.033483453419372644e-01 6.140692915582948164e-01 1.100782373113219081e-01 5.324223168239484716e-01 1.210820028708949891e+00 9.467168417627032095e-01 7.820971060769719152e-01 7.095176105362623886e-01 7.157232992924660309e-01 1.596747325391134065e-01 1.973043601295611182e+00 5.500681413667991571e-01 4.623668817016223787e-01 3.102941024763655742e-01 3.993690055019955554e-01 1.645842994667989778e-01 6.996411813259519885e-01 2.785304705946013426e-01 1.412251098447782627e-01 6.814614288614527504e-02 5.045589660159373047e-01 9.172478913589792171e-01 1.314751743152396402e-01 4.458804657144309624e-01 7.838036617796970695e-01 8.371101219775403113e-01 8.985629449857973627e-02 1.668225311555128432e+00 1.167079629369868199e-01 1.404699726931558645e-01 4.954659560804012264e-01 8.479908290357837664e-02 7.972379238612681274e-01 9.769903673948859835e-01 8.770095277556435587e-01 1.993602399152127891e+00 2.630938267006123210e-01 1.826879990290192213e-01 1.415539939958834412e-02 9.258246611490057454e-01 9.744508892019615454e-01 9.677620627452228064e-01 1.697111314687705708e+00 1.367786176413957833e+00 9.280205582620160154e-01 7.956313473286252824e-01 5.470278843088215437e-01 1.575057835697821207e-01 1.021540529535336805e+00 8.075513991152087900e-01 5.241136857259376391e-01 1.426087385726048651e-01 5.556909617848072858e-02 7.361940622661165001e-01 9.884796664392745402e-01 4.281586085022277555e-01 8.441241674070152357e-01 9.997013352488985927e-01 7.820991454629313555e-01 4.264400160723702538e-01 5.365945034145845893e-01 3.049282158911493790e-01 1.191857293332978518e+00 9.043072149039198537e-01 8.530338535096080310e-01 6.013433723279926202e-01 6.222115542919881559e-01 5.799959383217916375e-01 9.568552028121561914e-01 8.119282563033640709e-01 5.597561273324991316e-01 6.068458836017379676e-01 5.037992991245023866e-01 4.155462565959658905e-01 1.543525179964618521e-01 7.502663541769147848e-01 1.403503726181070665e-01 8.334885728551022499e-02 7.722225129707080971e-01 2.393462994028631718e-01 1.305785572007818751e-01 3.945613928530409265e-01 4.069070215631560017e-01 4.842203573959579233e-01 1.559789977469240585e-01 5.668200560859457671e-01 6.856711281238174749e-01 5.605014685846398947e-01 2.443686001494435045e-01 4.445815193564666146e-01 1.943290226009890820e-01 8.189696250478717410e-01 7.528346427978961364e-01 1.010594162355178627e+00 1.040230002297296341e+00 9.688962242258171154e-01 9.008897251775491721e-01 3.055708515622113652e-01 3.286379203236723390e-01 1.691197511748188109e-02 2.710046412379032987e-02 1.389219555935529371e+00 8.612609560693225141e-01 8.913640842618819615e-01 8.275439468870084969e-01 9.330564936992544744e-01 6.362076818816650992e-01 5.499400322882520564e-01 2.248959039506085444e-01 6.326409563851773110e-02 8.457592634029230672e-01 5.335532315617679266e-01 4.240250527597261843e-01 3.096720076948371592e-01 4.814672742492941415e-01 5.257411726932502694e-01 3.128199318324148548e-01 1.284870739930710215e-01 5.727776310805683391e-01 4.591169897853636384e-01 1.184197845178125430e+00 3.182017982060512118e-01 4.212158639563414186e-01 1.199256436469339882e+00 6.864172525956506732e-01 7.558893410497642407e-01 1.591000971733522174e-01 8.002399586113897456e-01 4.264925106685475420e-01 3.660888970822661573e-03 4.195203400176409914e-01 4.154194027782014409e-01 7.250142560710207129e-02 9.820408778598670174e-02 2.041811801491859313e-01 9.529848573059834793e-01 3.415116311920304293e-01 1.227009795904749311e-02 9.654713024082381412e-02 8.425039720941190913e-02 2.411315731146320473e+00 9.568488371262906522e-02 2.257270650615516572e-01 1.693158078539855338e-01 5.024445597984573686e-01 4.034417274044812540e-01 6.832436053017343358e-02 6.553550421234519696e-01 7.946595749110460516e-02 7.280792138020199256e-02 1.147919479899713879e-01 7.684142837511230839e-01 6.350727126916821952e-01 3.905374492567051936e-01 1.237382388224029350e+00 1.086358552398655891e-01 9.953424162878188319e-02 9.267025315925362383e-01 1.901242850377473856e-02 3.977093218579489386e-01 5.576791940346323972e-01 5.855684798218754317e-01 4.454389694723263071e-01 2.391399701791206700e-02 1.234997871565939875e-01 1.020735001321071977e-01 2.660408196854749940e-01 1.805905291410342950e-01 2.543182263159944889e-01 1.446143133772972988e-01 3.294667121088303285e-01 5.367309715385797375e-01 8.650434388777694661e-01 1.748107751594135006e+00 4.914336161713943052e-01 1.568859093512920744e+00 8.589785090728140338e-01 7.042823658152024269e-01 1.192584200517459725e-01 3.613633524993644652e-01 5.554549432656172847e-01 2.820661895243582462e-01 4.673566027404265077e-01 3.120695138192854101e-02 9.521737740166977271e-02 3.809358125756799607e-02 1.477198517647269616e-01 1.196899891377142637e-03 1.584907090619784853e-01 1.113484776281694066e-01 2.519451662967487904e-01 2.289441913166697512e-02 4.779129993692264877e-01 2.389570370111321063e-01 2.763029742303979575e-01 2.867873634445729583e-02 3.747211040053722853e-01 7.624135786171216955e-02 2.038002487453611788e-01 5.301429775009829370e-01 1.043217223733863136e-01 2.867296783597664822e-01 6.243408935944826793e-02 7.105691552738366279e-02 2.048726602002070019e-01 2.250648100175579036e-01 5.354833195944749269e-01 1.476969984249443535e-01 3.123244157668835230e-01 5.583931483720262767e-02 1.001568529583058698e-01 5.950444750685566220e-01 3.581633463371218795e-01 1.089572306344032682e-01 3.922902590011103641e-01 1.292816570469494053e+00 9.332733427000925452e-01 4.239441392843928402e-01 6.615715052433461807e-01 3.555628811549192969e-01 7.955629578642301469e-01 4.394620201879433086e-02 5.087373423902450398e-01 4.099538165381484689e-02 4.633271932420607309e-01 4.962885631333616709e-01 6.363046120204269851e-01 8.095398985354596011e-02 2.870088621566253551e-01 3.033833144774061852e-01 1.465609539310074594e-01 3.403095256834376414e-02 4.445127953826266132e-01 1.053125101451919121e-01 2.329025903151238919e-01 4.428645347912740782e-02 1.356909713680570610e-02 4.107896409314523711e-02 9.687946516385637086e-01 1.371297593542285087e+00 4.263256650534887754e-02 5.797867877181433344e-02 1.144124475412962583e-01 1.001659836340697551e-01 4.686810914262855565e-01 5.411768347494644305e-01 7.838259873238117237e+00 9.167644773945442527e-01 2.015098002316919157e+00 6.520222961760449021e-01 9.548111378847090602e-01 1.080121555698168923e+00 2.711646213005970418e-01 4.577796478187456941e-02 7.921166978781699619e-01 1.057521278989596247e+00 7.125295149819609042e-02 5.001696050253143788e-01 8.398728438865078749e-02 7.986643765626092462e-01 3.790043064049168464e+00 3.256480357385518887e-02 8.759176873282671638e-02 1.045650439220132455e+00 5.781119954729361382e-02 4.659981818848440982e-02 1.084306876823871502e+00 2.446371964511194486e-02 1.086636093751854604e-01 1.101076673610615689e-02 1.518787487114030554e-01 1.134844886278108672e-01 3.325513221479445836e-01 1.167146155967894172e-01 1.589621883097346311e-01 5.584214079215960025e-02 1.396708417277590375e-01 2.491117513585544341e+00 2.885919703206115017e+00 7.400301520659988141e-02 9.696501654198148579e-01 2.141489560174852613e+02 6.036437572671715657e-02 4.011712513026734900e-02 8.672023955360084191e-01 5.613783682750547732e-02 6.374668501655075814e-02 1.857569615869813368e-02 7.772523074242346786e-01 2.151522504044033335e-01 5.834744750286058323e-02 9.982600204315930092e-01 1.777642280486735615e-01 9.894964758055913023e-02 4.726547405532331714e-02 4.647002435333474901e-01 1.958411444146618052e+00 1.004950579895931839e-01 1.356810469792028573e-01 1.543978537836178111e-01 4.065869361944767640e-02 7.540925593787213277e-01
