# Supplementary material for: Idiosyncratic, Retinotopic Bias in Face Identification Modulated by Familiarity
Source: eNeuro. 2018 Oct 4;5(5):ENEURO.0054-18.2018. doi: 10.1523/ENEURO.0054-18.2018 (PMC6171739; doi:10.1523/ENEURO.0054-18.2018)
Supplement: Extended Data — The archive contains data from both experiments, as well as the analysis scripts. Download Extended Data 1, ZIP file. [file sup_enu-eN-NWR-0054-18-s02.zip › famretino2-3.0.0/vtcdata/output/LV2_median_param.txt]

# row col std gain n
4.646797271771900739e+01 6.121168173175238536e+01 5.390434512803012979e+01 4.463407706583718948e+01 4.336313459994894970e+01 5.365509696424233255e+01 4.652975435964072659e+01 4.465960514534326364e+01 4.450048944453511268e+01 5.616143791758093329e+01 4.901955254035161147e+01 4.315452857207434079e+01 4.208285345235631070e+01 5.450563214593886840e+01 4.717956308456089687e+01 4.604189088614067771e+01 6.378152945638258586e+01 6.061056785850671247e+01 5.514688367611467612e+01 4.898255830880236772e+01 4.790418829374411303e+01 5.697980672699208071e+01 5.363353895538762828e+01 4.999991305180694212e+01 5.742917701391372987e+01 5.627899031529861418e+01 4.964394484629852400e+01 4.944666133420064114e+01 5.043504574437834265e+01 5.143228811841260750e+01 4.553682165084835987e+01 4.439944819360290751e+01 4.646083874517015033e+01 1.249876440416576600e+02 5.341505714909247615e+01 5.240003555763924936e+01 4.914562602419017878e+01 1.543339151586122853e+02 9.001704650004117525e+01 5.692103751215061891e+01 4.980103193656643157e+01 5.559159388042851901e+01 5.954094130946810992e+01 4.067784788634730830e+01 4.153886718027057157e+01 4.253744436050622824e+01 4.700539714703909056e+01 4.496689446902809095e+01 4.241870315583791751e+01 4.378957747216084329e+01 4.859023184042246157e+01 8.675555176147099701e+01 5.172586274611087731e+01 8.454056397131590472e+01 3.961910026230231097e+01 3.713733339929265753e+01 4.156839205910534218e+01 4.019154101331525908e+01 3.974505228627283770e+01 4.056640007113522017e+01 3.473156866125410147e+01 3.108494937007300152e+01 3.098901181188628584e+01 3.277029805906232696e+01 3.525811784146875993e+01 3.353086696408192324e+01 3.347045702772263809e+01 3.200256253296824127e+01 1.812298035696819198e+01 3.751631388388435084e+01 2.613878794799703797e+01 3.258402051914616493e+01 3.312226396109623749e+01 2.222351560205047605e+01 2.848883279278702929e+01 2.756679061566497779e+01 2.891557399068746648e+01 2.890348555116245066e+01 3.344152878634695014e+01 6.116308801985898214e+00 3.664703172893077010e+01 1.577140925486449063e+01 2.410917734824775138e+01 2.556131041605973309e+01 1.801749598479062797e+01 1.889329236035400328e+01 2.172517583820611975e+01 2.531901484024702853e+01 2.073857323533810160e+01 2.144359165725846950e+01 -9.796849616438308317e+01 -5.415944189802353037e+01 1.291843739692513395e+02 7.273100643416023559e+01 7.654769980416385522e+01 1.740840917375350614e+02 5.654199229186922082e+01 4.172394208873198096e+01 4.737794913974921940e+01 4.819341141612181900e+01 5.932107150459765421e+01 3.452187069712719847e+01 4.354653329859740296e+01 4.319066572037421281e+01 4.463625177299994107e+01 4.390543123761307243e+01 5.084424164043172567e+01 4.682514445533851699e+01 5.986546617172407991e+01 6.578907451977285348e+01 5.113230499726332567e+01 5.665715544404979198e+01 6.102965209156303672e+01 1.555516028455882704e+01 3.395314341283041415e+01 3.305737893819141959e+01 4.434951378173700220e+01 4.447493209029040884e+01 4.413225683501961782e+01 3.298728498161469957e+01 4.435301018050187594e+01 4.750450666429811974e+01 4.697451916327150911e+01 4.596313926654396909e+01 5.062614191492151150e+01 5.031462070215208371e+01 5.089394932367231661e+01 4.924118733574484708e+01 6.150829133860959530e+01 6.236546329205091155e+01 6.942946404621399381e+01 4.996402893140035673e+01 5.936222071914229304e+01 6.005227189087365502e+01 6.439219366064739347e+01 6.560223967092926500e+01 4.987162742388223080e+01 5.611082003333366686e+01 6.501559701587366646e+01 6.331137308168678146e+01 6.269042656627388510e+01 6.700569995689829739e+01 6.490295006888962348e+01 8.082369915909336555e+01 3.010126426988212955e+01 8.298783581625991701e+01 8.487198083918119096e+01 2.106597154404914107e+01 2.381915400150259998e+01 3.117247347934418045e+01 3.085968465891897594e+01 3.165494393099822901e+01 3.822581592706336551e+01 4.453563649787326284e+01 4.072451375283912967e+01 4.822453087472234756e+01 4.831277001677748473e+01 4.660577306383287066e+01 6.939266158959839004e+01 6.754437186153134576e+01 4.952231315295191649e+01 5.196505906510760298e+01 5.025365531087929583e+01 5.903880663339985801e+01 6.395038643656540955e+01 7.162030191442914884e+01 6.795587122271379599e+01 6.657866798575503253e+01 5.197875037873716053e+01 5.144379621595635399e+01 5.848808660651467051e+01 5.727174483263063109e+01 6.251660217635021155e+01 6.463921930356218581e+01 6.183252903750904750e+01 6.433576109295739798e+01 6.566267639306627757e+01 6.565426577969068944e+01 9.331547323213811751e+01 9.109532998071927068e+01 2.240462932872338087e+01 9.143050050755260827e+01 8.660992482703002793e+01 1.339674336818628753e+01 1.233926132935706832e+01 2.871931146372090993e+01 8.419573692088000882e+01 8.719785008047207953e+01 2.775606391373571569e+01 3.147692241646813471e+01 2.359869723960066068e+01 7.685630918563225578e+01 8.109070633099136671e+01 7.914087590117301829e+01 4.132607442867369230e+01 7.597832985454238042e+01 7.367758864814061326e+01 7.099437420490501438e+01 4.818207399063666685e+01 7.452569601998422399e+01 7.017512066206111854e+01 6.227158452932907551e+01 6.438740656449746780e+01 6.220594832418161246e+01 6.649951077875330441e+01 2.324157156039438732e+01 2.407249080654131035e+01 2.069074798900606993e+01 1.283483618490017264e+01 8.240213217292921399e+01 8.668289225096964401e+01 7.949933852055332295e+01 2.314436601440811359e+01 2.076234673817643284e+01 7.830612991547528168e+01 8.186635865756041142e+01 8.047430960871658101e+01 2.804507700544069593e+01 2.538962372496173714e+01 8.062636405780631321e+01 7.577380611591883053e+01 7.382608968376145242e+01 7.640173230154798034e+01 6.989425338903491536e+01 7.191935254765182606e+01 5.861516718011145599e+01 6.271185366697550023e+01 6.798579254414747197e+01 1.610655505146050075e+02 9.051348096707204149e+01 8.053548484440513278e+01 7.918816883843510368e+01 1.941962343450190076e+01 1.963361978715708744e+01 7.939623819221887402e+01 7.956076991436222556e+01 3.229955207035217768e+01 2.657637786225978260e+01 2.300552544340196448e+01 6.779055382852672551e+01 7.076752852103186342e+01 7.666605942219314329e+01 6.001221362309287599e+01 6.873947248153048406e+01 8.686475451493265609e+01 7.315115679762251943e+01 8.259376614305429598e+01 7.795032947890030073e+01 1.956097517000140584e+01 6.893716075157902878e+01 7.353577888668097273e+01 7.737094856687873801e+01 2.370059107087833894e+01 6.316558107398218880e+01 6.771774722947606051e+01 6.171635101941616597e+01 8.535579253846046299e+01 8.226147998400563210e+01 6.726945297549903557e+01 7.382550884234987620e+01 7.749384873620228120e+01 1.411438761110175832e+01 6.686294706469078619e+01 6.996536056606615261e+01 1.290274872294754793e+01 2.346696000794699444e+01 6.288545885297241966e+01 6.522719228071034081e+01 6.173841120819618311e+01 7.649123196596556795e+01 8.350421632280865936e+01 6.810808597593140234e+01 7.015168993213913495e+01 7.872817334001962308e+01 6.756120566255621895e+01 6.905495650846006583e+01 8.254481529135370010e+01 1.436153512304751345e+01 1.471129867541694978e+02 7.651493775275599774e+01 7.605169312551291227e+01 7.495706345442337692e+01 7.909364146175204269e+01 1.989974544153977263e+02 8.162209692390877080e+01 8.279533958257346171e+01 4.740981178218281400e+01 4.954138084029441558e+01 4.855520549816850462e+01 4.947899220944971432e+01 3.954070889132508171e+01 3.816555640744131495e+01 4.922647423754125384e+01 4.756966568123145578e+01 5.026199536504485366e+01 5.139992923344185272e+01 4.964082408145321068e+01 4.954868858270387477e+01 4.845523251596872427e+01 4.869779423543600672e+01 4.779563544238172312e+01 4.829226141099911018e+01 2.848437958158424976e+01 3.088025675967960382e+01 3.655845127570327691e+01 3.925216598502700549e+01 3.938736278572202565e+01 3.403798644634592563e+01 4.308439345342483051e+01 4.778269024690145272e+01 5.172575566994928664e+01 5.361857549277511481e+01 5.037061209735257705e+01 4.922071059140856875e+01 5.037825475392268970e+01 4.920248806226925353e+01 4.525217830144143250e+01 4.771735836286832466e+01 4.797842584663444399e+01 4.751410136308442844e+01 4.985387887277106245e+01 4.971767790671050591e+01 5.548074366272696523e+01 2.575271673137368822e+01 2.751461615268280525e+01 3.575392725094262403e+01 2.949245708323423898e+01 3.296414936446892341e+01 3.455892687106852179e+01 3.980955446791921304e+01 2.611717396646182721e+01 3.052977776112514618e+01 3.514213031924702335e+01 3.893340255458457477e+01 2.881530786767483221e+01 3.661326475295674499e+01 4.103824399651016108e+01 4.775542338748822146e+01 4.921175307591695969e+01 3.334399564227404511e+01 4.214285284806801712e+01 4.660086840640913408e+01 4.709627325636547113e+01 5.172025885474565143e+01 5.128289401106445666e+01 3.121814215999386377e+01 4.084390089410676694e+01 4.693624376939994391e+01 4.713448826020155025e+01 5.131874005234008251e+01 4.984799982316532407e+01 4.506595527954333136e+01 4.553258133050698575e+01 4.661407852624425630e+01 4.740019570839351104e+01 4.922113898582570357e+01 4.579051910657230451e+01 4.688874256866067469e+01 5.215259160073040334e+01 5.122997712822988348e+01 4.787043753063987594e+01 5.204979905620356817e+01 5.342731871663571752e+01 5.103142660781627882e+01 5.040023156366781620e+01 5.791655013898434134e+01 5.445653795233705807e+01 5.135094235222339876e+01 4.836849995953353698e+01 5.153748197509621320e+01 5.791444009985224284e+01 5.623450125352277951e+01 5.556322193654763453e+01 6.304851509627197004e+01 5.600964948752655914e+01 5.754787452184723406e+01 3.673833077697468497e+01 3.305254025355575465e+01 3.237962541155590657e+01 3.778812778507678871e+01 3.631791044116955902e+01 3.490028826315352717e+01 3.820554256202037635e+01 4.598883742129530816e+01 3.595578950455576717e+01 3.751646050269449972e+01 9.457753324250538185e+01 4.602110845755919399e+01 4.935375725288365345e+01 3.137197045503687320e+01 4.016005325937944548e+01 4.507104388873782597e+01 4.734870487059261279e+01 1.524756713680205067e+01 3.544790590574014288e+01 4.370650586903040136e+01 4.551227170135452127e+01 4.601370609152367308e+01 5.422799134230612594e+01 5.076596471389433418e+01 5.103422106973076922e+01 3.160830191038819947e+01 3.662799239767232962e+01 4.658161438190587944e+01 4.688255138887296880e+01 4.653824883775892829e+01 5.131440552114658971e+01 4.864371522111881063e+01 3.335674408319907513e+01 4.249223915195851475e+01 4.540024311133606005e+01 4.574235570416109198e+01 4.472109713949704002e+01 4.585011516652861729e+01 4.668838061381688931e+01 5.295699861276209219e+01 5.285777135834113238e+01 5.312797958803645315e+01 5.303106171924670775e+01 9.086205703111291143e+01 6.153576259732888332e+01 6.174252529994519989e+01 6.151176286054307241e+01 5.405354652355836720e+01 5.262327231873759104e+01 4.966277748131221870e+01 5.113470876219912498e+01 4.487282390987467551e+01 7.391015308322683097e+01 6.308745637078254020e+01 6.171281142589661783e+01 6.064774008615169976e+01 5.684652229692653691e+01 5.442720557721652597e+01 5.143256343261839447e+01 4.642517426254045887e+01 6.954649296326321917e+01 6.652716420793144891e+01 6.772883518324285035e+01 6.026827142654201452e+01 5.546472718062749152e+01 5.624626579297524387e+01 7.205232343315621790e+01 6.830636863827874095e+01 6.854150673731300003e+01 5.945781533428497312e+01 5.469047290888714485e+01 4.093265522533934586e+01 3.731884829209776910e+01 4.485746763379541591e+01 3.939958038671079521e+01 3.962590105103846838e+01 4.441212185912776533e+01 4.109332748928538592e+01 4.663631447364418392e+01 2.967543159244926443e+01 3.915872792079346709e+01 3.333931918621432544e+01 3.751454913668264624e+01 4.239284337291226734e+01 4.989457191143373649e+01 3.025456219292716398e+01 3.299625871597120863e+01 3.623924882840476869e+01 4.451948680062955077e+01 4.479353875546593144e+01 3.209047637471316250e+01 5.370215056448049040e+01 5.274534670809089221e+01 5.356611233664846594e+01 5.670039550832508013e+01 7.634938220658054320e+01 6.348194178126684051e+01 6.131574830297914502e+01 5.845773880871946204e+01 5.264099930191834176e+01 5.549478114260855932e+01 5.574444294007503231e+01 7.779897974103357683e+01 6.204812701166164857e+01 6.164855688354140284e+01 5.932039656795380722e+01 5.388998485497214119e+01 4.974611003132881137e+01 7.595800804714959042e+01 7.384768347378614806e+01 6.847317452916213654e+01 6.624887075623087185e+01 5.990339426992525063e+01 5.669444199603707091e+01 5.177178690135237105e+01 7.976062927033925121e+01 7.460514092359514393e+01 6.808765877168538339e+01 6.699914192675008451e+01 6.467790366962836401e+01 5.509221718072117824e+01 7.487382798144099638e+01 6.872355360332142027e+01 6.834620678465545041e+01 6.567287068553986273e+01 3.899710715679238149e+01 4.301592130353490973e+01 3.235780936571977406e+01 2.165203295531672012e+01 3.767288935081775492e+01 1.284282971537550111e+01 3.823191324557438975e+01 4.765165342007334459e+01 2.103178825902019256e+01 2.922086568036384335e+01 3.323707253288016261e+01 3.823275398394584101e+01 3.209902885868191191e+01 3.504913944505506151e+01 5.410059270259088748e+01 5.335976697879340236e+01 5.116930759076502966e+01 5.299709275814210940e+01 6.249465106802347236e+01 5.862276301100651210e+01 5.829490147778118114e+01 5.282203081655898558e+01 5.387089765499707994e+01 5.702413720754794468e+01 6.064261557341778541e+01 5.819651347468325753e+01 5.649497095958812309e+01 5.272098396582623536e+01 5.383469460509423499e+01 5.501834006969440338e+01 7.997442449249477647e+01 8.116839601961626727e+01 6.132945603248550981e+01 5.992966777528683053e+01 5.416084671055315169e+01 5.466785344003771741e+01 7.898285601273244083e+01 7.922674858736266401e+01 7.601256208494115185e+01 6.453065897636776072e+01 6.415357402714198543e+01 5.940264828667113761e+01 5.619658825240033195e+01 5.545839044641392945e+01 7.981071779732761229e+01 7.499006404409571758e+01 7.194168996198970945e+01 6.551946510989279204e+01 6.315002103374962417e+01 5.460275228166045736e+01 7.745698298841872997e+01 7.063377461175085159e+01 7.068431578111307090e+01 6.806757710981355558e+01 6.255823603039171132e+01 7.063614068756950815e+01 2.330543537510468255e+01 4.357018885557693011e+01 5.858841893570171599e+00 1.724366280208971247e+01 4.364077253737136175e+01 1.578499115111990392e+01 2.585157065652168740e+01 3.499859787708352599e+01 3.537761532443062151e+01 3.661343708431651578e+01 5.398697930595974981e+01 5.157478540925063726e+01 5.334884106732021536e+01 5.594560981032486779e+01 5.520918692155575513e+01 5.363241390718761181e+01 6.025673906603731211e+01 5.845673509683751945e+01 5.640391978717555332e+01 5.643244105149538825e+01 8.014057291244583325e+01 8.128067771966533428e+01 6.045864523011090341e+01 6.087244363439434380e+01 5.868778240645055178e+01 5.664848704481714492e+01 5.471771162735758764e+01 5.565502341804814534e+01 8.110010916890081489e+01 8.010135747394318173e+01 7.943722767950572461e+01 6.237434266175037578e+01 6.088810302817302045e+01 5.994612185276274374e+01 5.505465395723373945e+01 5.484797840879843989e+01 5.804941389503593285e+01 8.576252508934926766e+01 8.299097254558181191e+01 7.752047752420264715e+01 9.319527310425709743e+01 6.642128128595415149e+01 6.542389422312760416e+01 6.295116167021623710e+01 8.117891343719099950e+01 7.446960308956792574e+01 6.971888064203760393e+01 6.801543910329669984e+01 6.553025523435945843e+01 6.148910515392589105e+01 7.648359498643894483e+01 6.975211841947498215e+01 6.925770215480112313e+01 6.613571648496790090e+01 2.004908453183209716e+01 4.107146984467622985e+01 2.869883325430492960e+01 1.866665591628378706e+01 2.028855256711608135e+01 1.126166422341540851e+01 2.741464753153675105e+01 1.191474339914995006e+01 1.778508976927173890e+01 2.148000535720499471e+01 4.119188031016618368e+01 5.296301512740561890e+01 5.333098554248134349e+01 5.371609304531918383e+01 5.550274332904741925e+01 5.396821295618914149e+01 5.355468717734247264e+01 5.510448317035913135e+01 5.505610526584604258e+01 5.513666046781801100e+01 5.589196532016947572e+01 5.727292993229592355e+01 8.656880200052101770e+01 6.124917742288587164e+01 5.838077076604513138e+01 5.682509351742339732e+01 5.740893546208965859e+01 7.788869609799742477e+01 8.133043427877220211e+01 6.046778568484803884e+01 6.033062828429555680e+01 5.895367126488625331e+01 5.763163707487728971e+01 8.959901536813313783e+01 7.941426820912684548e+01 7.947823780741035193e+01 6.584824312315204509e+01 6.289244488247592102e+01 5.839598121711649981e+01 8.593007877422540730e+01 7.859221118164043673e+01 7.198191061276381220e+01 7.090460640712220197e+01 6.588336439243488485e+01 6.147376802011966390e+01 5.829978781595193027e+01 8.788084070026575034e+01 7.468885230416185550e+01 7.022896902822130016e+01 6.832687645077794514e+01 6.678071292722086127e+01 2.686357186320967472e+01 2.553122467808957907e+01 2.598882665403279191e+01 2.357359099618681597e+01 2.792174260327323054e+01 2.609931341047796849e+01 -1.676004182643493223e+01 7.906196173021127649e+00 5.549461620306145448e+01 5.560535509187852199e+01 5.396628239398766880e+01 5.487957655023198811e+01 5.677273053597505026e+01 5.450859587890478508e+01 5.594887746467856005e+01 5.363176494187407428e+01 5.649674162699482594e+01 8.302762749786602114e+01 7.483045715005141574e+01 6.004460433673803266e+01 8.040402179764609514e+01 7.706244118377331631e+01 5.837258576948585187e+01 8.674763165906787776e+01 8.012160035251665136e+01 7.885478419765918545e+01 8.181447319547271491e+01 6.313088495494903896e+01 5.894476981554559814e+01 8.716061949196478054e+01 8.049341299587365484e+01 7.107341624164632776e+01 6.846299124014822723e+01 6.514923398594291371e+01 7.116000357204080728e+01 6.478559921227164864e+01 -9.355911796390731183e+01 5.717629070576525407e+01 5.626415401991594223e+01 5.686531848647719301e+01 5.962660047073498504e+01 5.511536599023006033e+01 7.866071021383419293e+01 7.331914432671061377e+01 6.563480827320745448e+01 8.072368728294900109e+01 7.786740038972399702e+01 6.616017391904662759e+01 6.435428561642549994e+01 1.551658877339521041e+02 8.813742709445367041e+01 8.056705049029643817e+01 7.107270951664510505e+01 6.785799732082431035e+01 6.198896380635777348e+01 7.658996830022985591e+01 7.626966493802909497e+01 7.120367476273304419e+01 6.747826601016686254e+01 -9.797746964467651765e+01 6.314850497633948123e+01 6.999154231598436127e+01 8.122999798711595076e+01 7.612987318707610029e+01 7.279387709895927117e+01 8.091076757416460907e+01 7.985498153698486590e+01 7.491785008803260837e+01 7.155756060408525343e+01 8.395441449516685850e+01 7.908447940958194522e+01 7.368662301884755550e+01 6.864692704349556607e+01 1.268069886545697784e+02 1.500716958547514253e+02 1.232679875523534037e+02 7.485930410128631252e+01 1.627899571909863425e+02 8.140037176823321374e+01 1.025888634146121490e+02 8.625768826732056027e+01 8.003938698623655057e+01 7.593024466101398673e+01 7.824422599903761011e+01 7.619304319117367186e+01 1.646221602870856486e+02 1.320022697882628790e+02 1.900653991683451238e+02 1.103482092681409767e+02 8.213178803090328017e+01
5.796678523286936979e+01 8.225199761219423067e+01 8.063728788325428809e+01 6.753799133710668912e+01 6.790616231503581446e+01 8.031151871595463376e+01 6.982123986891275536e+01 7.059522071767067075e+01 5.227933215079549001e+01 8.439200549852830591e+01 7.905432765891026747e+01 7.228299090626629209e+01 6.374943040776912540e+01 8.051033748774969467e+01 7.262064005395608035e+01 6.889099229713002615e+01 9.296576341575138258e+01 8.879302213858380810e+01 8.100125165684934814e+01 7.418787177454770188e+01 7.061254033716997469e+01 7.950679732491769869e+01 7.612797027421544271e+01 7.168427999654227278e+01 7.446440450157362534e+01 7.463164938139458116e+01 8.724044499774663564e+01 1.000577496399418891e+02 8.854533304378557546e+01 8.085015702682412098e+01 8.104012358005266492e+01 7.114171226642073975e+01 7.062950065996346893e+01 5.687319603795427270e+01 1.110967412702618304e+02 8.519552736127238290e+01 8.515214969676441115e+01 6.124801329875849376e+01 6.569831058243471489e+01 1.032002418651061930e+02 7.284041536428352970e+01 7.320839067749611218e+01 6.970435233217366999e+01 5.662181866092048210e+01 6.182385139389782580e+01 6.911328678896637712e+01 7.661662255466335125e+01 7.651095631620239601e+01 7.415158037395872270e+01 6.848782594423730075e+01 8.056653908964972288e+01 7.789680359767493201e+01 9.594726278912831674e+01 6.750885907897568927e+01 5.547236670340923581e+01 5.521670793395196597e+01 6.192376534546131950e+01 7.129026448696876628e+01 6.552834706041852542e+01 8.325786639587805382e+01 6.859560951902413706e+01 6.751425534681263230e+01 6.501089820475165482e+01 6.365841857629825995e+01 7.325706186980553980e+01 7.131823067504863900e+01 7.051475815555789950e+01 7.772420603406638406e+01 1.222900757426997700e+02 9.974387231071668225e+01 7.350456787402541181e+01 5.846759655234315289e+01 5.914745356685782696e+01 8.701191014452672334e+01 7.068917439554098792e+01 7.077166757380948070e+01 8.660926654941641800e+01 7.719387650473521489e+01 7.535531878801603511e+01 9.674774186521483443e+01 9.065072270784170883e+01 7.094335000934719915e+01 6.588475481445071580e+01 5.809172252617685217e+01 6.607768032885599041e+01 8.544215454038075563e+01 6.060195278268315633e+01 6.987672292434842802e+01 6.620598072450431459e+01 5.917815745647943260e+01 1.768111623367722132e+02 9.532789876855635214e+01 1.635803778703340186e+02 6.611322735317037314e+01 7.412428801779063292e+01 1.033309747052508953e+02 6.742325603767469033e+01 6.459732724584588937e+01 6.192083340314829343e+01 5.898212405375882383e+01 5.240427164935174176e+01 6.828811999772814545e+01 6.601317737083900283e+01 6.253248618341406484e+01 7.255918453889761111e+01 6.591473528468812049e+01 7.561347776575148316e+01 6.500662146462482838e+01 5.405338895678601574e+01 5.375971810991944011e+01 5.631413049808303128e+01 5.444123830121750984e+01 5.357239212559683494e+01 6.972598456384523047e+01 6.594902463127792203e+01 8.578946790749418483e+01 6.973429806169968970e+01 6.820183630835850863e+01 6.489065863165404835e+01 8.050518833747938174e+01 9.063147700449106026e+01 7.621052807248348415e+01 7.027021920086423279e+01 6.783823331171811333e+01 7.038290794391444649e+01 9.363344377448129308e+01 7.353971560832317778e+01 6.994871681415698106e+01 5.432549345386144068e+01 5.369268558584562356e+01 5.453617362135608460e+01 6.593554830032239522e+01 5.565576413117720733e+01 5.508383962445383020e+01 6.121678271605307486e+01 5.953869282100541227e+01 6.693386356167334839e+01 5.752283219885519827e+01 6.095393710476241722e+01 6.016800008039710690e+01 5.984632576600235154e+01 5.325849460975608451e+01 5.861501749414918550e+01 4.711580478340219713e+01 6.160470566977882356e+01 5.037976698805090336e+01 5.248571091454292059e+01 6.927984484990902558e+01 6.766756552501504984e+01 6.598594920666367614e+01 8.657400292528348018e+01 8.357095349150753805e+01 7.106362683535722624e+01 6.762429177914356160e+01 8.705622709201901444e+01 7.344903409793184323e+01 7.113888367308183547e+01 6.921577022929579925e+01 5.600014978847666214e+01 5.808239161491367497e+01 9.023883302674953200e+01 7.210884755391157341e+01 7.156680327449137735e+01 5.303148998923588664e+01 5.305628810646214788e+01 6.209129491038333271e+01 6.184062254190524754e+01 6.054752651914651551e+01 7.271941019037799947e+01 6.970217022548690977e+01 5.497140693466188566e+01 5.497034990969444834e+01 6.248379349568186569e+01 6.423765977439983033e+01 6.196633722754617679e+01 6.006765899339232817e+01 5.968063452757482423e+01 5.774741560204519430e+01 4.716983035918881484e+01 5.103842236771188112e+01 5.797917814999188124e+01 5.701657209834169748e+01 5.512442182915643940e+01 7.043087472009085559e+01 7.383605330819524681e+01 7.084530452261287792e+01 5.374779175416734489e+01 5.464200564833612361e+01 9.062212634834440905e+01 8.041814735951838600e+01 7.911544497281747113e+01 5.313629463500433303e+01 5.886331650681090366e+01 6.566048069816544341e+01 8.441842722060707160e+01 5.614795235243273908e+01 6.245166877843993802e+01 6.459854919491564829e+01 7.201696514032792606e+01 6.816690843904137864e+01 6.632953635015464044e+01 6.695772866633650722e+01 6.616938654561563737e+01 6.539659640556263298e+01 6.021538157677997560e+01 6.156923809567071970e+01 5.821502618940100149e+01 7.294061513718710899e+01 6.897149037677758088e+01 5.578786938700029907e+01 5.947890423612122390e+01 6.173459663350155324e+01 8.520946986922201916e+01 7.746334543262031502e+01 5.591071649986906067e+01 6.338349974468491155e+01 6.650010300524647278e+01 9.346337550831724172e+01 8.660155050631885842e+01 5.904802889095756768e+01 6.505637461324599258e+01 6.771329512877980505e+01 7.156329648038945379e+01 7.329801675831298269e+01 6.734609070405375064e+01 6.949778282666628115e+01 6.954276784778585352e+01 6.965386154676008346e+01 6.904607713499177635e+01 6.868160334115017918e+01 6.909312796882093721e+01 7.028526844717021049e+01 8.522025162991155867e+01 7.696560799558318422e+01 7.308838419087751959e+01 6.996480156006181517e+01 1.140981747228639165e+02 8.145323200558752319e+01 7.628187129711811565e+01 7.646893165238131473e+01 7.131976562735428615e+01 7.090788586724980291e+01 7.462574490326147725e+01 7.397741559783695209e+01 7.706006649835489952e+01 1.989999951347103320e+02 8.185812961401342136e+01 7.644523648386879700e+01 7.678339522181947530e+01 9.124932480226891585e+01 8.123706433641228841e+01 7.724325882990351033e+01 8.983266474752051067e+01 7.991255975241655563e+01 7.917815932377367005e+01 7.468545595594903830e+01 8.737372469440408906e+01 7.924194547154152701e+01 8.787293478010070658e+01 8.318655594749311888e+01 7.709884093645356984e+01 8.796715724628217004e+01 8.150752533721063742e+01 8.156068467126006283e+01 8.663104889624793259e+01 7.791952642292511655e+01 8.092403828431511670e+01 7.883926542805501470e+01 7.928579050515446625e+01 8.653774030450227883e+01 8.375304687672900172e+01 8.704536780305033972e+01 8.396050890807961764e+01 8.052627795054171145e+01 8.474190992797528565e+01 8.372723017341036211e+01 7.956689830820300813e+01 8.250347930170607924e+01 1.989101262381577158e+02 9.134183837385599247e+01 8.813526922505536731e+01 8.894643162636563716e+01 8.634871241066559833e+01 1.880016831657400473e+02 9.062554403240571332e+01 9.116210115600661368e+01 5.387478157674661361e+01 6.241354592037410498e+01 5.508556098720481486e+01 6.010772293054140647e+01 5.892948301275362866e+01 6.082651823248848189e+01 7.206770258114161720e+01 6.453037429523934065e+01 6.636941826376724407e+01 6.260684411679682171e+01 5.677619220612316298e+01 6.414433906709338373e+01 6.764147258968452547e+01 5.905130638399179333e+01 5.547560711317150606e+01 5.265749676628721687e+01 6.568204094478210209e+01 6.440468436140864128e+01 6.590914756670416352e+01 6.155144960188644632e+01 6.891174167521177196e+01 6.578369248790389179e+01 6.725261665242170750e+01 6.773137683067164971e+01 7.645836174233627958e+01 5.513677999036202948e+01 5.693257905345357983e+01 6.767802439250598923e+01 6.056340939974199244e+01 5.617023795540315234e+01 6.243831971221898414e+01 5.995225702606948204e+01 5.672740745575079302e+01 5.802523490823334384e+01 5.244094277313816121e+01 5.058048382642883212e+01 5.385516588824388862e+01 7.139563224265330632e+01 6.783326234491197226e+01 6.602518763353661768e+01 7.374875234668388657e+01 7.032831160638417600e+01 6.861488895808278698e+01 6.817960784667167218e+01 7.446116566579250673e+01 7.067608274321116824e+01 6.921051003341334251e+01 6.971593859737845378e+01 6.704017445044023304e+01 6.783593174095176437e+01 6.501126492864457873e+01 7.451681887058913389e+01 7.824526998542803824e+01 6.802901615171160188e+01 5.991000221781217050e+01 6.783476729317939657e+01 7.106983701150392108e+01 5.647545559422185590e+01 5.684948341745106859e+01 7.066334570296504580e+01 5.835427621489966299e+01 6.538256628410329085e+01 6.713688228452471662e+01 5.903000085931017082e+01 5.734220741575367697e+01 5.709659435062676636e+01 6.168685266838708259e+01 6.227969663511252918e+01 5.907927611797637724e+01 5.824303680525964921e+01 5.853980042298755393e+01 5.834647315461291583e+01 4.957106414386868920e+01 4.974997250007569960e+01 4.995294611657055128e+01 5.352584149309427630e+01 5.057203236872953767e+01 5.013838887987843407e+01 4.857620777799981227e+01 5.195200206269181820e+01 5.365732087208571954e+01 5.136399356401045679e+01 4.987147991917501599e+01 4.623630362557279483e+01 4.501275093202427513e+01 5.195430932359431608e+01 5.179551756574697663e+01 5.590638301419604517e+01 5.210062685364771795e+01 5.299463532644564623e+01 7.968018990701425253e+01 7.472959641392101560e+01 7.083103943582077022e+01 8.092941510164320107e+01 7.377200470271014865e+01 7.153253143518463730e+01 7.270563644126036706e+01 8.201946691913366294e+01 7.512152710275540812e+01 6.966688421530145092e+01 4.704034903067801565e+01 7.351376715080837698e+01 9.116741849611042880e+01 7.790548013173646780e+01 6.820363531242588806e+01 6.899072762996203778e+01 7.681543493769001429e+01 7.469172941984719216e+01 7.814110201010896617e+01 6.174942565491202373e+01 6.625012412543605933e+01 6.754897484350618697e+01 5.214496803924705404e+01 5.459024764470788682e+01 5.841281363292653594e+01 8.060692455666786316e+01 7.824293708946061088e+01 6.135568164307241545e+01 6.501155218468815633e+01 6.377549472475929804e+01 5.761537469375971909e+01 5.930204708333416619e+01 7.922589918994682989e+01 5.606584162006545569e+01 6.150225254792436402e+01 6.125472880912795404e+01 6.254397996190962772e+01 5.813180880379943005e+01 5.907097020092961515e+01 5.196043715963425313e+01 5.179871781645392304e+01 5.175544770247950055e+01 5.047221200221778759e+01 -9.799990711791178910e+01 5.385789353442908123e+01 5.968354524456464105e+01 6.023112941085517491e+01 4.925824504795679104e+01 4.982165111778472522e+01 4.697535265175031327e+01 4.579959140064278245e+01 4.919528072241846672e+01 5.089189727641523575e+01 5.888157825146119961e+01 5.949108122340130933e+01 5.670373565503014390e+01 5.136835566599297920e+01 4.744973442688272769e+01 4.891276797683644872e+01 5.126876317359726443e+01 5.358204141128482689e+01 5.783361605149718798e+01 5.896485675738810528e+01 5.291153288015639333e+01 5.358722398700672329e+01 4.978713955032277738e+01 5.621374988128721384e+01 5.746031121176307011e+01 6.215707982256385122e+01 5.870509991422712659e+01 5.217608689979585535e+01 7.471856949710529250e+01 7.174541732745282729e+01 8.651947465064340292e+01 7.161634748062381561e+01 7.216490926409863960e+01 7.832285485470794129e+01 8.137107040341541619e+01 7.742498591133883679e+01 8.215600511214194057e+01 8.394204493657187527e+01 8.576972493472392500e+01 8.504681185162249335e+01 6.688326578793706290e+01 5.759913092695245496e+01 8.206320046886014552e+01 8.830930733391548415e+01 8.961943058690835073e+01 6.412295476618237444e+01 6.320184991867415647e+01 8.399594248165776378e+01 5.650553221194883946e+01 5.545529077680967589e+01 5.719010351510781476e+01 5.357393410569272163e+01 5.728239718048516949e+01 6.121510634097786863e+01 6.163560419146389791e+01 5.830769983751392260e+01 5.207552394759732550e+01 5.632210645852646280e+01 5.722486762043953945e+01 5.459021815651230725e+01 6.071621478495017499e+01 6.019688630577346800e+01 5.730296048310111701e+01 5.004884805251909086e+01 4.886325280497276680e+01 5.380075754131144095e+01 5.661095484032987457e+01 5.877601981705373646e+01 6.089754283154567815e+01 5.542417579851993992e+01 5.118785078244945907e+01 4.810763727365321785e+01 5.849163743442997543e+01 6.017194283241836672e+01 6.165826041223843390e+01 6.532499007525306922e+01 6.509646975009923153e+01 5.200121460198752033e+01 6.022472189911476903e+01 6.216495210150813477e+01 7.051644920881250300e+01 7.250805677791674952e+01 6.221267830681172484e+01 9.755140859622829907e+01 8.545321494087001213e+01 5.348030667641282321e+01 1.015682596489271248e+02 6.327864964168588813e+01 9.314088721976531815e+01 8.973916611182909264e+01 7.521122162291523239e+01 8.733622727868313973e+01 9.033073884829416045e+01 8.990654658540927358e+01 8.810720972229967174e+01 9.246953586216662302e+01 5.734191533767695148e+01 5.625018040198003177e+01 5.673184835101237411e+01 5.651895017309337277e+01 6.097358916546329510e+01 6.150822184046095487e+01 6.077031253473064965e+01 5.565412314835914742e+01 5.466110754754762269e+01 5.668840955000915471e+01 6.395908362811744041e+01 6.280406068475983261e+01 5.947144055929945239e+01 5.397362497052834840e+01 5.422163334867732232e+01 5.343816452638785108e+01 5.546498426642575907e+01 5.837805016656174217e+01 6.253500098080011327e+01 6.176283182602935540e+01 5.362510446002444553e+01 5.440022944158907592e+01 5.631795660157047223e+01 6.047479276626693689e+01 6.015841446891400324e+01 6.264807417200645290e+01 6.357887009688669622e+01 6.035169526478172486e+01 4.966217521534616708e+01 5.725738318084442824e+01 6.091919577805121833e+01 6.569395997851643187e+01 7.057076233284067257e+01 6.817419522665477416e+01 7.005683062171040376e+01 5.805022599726357413e+01 6.158277431015336845e+01 6.526538536412908798e+01 6.898491531773987617e+01 7.349247167319461482e+01 7.181609859124945672e+01 6.631007671451399688e+01 5.449768490078387373e+01 1.114813855250979060e+02 7.058163516089692280e+01 1.945741445612026155e+02 1.196824775781039136e+02 8.296346859972766197e+01 8.150727150647645658e+01 1.213350513642580069e+02 8.619488416708290401e+01 1.471154657113032158e+02 5.779795658416464477e+01 5.850365169490892470e+01 5.608752600651065734e+01 6.289517865577607836e+01 6.207219714383529663e+01 5.494957901729092953e+01 6.589077724571112071e+01 6.490334153044892673e+01 6.192554415225254871e+01 5.516299217597295979e+01 6.158526260893334836e+01 6.341633227750499913e+01 6.605689717704991892e+01 6.726358208751985046e+01 6.776917675180717993e+01 6.473490426467091652e+01 5.550582505153315083e+01 5.309398368542551339e+01 5.867399336816214372e+01 6.237939545622722903e+01 6.505006025102105127e+01 6.757385940461983864e+01 7.075209198762884455e+01 7.194473321174565683e+01 5.529757591554968599e+01 5.405744288579260370e+01 5.566625504258239232e+01 5.605526739495057598e+01 6.208701195151616758e+01 6.777525204611708887e+01 8.813652828779763126e+01 6.831083495327675337e+01 7.460956813465543291e+01 7.537549889023139826e+01 6.192958376093194772e+01 6.895232299225654060e+01 7.288099985528839397e+01 7.768983335320160677e+01 7.791643505718872120e+01 7.803908991648974336e+01 7.522957770860085702e+01 7.830457079360647299e+01 8.162823324373533751e+01 8.132608609188102378e+01 9.009676166500287309e+01 9.078750269367498049e+01 8.760518508279554339e+01 1.172534760889931249e+02 5.424103738255112717e+01 7.520591343233678572e+01 8.578071638690677503e+01 8.205542759442528222e+01 8.768020492855413295e+01 8.878525899355790330e+01 1.754249795203376152e+02 5.882541260205120892e+01 5.730458929061983042e+01 5.526716368247011246e+01 6.357758585978997701e+01 6.245181057546334102e+01 5.792736189462951302e+01 5.398531167329286262e+01 6.721470206537179592e+01 6.501188197669628721e+01 6.155930986135845018e+01 5.548629607131866948e+01 6.635236586076746335e+01 7.013235058397005162e+01 7.014632889570538055e+01 7.010072480630229563e+01 5.853062341529823698e+01 6.130349090761809094e+01 6.655060339597348218e+01 6.834372287469315665e+01 7.190253092871589047e+01 7.377433371882483470e+01 7.107068953292389324e+01 6.399599306326994252e+01 6.900633993608761330e+01 7.548495134054354594e+01 8.398898636648468141e+01 8.173377549012084842e+01 8.179221926587047165e+01 6.625025880923026023e+01 7.161598185031286334e+01 7.753767765464715467e+01 8.239045159805675667e+01 8.241654932330936845e+01 7.875140526524361917e+01 7.964464062195449401e+01 6.365165978835194949e+01 7.821803769030725562e+01 8.083729428845374798e+01 8.242036120477072814e+01 8.370030036562661735e+01 8.876681133732890316e+01 8.563443837343510268e+01 7.417744841247795762e+01 1.613823881679263081e+02 8.275729856074326563e+01 8.666947147572393817e+01 1.989998503119960276e+02 8.676833465789391653e+01 6.161478275568398999e+01 5.707912795854644372e+01 6.374387081810134958e+01 6.426340171445465899e+01 6.016121381344447627e+01 6.633446773234499005e+01 6.685251825280155913e+01 7.046856606083697727e+01 6.917358987664124470e+01 7.097772382681475278e+01 7.039352506589607117e+01 7.772211854530205244e+01 7.149843624791998309e+01 7.661988806542011332e+01 8.316338041945633108e+01 6.917993225165230342e+01 7.316659891144469441e+01 8.845415079785266244e+01 1.364035317199471820e+02 9.177315965076851967e+01 8.694162464701028625e+01 6.767126397851259867e+01 7.751637627475858494e+01 8.271946038408970026e+01 8.875866066260073239e+01 9.060689123314386961e+01 8.169544468537517901e+01 8.473347496851133087e+01 1.989050810814880492e+02 6.526091707397961272e+01 5.745678727745075776e+01 6.450609600248731113e+01 6.049911147316402094e+01 6.688016612763597379e+01 7.492647353486076156e+01 7.974622374062963104e+01 9.516920718794247591e+01 7.684755605834372716e+01 8.487068778260008628e+01 9.200466765702006455e+01 9.027603785976216955e+01 7.417370859246926784e+01 7.419398907933954490e+01 7.799912829296923178e+01 8.049190661383977385e+01 9.146496330684121290e+01 8.739510096062443267e+01 7.172872281327360611e+01 7.662841690492228963e+01 8.111380485763976367e+01 8.942626918768107203e+01 1.379807831849985007e+02 1.255703777993544037e+02 9.671662973597474888e+01 7.819640085501340820e+01 8.560412835085529082e+01 1.007658694363112488e+02 8.061794143692125658e+01 8.054439688478690584e+01 8.515004985267725601e+01 1.113040911053264210e+02 8.320220334794926487e+01 8.381051056427575929e+01 8.835217670554409608e+01 1.333400951040960933e+02 1.778743564266672479e+02 1.989969039706249134e+02 1.989966935427994486e+02 1.225853175174883063e+02 1.989967256155334212e+02 8.949500028012641906e+01 1.145408874846429370e+02 9.024821012426882305e+01 8.809993822304716105e+01 9.064697860024790543e+01 8.709078860970186042e+01 8.625191411819464804e+01 1.889389869150064101e+02 1.648434834391939603e+02 1.989857268318804415e+02 1.281101210659018079e+02 9.133701203901040344e+01
6.984261168687891264e+00 1.099446784824855028e+00 7.594224583653264915e+00 4.888119829873176059e+00 1.347549708895579901e+00 4.741957169001376649e+00 4.024228533801591290e+00 3.281705499363804623e+00 1.180676822420073435e+00 1.175455374964173494e+01 1.140082586955926347e+00 4.085098333370957846e+00 4.401675361038734913e+00 1.164758874089626417e+00 3.665606808676901807e+00 3.758474625729127716e+00 5.769725142449221522e+00 4.637460206791191197e+00 2.457083089535280429e+00 1.709023261049546605e+00 1.783912375195203737e+00 3.191671366128335574e+00 1.063282762889590449e+00 2.623559723987698433e+00 2.575139090180227797e+00 1.967044657752369474e+00 1.447294497928689516e+01 2.459613091300371757e+00 8.415991852126836648e+00 7.970903748636787967e+00 2.008021765533901881e+00 4.019095157479567249e+00 5.503610542324370414e+00 2.976321018263195839e+00 2.516953906319293388e+00 1.000912859917112563e+01 1.701687924907355542e+00 3.723836591495863324e+00 9.441534651685141721e-01 5.222585842626423336e+00 3.471751267790109008e+00 2.160466026101876658e+00 2.571397161491360883e+00 4.350064964155075486e+00 4.632242808678347146e+00 3.114862734012787016e+00 5.956111218076259206e+00 5.096426128558585233e+00 3.948360251047644542e+00 4.530097451236835049e+00 1.060518430017909708e+01 1.805345141177904456e+00 4.664854881700618350e+00 2.399119667197750216e-01 4.467045766301448673e+00 2.697479207702738080e+00 4.181457939656111122e+00 2.857782412048599952e+00 3.220930604463295488e+00 1.006314220166174334e+00 1.679433903568726461e+00 2.870099571164959507e+00 3.516212283141759265e+00 6.864370690448838630e+00 4.326183757477542358e+00 3.890073006107461318e+00 5.090656210101494494e+00 9.293292201069167646e+00 3.338372390728354233e+00 2.556350790728812772e+00 5.800490790779281980e+00 5.176919423289518818e+00 4.198073219340212603e+00 1.418270328262234869e+00 1.739689042744316794e+00 6.372243983271642875e+00 1.816131839971343087e+00 5.452468376673857087e+00 5.715861559204146403e+00 3.347529682229668069e+00 6.751017489306089914e+00 1.912520079785172022e+00 2.074903943194273681e-01 1.000845670980120283e-01 1.247143335555491284e+00 1.351190241930253499e+00 3.344372462322210637e+00 4.214188706570166865e+00 1.451302558795338316e+00 1.696755735551873867e+00 5.880816570973263602e+00 5.105999745641932819e+00 4.668945548700767390e+00 4.388312631284975396e+00 2.182970699089164524e-01 7.078000975262069616e+00 5.918520335012626532e+00 5.000322082150656655e+00 2.270776476622260454e+00 1.305145908480794370e+00 5.603341950630961854e+00 8.281503149491474147e+00 1.854586752324112631e+00 1.706293837641360334e+00 4.669983853949167596e+00 2.132632706931055555e+00 2.061092827758764123e+00 2.015728675653549296e+00 3.335846412678650008e+00 3.579076225363253094e+00 4.522867300455072126e+00 2.701989895817891174e+00 1.103355629783467684e+00 8.534889365479603640e+00 2.776805984340500189e+00 1.909154000409929886e+00 5.904012876654047837e-01 2.314755956390834868e+00 2.666608846454672666e+00 9.936035663857453737e-02 1.086400156651170290e+00 2.342018149322886433e+00 1.666733239180561821e+00 2.428022645500903742e+00 1.767933904889483543e+00 1.792251870652646240e+00 5.123825164192720161e-01 1.737523668452040537e+00 2.420382283414734825e-01 3.560854855096019511e-01 2.240218410648909586e+00 1.838468989071040394e+00 1.919033550083644846e+00 1.326208490978394883e+00 1.470274885698017453e+00 7.039045226075342221e-01 3.122686854359229436e+00 1.737112926214957831e+00 2.915050665920065676e+00 1.473417471839768123e+00 5.534803656242076597e-01 4.069240108412119028e+00 1.436536914867169390e+00 1.781939832809943614e+00 4.230170416336848760e+00 1.062109822599297315e+00 1.512091323539633159e+00 6.809735783437092849e+00 7.040466361834488040e+00 5.595264298779735412e+00 2.165486395848033041e+00 3.293832425556509236e+00 2.585408268854327840e-01 1.621003093488414315e+00 3.005242445709704668e+00 4.827612725045033137e+00 7.700876499800326513e-01 2.413992286250290498e+00 2.438918735001589955e+00 3.658636620212680768e-01 3.400125075569163657e-01 2.312069134790312397e+00 1.027442580648101789e+00 2.502345002576852995e+00 1.761225601772643090e+00 2.158200803790756073e+00 2.333964626827471633e+00 2.733282661251176471e+00 4.153227006741566085e-01 1.056281034957187615e+00 2.727746597524882244e+00 2.751584701662900034e+00 2.483705907269155300e-01 1.725768892069065030e-01 5.536428210066361988e-01 1.228513135694213609e+00 1.405458622374387900e+00 2.416579930886840977e+00 1.761454711489801150e+00 1.388750256839559105e+00 6.796450573781111615e+00 3.362016641178706688e+00 9.211441581922414912e-01 1.210392088062051119e+00 2.499548751174962113e+00 7.753714950602504929e-01 1.869087889289817728e+00 1.020030731873431185e+00 2.044379352716083176e+00 1.189669205884022141e+00 2.061288153275419255e+00 1.472071958949866755e+00 1.024460859281140168e+00 1.166922871124740357e+00 3.587808389009972121e+00 1.911874295913451371e+00 2.062560548764494683e+00 2.031515483855226845e-01 1.520582748323992206e+00 2.620924570431799161e+00 3.576591130157880799e-02 1.526570986418027243e+00 1.707706381291446807e+00 2.654136122641652218e+00 2.648475046855757853e+00 5.290420943188864911e+00 4.968434116260548983e+00 6.549112132016229992e+00 3.031378848232304080e+00 6.103504905776105716e+00 1.529033927453891550e+00 2.086779508774665726e-01 2.275460379689622670e+00 2.033082060048200468e+00 3.095771570530045924e+00 8.903262324183780496e-01 1.930299174465227030e-01 2.536133327770428991e+00 1.949597462485873178e+00 1.163409459832416948e+00 2.126309609978008552e+00 3.918941160502606991e-01 1.433959153119854335e+00 9.294680054115151968e-01 8.410233048024160496e-01 3.162206523524898061e-01 1.877700320589327898e+00 2.009455490596954164e+00 4.451096959542830689e+00 6.420994174550312295e+00 2.079390421127959243e+00 3.156756280288463556e-01 2.363979824671423202e+00 2.007858813240354756e+00 1.201885281797978822e+00 2.896180539457260394e-01 5.034830795400141668e+00 1.471748869030823359e+00 4.050373237932016757e-01 1.283588265753154101e+00 3.624753477928189804e-01 1.426983759964699061e+00 1.251484844073710967e+00 9.700249626336472364e-01 1.511358696056278372e+00 3.328001776515283439e+01 2.713183304412299712e+00 1.430353084906185845e+00 1.795210641439103583e+00 1.825374373898509095e+00 1.447355762276021363e+00 1.731277718286545753e+00 2.230641497462733103e+00 2.007425162192989276e+00 1.858990065189305652e+00 1.188876859719121715e+00 2.328976349706374016e+00 1.804650867307856288e+00 5.178876255051586774e+00 1.575882237146921216e+00 1.492403339815756347e+00 2.356850287547487266e+00 3.120459906795296057e+00 2.978899716895540006e+00 1.143731313438632213e+00 1.813661227466760728e-01 3.907973828271444905e+00 2.870902420404195965e+00 2.145682508427219748e+00 2.006291604573470444e+00 1.575252330264390821e+00 2.491041167371777831e+00 2.139747634825967637e+00 2.138388582493723433e+00 4.463414532364443410e+00 3.476401057141262463e+00 2.333838734584102959e+00 2.267165909580906469e+00 5.943792679511402888e+00 1.324268059037759571e+00 1.851419134220873897e+00 1.431209967242181857e+00 2.448879087862966486e+00 3.078050743117024268e+01 1.405355857084023885e+00 1.690221866451854460e+00 1.352658259750953718e-01 4.371936691868841152e+00 2.502700859127314104e+00 2.330241235014513634e+00 7.318764759297625488e+00 1.887830941823492870e+00 4.032277871429881699e+00 4.433471284898093501e+00 2.926000083751022274e+00 3.454734348469894911e+00 3.610561239880933471e+00 1.963882740759319567e+00 3.028164396828751936e+00 2.540201472689564532e+00 1.422352334444676458e+00 2.528223948138495492e-01 4.857194621650224420e+00 3.874226394957781761e+00 3.429547493143006776e+00 4.679816169117531288e+00 6.148674618303248351e+00 3.829738356162549096e+00 5.471971103237242673e+00 4.722891093153814168e+00 4.132155852154154374e+00 5.414588564166252560e+00 3.746438631607857062e+00 1.928556387188941734e+00 2.343668011744210578e+00 3.504339494329411941e+00 3.447119320060723524e+00 9.370724214140125907e-01 2.488100018143080128e+00 2.273285463572724541e-01 3.696651390208500310e+00 3.638394922814009114e+00 2.293576000293008899e-01 8.405037131639083725e+00 8.589095180009406860e+00 4.030224049264655051e+00 6.427923541361989734e+00 4.457705021671987566e+00 4.664602227371942078e+00 2.998391970318404542e+00 6.500204489066657487e+00 5.260812556116981398e+00 2.032841648197976525e+00 2.251758673612705763e+00 4.813511691127879466e+00 5.593810576188182893e+00 3.370668808864213162e+00 3.393936950469819358e+00 1.341028505654548120e+00 3.332641744195943723e+00 3.314892053655242865e+00 3.462554632340888894e+00 2.481964754058592959e+00 4.126222695906388793e+00 4.020441822683634925e+00 2.528502470227592447e+00 9.387241551219693836e-01 2.905039708399095311e+00 2.503163101406502999e+00 3.134821620049935476e+00 1.715728978572693686e+00 4.511884656822950035e+00 3.036203321173338576e+00 1.440745390068885801e+00 1.989622711976627212e+00 1.254846699581788183e+00 3.863285444905856014e+00 2.610799721754650360e+00 2.587642624465797958e+00 2.638643072533179534e+00 6.624759814991912243e+00 2.204418999214733610e+00 4.209440262324577464e-01 2.906938791116791876e+00 6.025616535298044418e+00 2.084700544562477553e+00 3.921252312712522059e-01 2.921440720804197255e+00 3.162803873647623831e+00 4.752969665739913196e+00 3.569864115823611517e+00 1.684934680550608910e+00 1.335455241459916564e+00 2.903436184149786659e+00 1.459587245713200643e+00 1.933516119720078974e-01 5.214431239286012598e+00 4.786960904541913919e+00 4.820597387062708350e+00 7.384898193697566615e-01 3.576200873189668616e+00 3.632794160251609838e+00 4.476784270559914347e+00 1.184377414701351938e+00 3.662146293877754477e+00 1.116547377326221113e+00 2.612872639444568712e+00 4.872799628532781924e+00 1.457619827056048756e+00 5.658386191560587974e+00 8.139671189290453412e+00 3.469239401572823844e+00 1.388164473213169270e+00 2.728940138373006086e+00 3.938378660269557408e+00 6.665770848034620499e+00 2.909302514230861725e+00 2.062401431856663692e+00 3.403509683814817777e+00 4.208702994340820069e+00 2.869656744965534578e+00 2.776073580505953320e+00 3.227194774323668192e+00 3.348105777164925190e+00 1.983201737363261330e+00 1.382647888100848821e+00 5.159905816146562074e+00 5.762086573320015503e+00 1.901458816102088001e+00 6.105438484373517660e+00 1.435134294637844032e+00 2.226060150917105851e+00 1.261815213043438799e+00 4.605967100562393668e+00 3.529484865341995015e+00 6.407526355470859691e+00 1.129124821982225768e+01 3.528221168147778752e-01 1.918238106126725739e+00 5.318190990433595999e+00 4.978076305412834635e-02 2.523609053171818051e+00 1.825489214013849004e+00 1.248710313737141586e+00 2.783905080171444446e+00 9.308169401809871957e+00 7.713189892135853043e+00 8.831966199807970597e+00 3.836049321516487032e-01 3.188455745903860272e+00 2.454558231043663774e+00 2.834070276821412104e+00 1.972956565719956590e+00 3.235749074689882043e-01 2.924451719374984826e+00 9.878375300363011036e+00 1.911905237426007320e-01 2.152299890164387719e+00 2.000151478340109090e+00 2.321083060098596107e+00 3.184781481513106471e-01 2.054719953038929514e+00 3.134567853685781280e+00 6.633521297341297140e-01 8.697027201238906047e-01 6.260679039795087775e+00 1.111897274063143648e+00 1.103665756060464531e+01 4.852757631748959355e+00 1.832165771157146850e+01 3.781056325650632655e+00 4.174350166817609065e+00 2.001987330135222898e+00 8.995080882667897404e-01 7.280756725380590488e-01 1.304437670714656683e+01 9.933760907780615490e-01 1.786751010962646102e+00 3.477728334735839422e+00 8.651490042877048481e+00 7.266220635148270546e+00 8.326335210443002177e-01 1.452109213087239503e+00 1.358236460546750735e+00 3.371815156329597940e+00 3.011216010755778605e+00 2.975815809290081937e+00 6.843757572736317574e-01 1.992953128527479301e+00 9.453626089876570049e-01 4.389100837022107626e+00 3.851051988880772825e+00 1.397713905296905867e+00 1.404710263993821595e+00 2.768859758715617403e+00 5.474705379823117113e+00 9.782129226956254309e-01 1.125827908266337163e+00 2.545860387825946702e+00 2.518671322726442341e+00 1.928850606773842458e+00 2.399748584216002456e+00 2.132150705236043997e+00 5.935714407863006414e+00 3.475699595454726953e+00 2.860066785844691761e+00 2.234663022511443664e+00 2.402505505101321770e+00 3.294963823868211517e+00 2.774672828593866214e+00 4.762048843452262759e+00 4.102675831007497109e+00 2.732582905017818753e+00 1.133509851555997816e+00 1.335840112218983133e+00 3.092702328756893770e+00 1.288718079318992071e+00 2.442786854654401374e+00 1.036640871325988922e-01 2.297765846744489693e+00 8.489502050276023226e-01 1.046778829180394332e+01 2.267293919341803843e+01 8.271360134441341216e+00 5.872797209794534901e+00 6.800113081702729545e+00 1.107395260669226333e+00 2.121098425425780754e+00 7.447203913511897255e-01 1.262819366361500784e+01 1.987909551576704681e+00 8.582617073553185927e-01 8.559778668063254825e-01 1.748243114329831593e+00 1.232532008418013802e+00 2.440640935823948254e+00 2.891275006458443819e+00 3.456084589295914000e+00 2.503142662466685486e+00 8.258416827213586886e-02 2.775628534597776031e+00 2.876024934254384657e+00 3.612749668765151134e-01 2.092530870699186862e-01 3.648125804567198482e+00 9.233603113704615950e-01 2.604184434182162278e+00 2.972727978525069759e+00 1.104715533126354732e+00 3.419980202585342077e-01 2.808946238094034875e+00 1.525715285851221292e+00 2.305329734625445326e+00 1.754674069115869539e+00 2.407450533219765099e+00 4.871088946969711619e-01 3.182999200156296782e-01 4.309127353260584492e+00 2.538579551566711334e+00 2.979045634546547028e+00 1.164192991452793091e+00 2.312718135196687452e+00 5.173011325977828534e+00 3.380737049710214048e+00 9.964879532839718834e-01 2.978531838568785339e+00 7.473411634942541681e-01 6.486467838926529561e-01 1.188074321756073193e+00 3.165141461114175048e+00 6.289317472233099338e+00 2.739327263562960635e+00 1.198182099171703818e+00 2.079279285011568668e+00 2.290934969156302181e-01 7.584918131125983898e-02 3.568214884218424920e+00 3.274122261560957980e+00 3.401606134725652986e+00 1.753791620348680969e+00 4.161103150035184939e+00 3.915334466265685709e+00 1.689798640582542699e+00 7.134327848082262058e+00 3.013823367948803345e+00 2.327875618068437069e-01 3.613613088480978508e+00 3.166158312749223214e+00 8.151766112379873475e-01 2.414535599274818534e+00 2.941163659786933948e+00 1.989291113036310232e+00 1.605273837139228110e+00 2.095416832932716744e+00 2.666005683295298745e+00 3.070480725982188464e+00 2.677857292551654389e+00 3.420260563920389352e+00 2.510086488029867446e+00 1.656247264865546853e+00 1.559970852287676291e+00 3.265616459010088235e+00 6.325807468943700940e+00 3.241340006343477187e-01 1.992251517292110474e+00 5.038474110052174382e+00 3.060225302135682668e+00 1.811311372759049299e+00 1.254807183979874896e+00 4.004877468213264846e-01 1.352234792745426351e+00 1.831118410267164709e+00 4.942172600613368161e-01 2.398326684513905072e+00 5.065507858244243877e+00 3.312059302626302326e+00 1.085577849448496224e+00 2.970497670870452911e+00 4.359740341303844247e+00 2.156952323400925797e-01 1.771994140677318974e+00 4.396084225450424654e+00 2.741289410799272019e+00 2.111141651891530913e+00 2.164571961172585546e+00 1.111374449987541535e+00 5.154920135127586400e-01 3.712015802597627534e+00 1.619833031578022720e+00 7.610866972701497701e-01 2.354642086197155093e-01 8.933299990682954217e+00 4.171299464037149463e+00 5.958731426217072080e-01 3.750984497016648156e+00 9.446433158519198514e-01 1.469995472297844552e+00 2.864175846471917475e-01 1.845701444045864115e+00 1.883954738435188458e+00 8.592220675692917808e+00 1.170584695462100733e+01 1.839054382458376047e+00 8.201489393949272788e-01 1.441249973766261405e+00 2.915679534661387073e+00 2.392846427234130324e+00 1.850640563084220203e+00 2.222563000136762668e+00 2.407494530657944054e+00 2.748703694032199607e+00 2.186912355851660550e+00 2.318874683217848620e+00 1.954889047240484956e+00 9.164090576656627185e-01 1.966423889350039644e+00 5.253914904767633676e-01 2.438140349926572803e+00 3.541247110228864514e+00 1.594499986624322574e+00 1.504052901943976561e+00 1.236289855951116401e+00 2.317537669135176337e+00 2.510574640910618882e+00 1.254057007200856999e+00 2.588520817666047691e+00 9.978957170458238046e-01 1.764655948175709366e+00 1.785320068729955745e+00 4.833658493286326907e-01 1.511887625535982327e+00 2.907297371966032884e+00 2.710058219615587127e+00 8.872839341869387386e-01 2.314667495608466186e-01 2.067795204637050410e-01 1.694372856545757200e-01 1.230804960175878593e+00 2.905035445062209121e+00 6.921963809572297954e-01 3.635034615089416388e-01 1.991932200395875707e+00 2.376351245524026101e+00 2.330620817790142851e+00 1.757304090673936114e+00 4.819245909349059609e+00 1.885122159776186912e+00 1.326439691648877428e+00 5.227808197625808617e+00 2.334304783303629449e+00 3.908298985545668458e+00 3.591789613982790730e+00 6.363731843558501744e+00 2.648507160370389801e+00 3.350692378027632756e+00 1.880117525207678497e+00 3.538622930333553462e+00 1.840381655568790187e+00 4.118541874528300895e+00 1.872653578141248332e+00 2.443121677523662161e+00 1.588552157693711830e+00 2.584237615172927605e+00 2.303288683572543682e+00 1.086566117593267045e+00 2.168784719847752562e+00 8.802004785227215411e-01 1.694819866686716692e+00 2.931297119790557737e+00 7.950322374018121696e-01 1.236818863887492403e+00 8.891031386083062538e-01 1.430875556877391208e+00 8.516403063094427628e-01 9.146447399851542759e-01 7.891846873092840386e-01 8.544448384656339046e-01 3.691297872310350670e+00 1.494042128643909173e+01 4.279005239546136430e+00 1.821947745057074908e+00 3.053084654542918663e+00 3.791800940127106667e+00 4.230775717249803058e+00 3.438644453637944132e+00 9.007518931348676428e-02 6.095049032636822517e+00 2.337870468473058239e+00 1.304093877934949131e+00 1.124594286231435980e+00 2.004106425056060736e+00 8.355232369116196267e+00 1.041142567167628208e+00 1.785762570267543925e+00 6.317645777173659383e-01 8.241436704368068078e-01 1.432980857062191138e+00 5.093130779145683462e+00 4.256919798125656129e+00 7.105688909728236080e-01 2.401807118508187400e-01 5.723239854022481587e+00 4.266145964685925662e+00 2.242095872666837408e+00 4.174435844212771585e+00 1.427336951818458211e+00 2.462409085179666501e+00 1.775613337343032283e+00 3.145620967902153620e+00 1.902498711846848156e+00 2.915299949385505407e+00 1.205129941310951747e+00 2.181329440939660635e+00 2.420987958341762614e+00 3.725419678446175276e+00 4.938472771147459639e+00 1.921747298920484681e+01 1.791380917011653651e+01 4.023106556159527614e+00 2.027084219626702932e+01 2.532104924832225379e+00 3.047880844172411230e+00 2.453454642970327892e+00 1.772654605428954255e+00 2.272612364505809168e+00 1.527651382630159649e+00 1.091915354980862451e+00 5.161075606381204217e+00 1.177223471757955764e+01 2.262042884077244054e+01 3.267273299569990019e+00 1.475209441623098527e+00
8.460109609192021374e-01 1.382376768217176366e+00 1.716893824337439201e+00 2.014870651323844797e+00 1.067624174886339095e+00 2.515146787882521551e+00 2.943523864603129425e+00 1.144170491551521618e+00 7.642642293634160922e-01 1.898917627184844914e+00 1.017918629079667348e+00 1.090132917132273782e+00 5.485152533564415789e-01 1.177097528651762648e+00 2.042650438949798808e+00 1.269122864485873858e+00 2.521292680919228868e+00 1.371065360135141020e+00 1.046354242588838357e+00 1.684639292314045855e+00 9.909378599501712515e-01 1.696539526483858751e+00 1.866856710765999683e+00 6.842366112707511938e-01 1.425488476657279513e+00 2.263886092766539626e+00 5.115890596302706150e+00 2.863663224068862423e+00 3.462445643941834739e+00 1.718595826738245069e+00 1.160603701323282166e+00 1.782393003554052502e+00 9.430048038458742621e-01 2.095897662484537705e+01 8.389922669430672997e+00 1.054251313163810488e+00 7.782394663790010991e-01 1.972773006554495794e+02 2.943775507202943675e+00 1.366062136149217032e+01 6.334101169534942510e-01 1.099194869643791872e+00 7.197928919037671625e-01 8.209731968117102152e-01 8.765674998800061513e-01 8.959196303143915907e-01 1.473561138031354023e+00 1.566985541693151074e+00 1.967270087124603162e+00 1.545144591509373555e+00 9.029754296339467246e-01 1.095854143537214886e+00 4.412843253125716458e+00 2.665597646903815843e+00 1.141472651812170724e+00 1.797175566172387162e+00 9.984431469802438341e-01 1.302469342959970744e+00 6.553116600590941365e-01 6.505620350024379217e-01 9.016011317079322129e-01 1.197140985677871861e+00 1.986466461413091356e+00 5.507777856674032080e-01 1.172649850254237069e+00 1.305926941589713675e+00 1.606552149138191332e+00 9.179637654993970663e-01 2.666070374173431290e+00 1.630817903810900527e+00 2.007052716449911678e+00 1.733756859367133307e+00 1.231082726654766368e+00 2.210254651403706916e+00 1.394247136062209069e+00 2.090981257605796895e+00 1.881568928216771575e+00 2.394321475594705095e+00 2.670806332608943734e+00 1.277397402279556227e+00 1.504630729096655850e+00 1.983622865377338673e+00 1.987355666664286868e+00 1.081767786072335591e+00 1.551710838956197547e+00 1.789185631879151916e+00 1.246572112746890060e+00 1.406169948557197014e+00 1.231127763678986575e+00 1.393466641383073412e+00 9.646183438580032998e+02 7.063764034513694057e+00 2.541733269907700105e+03 1.190485981075730670e+00 3.394559169128098297e+00 2.198877522371869020e+01 6.724087386948003342e+00 4.686785827475102195e+00 2.891081228580365092e+00 1.400492680096762754e+00 1.570641180178666829e+00 2.277216525550434856e+00 1.426593203484581629e+00 1.606162345752059739e+00 1.133586634391673620e+00 1.080496056841684371e+00 1.279593036488407609e+00 1.029630745339655817e+00 1.560350792613160120e+00 1.415101465580246298e+00 9.391135943397843633e-01 6.957379476838312371e-01 3.291874400691330305e-01 8.764757194086797654e+00 1.842687675550030324e+00 7.688669087820925174e-01 8.922819782107762610e-01 2.624654617420829616e+00 1.753040475242089835e+00 2.986654718667331210e+01 2.158901691344717655e+00 1.014296199889110461e+00 2.255776981629408873e+00 2.269361237988882785e+00 6.478566792463715807e-01 3.032230637784693705e+00 1.437273153588516816e+00 1.622014826801203569e+00 5.713657448850303133e+00 1.677071366038275446e+00 1.147577394739100143e+00 1.268284474570311016e+00 1.959399802694069770e+00 1.525089939435367858e+00 4.835230980671632040e-01 8.456536644169133643e-01 1.817428258287170806e+00 9.774043933497457148e-01 6.393400122398846808e-01 6.830027715360084128e-01 8.591192325576824107e-01 4.048559592054618572e-01 5.510919182895276380e-01 2.246103549823863510e+00 2.147600800987190972e+00 1.143427625219152421e+00 1.913134432215304548e+00 6.146787936084619375e+00 5.702770446099169277e+00 1.375531408247132159e+00 5.985536935436536865e+00 3.230902511252224940e+00 8.421395097721953160e-01 1.246234991218765575e+00 2.353724896937889888e+00 7.231442637845272303e-01 2.115537855798911959e+00 1.769980098115728318e+00 1.447073719656408297e+00 1.476080951739731528e+00 1.788957453616044635e+00 1.219180218907938817e+00 2.446847704984689287e+00 1.446139590396230634e+00 7.779758597103163531e-01 5.377034620162812750e-01 1.674684889206698113e+00 2.731925046359834575e+00 1.839508628690286862e+00 8.975457734540741583e-01 1.213204200509344410e+00 9.820595128061282431e-01 1.160852430671031943e+00 1.281679074928417705e+00 7.212110007595420313e-01 7.188994800942709595e-01 1.032238878678619631e+00 8.871225838138832032e-01 1.486478003150584204e+00 1.993762296521740085e+00 1.344402558310342943e+00 1.505452331138783961e+00 2.399371659351460018e+00 3.773363279206810361e+00 2.455958598600873621e+00 8.340872435530001239e-01 2.520336175750527374e+00 2.660291070962243154e+00 2.584497751751024808e+00 1.079838236980947608e+00 1.321699840100768242e+00 1.183552455683129612e+00 2.937813143608630551e+00 2.840564760041210057e+00 1.526815901601548342e+00 1.250425220284111516e+00 3.225506099461572518e+00 4.429089020501734808e+00 9.934895897113147356e-01 7.919954531870985193e-01 1.603919740276616102e+00 1.202753049496371407e+00 1.424919038064890842e+00 1.565127219901228273e+00 1.653579605939402786e+00 5.455097859008807504e+00 5.051815632194838201e+00 5.782631313281581420e+00 2.317702464459024725e+00 7.372202019159193043e-01 1.912544608311722349e+00 2.477669442342280703e+00 4.164646591476589776e+00 3.702286610403374034e+00 1.097243869564692886e+00 2.631876919021160610e+00 3.230626346633550305e+00 2.283141929554737715e+00 2.166869411733451933e+00 6.993532352409135289e-01 1.355198324518892106e+00 1.632638305120392985e+00 2.107803296857686970e+00 1.071115036153765132e+00 1.581349250500209136e+00 1.513334652043269335e+00 2.627739037763189955e+00 1.998029455330201154e+00 7.225164521209639497e+06 1.858204454604974298e+00 1.024679976326984043e+00 1.488999911628238415e+00 3.374658824303957694e+00 2.986044789940456745e+00 1.000739989770482286e+00 1.336112024021878897e+00 2.311438689071352570e+01 2.263515259814337988e+00 6.031795861583069129e-01 1.175719726219826455e+00 1.414541095927210446e+00 1.147493513528623055e+00 1.388989181720554411e+00 2.508455272847682771e+00 8.858461528990747569e-01 1.164300094622423121e+00 1.035884161065598441e+00 1.378264154225299354e+00 2.331520686149795907e+00 1.232845905544892373e+00 1.547251578287830664e+00 1.627130078517289302e+00 2.414005532038843604e+00 1.953992262223049448e+00 5.380128346916096760e+00 4.580487052858159380e+00 2.181417621306987797e+00 1.791421159110960337e+00 1.416745956475114365e+00 2.759355704642360685e+00 2.320881794378657936e+00 2.287224192153209934e+00 3.920000334258968433e+00 4.516036611914505450e+00 5.941490090066651852e+00 4.790864698389650123e+00 1.461497798929528802e+00 4.577572773801108497e+00 1.506361424396157389e+00 3.990469996985983592e+00 4.676405383138417804e+00 2.390575509771853291e+00 6.343712547889464481e+00 3.994124186366342144e+00 2.933732309564775598e+00 3.487486179513860307e+00 1.443983096250444742e+00 2.335618349126761473e+00 5.258423123128131316e+00 2.938349163547784748e+00 4.580800683287552744e+00 3.804506375949516794e+00 4.096785690488916387e+00 4.084584128440712448e+03 3.214356058188877263e+00 8.549930766153226003e+00 1.045408773454596485e+03 6.799286649230429802e+00 1.509954004893115265e+00 4.212884084159261633e+00 1.034902231178197241e+00 9.453962648611373698e-01 1.329174481963394161e+00 3.472224146398525946e+00 1.725482622440639879e+00 7.393864077389156186e-01 1.110345818424510522e+00 1.470891167812483857e+00 8.389954817933249487e-01 1.450762530825365104e+00 1.087021258916113231e+00 1.396109926462250961e+00 3.260509567452860580e+00 4.320253656603679104e+00 1.639795757419030053e+00 6.027409513231283267e-01 1.672953731537364153e+00 7.724656067144297644e-01 3.504896934430211886e+00 1.755088634683646953e+00 7.728159816925843639e-01 5.394730478540230578e-01 9.986000403282170312e-01 1.061523197443834166e+00 8.423161118141216930e-01 1.141557302328640056e+00 9.792447955483380984e-01 8.511603134605056908e-01 8.440432861073715598e-01 5.116823538925251214e+00 2.761710949277258020e+00 4.862952155785047026e+00 1.394068952169775422e+01 1.337152959539427322e+01 5.706329851533324060e+00 3.786493913289405100e+00 9.747900448780963956e+00 9.079180584117604980e+00 3.539254742651845476e+00 2.116568350380921615e+00 8.428590149512913854e+00 1.251585557014144712e+01 1.524978012663166016e+00 7.472195141585294964e-01 9.374419750062326528e+00 7.558509051297128689e-01 1.723419601170209425e+00 3.591983810363170715e+00 1.810559291891737921e+00 1.845165612048880854e+00 1.202751689227478771e+00 2.169553653587096065e+00 1.293575595421493141e+00 9.859683044801563767e-01 1.036410426917020011e+00 2.581935520861794675e+00 1.268746769050177470e+00 1.926757227315379906e+00 8.656908790793143016e-01 1.141227810563888667e+00 1.200291985834462061e+00 1.450054810536886674e+00 1.278646160227844053e+00 8.292753129941839996e-01 7.977516840454410563e-01 8.032913211722452207e-01 1.288662737913239820e+00 1.118282490048185362e+00 9.659754109593370330e-01 2.094993391059638110e+00 8.184361529035348859e-01 4.767655225561354126e-01 1.964473214047123495e+00 3.423643735507022612e+00 1.966052320982268897e+00 5.572068986846742122e-01 1.111205547507809754e+00 1.605798349073075393e+00 1.273439888638434159e+00 1.075140880652328379e+00 4.033286735010407353e-01 1.125686297308401640e+00 1.228671525035330614e+00 5.137679746514413281e+00 1.026379767110306318e+00 5.010226477066344941e+00 6.528961948748910338e+00 1.279984654390230148e+01 1.916536708696020952e+01 2.265091229968599684e+00 4.203820699593629584e+00 4.986737782319844214e+00 3.661971311249723193e+00 1.766153324344642339e+00 3.041582654304489708e+00 6.518671482451335875e-01 5.320318518653304185e-01 9.453819064179960208e-01 1.891312963156991600e+00 4.098277878505306226e+00 1.235298463781738354e+00 2.270642238608258090e+00 1.392815355919991838e+00 1.082597491546114199e+01 2.285829863081279001e+00 8.956469033437663985e-01 2.959874971974152835e+00 2.361227994906423433e+00 5.389081848496276583e-01 7.559802112273754648e-01 4.927833730195309014e-01 6.148226260527634324e+00 1.605978459179360662e+00 8.404109233774309518e-01 2.417014012647171306e+00 1.580975958392992986e+00 7.098180181909378161e-01 7.859897333399170627e-01 1.564876058929538960e+00 6.462825615649241406e-01 1.251623248547940603e+00 9.637201575188747427e-01 4.579225088801358590e-01 1.161220241456045965e+00 6.126813663392001175e-01 5.680261691385236622e-01 6.859075484587968674e-01 4.367070380508427663e-01 1.511342546700398692e+00 4.394820785377758776e-01 2.708459542238283557e+00 3.884827041701671924e+00 1.985805268383798783e+00 1.334063983852659341e+00 2.096619150435447665e+00 5.263681105798057036e-01 4.416788874427747258e-01 5.702159451749243546e-01 6.211187768818764443e-01 3.635716961101121303e+00 6.722816083974929136e+00 2.187427727319464221e+00 5.118611358117295396e-01 2.528030750867888976e+00 1.064221105587602523e+00 4.021395438235707553e-01 2.957523043411355523e+00 2.332753809715001125e+00 2.629359416752635070e+00 8.888130718543405528e-01 1.603698782008436297e+00 6.855691778098611522e-01 2.984034732708757076e+00 8.490534538221470306e-01 1.698237608272194166e+00 1.775296268590138116e+00 6.357311939404164391e-01 2.144648056797581859e+00 3.011486310636396269e+00 2.842853546557134070e+00 1.464387077127585757e+00 2.714153253474153260e+00 3.175692533300176645e+00 9.387014540841369659e-01 1.637347616633196612e+00 4.055586583769766662e+00 1.910722879265922325e+00 3.093477096485630184e+00 1.892464182993484734e+00 7.423407338788519105e-01 4.596704687862693262e-01 3.750433367379355509e+00 4.892118724141377939e+00 1.971251138621844312e+00 1.012906208554689824e+00 9.255992587031796059e-01 2.731879910428051783e+00 5.300575037557322400e-01 9.900085693035107770e-01 1.005247083123103735e+00 9.779215848707087932e-01 1.674287131586457811e+00 1.851136777688602741e+00 3.222332208490491290e+00 1.328221107197092188e+00 6.908903672002322249e-01 1.446010108507481240e+00 3.940120895780007793e+00 2.879847850890032923e+00 2.422635336063354572e+00 4.117145985533026575e+00 1.602817837210762875e+00 9.856580647688963914e-01 6.991382935911085728e-01 2.660888023691792448e+00 6.479935294457966899e-01 8.557945723802737881e-01 1.490250309128144490e+00 1.156058165789463077e+00 6.134227728423307102e-01 6.239726876269102718e-01 6.412410839275664465e+00 2.270482119832395895e+00 8.605559271314702219e-01 1.352475288621933114e+00 1.395993670480357718e+00 8.523924878347246548e-01 2.719147184358034153e+00 7.051463207661735622e-01 7.699472736527184225e-01 1.129408292967239102e+00 1.613782763936829623e+00 2.899753410346041171e+00 1.497031408208357561e+00 3.059098330607338045e+00 2.908066680336903964e+00 2.231974223987609030e+00 2.708635808845996973e+00 1.363428410430753690e+00 4.459129288714002826e+00 2.913461877819341073e+00 2.530688959231489399e+00 2.823620633373876920e+00 3.056411610108886734e+00 4.545336953166804861e+00 2.775848050512388365e+00 2.651408168780410968e+00 7.738101962780929988e-01 1.780391289316229919e+00 2.497960161334131790e+00 1.435589399589424664e+00 8.161604710853911371e-01 7.188172504864778212e-01 7.908527277505621456e-01 9.761862963171543672e-01 2.607057203013804170e+00 4.968890065659964606e+00 1.100311729484308554e+00 6.816409578949880199e-01 1.252037570496053576e+00 7.871882098664587657e-01 2.569116897754151196e+00 1.473165763153000629e+00 3.310632299786036015e+00 3.499114681665560500e+00 9.339315876040725772e-01 2.453667326972734486e+00 3.385951292683533786e+00 3.563481439278907814e+00 9.652764042483386042e-01 1.089779985860278133e+00 1.427954431410599634e+00 9.763645164111640629e-01 4.151137298066635561e-01 1.567249823875592085e+00 5.328156691749186713e+00 8.128010782770653808e-01 7.351539586881209454e-01 1.464922578541175691e+00 1.433500518532206058e+00 6.703770304227256727e-01 2.711451675703940190e+00 1.170986589265629263e+00 1.020731798587995343e+00 1.008292186105059773e+00 5.017883262096188624e+00 2.096732394392676113e+00 2.058126774463273634e+00 3.753401604445165685e+00 2.237601364926269376e+00 1.613760458852479132e+03 4.176491506355738181e+01 1.820455531673727645e+00 1.931927714811949581e+00 4.826481686295591089e+01 1.468014428626282175e+00 2.055743832991966883e+03 2.018303000882652132e+00 7.416426954703534413e-01 1.463140694511990025e+00 1.895988019821322368e+00 1.862779954854002273e+00 8.911393135162599677e-01 8.061757550409343054e-01 3.427681013472866578e+00 2.414253766610015450e+00 6.823851560640679104e-01 2.502394845619640762e+00 1.343319065653875821e+00 9.613182581372734514e-01 3.267304999535711296e+00 2.410488390547760318e+00 1.056067033517534615e+00 6.402697549140772271e-01 1.480685498552980706e+00 1.332999149230829738e+00 5.092905182105003092e+00 2.530241627291518469e+00 1.999329815852316061e+00 3.226793459256707131e+00 2.406305422931245275e+00 7.290863533084893655e-01 1.772914764828413814e+00 3.172613477453343656e+00 1.084058407521803158e+00 3.500322818523946111e+00 1.600916188104079652e+00 5.900643460001148144e-01 6.490145551758361719e-01 1.047969960261929456e+00 1.521785434113994029e+00 1.570157254141312464e+00 2.265177800255875340e+00 1.781224638731226495e+00 1.960152304566607384e+00 1.335220331686650663e+00 9.542381791455301077e-01 4.147620209913672085e+00 4.095692114559111197e+00 4.519968494666975367e+00 2.869524542311845394e+00 3.824717893123638746e+00 2.687575097064685448e+00 1.232695093898064531e+00 2.790167921688127883e+00 1.475423505577069250e+00 1.812245984424354361e+00 2.289165915491508940e+00 3.111748793283785730e+00 3.045150178875980274e+00 3.428924413934738347e+00 1.614672274147875607e+06 9.095003595617168202e-01 6.569090418953806854e-01 1.646237128422352480e+00 1.115307218532387790e+00 1.525448687100193101e+00 6.250401240119607404e-01 1.383729764015775299e+00 8.734056968956857014e-01 1.877721706546802594e+00 1.081541994516411753e+00 1.409869692857024903e+00 1.366357043809529159e+00 9.058987664987538935e-01 1.643209009343716165e+00 1.705630100272094163e+00 2.155484982827183593e+00 1.868048657202064922e+00 2.694355288862339215e+00 9.689059425413655280e-01 1.898726824081665931e+00 2.135101620726944205e+00 1.764489018635820639e+00 1.829216980898684231e+00 2.439367374103849961e+00 8.904126495413582365e-01 8.467132890832347325e-01 1.182598743959846210e+00 1.016553454819686841e+00 1.204730474004887419e+00 2.012944199215909613e+00 1.641724613497725471e+00 1.291312857644870693e+00 1.516813527362390168e+00 2.880917450045594741e+00 1.786502511973790064e+00 1.300858814605384772e+00 2.302633043012642489e+00 2.228715845104058069e+00 2.098103276021351604e+00 2.006979867747666013e+00 3.371650624855258904e+00 3.594632897960559959e+00 1.808118282969203072e+00 2.660042558614696873e+02 2.025790901942058575e+00 1.906638554869677815e+00 1.631718352996967099e+02 4.559042777220200904e+00 7.649473182262123139e-01 1.300138549795942122e+00 7.513987137707331954e-01 2.258136351258527075e+00 1.828504487156726421e+00 1.869772064942904155e+00 2.040082375416714555e+00 1.465344282595172132e+00 2.407314609247312553e+00 1.576518630376252617e+00 7.745538514694361165e-01 3.957217764680522887e-01 2.523801427477468273e+00 1.224909272591003573e+00 6.225170402284090354e-01 9.047437139753935487e-01 1.609483264154933035e+00 1.270766239085836524e+00 1.650115303666562028e+01 1.038801209123946467e+00 1.278091152082286852e+00 1.502473335122790354e+00 1.557267579596969043e+00 1.131960991499496583e+00 1.965740810645616676e+00 1.240922373403595014e+00 2.018899358930313248e+00 2.369207175697450207e+00 3.856849879367260728e+05 5.121511850093898310e-01 6.531515962398719566e-01 1.367094959843028867e+00 1.356120550777969225e+00 1.325201740531207317e+00 1.781427288478695692e+00 1.371383979561590749e+00 3.218083053870329557e+00 2.338454559769826524e+00 1.542393929032674915e+00 1.667852209732755719e+00 7.481189801708805209e-01 9.087908209142372012e+06 1.183704525499974292e+00 2.305383393397380409e+00 2.576613998698424890e+00 3.110416739991084256e+00 1.218213758374241618e+00 2.342903753302970404e+00 3.237763430955358679e+00 4.924240555277626719e+00 1.742790892202579656e+00 3.033270046700610237e+03 7.754548776248121634e+06 4.572656011821000455e+00 1.775677774993830393e+00 1.590051046714660465e+00 4.451122178150892950e+00 8.470440973382757921e-01 3.738135146456869506e+00 4.408120987907339305e+00 1.026375969158446999e+01 1.612533576184145501e+00 6.018210190985398000e+00 9.539064341906126288e+00 8.529250894744640732e+01 5.392289756624029906e+03 8.442140857733984012e+05 2.691074193516217638e+05 1.725434516467344892e+01 1.507725536553076468e+06 2.548793583558118137e+00 3.514615372253713588e+01 6.821234463507403589e+00 4.136744464473925298e+00 3.538102039877673910e+00 1.380897822187688639e+01 1.276254510767210348e+01 6.675169899721371394e+02 2.871191720208593097e+02 8.755660580923535163e+05 1.954623645978058164e+02 3.905358039656935176e+00
5.730622790904849051e-01 6.633624629135385919e-02 6.269633346996157375e-01 5.528676474681699649e-01 1.408398079345392906e-01 3.226563238370255271e-01 5.552497382005743276e-01 3.551673932556042579e-01 6.711251238736706815e-02 7.556004721782249023e-01 7.262138270734226630e-02 6.686248086979285077e-01 2.984915812642902067e-01 5.461008859302869667e-02 4.639868110550100511e-01 3.512153290437241004e-01 2.442282011995467184e-01 2.783598221453696953e-01 1.312136562497283054e-01 2.060698273837195116e-01 2.038751087782059157e-01 2.070146115122923069e-01 5.665962141944332064e-02 2.010279735790250211e-01 2.230601801431486009e-01 1.456623274684771818e-01 1.501396495331367209e+00 4.489356851765007039e-02 6.692016049775960651e-01 7.845539121779345759e-01 2.122367287833960559e-01 6.249294827247205975e-01 4.261724978959619548e-01 3.992174161220468642e-02 3.371888558954301562e-02 3.864297255773069262e-01 3.482593701296944622e-02 3.618357031561871689e-02 2.922979187102145784e-02 4.949291887754628805e-01 3.082643611040185583e-01 1.642184637553043558e-01 2.913367676488960445e-01 3.535518962163168855e-01 2.464264139964283673e-01 3.634877613169248400e-01 8.926603293663304406e-01 8.692672571732894538e-01 3.808611038095421897e-01 4.175205795721448343e-01 4.960237397291319406e-01 7.967822626074064218e-02 3.464261109619005130e-01 3.094350932550736788e-01 4.141852753905498896e-01 3.994593650867288570e-01 4.085234440945622048e-01 2.674988690777726497e-01 2.035088635781994726e-01 3.257500936919393436e-02 1.459538217096025547e-01 1.897440209829632796e-01 2.594571851837919052e-01 3.048876646918612376e-01 4.793361773244219082e-01 4.019924197230058116e-01 4.153018406570254673e-01 4.508745081461299486e-01 1.817443788845107822e-02 5.405699920434985789e-02 1.049979727830967935e+00 5.241065404725671062e-01 3.999694400195712429e-01 2.150808034172500827e-02 6.389494710140916633e-02 3.793473050503457511e-01 8.284677118870256707e-02 3.313342378641911945e-01 4.150831846340605757e-01 1.720775260995914199e-02 2.169009461060374955e-01 4.692728844150111794e-02 4.261621729374460293e-03 4.574217049891132238e-03 3.202989597591239523e-02 3.026881665786961342e-02 3.154861846673664427e-01 6.948364740575333487e-01 6.290113759923243730e-02 1.306703123812481271e-01 2.152414329779372623e-02 2.084373642847003882e-02 3.850021408562757930e-02 4.853286278479870930e+00 4.999473717605814604e-01 3.640092509960060618e-02 1.363362544583156533e+00 9.251266213527319371e-01 6.100349793934676246e-01 2.736820258815919615e-01 7.540813217888422404e-01 8.946143465028726371e-01 2.439784392213005526e-01 5.612444612299707369e-01 4.130787615034390292e-01 3.568489978069290247e-01 3.195619645472131953e-01 4.470430453855592789e-01 7.608667171683161090e-01 3.925467855580384580e-01 6.593626431703152324e-01 3.697931895753339138e-01 4.415950626612616392e-02 5.228704819638785306e-01 3.185135755174270389e-01 4.537897049361896973e-02 6.851945606784659581e-02 3.592466531609176950e-01 4.583064585515680411e-01 1.775396896865216734e-01 3.409129526219618900e-02 1.597368116853577491e-01 2.250814126034052509e-01 4.033985148629652961e-01 4.488489263006397723e-01 7.273158294069326235e-02 5.920511875936138729e-02 3.754256258396245771e-01 5.793581706059367509e-01 6.839781999544976010e-01 5.311663191223779945e-01 3.189014931027368549e-01 9.060964661573186474e-01 5.045621282396965945e-01 2.356785845059192752e-01 1.019432433940821725e-01 5.019495569703844584e-01 9.675419093713717444e-01 1.631282697307759044e-01 1.061719954711440872e-01 4.283834863468627407e-02 2.192338902592531336e-01 6.572596896393868848e-02 5.278481582313647724e-01 4.520339636436707664e-01 6.676622939906826093e-02 9.657161134884942322e-02 6.011113219754463666e-01 6.741435300931284402e-01 4.059419436802315095e-01 5.254394900350020658e-02 1.585440420253532712e-01 1.844218265953804781e-01 2.814932033598309125e-01 3.887384524143502329e-01 4.282829136401470893e-01 1.064356313732590931e-01 2.842058234167482711e-01 2.908901081003596456e-01 4.295128180728566974e-02 2.602006439845618718e-02 2.915918732781418443e-01 1.789670711593388253e-01 9.385438411475137688e-01 3.368985146245861984e-01 1.266543161869181922e-01 3.694147774476690960e-01 3.332988478986518288e-01 5.349633479926746427e-02 1.710309963682347667e-01 8.275773865767656057e-01 1.009232682656300728e+00 2.357849226666536013e-01 1.704295440211757440e-02 5.377526659094669093e-01 1.127850797160716290e-01 1.206867227296858913e-01 4.075426265224740829e-01 7.668790885136057833e-02 6.940799681731793513e-02 2.195341131333165552e-01 1.697290468468593827e-01 8.598534038435715066e-02 3.617078705494569668e-02 5.887940905745943365e-02 3.971235822599298443e-02 1.577696795958248299e-01 3.761918094727123574e-02 7.438885473826395422e-02 5.404204773120370453e-02 4.477751160264049207e-02 1.737002365935915726e-01 5.014948212020464702e-02 7.143869153878976141e-02 5.129349960515516837e-01 1.311861423470476185e-01 1.933372982618524194e-01 3.562650618020929416e-02 1.883887754336656672e-01 1.533333407929398651e-01 1.868543336917135970e-03 2.262158828667120147e-01 2.605010944793875183e-01 4.341929092105077936e-01 2.284094009885648535e-01 5.433207196594628252e-01 3.976915869264122105e-01 8.594924206485701212e-01 7.164014913053169675e-02 3.427007165646219766e-01 7.102012699852705557e-02 1.509793447302677227e-01 6.702700345119563807e-02 5.632622040954220199e-02 3.623346177493867448e-01 4.776029527515686379e-02 9.424939003341351734e-03 7.909101536084822692e-02 7.073331917694986037e-02 2.964073152797582628e-02 1.742191898346602541e-01 3.400363105405071473e-02 4.819364446632715127e-02 3.023414999706770800e-02 6.806205714063212620e-02 4.948383057286316611e-02 1.881501861716380342e-01 1.331975712967922720e-01 1.284455239929789827e-01 7.025695315931819174e-01 2.530121309349782632e-01 1.278424233737213700e-01 7.220335604160146858e-02 5.645787416397833602e-02 4.682154096015126582e-02 4.325137767683139012e-03 2.251621631203113982e-01 1.023253889058143989e-01 1.178998052685407316e+01 7.236033880734063506e-02 6.901459923648320394e-02 6.176483399378249195e-02 1.303474515722800597e-01 3.894071053660658199e-02 7.833937612903160708e-02 1.440473836843987332e-01 1.042848314292030426e-01 9.639364885146733952e-02 7.746075050146647434e-02 4.904338716689359001e-02 5.115005481250163577e-02 5.942273031821806994e-02 7.740725768113433658e-02 1.001789673709810868e-01 6.715753850133843184e-02 7.619916277098010005e-02 6.591745998163309195e-02 8.752893452677433517e-02 2.934915596947553773e-01 5.290850869650966237e-02 6.288381895356509599e-02 8.858298887330195992e-02 1.766718036992845908e-01 1.312954686278854366e-01 3.704826558858464319e-02 4.822862456951155785e-01 2.787873551228771118e-01 1.706825601408065718e-01 1.267028484035613856e-01 6.415175950253187986e-02 3.322712680688265363e-02 7.255903249722495119e-02 6.387342792619812859e-02 4.621212949055909791e-02 2.479506811771233776e-01 1.563575297385229601e-01 4.011324727491935582e-02 1.284546961412956212e-01 9.299935402916945093e-03 3.877858143878765151e-02 3.800113046224871949e-02 2.445716809259055463e-02 5.462778745454798662e-02 5.240325019485660984e-01 7.282287890952182652e-02 3.295805032390318468e-02 2.320944949935364043e+00 1.580298506019776505e+00 7.764653005321309198e-01 1.518919103859949438e+00 6.827962906378450825e-01 3.550291300674991435e-01 5.186850799280787738e-01 1.374811297856132875e+00 1.664239427897210355e+00 7.397882788422248668e-01 1.341895376176362120e+00 4.429284848010039966e+00 9.460984977500516147e-01 1.606575083265483705e+00 2.599066097848240275e+00 1.451147894040424768e+00 4.315887294076538594e-01 4.950829904856580699e-01 5.423726464998186447e-01 3.386755357260217147e-01 7.064146546935623494e-01 6.186104913539725025e-01 9.384289470955333723e-01 1.032936517660059783e+00 2.915274631793130511e-01 5.618258246317755500e-01 8.195290312579625036e-01 5.694514764244338334e-01 1.410876019557483652e+00 1.638779487645066091e+00 1.226889806538369099e+00 4.320837831631723081e-01 1.108911956015173228e+00 2.506104219056463300e+00 5.728163882364256665e-01 4.194521529635751866e-01 2.809384713295777214e+00 4.605112885080883123e-01 7.000405501357711557e-01 5.451779321945713352e-01 5.400217787910515099e-01 5.710729172729507308e-01 5.767057985195065406e-01 5.735293128184009159e-01 4.752984114242331248e-01 5.858387047567656936e-01 2.184142948550771846e-01 1.725297465246022344e-01 5.359832968700293243e-01 2.769926817457307733e-01 6.112699306237749930e-01 7.709364145693103909e-01 2.094958855711263057e-01 4.823292118892259506e-01 7.908879859543909152e-01 8.785228576813994827e-01 3.927984394901733456e-01 8.034526800733563512e-01 1.743283291898924947e+00 3.184586352601919690e-01 1.966680954282999660e-01 9.650320651410901895e-01 7.761811376857922218e-01 9.912037459709085452e-01 2.086889154404505575e+01 1.424954255457967278e+00 1.094156348177316662e+00 4.416897895405462737e-01 1.054287832115500256e+00 2.353208118388617720e+01 1.180960210665441323e+00 1.133278862109625251e+00 4.747886366294858940e-01 4.285408342651262359e-01 2.284732171348073937e-01 2.080330133052998853e-01 1.750949597075112940e-01 4.159912250256532218e-01 3.271571027240246510e-01 3.181889716248991196e-01 4.982190979189264901e-01 6.396094727329417751e-01 5.578984224277075965e-01 3.671213927581239989e-01 3.622716459749809603e-01 7.518772390234678138e-01 8.610527195929473798e-01 6.536222511510091371e-01 8.272151464086450190e-01 1.626283712091818767e+00 3.379745169593900700e-01 4.398304994778095001e-01 5.243793029530705585e-01 2.744603908489076302e-02 4.850094477587321151e-01 4.753978060854415766e-01 5.289737710113252556e-01 5.231276356816236262e-02 4.784678395909689463e-01 7.314991098950135440e-02 4.320235769673433021e-03 4.875694449406422493e-01 3.670224402962368737e-02 4.665307595048548972e-01 5.572576758230345373e-01 5.997979173361031036e-01 2.814547719110638280e-01 7.272482591628337545e-02 4.628461002049284456e-01 5.429835545373629113e-01 7.463929119221783814e-01 7.010948575478945788e-01 2.653917873252191750e-01 8.359798700048106657e-01 5.555474352863970511e-01 2.756646411407172037e-01 7.079204104546386045e-01 6.091449679873472967e-01 5.870936138329319043e-01 4.803560766895952350e-01 6.048434593103987345e-01 7.129631295125551382e-01 1.701277635741366145e-01 9.460142957763970628e-01 3.560178794693186766e-01 4.722327297738460050e-01 5.640689717702850048e-02 1.036733499406761405e+00 4.802904471720649826e-01 4.144964074768824891e-01 4.705975720828099451e-01 9.810510701576982684e-02 4.865331558878375762e-01 1.732887574782095413e-03 3.075829056310736345e-02 5.733323676701478355e-01 3.622320014950906053e-01 6.186269290782699937e-01 5.399825392912078748e-01 2.235215511412645129e-01 2.633125785036363187e-01 4.601089218648451995e-01 2.416192312283062249e-02 6.519433736522752820e-01 5.053472189543062321e-01 5.371527229211361387e-01 3.933587966821551207e-01 8.602476646093234480e-01 6.048373626732838071e-01 2.753028249026708840e-01 2.631121475805187071e-01 3.203672431760435368e-01 2.826506431561688348e-01 7.697948639063364462e-01 1.342052926531189128e+00 7.225361768081945968e-01 8.046845283593675457e-01 8.330397982816792335e-02 2.458828351752844199e-01 1.724868268088484591e+00 1.540451352279240016e+00 2.426073489168166786e-01 4.015436257898215011e-01 4.021918638569297322e-01 3.447469975683559174e-01 6.280089638300575539e-01 1.852864834360369584e-01 4.136864883171883361e-02 6.846710439526856318e-01 8.859668256623010052e-01 5.606205954871228830e-02 8.868830676516442635e-02 4.913254346738276102e-01 4.663133964011672017e-01 1.831230117622358322e-01 6.432021985086558424e-02 6.156568717789444312e-02 6.167942825667242085e-02 4.317638596128299255e-01 3.410958222311644139e-01 2.599852070008211169e-01 1.117324581299323355e-01 3.450277596484121467e-01 1.714329658485049812e-01 3.754313478635233348e-01 5.451473777141746524e-01 3.018462570584166671e-01 3.229463947271281055e-01 6.305198718810698377e-01 3.971010968476466063e-01 1.000354964047672490e-01 1.632512187953050753e-01 3.979853418196729331e-01 5.147952550849803632e-01 3.941386402115198972e-01 4.653510359528274520e-01 3.963072524403299379e-01 3.136975514747069038e-01 6.092028325021182633e-01 2.362646976711967328e-01 2.651977219672578268e-01 4.298267573684211307e-01 5.729167560822947536e-01 3.631197308151479231e-01 9.320502468578975019e-01 6.650663833451773144e-01 4.789677025070966376e-01 2.579165395713238773e-01 1.936736606314065079e-01 3.839694344000877391e-01 7.873625155861163627e-01 4.477184779146116123e-01 3.866932881890666751e-02 3.351099253790377208e-01 1.162725671930182614e-01 2.258072475061523310e-01 3.498823278143843862e-01 2.561376531463432915e-01 5.887484712288120203e-01 2.711825265581477851e-01 2.661221494870651127e-02 7.815309810548781710e-02 4.858281356235949477e-02 1.467043310384203103e+00 1.028805983042203748e-01 2.556999883623840494e-02 5.603210115130175667e-02 9.907141700021065978e-02 4.697018001930179654e-02 5.168203644976487876e-01 5.983611443773300120e-01 7.244265445931383773e-01 6.076309348765271956e-01 9.983627263230225590e-02 4.472503831509349603e-01 3.414970998267798930e-01 1.252186753216837922e-01 1.287304586163433018e-01 3.026363614675923186e-01 1.391547158839357423e-01 4.812231943433261661e-01 5.517054814846871214e-01 2.677860033213178004e-01 2.457634111734952054e-01 5.107522034880440653e-01 1.847500023292134030e-01 2.299062619517630301e-01 3.769706289501270069e-01 4.747019756688040659e-01 4.196288063665132295e-01 4.699414808263855381e-01 8.313233913300035471e-01 4.096199567222757465e-01 4.866642309304739511e-01 1.730244154770835818e-01 3.073428468454573181e-01 6.510180055945160582e-01 4.467258387363547412e-01 1.248854483412668859e-01 4.073680148410628865e-01 2.565106490807103623e-02 2.085855505270204496e-02 9.773234416933046509e-02 4.262463254524071488e-01 6.404850065425189420e-01 4.966666596989379734e-01 1.574989845319789694e-01 2.759365841084647775e-01 1.275111622215238834e-02 1.048069838696588235e-01 5.932977512698418554e-01 8.054159630388235680e-01 4.212146568854874956e-02 3.060243989439063311e-02 2.294110018163053599e-02 1.331233767388100842e-01 4.379068383031668732e-02 6.691323533495916465e-01 5.998412068751574761e-02 1.301747208007408285e-01 6.118038557415365897e-02 5.490355867438287962e-01 1.128502017149042580e-01 4.901284046887125490e-01 5.923143739961895804e-01 5.116077918437575978e-01 2.117860530176960410e-01 2.859667080259594707e-01 3.982427736565430365e-01 7.035752841183620099e-01 1.757610252355278346e-01 4.852276840917479905e-01 2.377360430308912143e-01 3.153588939052046070e-01 2.399991922199712358e-01 7.265078424673349078e-01 8.977489139047406530e-01 9.927500131377370307e-02 4.781128483158271214e-01 8.010315877754292657e-01 4.375179545845837570e-01 1.667730779150306542e-01 1.607565729237574181e-01 8.479149265669835844e-02 2.817278170843136031e-01 3.678192521063594622e-01 4.978716522947613798e-01 5.372529855298178170e-01 7.541182523370374424e-01 3.839998899322583092e-01 7.394397318177953204e-02 1.468327379279829592e-02 3.040059498069859756e-01 7.222818604517181745e-03 1.817087416730374660e-01 8.262485398353147659e-01 3.606578614402599081e-01 2.104640295170190634e-01 1.456865783973877171e-01 1.074499346886173823e-01 8.098443569450981538e-01 2.986308661843903867e-01 9.752069033143141719e-02 2.747442600109412450e-02 1.515177657627144250e-02 3.436527039084078528e-01 2.619136248807565348e-01 6.905087688331590368e-03 3.097678576247691468e-02 3.818340229719713319e-01 4.794069173439620413e-02 2.626641993881011494e-01 4.572820730286836222e-02 6.655316071567686509e-02 1.049631399279917332e+00 4.999701791369616788e-01 2.256915029822310625e-01 9.573756202079736211e-02 2.185276631803240999e-01 4.520344156581227457e-01 5.679657575072951659e-01 2.803677251809580939e-01 3.091699202590476592e-01 2.994633541391131804e-01 6.391347037860368729e-01 7.596650228908357061e-01 2.932033964184430075e-01 6.805067253221411261e-02 5.017267287243454971e-02 3.028899083189756647e-01 1.204101573897703309e-01 4.682106284962498366e-01 1.041668572748578825e+00 1.149874361204490797e-01 1.715893290441519725e-01 1.437635609154381267e-01 2.964309207143537295e-01 5.988438640836000193e-01 4.355116146010558353e-02 3.020926978768477822e-01 3.667646758648675925e-02 3.856069765173111841e-02 9.114471396269249737e-02 3.004931213453654326e-02 7.415424351162819283e-02 2.850449210323942051e-01 1.785223154915254740e-01 2.553601642242840988e-02 7.032093843817236248e-03 2.884518515612222167e-01 7.000509503323784632e-02 1.444923219733661446e-01 2.279168839572292549e-01 3.137681764642911986e-02 2.195188705682975250e-02 1.819729661172824753e-01 6.042575282249484925e-02 6.120273193007999546e-02 5.776811616140065109e-02 4.640457941734706104e-02 6.987252462694289179e-02 3.030085510999239173e-02 2.017123093670479539e-02 6.302195261910968627e-02 3.628244028887185335e-01 2.841585176201367746e-01 6.569902801920747271e-01 4.568225599838638407e-01 3.995052485506409568e-01 4.063410978299961673e-01 5.744222467885151673e-01 3.135663788759036619e-01 5.606572713953801301e-01 8.905580078537742028e-02 9.214049780808142298e-01 3.889907918866340741e-02 2.831035977695683936e-01 2.923166949699338435e-01 3.812774302518023850e-02 1.437706789762605852e-01 6.782757150843252147e-02 3.009134704157590684e-02 2.013039423845656289e-02 1.102861394784820231e-02 7.209799211322773238e-02 7.560611307643777534e-02 8.221421458233324486e-02 4.521198385919701634e-02 3.220281994396597541e-02 2.804048031275592490e-02 4.207678907907741461e-02 6.956775182134109503e-01 2.731615611161875568e-01 2.407750036578518715e-01 7.241351870156215176e-02 3.460675890541494715e-01 3.049759028963423546e-01 4.246879522143628405e-01 3.987080295141368635e-01 6.738149493921087585e-02 6.456245109527745107e-01 1.643279421218918623e-01 3.855300722234265148e-02 3.520488466534769934e-02 6.610801987701347970e-02 5.000137731533884633e-01 4.545215363479654380e-02 1.195113099305664672e-01 9.757816770688246266e-02 1.615271450716846552e-02 6.992382382949885455e-02 4.996504968924400103e+00 5.174687098618296899e-01 5.986015887980943723e-02 2.548852036553900420e-03 3.174227839479458468e-02 4.884233730351719149e-01 7.551139497449232962e-02 3.390179325064683891e-01 7.795201410466268133e-02 5.991210971545758712e-02 2.961042171490486652e-01 2.265142373791848573e-01 1.040573272667889571e-01 5.345072926048706485e-02 4.311869246948837886e-02 8.090937763070590871e-02 9.709862724099689590e-02 5.184992982304098552e-02 4.207306552143925266e-02 4.999931960075049697e-01 4.999805513384363298e-01 9.845557184122216698e-02 5.000117776409203074e-01 1.057555392162543156e-01 3.945264011246701202e-02 6.216726488685137691e-02 5.688618427251844467e-02 1.028609373721673520e-01 4.270584702603460320e-02 2.968238695152989465e-02 1.801068197389618653e-02 1.622546473462022354e-01 4.999777081291128522e-01 4.357735718760613608e-02 3.409740813485977184e-02
