# Supplementary material for: Idiosyncratic, Retinotopic Bias in Face Identification Modulated by Familiarity
Source: eNeuro. 2018 Oct 4;5(5):ENEURO.0054-18.2018. doi: 10.1523/ENEURO.0054-18.2018 (PMC6171739; doi:10.1523/ENEURO.0054-18.2018)
Supplement: Extended Data — The archive contains data from both experiments, as well as the analysis scripts. Download Extended Data 1, ZIP file. [file sup_enu-eN-NWR-0054-18-s02.zip › famretino2-3.0.0/vtcdata/output/LV3_median_param.txt]

# row col std gain n
4.996964333476351072e+01 4.936957805705561952e+01 4.681408317400027386e+01 4.754961961854192509e+01 4.058946163856494138e+01 4.734227953053383686e+01 5.430241303420865506e+01 5.013322726713753497e+01 4.988303645526680441e+01 4.980744370978070634e+01 4.796016473310051254e+01 4.765550511886807783e+01 4.943425273842972700e+01 5.212454080182263993e+01 4.666568129301123946e+01 4.226383619414600190e+01 3.687568768079052006e+01 4.670179759928740282e+01 4.707734596092977597e+01 1.731217102277591735e+01 3.285721658276618484e+01 6.594844394167749613e+01 5.185542471118200325e+01 5.702461276857343364e+01 5.230288315951958111e+01 4.673847020155966447e+01 5.151018102385270936e+01 5.130698057320326200e+01 5.017821525605299371e+01 4.917860843480106325e+01 4.850373613500549652e+01 4.517204097788743411e+01 5.086943731890653453e+01 5.118349157350374412e+01 1.212571548817615508e+01 3.307699030014566688e+01 2.986522050921946914e+01 6.216927605269798818e+01 6.719243774438109540e+01 5.227402294336150135e+01 5.470037851416999786e+01 5.745158020640071328e+01 5.402968495050231468e+01 4.934627135843034296e+01 4.646059206999898805e+01 5.589970120192639769e+01 5.235847536961832560e+01 4.773144274776402085e+01 5.515792676206748979e+01 5.462120803534574520e+01 5.536687942085995928e+01 2.946734743710011628e+01 2.775833212317286325e+01 8.707106994294252900e+01 8.662312768038088961e+01 7.883280587927079353e+01 5.679232659581506937e+01 5.501093420341203455e+01 7.642235852579243272e+01 4.802130627676781671e+01 4.016080788375407451e+01 3.676821901661428882e+01 6.143457983261836119e+01 5.795287690770594224e+01 2.873532567828189244e+01 2.522663725494970066e+01 9.078181028218740778e+01 8.698635345762653515e+01 8.933717692469969052e+01 8.076418883490285339e+01 7.239927056230861524e+01 6.327578965227306895e+01 6.930874043692313080e+01 7.065599044163514009e+01 6.785551502598647744e+01 6.903636931226463958e+01 7.182779736574278218e+01 4.601200215274525718e+00 6.306017776819709653e+00 1.366063295954061019e+01 8.188148435318646534e+01 4.443493844080084187e+01 1.384394647956925262e+01 1.022498795589724985e+01 1.724965266155768262e+01 9.691644321493200209e+01 8.903535012426630146e+01 8.435792101769270346e+01 7.735034510882577763e+01 6.958603711414855297e+01 6.260275950720382809e+01 6.543478232969016517e+01 6.950069059622420298e+01 6.497322152229111225e+01 6.790469001876294897e+01 6.817076914078525363e+01 7.112375569113439155e+01 -7.258262098983168187e+01 8.748373780867517269e+00 3.287842871606564188e+01 5.346337847585479608e+01 8.523686359853105898e+01 7.539393598428182486e+01 7.009777802976347516e+01 7.185961664793178727e+01 6.814777740417331131e+01 6.518750277676149096e+01 6.751496241671412690e+01 6.867908232826091819e+01 7.187093859492642878e+01 8.416293945295029744e+01 7.790683581342571529e+01 8.781824315267260772e+01 1.181426602671212933e+01 1.212357920694267079e+02 8.298394491560972597e+01 8.264150355361377365e+01 7.846834161638540195e+01 8.188916314657939211e+01 7.359310019633460342e+01 7.415140986760114572e+01 7.947464847263199772e+01 7.799139973643048052e+01 8.871516659111297542e+01 1.305334813240911984e+01 3.188992119238568534e+01 8.830647293905725803e+01 9.153933809317544501e+01 8.389864566704869731e+01 8.119089423904463843e+01 9.091377340922502981e+01 8.814645487739475982e+01 8.275748507735048065e+01 7.297691168227595426e+01 8.453615807442568553e+01 8.766744332972399434e+01 8.179367953458807960e+01 7.512680334782018576e+01 8.182894510105401764e+01 8.168466770863227566e+01 7.659531105240785109e+01 -6.510388025773790055e-01 8.296852606092085125e+01 8.094946290720170623e+01 -8.923427730665380864e-01 -1.121118725014019546e+01 1.205565263668472653e+01 8.799692549658393759e+00 8.860723665353023648e+01 8.245686708431614420e+01 -4.560966672908500996e+00 3.544901623206777685e+01 9.085985659150250626e+01 8.601654066453139080e+01 8.511057113534344865e+01 9.347177175369773749e+01 9.400365536228981966e+01 8.611184717490191076e+01 8.835314449600747366e+01 9.518045570384136056e+01 9.960223960810370158e+01 7.804348177344705562e+01 8.089049046737693516e+01 6.581287807534307532e+00 1.312158106537674662e+01 7.249444945181953415e+01 8.458403247370353029e+01 8.451514351133272385e+01 1.055283545557602025e+02 9.659726232916165145e+01 6.343826423402285286e+01 8.038164477308853861e+01 8.527666668597072430e+01 1.989974466675470808e+02 8.224173040016998470e+01 7.777445064883552561e+01 9.995299669104016971e+01 1.989998297656886734e+02 8.175271422012427536e+01 8.651045781495653841e+01 8.251857811038857449e+01 5.527622542561888963e+01 5.395249172593170783e+01 5.355779204567504337e+01 5.240220976507174555e+01 3.047498702070100407e+01 4.614947847203949749e+01 4.833781635689676648e+01 4.804928457835907807e+01 4.485524869311379348e+01 4.668545719786899895e+01 5.650128117056188159e+01 4.697979537887513857e+01 5.378335415190947089e+01 5.254415399037712575e+01 4.416977280732575650e+01 4.889241604552717035e+01 5.277508249431008380e+01 5.305948328184403806e+01 5.010395666902080336e+01 3.817009972659030836e+01 4.953838106213992631e+01 5.034964406002467285e+01 4.918146419201649877e+01 3.964108753569866650e+01 4.847062545213579199e+01 4.489382566777332784e+01 4.225386229149594186e+01 4.492816268262326673e+01 4.427682383951119505e+01 5.402782625940391625e+01 5.757988019093622256e+01 5.290421500994213488e+01 5.279577561488477500e+01 4.768418680490893280e+01 5.141151109178402834e+01 4.098621486856566776e+01 4.552053376420160191e+01 5.353112153791916228e+01 5.146314292071244267e+01 2.564316628222511696e+01 3.050430404757637604e+01 4.831295998487233589e+01 5.171345591594618440e+01 5.087780966453491516e+01 2.830151294411045626e+01 3.650480216495843422e+01 4.322553319419830586e+01 4.368411808666911611e+01 4.666442225488260220e+01 1.213139597184912688e+01 3.863620598560382291e+01 4.411267129564287615e+01 4.613893227364391691e+01 6.499724971791573580e+01 3.512563035876819129e+01 3.963684185774887681e+01 4.226506116508574706e+01 4.476082792317291137e+01 5.194746832289783356e+01 6.299822270633830357e+01 6.352088448649088548e+01 5.305910437872693564e+01 5.110922826897200366e+01 5.051991883484264179e+01 5.687056517471228290e+01 5.071378716225407146e+01 2.814093543388507612e+01 3.069188788683700508e+01 5.352614523718222017e+01 -6.549003091857071013e+01 2.374708708574702598e+01 4.190371318966312231e+01 5.075636869952125352e+01 5.160911121810983815e+01 5.149303411933050967e+01 5.648114419265264985e+01 3.153104746493935551e+01 2.468032808437132886e+01 4.030327479845496441e+01 4.071476526416431341e+01 4.470124446857406042e+01 4.550517981458266803e+01 4.552866575360521040e+01 6.481290262620129283e+01 3.939219696339526422e+01 4.347193324116005897e+01 6.515015395088190076e+01 6.569463365444926239e+01 6.485246775482170278e+01 2.811672402534722437e+01 3.294447163217731145e+01 4.192373049692808706e+01 4.270774116029414103e+01 4.410602254104129827e+01 5.244548194215849435e+01 6.499390259196280795e+01 2.899767195603340042e+01 5.290305419650839980e+01 5.548381169261782020e+01 5.340953098184182579e+01 5.530194417055805900e+01 -3.528219611411810774e+01 4.258328841507726281e+01 5.142921743579071858e+01 5.139609287729886944e+01 6.328154048832955425e+01 6.827380247720581963e+01 3.916768563047126150e+01 4.409146841705251063e+01 4.900519561402911251e+01 5.087314071219637412e+01 6.610881375425583428e+01 6.584628198960459144e+01 6.859919508943187338e+01 6.750728697718682270e+01 6.978085806706143046e+01 5.041869016781595825e+00 2.151938808799474145e+01 3.904183157592493103e+01 4.215982446617664436e+01 6.617251408662123424e+01 6.893916535294681580e+01 6.551246496699532429e+01 6.628607120454907431e+01 2.015117563371650533e+01 3.148116021174988077e+01 4.239718566321081994e+01 4.519288819068660246e+01 5.992690253760160601e+01 1.779653094047552031e+01 2.785605598631082103e+01 4.563326916857009508e+01 5.519961557480884551e+01 5.961085357965333742e+01 5.873524086990155979e+01 5.445515654966148134e+01 5.580245126830061508e+01 5.761226901470086403e+01 9.520652378301873497e+00 7.404412604723270874e+01 6.633742299014298283e+01 4.655964740227113907e+01 6.147479410207235162e+01 6.322627005612322648e+01 7.094112372822095836e+01 7.050821707909652503e+01 7.182094220578441934e+01 6.948361031054136561e+01 5.131594544505158950e+00 6.599785369238006183e+00 6.080886316641453959e+00 1.258303311255371781e+01 4.155074372576770259e+01 4.369425065890522575e+01 4.779844714017150409e+01 6.671397188527120647e+01 6.882186754771913684e+01 6.922420957291735988e+01 7.157240749098122023e+01 7.058837667773676117e+01 1.745100443626748898e+01 2.928686358271596646e+01 4.306606581093230091e+01 4.371432607689327199e+01 4.229818681754522203e+01 7.371952894616330809e+01 6.674664121797330552e+01 2.080605519303376738e+01 3.340948489030762403e+01 4.468762925645252437e+01 4.508210543379050961e+01 2.051602582539932129e+01 2.640009659999699210e+01 3.048248139679665769e+01 1.201584402030196619e-01 1.326019286352148541e+01 1.420048806340745529e+01 7.503325076425620921e+01 8.172194830744497551e+01 1.174840024590153753e+01 5.864197078156730925e+01 6.340969692452105733e+01 7.034836413350652151e+01 8.071277704584420576e+01 8.093420006001778688e+01 7.154247769541439084e+01 -3.770987707824636104e+00 6.237999741072774640e+01 6.304317415763597410e+01 6.675506273037352400e+01 7.548422807057869477e+01 8.154791379644379390e+01 9.932989443076063907e+00 7.579138950033449618e+00 1.132970153639716671e+01 1.741317639392430294e+01 1.358814826621981098e+01 6.023247531570018509e+01 7.302702308433129019e+01 7.538664659433696613e+01 7.610818693269706614e+01 3.222082361049564270e+01 3.367696892159651156e+01 4.242296760141629619e+01 7.105760513351390273e+01 7.064229997542570061e+01 4.173901805042393676e+01 3.159997103810081853e+01 7.238365991612056405e+01 8.834630459216330678e+01 6.550020864355815320e+01 7.824253077856937466e+01 8.636005390326377551e+01 -8.317267858599981878e+01 5.834886571014705225e+01 6.262108635096891618e+01 6.948177562222809911e+01 8.337708720166597232e+01 8.202356063005061060e+01 7.509428958322780545e+01 5.783454913331311076e+01 6.462810026798285890e+01 8.185109714673401982e+01 8.177249196882029025e+01 8.113014563475371688e+01 1.777028648175274839e+01 7.985422700386340011e+01 8.059650706375801121e+01 8.035675558149873154e+01 1.259048223050328374e+01 7.541169528510235409e+01 7.813163226762125646e+01 6.904497004200823085e+01 9.479264513813765802e+01 7.714511631054740803e+01 6.448769313026502914e+01 1.201695303750938137e+02 8.629480727663042217e+01 7.844084323292132410e+01 -6.966506322160969944e+01 1.989854045839481671e+02 8.109533372915464611e+01 8.076568090816435586e+01 7.971206299325544364e+01 1.046242965377733469e+02 7.933984509837603127e+01 8.103907385471065083e+01 7.255096854652346394e+01 8.591232895212813503e+01 7.029560467462827944e+01 9.405918194112229003e+01 1.146796844049611934e+02 8.605751719648458220e+01 8.381139270557179088e+01 1.007098645230884557e+02 8.433667239446558028e+01 8.313608561137840525e+01 8.972979579751040546e+01 8.189747675175365771e+01 8.167575735826268613e+01 9.409577748618008286e+01 8.828115128652532917e+01 9.352101860592456717e+01 8.572871831932708631e+01 9.278638373777647530e+01 9.378994981226014716e+01 9.000261646073839472e+01 9.147277044875085039e+01 8.833956715817427607e+01 1.989983726681822702e+02 1.054589654760142707e+02 1.032154213037624402e+02 1.233697793143091701e+02 9.273416165969692315e+01 8.242348819591992992e+01 7.984912016106588339e+01 1.050686157608558347e+02 1.344794589520907095e+02 7.916512996237443645e+01 7.708656781895120957e+01 9.246665730437251796e+01 9.254460066180783429e+01 8.512108936900199296e+01 1.989999973457943838e+02 9.264995187052093684e+01 7.845434838986597015e+01 8.047450002227130028e+01 8.494342471493553148e+01 1.039848964038759505e+02 8.997709744876686955e+01 1.604001819088900618e+02 6.081951225546352191e+01 9.768568958882357833e+01 9.244594717740804413e+01 1.934570289280497377e+02 5.582572679431014251e+01 5.352634230096742129e+01 5.193623978161132015e+01 5.130556287570254881e+01 5.083907851503374076e+01 4.922980768682393915e+01 4.835961770817522165e+01 5.113084461753538079e+01 5.791452896685586893e+01 4.608629659233253051e+01 4.960936897689633440e+01 5.376631887026150025e+01 4.682481280312122607e+01 4.560691570797003891e+01 4.795907964625182274e+01 5.179601731650357976e+01 5.152906530110357153e+01 4.344236821445237950e+01 4.956274418465702070e+01 5.225383829519172707e+01 4.940919584463038206e+01 4.915558976159641702e+01 4.677312354567513353e+01 5.098667700429565741e+01 4.844369655875502190e+01 5.578086450166834709e+01 5.312301540442305736e+01 5.037456934580643519e+01 4.351011887353266161e+01 4.095618687348154197e+01 5.025297103895228190e+01 4.914469095409538113e+01 4.597710747026330580e+01 4.907060844721262072e+01 4.885728116639690199e+01 4.990081455059062421e+01 4.843918276859900374e+01 4.886731184235796377e+01 4.989917068423492452e+01 5.136950526156196872e+01 4.820300013770692260e+01 4.794020017058684147e+01 5.052351489944913965e+01 4.954708551578561071e+01 4.668527312998000411e+01 5.484883519257869011e+01 4.963485797762874085e+01 4.489792957935581796e+01 4.041514356855105916e+01 4.362647768952739114e+01 4.749943000606806720e+01 4.918087304657116476e+01 4.723961837600161573e+01 4.171585798132672096e+01 5.241688498361659754e+01 4.900793534909560378e+01 4.908916951278072816e+01 4.833764240788885047e+01 4.622555779042786384e+01 5.155411927146183615e+01 5.550890754909364944e+01 4.798992192092977405e+01 4.441027406868627736e+01 5.005655051009619427e+01 5.316707238795262924e+01 4.949167198358811959e+01 2.464485362479466257e+00 5.970900705494221938e+01 3.250539271945559250e+01 3.263423429503876605e+01 2.432348842877316386e+01 4.961386914359628975e+01 5.071422872640602009e+01 3.568860634401136167e+01 4.236816131495572080e+01 4.731718250287413241e+01 4.906195665938368222e+01 4.706019402154145581e+01 4.283279183591844230e+01 4.967596083448039934e+01 4.473243993818022801e+01 4.432785931794822432e+01 4.870625283280460138e+01 5.128688989638022377e+01 5.039003660020856046e+01 4.667811699137650550e+01 4.502456269218968998e+01 4.900681074909034152e+01 3.002778120959369090e+01 2.475734204773191749e+01 2.252751536809853761e+01 3.260216688155643538e+01 3.371165268756898570e+01 3.371664711057383101e+01 4.338391557924843767e+01 4.700379504115998941e+01 3.589275966415003438e+01 3.730222041136804734e+01 5.327524993399585895e+01 4.286339433127376708e+01 4.059608573203652782e+01 3.220889203496386699e+01 3.816297471868033142e+01 4.452478673343506443e+01 4.056486060089349621e+01 3.816558456990566128e+01 5.260666606313219518e+01 4.118863943526646665e+01 2.987716539323756137e+01 2.810856324354495683e+01 3.307291604903156212e+01 3.492788345029506303e+01 3.738491463453192409e+01 3.565437815545091382e+01 3.637130231832713889e+01 3.782314346579921249e+01 3.651185307492326615e+01 3.741898390157462728e+01 4.035157279566120536e+01 3.155560029055286009e+01 4.671800879607229717e+01 3.693431748857790353e+01 4.741003096035756670e+01 4.663945997599705606e+01 3.931844383886990357e+01 4.188701179601763158e+01 3.496092251043187105e+01 5.338440712756806761e+01 5.319078209290905335e+01 5.729435404835234635e+01 5.231278826828156525e+01 5.093074488976780856e+01 5.196522957467190196e+01 5.186901744433073702e+01 5.190025884652962418e+01 5.062527414503775702e+01 5.117631210335867564e+01 5.259033599138753345e+01 5.435960812107674656e+01 1.927725398706920501e+01 4.212878153929822389e+01 2.960962670558485854e+01 2.310159054065142925e+01 3.025329769081712428e+01 2.868476934294363900e+01 2.227148159377891190e+01 3.956458460130379251e+01 4.084186266015065314e+01 4.263518409118019292e+01 3.956017486946960560e+01 1.696861189650548596e+01 2.401833786876671084e+01 4.678384677979028794e+01 5.302887960209321960e+01 5.369194413844111580e+01 5.303091316359646612e+01 5.123777118029357780e+01 5.071959865528764055e+01 5.218050457998177194e+01 5.374820102913734843e+01 5.368425665900535648e+01 5.378235489838257166e+01 5.246967936782560571e+01 5.173533247077975261e+01 5.019877638656367935e+01 6.305294143473000190e+01 5.449112152956171684e+01 5.313007262919381901e+01 5.605650459178269784e+01 5.706823164260678993e+01 5.464801423948759407e+01 5.563154289427473742e+01 5.646555248790218684e+01 5.790889144635897878e+01 6.095026413021707157e+01 6.192799142415039171e+01 6.123494616233193000e+01 6.181637143635344955e+01 5.931463101378064096e+01 5.548400518419299488e+01 5.539574654621335981e+01 1.245903378223002989e+01 1.856621030173468512e+01 2.704100206712381649e+01 2.768273199640984217e+01 4.448641950300718406e+01 3.599454488893215398e+01 2.297976582636908560e+01 2.293684695472985879e+01 3.534767478306439159e+01 3.044534179920554351e+01 3.484921629448437841e+01 3.003715651533922681e+01 3.216413704450503275e+01 2.446672745951739358e+01 3.025291248198104910e+01 2.996711165783194630e+01 -1.854586454471126800e+00 5.386084629472791363e+01 5.295802019712130004e+01 5.489559815566367718e+01 5.234945478997885004e+01 5.292346235471030980e+01 5.275960293422170366e+01 5.245099918512255499e+01 5.400607393390099986e+01 5.366296511668741687e+01 5.419447186102975422e+01 5.301958935992560384e+01 5.205533590183621584e+01 5.236516402430106609e+01 5.558006679504809711e+01 6.372260605376882125e+01 5.872140702509098276e+01 6.053507894970964287e+01 6.166468178086977758e+01 5.704465244210570063e+01 6.053433294924471397e+01 6.106449406163292792e+01 6.267319400936949592e+01 5.830146139029990593e+01 6.296672336023416960e+01 6.192032889180124755e+01 6.578365803504556197e+01 1.989388637661684811e+02 5.612137624199902319e+01 6.375549784743280668e+01 6.806236810105150425e+01 6.572566236535570283e+01 5.945526953416384686e+01 6.110458693692349641e+01 5.419782547565161934e+01 6.251163284390418085e+01 2.226061653352921965e+01 -3.921225813940954197e+01 2.169509408375182957e+01 1.696221165654470298e+01 1.602272359309016636e+01 2.984182136070361935e+01 2.280702266787098154e+01 2.691166766835170421e+01 2.393255153948798153e+01 -9.799999134217756591e+01 2.121379235327117385e+01 2.840571154906006512e+01 2.733876330837915702e+01 2.795639220233776356e+01 3.023985516226699133e+01 2.581148589037395169e+01 2.371047258996608420e+01 2.028667422061421632e+01 2.715210606541996441e+01 2.906716715296897391e+01 2.746034166555613609e+01 1.694527653868667727e+01 2.980374594660329990e+01 2.291311144256628651e+01 5.259710321643481024e+01 5.250591276855185185e+01 5.302889963153540975e+01 5.250593234281671329e+01 5.295345849924633796e+01 5.355357297112519888e+01 5.213471519989398928e+01 5.402438551479829698e+01 5.759109402193807625e+01 5.470269341479638570e+01 5.551001011089559967e+01 5.552917361568445642e+01 6.122934962941687331e+01 5.729462890038462319e+01 6.672509405670984961e+01 6.980143491982192927e+01 5.833719614387852914e+01 6.490233111863659587e+01 6.273876079930501959e+01 5.728891476824120588e+01 5.932072965090100070e+01 6.309073791211069704e+01 6.153546567987767446e+01 6.304322296564063777e+01 5.838503767150749013e+01 5.866801204550804982e+01 5.500504167565966895e+01 9.517076369400655267e+00 1.025397857364145082e+01 2.388864753327924006e+01 2.131992323253751920e+01 1.478312469238187532e+01 1.964105565981553880e+01 2.264127413861075411e+01 2.200476015636844096e+01 2.726146851870870336e+01 2.342711223229430573e+01 2.076321349918267600e+01 2.699108012813636748e+01 2.446717389592780378e+01 2.320383450109454770e+01 1.713460549871469851e+01 2.895407152126138683e+01 1.805458964334370364e+01 5.319409775825670295e+01 5.411572332463003931e+01 5.149681877542121100e+01 5.290405077317835492e+01 5.239963102100058734e+01 5.557654321807089559e+01 5.512346149080518387e+01 5.944701693433397338e+01 5.470064266775613504e+01 5.663977233416879642e+01 5.662922891769102307e+01 5.609049039378690793e+01 7.153037784283347378e+01 6.763940144996803383e+01 5.934530833431325902e+01 6.156800281454574986e+01 6.557285594293844611e+01 6.591574469758528210e+01 6.474014083298401090e+01 6.048247458022207468e+01 6.489537270133396873e+01 6.623540313624344833e+01 6.292093038951104234e+01 5.649927390236001656e+01 5.722256393195074509e+01 5.905334950443088360e+01 5.954648804099368675e+01 5.631321710941529801e+01 5.868542584095753512e+01 2.220110839123604762e+01 1.150604491707696653e+01 -1.363815816540767756e+01 2.109258823341290423e+01 2.088351024810920364e+01 1.630219669060168997e+01 1.580239293064596318e+01 2.163449282729358103e+01 5.456463127345186592e+01 5.942430375937854592e+01 5.688295312672850201e+01 5.952382796821999023e+01 6.214227658545589605e+01 6.635590680695500510e+01 6.700823411376275374e+01 6.165391953785896817e+01 5.112832541483808768e+01 5.606037261381697334e+01 5.805554030752340111e+01 6.449891349093570625e+01 6.900747063207282395e+01 6.271407444435408962e+01 5.476626067516173180e+01 5.810990310050564744e+01 6.136433477404114001e+01 6.306866346497317011e+01 7.378147784023042277e+01 6.287518879228154134e+01 5.737598586946619150e+01 5.657787352923398316e+01 6.047004391977348803e+01 6.105574579283597814e+01 5.976285532546587120e+01 -6.519260555770114429e+00 8.616971384182104288e+00 1.550373761210686574e+01 -4.493858277332302009e+01 2.470945360999859730e+01 2.465399989738352815e+01 5.773037250016619737e+01 6.122071993797771938e+01 6.845840863652949793e+01 5.528634440996623312e+01 5.891684326204449462e+01 5.710783409788670895e+01 5.927451637436679732e+01 6.286639062423411417e+01 7.301834276873472618e+01 6.708866851824251398e+01 7.181764620100379659e+01 5.717047689029276114e+01 5.971117646051605021e+01 6.247563646087276368e+01 6.560111633815574805e+01 7.355363197692190624e+01 8.422176229596328767e+01 6.969307970665403218e+01 6.398935881195323105e+01 5.833194642329746671e+01 7.452248938106558285e+01 7.031752313467450222e+01 6.707004399128155114e+01 6.097880696435545644e+01 6.578164211526537031e+01 6.653761281841663155e+00 -9.799863684596785163e+01 6.767154738726941332e+01 5.803248722448759622e+01 6.091690030943641432e+01 6.642410198175511482e+01 7.635200549931145986e+01 7.388960990387769812e+01 6.341330475462287097e+01 8.706897377324982301e+01 1.116964386316939795e+02 6.410046613730688136e+01 6.448918554475687870e+01 6.866609139122559213e+01 7.774163826494191198e+01 8.285439457950516839e+01 9.066076433873172391e+01 7.134758721572387685e+01 6.888673488911655340e+01 6.439402523183503035e+01 8.397579098432369449e+01 8.568804110601853097e+01 7.832672743854575970e+01 7.094336174543762752e+01 6.557477041013814301e+01 8.369902928854352808e+01 6.330349156409717182e+01 7.313394723432247702e+01 6.984355725719149177e+01 5.960724099158667144e+01 1.635201593514572380e+02 7.869417191381424459e+01 8.626705349676007017e+01 7.934226230674846647e+01 7.581088006155488301e+01 1.333959274479304895e+02 1.482896393084977831e+02 7.328905477982871730e+01 7.453030630683477398e+01 8.035035410906357356e+01 8.063051466570843218e+01 8.918563144021059941e+01 9.245663783746132935e+01 7.880497099055645549e+01 7.436025485274888069e+01 7.028253849805841469e+01 7.100714248048021204e+01 1.084347552962394730e+02 9.317757896548235408e+01 8.379805017782572918e+01 8.202890698669342839e+01 7.554070494941149150e+01 7.085016137312726414e+01 6.525094275401987431e+01 8.817924036266302323e+01 7.791353268572494528e+01 8.251916981042931809e+01 7.355910390416364919e+01 1.386434855939403974e+02 6.577623372102371491e+01 1.989929524496047861e+02 8.587746685517925016e+01 7.909561613572935812e+01 7.508500013098428383e+01 7.334719188587310157e+01 6.410594646504360128e+01 1.989999511782753245e+02 8.508418132308740667e+01 1.545766541462024861e+02 9.126133207993859742e+01 8.410756132815528474e+01 9.189322628988458064e+01 1.064555569179479164e+02 7.805091467426595386e+01 8.265143194808098315e+01 7.671083062296810340e+01 9.311594427877147950e+01 8.993275204630214148e+01 8.567241035847392538e+01 8.164773246335259671e+01 7.669180633071820807e+01 1.411664983145999770e+02 1.989999964651879623e+02 8.939917031276689841e+01 8.357317384047189535e+01 7.814637659444019846e+01 7.530921295845675445e+01 7.553605835298566262e+01 8.286978168943983292e+01 8.072961346406563621e+01 7.603521762707752885e+01 7.427781093020306002e+01 1.664478160472275476e+02 1.989833792868974456e+02 1.111807959183982035e+02 1.486566994933234866e+02 1.381195641891891910e+02 9.056014676937418528e+01 1.989950790057531265e+02 1.096347601309303172e+02 1.055502873276620903e+02 9.110182787231650536e+01 7.770665760483785789e+01 1.989999988793543935e+02 1.321070776198666294e+02 9.714671543190689817e+01 9.305169564932981530e+01 7.770801292125196369e+01 7.347361665111046136e+01 7.582192505768172452e+01 8.926199058335330960e+01 8.243478012503402397e+01 7.413699228951119835e+01 7.046936171054795750e+01 1.356012644542817611e+02 1.171195244790907850e+02 1.126171732022929177e+02 1.588238636440810296e+02 1.906262397105707009e+02 1.546425066352597639e+02
5.849704330384798823e+01 6.228289819920804860e+01 6.119706215645211245e+01 5.972505579920657226e+01 5.712813898836533610e+01 6.012023987548312931e+01 7.824730285489073367e+01 6.498356423527997094e+01 6.661327024910848138e+01 6.823618758914994942e+01 6.536093032839289663e+01 6.380360265520211271e+01 6.746530889258248465e+01 6.443655766093381487e+01 6.719000667555917516e+01 7.006349202463005099e+01 6.481451208925871299e+01 6.460881646913685472e+01 6.724393124842681857e+01 7.374964391153943666e+01 6.089590822108829116e+01 8.112488920769587253e+01 7.768590549047681293e+01 8.271067259617609579e+01 7.414148856186102421e+01 6.611506920410147359e+01 7.523200089548333835e+01 7.146625671432795457e+01 7.520158214565097410e+01 6.980502729231281478e+01 7.076775730510506435e+01 7.051128284032301963e+01 7.898417300575954414e+01 6.935536201959226332e+01 7.024463666292608366e+01 6.418456105029434866e+01 6.028316108208463220e+01 8.067648426127672678e+01 7.988024093854079410e+01 1.330415702085808789e+02 1.053505250805780520e+02 7.694926000298556801e+01 7.431014508297548105e+01 9.698976586002082456e+01 9.687047284898530108e+01 7.548301066605546339e+01 7.256894779564566988e+01 7.739948531495372208e+01 7.596052784442333916e+01 7.388438087382388630e+01 7.199083595315941864e+01 6.038909066455352104e+01 6.204076048343036831e+01 6.239402003097645633e+01 6.867907176370357547e+01 7.043062896764315894e+01 9.856131506787255603e+01 8.140335010092188384e+01 7.409773700833854093e+01 9.089667456638434828e+01 8.734857613411071497e+01 8.384732386667624837e+01 8.057980039046289278e+01 7.257966432209670415e+01 7.103548838511196095e+01 6.282032251802673528e+01 6.938205626005591853e+01 7.250675402605128284e+01 8.204925441322896518e+01 8.280299713678584794e+01 7.706422562294173417e+01 7.157996668597760959e+01 7.591998967918523533e+01 7.601913506978559099e+01 6.553846910718685592e+01 7.391918201947555644e+01 7.871760737105961425e+01 1.262634325695510995e+02 9.305852003676181994e+01 8.104640376212371677e+01 6.197580065566118890e+01 1.077920713277808886e+02 7.722377055529494783e+01 6.927004706657186262e+01 5.968832744300566162e+01 9.556385896404793812e+01 8.979848015729263011e+01 8.599900071605816265e+01 8.705076007104374014e+01 7.786484483689392277e+01 7.102926874450827199e+01 7.451783314127328595e+01 7.760272551083289727e+01 6.631014079920751669e+01 6.958503693719336525e+01 7.057240491729982068e+01 7.171955680801443123e+01 1.989999834211346297e+02 1.989963030852211148e+02 1.045443842903463008e+02 1.310477058561363890e+02 9.399146372722790943e+01 8.126052948930092157e+01 7.685731176415345089e+01 7.614128647018995366e+01 7.004194896522238878e+01 7.585312566608692464e+01 7.354977341080630993e+01 7.182343059099987670e+01 7.038199438977835598e+01 7.483143253846940013e+01 7.041732650125331361e+01 6.725327883197364542e+01 1.362557090097646437e+02 1.988364633072334584e+02 7.910704038834711582e+01 8.157499018907174104e+01 8.071144269074795830e+01 8.051024856231313720e+01 7.918974543480099726e+01 7.569076823211611327e+01 7.663636746274539746e+01 7.504124767880847457e+01 8.005744800404944783e+01 1.028750329890890782e+02 7.822039748463362230e+01 7.138545505643588740e+01 7.275066533563934001e+01 8.063392041279229261e+01 8.082775871179234173e+01 8.068328455545670863e+01 7.876794433990400535e+01 7.995390844847892708e+01 6.406211296525083299e+01 8.061466062221498419e+01 8.163669387338791239e+01 7.797870884073788034e+01 7.211255376516834303e+01 8.357935802508950474e+01 8.074001275641575148e+01 7.275154559178737657e+01 1.097402150020492257e+02 8.668653036072078066e+01 8.009073470923813431e+01 9.029050694726106485e+01 9.641394291788044768e+01 7.998634995356087529e+01 8.051571358229372777e+01 7.996607497108311691e+01 8.127407680905133702e+01 8.681338427095110433e+01 6.017417376149485619e+01 7.750591933334277428e+01 8.147765131375574299e+01 8.157658628746239060e+01 7.396869201765798607e+01 5.640539229908169716e+01 8.343260939529352527e+01 8.496472167673258014e+01 7.024278809973645821e+01 6.772742864335734225e+01 9.105735084332937390e+01 1.049508802637849385e+02 7.830240087293370266e+01 7.875494539192179388e+01 7.238309571071104642e+01 7.879193549650894113e+01 7.955061861209682661e+01 5.529630609058087742e+01 7.453709772343241013e+01 6.048429102831961757e+01 8.019231257733514440e+01 9.023613655114121457e+01 9.748363763744768562e+01 7.671589919673506586e+01 6.801685528236609457e+01 5.701018342178075216e+01 4.920966547907367072e+01 7.420949709951622708e+01 7.679295977502900428e+01 7.766577879897698722e+01 5.179575768502174071e+01 5.558086546453118615e+01 5.300429829472950161e+01 5.269313890455347860e+01 1.683883402820409287e+02 8.215718396926692435e+01 7.629314646438410819e+01 5.590726771196555944e+01 8.859861846951787356e+01 7.409951606472388619e+01 5.943331964796873024e+01 9.456464332490855895e+01 5.705110224775224026e+01 5.121719593607792831e+01 9.147121870046650827e+01 8.269903137593377096e+01 8.145497033598090297e+01 7.348067454952692401e+01 6.648290285303144742e+01 9.539119647156992698e+01 7.180696381167030040e+01 6.946943562452355536e+01 6.244241115976585377e+01 8.402881669810767562e+01 6.285599878803367346e+01 8.302687308275508826e+01 5.357286470480603668e+01 5.504501263594719518e+01 5.469592899521792617e+01 5.172002791428795376e+01 5.554073739145680833e+01 5.417424273969107418e+01 5.468398651492972817e+01 5.487709854243306040e+01 5.614696242002072069e+01 8.772927146257477204e+01 1.035300756363438381e+02 7.439074415193121581e+01 7.083868621207784599e+01 8.223999525470799199e+01 8.821864664259454969e+01 7.095873106880785031e+01 7.094537042841153607e+01 7.065608593688328654e+01 6.715988353987992809e+01 6.366707196071117636e+01 6.203915288184306576e+01 6.012719403129700879e+01 5.363443378875300738e+01 9.541639903610763440e+01 5.611610565753694146e+01 5.370689244574452204e+01 5.286255395126497092e+01 5.229973702453559525e+01 5.438310151009847715e+01 5.248117753713984257e+01 5.307503165916088506e+01 5.405994480614472764e+01 5.518212705477536417e+01 5.430004014149257330e+01 5.614300644648606919e+01 5.594544403705321400e+01 5.627804070482925169e+01 5.628923656427948430e+01 5.409271665415485586e+01 5.420837449244471173e+01 9.610046319325060438e+01 8.549509506781353707e+01 7.437461972053478121e+01 1.218625569236008630e+02 8.390036178287878954e+01 7.001438784435569573e+01 7.446884327774134249e+01 7.177373558719020252e+01 6.911166586513905941e+01 5.659574277668826880e+01 6.777399555848242585e+01 6.861126014606756485e+01 6.436995323342692643e+01 6.481846098993025862e+01 5.961053858320435950e+01 5.447924936052044131e+01 6.278013669515716799e+01 5.879194263632234652e+01 5.441920771816938895e+01 5.356044010648791698e+01 5.592160738956475541e+01 5.683303658276384596e+01 5.721950046626366770e+01 5.483951053485048277e+01 5.506409988031816738e+01 5.042203311433986812e+01 5.168730778044435681e+01 5.097182257413184203e+01 5.870169018826250351e+01 5.632954241339405144e+01 6.007101799830567757e+01 5.844104700007186182e+01 5.917088696944851733e+01 5.750472093784267713e+01 5.664977691625560396e+01 1.989133902146439254e+02 6.488174513423611245e+01 6.882789472068554915e+01 6.841232825361507253e+01 6.428745574511512473e+01 5.705884874639041016e+01 6.454642910608987449e+01 6.395305707965081865e+01 6.681986013607473751e+01 6.773639162903856459e+01 6.468539586793175999e+01 6.194428377889109782e+01 5.644205621537184925e+01 5.047259601557510678e+01 4.880057970434791059e+01 8.061357638822161675e+01 6.592108612978680071e+01 5.450659477141674358e+01 5.470743073637868292e+01 5.921962928594246023e+01 5.841279978665319561e+01 5.151717185903625307e+01 5.102523123018325890e+01 7.028093212325904915e+01 6.003126165091164523e+01 5.250704047819271381e+01 5.042518374153911509e+01 6.308812598685317141e+01 7.110495838756429521e+01 6.366312851172779119e+01 5.557296579377841539e+01 5.990770099185682795e+01 5.945885355124707417e+01 5.981309386597442312e+01 5.370652078466371648e+01 5.575899593621328165e+01 6.387876210028684199e+01 1.031296208042209344e+02 6.424539354271627190e+01 5.655258424052246369e+01 6.465110610064505181e+01 6.800490312695743000e+01 6.784695843504796642e+01 6.548813186689274346e+01 5.845869248981931321e+01 5.414686075548650024e+01 5.417819102454098612e+01 7.624664466281498676e+01 7.337751938859977940e+01 7.372518896628542961e+01 7.534468260686207941e+01 6.252445827904504938e+01 6.202604615748606420e+01 6.461610864675942878e+01 6.641424257995559799e+01 6.479736232755132619e+01 4.998938154084108021e+01 5.085090433404870680e+01 5.151979749860439028e+01 8.192528464160766077e+01 8.322214254614763718e+01 5.616384957913824394e+01 5.561929117733576788e+01 5.541282051626866689e+01 5.158441430185921206e+01 5.140463303588409616e+01 7.694832837880254317e+01 6.384073367367884089e+01 5.472712670610528107e+01 5.474220020133915909e+01 9.192987518117291756e+01 6.258432257905261764e+01 6.878269078342265175e+01 9.048938137529509618e+01 8.250410275094340307e+01 8.726706353063549670e+01 7.099520049183543335e+01 6.588999596909394540e+01 8.489500859729439242e+01 7.143604753332544988e+01 7.217809035867348655e+01 7.407005131462690883e+01 6.794936484932054555e+01 6.000770659602136448e+01 5.476857356035651492e+01 7.986093913682238110e+01 7.245768996959546371e+01 7.136300736635196529e+01 7.038458968220106726e+01 5.344626495238439645e+01 5.976837723222190846e+01 5.780948771779030437e+01 6.413794288320892178e+01 6.760205193512794608e+01 7.263817592189712968e+01 8.624200676974837165e+01 7.695044897133050199e+01 5.250973093073609022e+01 5.261240522343211978e+01 5.481200885023666558e+01 8.376117615252843507e+01 8.406864176564815239e+01 5.501480490527298173e+01 5.632565301056337148e+01 5.369865695371180436e+01 8.277037292508926214e+01 8.019420644784689500e+01 7.883668588222296592e+01 7.604562596957487131e+01 7.549474727542209962e+01 7.511961517550361123e+01 6.077003475534444732e+01 1.035582078522526785e+02 7.321857904524200933e+01 7.360433889269253882e+01 7.973860954130712742e+01 5.458095034741280926e+01 6.045767904049967001e+01 5.891138692637922247e+01 7.249096549130757694e+01 9.494110545384208422e+01 5.963795659124508575e+01 6.036007625169733615e+01 6.025709300220667330e+01 5.317512097017091577e+01 5.796261497456970346e+01 5.866554663151272564e+01 6.205786397230746587e+01 5.224467279482322368e+01 7.026662522129788613e+01 7.652411368477024212e+01 8.040498753013616806e+01 7.332855754001118953e+01 6.652978797789367604e+01 8.154013562224949396e+01 7.238124791989210394e+01 6.091399546334122306e+01 6.502829806115161659e+01 9.032853341603841102e+01 1.697375532895514141e+02 5.797910017964375839e+01 5.864049849195106390e+01 6.087447566604254234e+01 6.828424471490649239e+01 6.014047266475486708e+01 5.870971003659479948e+01 5.827954709878898854e+01 8.420946002819039222e+01 6.466849699873483814e+01 7.685424240870179347e+01 9.201282445862653958e+01 5.419391447511388549e+01 5.544127403742248816e+01 6.713243057028682870e+01 5.442314489163082669e+01 5.500771597354702891e+01 5.536340241081448710e+01 5.222125444461829602e+01 5.248495965358654303e+01 4.937101833003200113e+01 5.475735731478998503e+01 5.866912688506933193e+01 5.492536707723012768e+01 5.593448873912424801e+01 5.168456446903795154e+01 5.523795831743596807e+01 5.330940967334170466e+01 8.965181693824177955e+01 1.752954271330897882e+02 5.584128152296308656e+01 6.190646021778034935e+01 5.733309147316310828e+01 5.147596444169293051e+01 9.210825841596887642e+01 8.812710499581947943e+01 5.698115314836461209e+01 7.781678224934763932e+01 9.042707694487174308e+01 7.579291409282073744e+01 9.009265793530767041e+01 5.870680842967414037e+01 6.125201162047805781e+01 1.280761038907621128e+02 6.040806235207128339e+01 3.646603634347108880e+01 9.040167924096539309e+01 9.032409814488086397e+01 8.150719182474554714e+01 6.087698352440536098e+01 9.593717333969016181e+01 5.867496443387107519e+01 8.519443373278781451e+01 5.413162420435746469e+01 1.142697645512637052e+02 5.789179917357822802e+01 5.922224788783520921e+01 5.943891726310511103e+01 5.567917605593313368e+01 5.996413760906048651e+01 5.977443887023245850e+01 5.483803941534415571e+01 5.574092715721957347e+01 5.879300958400267518e+01 5.749053446622971819e+01 5.390046539606732523e+01 5.727078208591785113e+01 5.832329524662669940e+01 5.913544505733746348e+01 6.526644098740536037e+01 5.753827315294689981e+01 5.945381386040590144e+01 6.120737876377373254e+01 6.319046419660658387e+01 5.986386821932782709e+01 6.247806164516077843e+01 5.712594376429459686e+01 5.371823801560033473e+01 5.937629041183429024e+01 6.288518917914062456e+01 6.145953205384872575e+01 6.023299100233182912e+01 5.765041261231277758e+01 5.670260003939344529e+01 5.752328590972884115e+01 7.614667573618488916e+01 7.075825207722556343e+01 6.732075723548786073e+01 6.010010704356726308e+01 5.904879794654701897e+01 7.027525745379409727e+01 6.600660049622644010e+01 6.043353705665879261e+01 6.475720325506864583e+01 5.110826040974453122e+01 5.296230833866173526e+01 6.775575583446692463e+01 6.620894575391011472e+01 5.602440932608753599e+01 5.138356005997820830e+01 6.189812883853360148e+01 5.906238286180894193e+01 5.408117097847603816e+01 6.582010874044280513e+01 6.392705666855293600e+01 6.780091197182025553e+01 6.014550001643901567e+01 5.844111850629465010e+01 6.796651849869128625e+01 9.344608085625488059e+01 6.854992438054770787e+01 6.575447490054943955e+01 6.146072685235792932e+01 6.139682934766129563e+01 7.932265105875086419e+01 8.860423136600108762e+01 6.741521746298339224e+01 7.383926939556405955e+01 7.535776382446634614e+01 5.728278475969047179e+01 4.933651440700709401e+01 7.527578859306140657e+01 5.792021563269341300e+01 6.484609406504594631e+01 6.936664454705260141e+01 6.827231732651749496e+01 7.307069430547923616e+01 6.105641663559357823e+01 7.237569855955965181e+01 9.038083114316250999e+01 7.265727531621254798e+01 6.525260560809834942e+01 6.021908336500894166e+01 6.791774923860990043e+01 8.357633409686104642e+01 8.836180242192295964e+01 7.134274143513718514e+01 7.937073125288023334e+01 8.150114442037238405e+01 6.906382357617528100e+01 7.286220658008639361e+01 7.593996579558505289e+01 5.857745167367966133e+01 6.876143134616468444e+01 7.365564448063955183e+01 7.528901746944603701e+01 6.876510562439582941e+01 7.224425050991820285e+01 7.139764020295123714e+01 7.757802500634981868e+01 7.383672606312353537e+01 7.182062202704835840e+01 8.100404538215508410e+01 6.332255755699438993e+01 7.194551951100723386e+01 7.490788176234721618e+01 8.737866994380100039e+01 8.336977725188835109e+01 6.799717369355056462e+01 7.758247101297348536e+01 8.159418826924743939e+01 5.241304726872760966e+01 6.767806146216676666e+01 6.366964329724780214e+01 6.565285412722022329e+01 5.857216811078467344e+01 6.647598247725750298e+01 6.905553910175171950e+01 6.941769050816876074e+01 6.750119967563543355e+01 8.642512703568895915e+01 7.098028491821911246e+01 7.250509358744513122e+01 8.481536194488424485e+01 8.157905401758351616e+01 7.978650879152959874e+01 7.944901928583603024e+01 7.963751354182961961e+01 6.610507724223140258e+01 7.972614728364089842e+01 7.872592752412137429e+01 1.006996785106163230e+02 5.058403895511244741e+01 5.242414754862151227e+01 5.428565039797809533e+01 5.280129148305759657e+01 5.356645692048419960e+01 5.276935994330171553e+01 5.130829920378431552e+01 5.081672731623378070e+01 5.163984412866051343e+01 5.117108189760040915e+01 5.148810360561560628e+01 5.418257337353205827e+01 5.887408175678976363e+01 5.993115863594496773e+01 5.926307048833294289e+01 6.334724212828587753e+01 6.420667766239850494e+01 6.603214738699949748e+01 7.404219224633342833e+01 6.953646061412462132e+01 7.406214716139569987e+01 7.779405328509957940e+01 7.409105923197439836e+01 8.447946689266930775e+01 7.737224807406647642e+01 7.825377995812307574e+01 5.582620790399940347e+01 5.445186437850699690e+01 5.293724934696888340e+01 4.996232872284731741e+01 5.137594068094085742e+01 4.991666725599093724e+01 5.716721191325832763e+01 5.527371833047321559e+01 5.282127412307344372e+01 5.087537718216916005e+01 5.094958132979736831e+01 5.068357048074882698e+01 5.688320897247149333e+01 5.416907277114165709e+01 5.172451163097231586e+01 5.414084409523984220e+01 5.281749751884996158e+01 5.574958099634330466e+01 5.538598601162519230e+01 5.525552680147218609e+01 5.499908409708119450e+01 5.600531750903874695e+01 5.790436284358999330e+01 5.647805635105101629e+01 5.736588282881847078e+01 5.693692120244583066e+01 5.495610635703820890e+01 5.581038543399670715e+01 6.105660714435137493e+01 5.747795033007967902e+01 5.685391567983688788e+01 5.776864891344190056e+01 5.375170371085311416e+01 5.497812167062113531e+01 6.594858714451331139e+01 6.572177615685689034e+01 5.403615621707837136e+01 5.186624118517801207e+01 5.247919915524732914e+01 5.415161462010910753e+01 5.521858882348576003e+01 6.321269194801300983e+01 5.260025425757338269e+01 5.410328548746036148e+01 7.531016401344864164e+01 5.252747403527378367e+01 5.186867789504674420e+01 5.466493148902317500e+01 5.254388406935552069e+01 5.299857412337945561e+01 5.220110269556214178e+01 5.145094246632294244e+01 5.543965938240811653e+01 5.382014969212067967e+01 5.342582900228733678e+01 5.106228630960015380e+01 5.110034647608196678e+01 5.190570366588393370e+01 5.571401110634623421e+01 5.446612361069540498e+01 5.694399986381054646e+01 5.795579987216363094e+01 5.789033962267203037e+01 5.701581932347963289e+01 5.798127746911745106e+01 5.794152451681721061e+01 5.833279501480657814e+01 5.611144655157315242e+01 6.165219613299468904e+01 5.919653069398297873e+01 5.977758173925069229e+01 8.653624285540101368e+01 5.393533935596961726e+01 5.519840225480433560e+01 5.722345602183906266e+01 5.556517530341238853e+01 5.285177743685962781e+01 5.298287774661244498e+01 4.934982419157178413e+01 5.609422348574877049e+01 7.012998326559679185e+01 9.002758800849832710e+01 5.962833976859131724e+01 5.748964138174021343e+01 7.114706191347121944e+01 5.806087431293686052e+01 5.665823715197615229e+01 5.659888253568443162e+01 5.679259472846428025e+01 1.762701421563947690e+02 6.419399596215599502e+01 5.285970123262524112e+01 5.479593277532548967e+01 5.460327475015422749e+01 5.742330842537627689e+01 6.135865644414968756e+01 8.720943939661231070e+01 8.748893366057316712e+01 5.464558911730438240e+01 5.634910265849266153e+01 5.829060270384742637e+01 6.697559951196981842e+01 5.943713394858878019e+01 7.337052815842181985e+01 5.302193082065487317e+01 5.305918179327704109e+01 5.236777408879611073e+01 5.346127217570213475e+01 5.312043342072885821e+01 5.251319453892872957e+01 5.386084729956366601e+01 5.433554948419984498e+01 8.319626312409982916e+01 5.509436921730371495e+01 5.362235641567764333e+01 5.484448914605710712e+01 6.299487197632365820e+01 5.233436759162219687e+01 5.759127594192094790e+01 5.272437130475834977e+01 5.364557289786239380e+01 5.093268680675684834e+01 5.317622917028320728e+01 5.664929306031093148e+01 5.416540346512439896e+01 4.990195608433239016e+01 5.318509213804318847e+01 5.413391908056772195e+01 5.951185467667488638e+01 5.460098691947852956e+01 8.116645373598223046e+01 8.280722363376933970e+01 8.146319839182473288e+01 5.554449106622958254e+01 7.745096983049749895e+01 7.580824751038464626e+01 6.399264410464092379e+01 5.775140344032345752e+01 5.415121037425080175e+01 9.142280987716367235e+01 8.246923601449854857e+01 5.654644284478027316e+01 5.467913283932843171e+01 5.539352409730322080e+01 8.173851444770954799e+01 5.934220679494064399e+01 5.812406297670908373e+01 8.983284328026900312e+01 5.272470638684175270e+01 5.439053931013295085e+01 5.234525957036171917e+01 5.333527336566755395e+01 5.646596995214742520e+01 5.788377934564192628e+01 5.478437444857043204e+01 5.523578523799525897e+01 5.376347722566454479e+01 5.310717259816305358e+01 5.268968129375031140e+01 5.249492098090802017e+01 5.263336609368418806e+01 5.524796070774010559e+01 5.862680590975980977e+01 5.324036820163775019e+01 5.188860960278668699e+01 5.274905906402358369e+01 5.383277982392702654e+01 6.242700265308204877e+01 5.409600977020887314e+01 5.381523112510051021e+01 5.326307556077391325e+01 7.675494170138915706e+01 7.143380367796932262e+01 6.143551879206658839e+01 8.096320909045101644e+01 8.052717761372204563e+01 7.906419656904105864e+01 5.918704500701096549e+01 5.775468055071205242e+01 9.522327672272021459e+01 8.373340278064594600e+01 8.168365250437159375e+01 1.001813965106692876e+02 9.418189900960308591e+01 9.042191114838914245e+01 5.555074191519459248e+01 5.652755421703859895e+01 6.688347372801869994e+01 6.819456723210774385e+01 6.763656978986969648e+01 5.618762884901596522e+01 5.340248492094708865e+01 5.411116348725601455e+01 6.947662775480604580e+01 7.155286959282921089e+01 6.891980453163205311e+01 5.961917101483352610e+01 5.585956221050962256e+01 5.799663985498722241e+01 7.593869966966371976e+01 7.197529088712072110e+01 6.570921492798218821e+01 6.060861870999582379e+01 1.008055036365824151e+02 8.518675606634698738e+01 8.368913523330333248e+01 6.902280976071278928e+01 7.974989920442696700e+01 7.937335690055277837e+01 8.614258229669314915e+01 8.127658148830059304e+01 7.618195851507182681e+01 6.569001606528226489e+01 7.949300147823845464e+01 8.666828042099886886e+01 8.883259747955450791e+01 7.051336220549843858e+01 7.009722104319646974e+01 5.840853692189647006e+01 5.665497585063327790e+01 6.303117744306006642e+01 7.133845526027964468e+01 6.719876764089232779e+01 6.394117662773686561e+01 5.971424611636603430e+01 1.077291938635034398e+02 8.891020810403210817e+01 7.172043441929636742e+01 6.883294392789053973e+01 6.855351514248923195e+01 6.733090525235189716e+01 8.664642906166426428e+01 7.578332382339101514e+01 8.006608498585535472e+01 8.108225160423060629e+01 7.378799554521053494e+01 1.022297791732983683e+02 8.247005393761160974e+01 8.403053759699886882e+01 8.466003222210770218e+01 9.515459317934701744e+01 8.099680276680575730e+01 1.973454273346854961e+02 6.332314776044182736e+01 5.672570921659547594e+01 5.790912852700359537e+01 6.384676266440024506e+01 6.129926268609335693e+01 5.994538462200149098e+01 5.554589997907139320e+01 1.338636577280198878e+02 1.371094961200507214e+02 6.947518125880125694e+01 6.967197967850009377e+01 6.610263823560873675e+01 9.177143117432999020e+01 8.376310738777047504e+01 8.019503672482548495e+01 7.101663249094964669e+01 7.475377233457408011e+01 7.409865123197744197e+01 9.191008228338446884e+01 8.487557315490528254e+01 7.337755096903491392e+01 7.344479715634933825e+01 7.573012464293512380e+01 1.033806036342811012e+02 9.558049315096982923e+01 6.592271772818708087e+01 5.895072405246803982e+01 5.564627792414370333e+01 1.976600616784072031e+02 9.708327975158536560e+01 5.945534981395044838e+01 5.738617134060448421e+01 6.219129917052127610e+01 1.504077374845033432e+02 9.996059756499582249e+01 6.314417223910369614e+01 6.602544230639536238e+01 8.432533539460682448e+01 6.544754709984832175e+01 6.982841374873297013e+01 6.287640879430487928e+01 6.774303394018893698e+01 7.043253940752052245e+01 6.697883493555852397e+01 6.791501184527615465e+01 8.599299260123672184e+01 7.035006368157453949e+01 6.659575234158131707e+01 6.203893964690304585e+01 6.271598781072605533e+01 6.898660955859762112e+01 6.754475234130106287e+01 9.129960097213950121e+01 7.038793537079669704e+01 6.598675594410983081e+01 6.144598850181851901e+01 1.988625969142688916e+02 5.894390547070106834e+01 1.564141069891471716e+02 9.573316477626360665e+01 6.766908422717297356e+01 6.431614531036093751e+01 5.808300822470287983e+01 6.504975050941524728e+01 1.579573680713536419e+02 9.019938434721001386e+01 1.989999999903241417e+02 7.582446188899862705e+01 6.625968018440801188e+01 6.625769286212906195e+01 9.335643429833319829e+01 6.172346224149099214e+01 6.316861417421595348e+01 7.786127141537284047e+01 5.718834152605111143e+01 5.500497697734819980e+01 7.126171221947055301e+01 7.014790534542447631e+01 6.373080300018057187e+01 9.747702540493425261e+01 1.612100951771690802e+02 5.484566251302551620e+01 5.545082562679866101e+01 6.016852637926081826e+01 6.843610621481369094e+01 7.198133453607587739e+01 6.145932514872158947e+01 5.954198513482739230e+01 6.108278874054491325e+01 7.037221375862225159e+01 1.723565004973734176e+02 1.235464539466759817e+02 9.398454774539523271e+01 8.952365986448057811e+01 1.989999871696954301e+02 1.989987778182292573e+02 1.075424672578311913e+02 8.912710034644695156e+01 8.674550291017932580e+01 6.604368715328857320e+01 6.342246564794336194e+01 1.208569757142773256e+02 7.336201700770399725e+01 6.490068564259844663e+01 5.825649071331893936e+01 6.273290495748693729e+01 6.906521296342130256e+01 7.559702495307671199e+01 5.636258922297964347e+01 6.026713421889589029e+01 6.737800567834625554e+01 7.141740915613834773e+01 1.143112405247313177e+02 1.989999999936343329e+02 1.989994527859635127e+02 1.989972533427053918e+02 1.989980676911365549e+02 1.378922714022029368e+02
3.292134788883416263e+00 3.969596924637798008e+00 4.285810878499066945e+00 4.870908464134766191e+00 1.751284005135955057e+00 4.729222255829393262e+00 5.995496781517278606e+00 4.097067847980945032e+00 3.037667093274800223e+00 4.275690924149904149e+00 2.678803234610775963e+00 2.512820857547882092e+00 4.469921629929722862e+00 9.264340340588388401e-01 3.761433513183219723e+00 7.196583869231474306e-01 4.981438052189243848e+00 3.006425655257751739e+00 4.618764717727682267e+00 2.179709588269542309e+00 1.269978107601504203e+00 6.954678549675787025e+00 9.096330757590326499e+00 6.575342123621823021e+00 5.756150989003184115e+00 3.854338934060527411e+00 5.785138517230413058e+00 5.053448535770504790e+00 8.873232604143622693e-01 2.964578439325568304e+00 4.602033094296785976e+00 4.602548795543698112e+00 9.645422086267581019e-01 1.961379191552786949e+00 2.726044504774467914e+00 2.283079210282799920e+00 1.374848776853129451e+00 7.244654935165412368e+00 1.400549823572326158e+00 3.552222552355521756e+00 2.705775559543868169e+00 3.421013627243642219e+00 2.429541721671497623e+00 2.534883280863041044e+00 2.420474695314433156e+00 2.020907949469500142e+00 2.630410575915180793e+00 3.872216153743142542e+00 2.070741433111274787e+00 1.880066980799346421e+00 1.859137178098157595e+00 3.781519025997921446e+00 6.316152661353029885e+00 4.362531300471119700e-01 2.744814059037509857e+00 1.830897691765207558e-01 5.829775590447850320e+00 7.798420591752620368e+00 1.431983841578460037e+00 8.299049364625326053e-01 5.091281413514434639e+00 6.946017004151823215e+00 1.098338589994436987e+01 5.251363476906873995e-01 2.060145194176279837e+00 9.587733939188149979e-01 1.153962417161902065e+00 1.352555738680274011e+00 2.230304309823442299e+00 3.117320783092154990e+00 4.586397130038285752e+00 8.571169730296579470e-01 1.188968453606861431e+00 1.458951785458967976e+00 3.979957464773045572e+00 3.617963807161435064e+00 3.627528992049351864e+00 3.591184814875254983e+00 2.507934200033710592e+00 2.222574355506571564e+00 7.804590077642194146e+00 3.117715918188217472e+00 1.576739384949715994e+00 2.332310182509387264e+00 1.545336767617418783e+00 2.261300918047906450e+00 1.823235563599704401e+00 1.487515378320455550e+00 1.662367241377389115e+00 1.338320009866458826e-01 9.908578041580128337e-01 1.096759875358306768e+00 2.900658204773560733e-01 2.855836291399937110e+00 3.590207697876350856e+00 2.956181673940132537e+00 4.163049326421235818e+00 1.692697874792400370e+01 4.419552620190849268e+00 2.988622308903350344e+00 2.389027606602795117e+00 2.198761074046521991e+00 9.791591206008443127e-01 6.957775345510248677e-01 3.734945757328845595e+00 3.982441445508609235e+00 1.440164372130354309e+00 3.320770999733761553e+00 4.072894529823971155e+00 4.845523202048836353e+00 1.615525155450378225e+00 5.256886994690189496e+00 1.233314380322392712e+00 4.817587453798793717e+00 5.711939623709579195e+00 1.804022244387384788e+00 1.791397846303782737e+00 1.309585363094617705e+00 1.770978583540456786e+00 2.373041694686088832e+00 3.670012293796686365e+00 1.576091499791818507e+00 2.075827859673828879e-01 2.424345635199220084e+00 4.163200331510976682e+00 3.537801264700429549e+00 1.984300206827939839e+00 1.853375858858560266e+00 1.729291990092704401e+00 1.494101503385371066e+00 2.507315329071531984e+00 2.064125715488330570e+00 1.655948398680929134e+00 2.401952623656590013e+00 2.124805002563345813e+00 2.484231852151805420e+00 1.559478429743512695e+00 4.483180285673943999e+00 1.726913981184380997e+00 1.554382498363862108e+00 4.807238965076353843e+00 3.596763279245177358e+00 2.025914715322634230e+00 1.665768181597286013e+00 1.043982937284708612e+01 2.565166072735572733e+00 2.687641431140386672e+00 4.156581914298722147e+00 2.345138006091187499e+00 1.406724686804861069e+00 3.232880783195215102e+00 7.434269551746741200e+00 1.918620600788624397e+00 1.734076404628802193e+00 2.239076752313429619e+00 1.778747836224130463e+00 9.609666847594791506e+00 2.636098597421965728e+00 2.586706783004888432e+00 1.806642673301146029e+00 1.376894716887546188e+01 2.024696532323676745e+00 2.883350571318656907e+00 2.665806793751699821e+00 2.418799659191668727e+00 8.969433482159803184e-01 1.751656392727637623e+00 1.631714384513860194e+00 1.676222442943071300e+01 2.157114439262264938e+01 1.218116178065085364e+01 1.403088836983623189e+00 3.639757153413158086e+00 2.615364287076903693e+01 1.343628334827182913e+00 2.049164488621141977e+00 5.936324959695987502e+00 4.810220710684632195e+00 1.059775653682038410e+00 1.699142679142247925e+00 1.384173300405649343e+00 2.018842727877552257e-01 8.382588908868513489e-01 1.976383627634692441e+00 3.169955050586469092e+00 2.122118809685434471e+01 6.906959456059761138e+00 3.106468220487608178e+00 1.560263840367460464e+00 7.033082982075304024e+00 1.019989242985612243e+01 2.203968497761779055e+00 1.433977257059063248e+01 2.156699940126888482e+00 4.113337525909781967e+00 1.738486855710944301e+00 4.184694278502400167e+00 2.252429364241226750e+00 1.056181604674161001e+00 3.701595378331184349e+00 1.445103735125199851e+00 3.382852561257034818e+00 4.973896738402336481e+00 6.521674521432872851e+00 7.550692632481986521e+00 5.733309423072192601e+00 9.734169892008276648e+00 5.767550854264624327e+00 3.190385068453420292e+00 2.886978831884605246e+00 1.454463083856176286e+00 2.304404976640007874e+00 2.521076235048994363e+00 2.930274785099821422e+00 1.246534813239339901e+00 5.956032379426503098e+00 1.268546728650397970e+00 2.428096244284754235e+00 1.641618543424820054e+00 2.187783178192421296e+00 2.465499639993963932e+00 2.445078430670192482e+00 2.904182337306175921e+00 2.177365836921145714e+00 2.580738679792875967e+00 3.168034184780307960e+00 1.343748836303243710e+00 4.470777964556290840e+00 5.338176660550143282e+00 4.469208733097094766e-01 1.582435054960428289e+01 3.831947035550864022e+00 2.222477593273865626e+00 1.586248628841184338e+00 1.828649251993756941e-01 2.975247231712925711e+00 3.218591278922431798e+00 2.891316655782292244e+00 1.844379736757392640e+00 3.621109046731734615e+00 2.744865679039969919e+00 1.183648210449526728e+00 1.833527337408154878e+00 9.141028104508293950e+00 1.841089966192112071e+00 7.122972461847226100e+00 6.453996231309353071e+00 2.384456058977133530e+00 1.579182873131515619e+00 1.208748585467914527e+00 5.202883486903516541e+00 1.939030499228592497e+00 2.902043380966250474e+00 1.652145831891628891e+00 1.113213733308682230e+00 2.216060523815605698e+00 2.425652691618182644e+00 1.282712221033540878e+00 2.055534542244215501e+00 2.333583767365229988e+00 2.680070720937166584e+00 4.063806869750068884e+00 6.549666963393484531e-01 1.114083077270252353e+00 1.019253217861640692e+00 3.142166025826190756e-01 2.239117774317971765e+00 1.521072582934246409e+00 7.760153927203664592e-01 7.519233110735974446e-01 3.185317694517723730e+00 3.546120452302785164e+00 4.461166438855241445e+00 3.078968604934810394e+00 3.337672806317520724e+00 3.054634332978262812e+00 7.703599333462525234e-01 2.704801575581806894e+00 3.253707672404559048e+00 3.003706209181862263e+00 9.803136722128612535e-01 3.361212971113495485e+00 5.491112504883171042e+00 3.042962120420034111e+00 2.281358670765042618e+00 2.293735561983599069e+00 4.438157817891088541e+00 2.279221459881716427e+00 2.316243604589887539e+00 2.489012813247159173e+00 3.728719617052286495e+00 2.625168312552186300e+00 4.580941605746798651e+00 2.950970876312495328e+00 1.758887457371480556e+00 1.037204429842901732e-01 2.213931926279037565e+00 3.173372410575804992e+00 7.840433192701798948e-01 2.193815574957355130e-01 2.937330336477403492e+00 1.772601427700964516e+00 1.524715274723016600e+00 9.945097091836670178e-02 3.296324645723496261e-01 2.580541885494022303e+00 6.031749218010162394e+00 3.108863252847625880e+00 4.216789097819544807e+00 2.336144954401667029e+00 3.030309615058441874e+00 2.300966963810157750e+00 2.895578549262323165e+00 2.596829199072549610e+00 1.513770287701103889e+00 6.293293245140051395e-01 1.428813744502813066e+00 2.643903163916399457e+00 1.893953054558333404e+00 2.230646561213829315e+00 2.702034112888917150e+00 2.155516154121830397e+00 4.277653734710538558e+00 2.992191824078959339e+00 3.061779654782429638e+00 2.523507381358015333e+00 2.202265982110549025e+00 1.193908349118189882e+00 7.174799427968352461e-01 2.557272853119641809e+00 2.022420911609661420e+00 2.093891193700882170e+00 2.011770668411374974e+00 4.221215684996181494e+00 2.382907088237991466e+00 2.899773034906095948e+00 3.238984830426057560e+00 2.933484836437471266e+00 1.226948591208305128e+00 6.915629002618572940e-01 8.110592303979929918e-01 3.068793455231843215e+00 2.363116331391719172e+00 2.110233626945824170e+00 1.501531657437819689e+00 3.688148685774205848e+00 3.792865525873994947e+00 1.735616285764789435e-01 2.913578741603543687e+00 1.883360436099848156e+00 3.839364366749707713e+00 1.491880719868031502e+00 3.684288053090389869e+00 7.278584080470513751e-01 2.649214733301142211e+00 2.148250688831278676e+00 1.939960149281903856e+00 2.219414733385213001e+00 1.427251828998797434e+00 4.218260141229955851e-01 1.383686902040568878e+00 1.177038018092333660e+00 1.244658329530935692e+00 9.483709259680455084e-01 1.672708172444399954e+00 1.438716564297541023e+00 8.197183161930460926e+00 2.996114193772359435e+00 3.488238090923530876e+00 2.532608267754867803e+00 1.807613353668139133e+00 1.269374849029049068e+00 1.440738772851324345e+00 1.588788044156939749e+00 1.338230155431554547e+00 1.491552608378305056e+00 2.419842972305066731e+00 2.577039088254769794e+00 5.520951077592542333e+00 2.149462627341217846e+00 9.846684590077203758e-01 2.511372790695749480e+00 1.513674889280124169e+00 1.443664265671503522e+00 4.819452693805373222e+00 4.316704688404277235e+00 2.390625578004998530e+00 3.851931054552893752e+00 2.403761711856394978e+00 1.617970182988783590e+00 2.314444116549098318e+00 1.511362527548491430e+00 1.281660385363277754e+00 1.638214691694064751e+00 4.130200232214326306e+00 3.050980156555199718e-01 1.103025287304603363e+00 5.985541920990467002e-01 1.900180419387520026e+00 2.379702377978626160e+00 3.365571147777246530e+00 2.208505815568989616e-01 2.753416378581917012e+00 2.124635879367803071e+00 1.050012250165164751e+00 1.137989091773158989e+00 3.311981301567343383e+00 2.187733419140611701e+00 1.084053812992506582e+00 1.770038427671754899e+00 4.491448967351487909e+00 2.610681996574234276e+00 1.902127004818442213e+00 2.224681853517342489e+00 2.315088173426920193e+00 1.338941990725141196e+00 2.413443840367080373e+00 3.836633139061485842e+00 1.520657799792588083e+00 1.285741747829446391e+00 4.387972671600225638e+00 6.388998490873118996e+00 2.691141986637427319e+00 2.800962502349396033e+00 2.505793664193344483e+00 3.203919765363676397e+00 2.776484045401558021e+00 9.082734948373603068e-01 4.051857299361502740e+00 3.054543653526038849e+00 3.974285007290623284e+00 2.246074356400587391e+00 4.010967311191745210e+00 3.657757414308173693e+00 1.251480516351594963e+00 1.673938866282299376e+00 2.701016144533107344e+00 1.286993381748055887e+00 1.982533144216000132e+00 1.618131055628384107e+00 3.651940267338469326e+00 1.648130836058085080e+00 3.102312431989902031e+00 9.740261641739280662e-01 5.415036172011273408e+00 1.984769925544704439e+00 8.619586112754438201e-01 1.331690749751687886e+00 1.408931414433827634e+00 1.801235926004428611e+00 2.219449714525091366e+01 2.221638105558105813e+00 1.741063014627040273e+00 2.497917496237044510e+00 1.673736939000948665e+00 1.549007674848454474e+00 1.308537992274196649e+00 2.242404112872244060e+00 4.060226367077495624e+00 1.812144667775726248e+00 7.026146053215121867e+00 2.529645341953375315e+00 2.375464841606744315e+00 1.164708723455201156e+00 3.314584320697804287e+01 1.008467620536915810e+01 7.737919124766252210e+00 1.997414091243268519e+00 1.778526461014434901e+00 3.377302524771194747e+00 1.027175715730158245e+01 2.262542424322806056e+01 1.617571136819529798e+01 2.797641079921006302e+00 1.122619708104167779e+00 5.651701351414279983e+00 4.807684129914450821e+00 5.160187038989702657e+00 4.749363302666023579e+00 6.247214922148056182e+00 4.642297255351124363e+00 3.396511866575532057e+00 4.411463881613840954e+00 6.397209327139432133e+00 4.943321064813261501e+00 4.423950663742593825e+00 6.377228804990105360e+00 4.505988872467113104e+00 2.575271979608079409e+00 5.376745031368249883e+00 4.913628964101594221e+00 4.680923119600215898e+00 4.555993025102575089e+00 5.654285736224712977e+00 3.525766234053605785e+00 5.609061219504235751e+00 5.574483400639656416e+00 3.837668125308993261e+00 2.734690171804747827e+00 3.627430520426289995e+00 2.869680755352369772e+00 5.678329485192012527e+00 6.711249800609241589e+00 4.662780374645534742e+00 5.506911736147367620e+00 4.396688403076079332e+00 7.937898978956898333e+00 7.177762475888393112e+00 6.628838034407764646e+00 3.434258958041350951e+00 4.245185291369139691e+00 4.669496236755577456e+00 7.197927751579012323e+00 5.482105440266897389e+00 3.511949668835849803e-01 4.182446833062252622e+00 1.555255462382702847e+00 3.860734052553001838e+00 7.236293183648233374e+00 4.870136177424091883e+00 4.425659788510682979e+00 6.369685517076860926e+00 4.592041119832749985e+00 3.883864539137111827e+00 1.280433136600219868e+01 6.359040768322770987e+00 5.779819243594268130e+00 3.935561693190431143e+00 5.132187482778265419e+00 3.918989464207250251e+00 2.073019310067285570e+00 5.325857397372432800e+00 4.539225252661632126e+00 3.806903985848208105e+00 5.217453497877423629e+00 3.286960495480504729e+00 3.241468488578417961e+00 4.825495226057168630e+00 1.258057890694303405e+00 2.765519045336133352e+00 5.374305687380270591e+00 5.573401754483058745e+00 2.955075795825314877e+00 4.679184516880928513e+00 3.447614180248091742e+00 5.005744454681439137e+00 7.025505220675643869e+00 7.922831917661907752e+00 4.378354226299624230e+00 6.298982857794497292e+00 2.450475920867763335e+00 4.463731399629837782e+00 4.812506908824746077e+00 4.570795287438611965e+00 2.651159984400683456e+00 4.906498818249980687e+00 1.150674167131760406e+01 5.792635244656584526e+00 1.800275414163796661e+00 1.619741502578550651e+00 1.295085579658369346e+00 3.733600647298507269e+00 5.990992597621607629e+00 1.518625776523084170e+00 7.007306495746827402e+00 8.577824595692204568e+00 1.139513502761325370e+01 4.761060445808841024e+00 5.122276132056055253e+00 4.715588724556379674e+00 4.873461116416549999e+00 6.038928563066408017e+00 4.910848917267729874e+00 5.036662216632171507e+00 6.149836420090052158e+00 4.288374304366411316e+00 5.301029139705025095e+00 2.805360265637297346e+00 2.199745242190686234e+00 3.740781627179576851e+00 3.334654254423886854e+00 1.941471812650509721e+00 1.696142335189302575e+00 1.195440219584680008e+01 3.669243423680016214e+00 5.513497753740201013e+00 3.876613569891073752e+00 4.566568599591480648e+00 3.835353666875366052e+00 2.310622183889315284e+00 3.331032343556056041e+00 2.681268128205442913e+00 4.164469045547031456e+00 3.670611439832142775e+00 2.552417862573773899e+00 2.471437400534096440e+00 2.731269394586895771e+00 3.808089509682039075e+00 3.063396535985052349e-01 5.817607804193663412e+00 3.014494784821295958e+00 3.801687015249937129e+00 2.959005002090932201e+00 2.896115797544709380e+00 1.985793543418447271e+00 6.089349635125631544e+00 3.749715675200469889e+00 1.201995251820278776e+00 1.404555829219385377e+00 2.722397129018073514e+00 4.049729062300391647e+00 3.470664607338291852e+00 2.607215897456537146e+00 2.019155075764836660e+00 6.001695161892701691e-01 4.850727476766175883e+00 1.070587140765799461e+01 4.637018499513525072e+00 2.046782670387447656e+00 3.438072802939246664e+00 5.738837648686345716e+00 2.422599366185531622e+00 1.052449497639199372e+01 4.034676381867216222e+00 4.958056065288679370e+00 9.236460604809796138e+00 6.949535582163544056e+00 2.880991683790552038e+00 1.986941341410346507e-01 3.603279808767374970e+00 1.968092178830194605e+00 2.437357597845373647e+00 2.836428706026261182e+00 2.730993848387957890e+00 4.634561297801841562e+00 2.931878408516624290e+00 1.966089095910056095e+00 2.999885440821836724e+00 2.219745623089814046e+00 3.298060171150913433e+00 4.578180508821215966e+00 6.586719871760231548e+00 2.937036524681033711e+00 5.020170273206579381e+00 5.240538429763609507e+00 1.838625885516751879e+00 2.217030156567902033e+00 3.194292088851870659e+00 3.643084892090979299e+00 4.053507734739399737e+00 4.784639342217641422e-01 2.564374382843078504e+00 3.198379730515353181e+00 2.267203177077711906e+00 2.842680221454006784e+00 2.215886840483689113e+00 1.695302582111138046e+00 1.949371509767860333e+00 5.027362667676710473e+00 5.127696946647781751e+00 4.286960406889821940e+00 1.021934885430179207e+01 9.458329445628406162e+00 5.605405688227314442e+00 1.751916416260199671e+00 1.116833851227663743e+01 6.173190527762079327e+00 5.271778845121898982e+00 3.581974967994505654e+00 5.156014739491989296e+00 5.162625057803882811e+00 4.070586660168023840e+00 5.765652733307245370e+00 3.126567114971000372e+00 1.985815091215005657e+00 2.118075777621387878e+00 3.743086078684805251e+00 2.878393109224288260e+00 2.412887444955121641e+00 2.785400696033959456e+00 2.845087897953098466e+00 3.302386765690899839e+00 2.908073212409985508e+00 2.776024606468837419e+00 4.243675871684210676e+00 7.097344618537534622e+00 4.395903832094337105e+00 3.197905793613625924e+00 1.813638321271369813e+00 3.305264311448345538e+00 2.390863080101086613e+00 2.743746169371626742e+00 8.720435747360248957e-01 2.790519462177147858e+00 2.329941933329602755e+00 2.536032236194651901e+00 2.638658141031963389e+00 2.785742594908322545e+00 2.865014873587569788e+00 4.198045827546479813e+00 5.789536174850597128e+00 1.768193249239347065e+00 2.745330073042243413e+00 3.463611130278655637e+00 3.404795557516729243e+00 2.535026116498844573e+00 2.558251711245723925e+00 5.059440326128479271e+00 3.595133313124351027e+00 2.620657784442802729e+00 4.543563615902540320e+00 2.897303507220800434e+00 1.297614333507078443e+00 1.627378006833225044e+01 5.434172256550766633e+00 1.480742169297263100e+00 3.837008119989508970e+00 3.531048148007842613e+00 4.438733051470229896e+01 4.967860081427541985e+00 5.525467567119205725e+00 3.593224008353976817e+00 3.542582514387094150e+00 5.862393405429145332e+00 4.135335104907978732e+00 2.690824728365327712e+00 1.739012813450568018e+00 3.020612885499057043e+00 3.725601515932697616e+00 2.534763325230798170e+00 4.589561360870062501e+00 6.425357203785891258e+00 2.538354184933406810e+00 3.377988570140082913e+00 1.872822277906918575e+00 2.979980304192598517e+00 2.443233760722231640e+00 2.199645615464378423e+00 4.609311315350643312e+00 4.004956749744402522e+00 7.163574979717203917e+00 1.231681751178039974e+01 2.606534543402639681e+00 6.789751448161958081e-01 1.693340106064660677e+00 3.867007855577849540e+00 2.404627367718052078e+00 3.879759497228913112e+00 9.174809198639078289e+00 2.025416085845284542e+00 3.035485195976864059e+00 2.762055654216711176e+00 5.333787407434140704e+00 1.764786295071904876e+00 3.052624833517027625e+00 3.494015596937219748e+00 4.341088991123151608e+00 4.970336101266569884e+00 2.625154809046459814e+00 7.009265285307713089e-01 3.111640618155253168e+00 2.178983592824413229e+00 1.319601100898188661e-01 2.466479675440527153e+00 2.701298851244400723e+00 1.868107830663714664e+00 3.210056374610291030e+00 9.897248107624941893e-01 2.914379117736879188e+00 2.361408909492862307e+00 4.176603767042319504e+00 3.197478481965011277e+00 2.789654291401156172e+00 2.253088981284945280e+00 5.646549292387918584e+00 4.822978369566103041e+00 2.223914289414733680e+00 2.482990287060775181e+00 2.263140327554604703e+00 4.141338892809602434e+00 2.504531467123080724e+00 3.852764811745649887e+00 1.181184774051909692e+00 3.333723830835600310e+00 1.226079982864840101e+00 2.364305739114984206e+00 1.888500442233617349e+00 2.621441537341930861e+00 2.316550800692794176e+00 5.945690467849924943e+00 5.419732851809115459e+00 4.778523742553144160e+00 2.318799356460331751e+00 3.901040832824553828e+00 3.697051028699295472e+00 3.564655538714851524e+00 5.657235503978517599e+00 3.714267749966419174e+00 2.179969329783731702e+00 5.031832142781503592e+00 2.611482688615375025e+00 4.138582847225503514e+00 5.177112067901909143e+00 8.093841440392910425e-01 8.105271081172159553e-01 4.319358994954769493e-01 9.730983556987153893e-01 2.206832019607251283e+00 3.332380000122935115e+00 1.279696584118911851e+00 2.269661921890911316e+00 1.829985441327809159e+00 1.709896334130396989e+00 1.710756132347506009e+00 1.261912667680946898e+00 4.602701817174111198e+00 5.808177277716956688e+00 4.518658838193551297e+00 4.187757174657248171e+00 2.142879312915824119e+00 4.228636519339996624e+00 4.640174610873721406e+00 2.808203454161354085e+00 2.911028447345383796e+00 3.722816357624687100e+00 1.896598964468362514e+00 3.890887196007500659e+00 1.044374027801694815e+01 3.974099429315291587e+00 4.447492062704694327e+00 1.227566369219968978e+00 4.001949145184958923e+00 2.799000608691865288e+00 1.286507267330043058e+00 2.289620142235881506e+00 2.473217731681110365e+00 7.661982558141398059e-01 4.888689165549693350e-01 1.950318523395430548e+00 2.624274349462554667e+00 1.276591049914121712e+01 6.348002593697684937e+00 1.010689181525134117e+01 3.075512139541467960e+00 4.474032537653531705e-01 1.479904879750917779e+00 4.635721180740596914e+00 4.598672250427368269e+00 2.478245453782997210e+00 5.752633623826145737e+00 1.829916790664195991e+00 1.499224994970921543e+00 9.903838008797412051e-01 3.580048218672382987e+00 2.782780268095122356e+00 1.589338145633004240e+00 7.697584782970068318e+00 1.471771875155908127e+00 9.259296607904996534e-01 6.749178911987310236e-01 1.407988497349081491e+00 2.677361266814074714e+00 2.442651955060830105e+00 1.638458289515086985e+00 1.712836682342112171e+00 2.564619948912894465e+00 9.036341603953501611e-01 9.651833058609333715e-01 1.491870759329176677e+00 4.748859180079644915e+00 1.965129289828773329e+00 3.925763192416012259e+01 2.730939390632459496e+00 3.819618944988117715e+00 3.748484538107784481e+00 4.291999169061407216e+00 1.466729011373239633e+00 1.130267897091051577e+00 1.581994634950796730e+00 2.845823039815817523e+00 3.998683368262799576e+00 3.894882449261417801e+00 2.001222147151459296e+00 2.097425251425399928e+00 2.483599438923878466e+00 2.421581284504199516e+00 2.269761247396790971e+00 1.958202552967704957e+00 3.732573653333692398e+00 2.327410467504034575e+00 2.943002944717407754e+00 3.151964336891799778e+00 2.686727234811876031e+00 2.196877502837057072e+00 4.341236609791156553e+00 3.657917269065496413e+00 1.393497906184034463e+01 5.210027282431435758e+00 5.819243216976694555e+00 5.291985069549818732e+00 5.073705445011100323e+00 1.980304519565385668e+00 1.926375464173716079e+00 1.664737267079923644e+00 1.695361619982934664e+00 4.871566764110630388e+00 4.157773305958017751e+00 2.777538904268971542e+00 1.833587860090969190e+00 7.152709357645175459e+00 6.759879565795472445e+00 2.906161702527566781e+00 2.139067727855068490e+00 2.354583221447497543e+00 2.283692273772962800e+00 8.646188828760039691e-01 1.313981456164258432e+00 2.325993957818454305e+00 2.567277758422012113e+00 2.125667171598826677e+00 1.227922691178958470e+00 1.306852361953483310e+00 2.057377528110145626e+00 6.436463262329662482e-01 2.650897061827726109e+00 2.757505027445368295e-01 1.947913585013217208e+00 2.007404739486633449e+00 5.397607023451651997e+00 1.245277170831752578e+01 5.447094402916164313e+00 2.327359926061305817e+00 4.846071520429532598e+00 5.582500150752343515e+00 3.130826770200854092e+00 1.101241960956470578e+01 6.712728315553025737e+00 3.538328694571900801e+00 4.239677276742001766e+01 1.144597108250482442e+01 8.060631389224353072e+00 2.681658320598853784e+00 1.483156200061984009e+01 2.859490151701426619e+00 3.678765675828983284e+00 8.933608792673602750e+00 1.759916434798395102e+00 1.448304079081105922e+00 8.851688207379597273e+00 3.869948623730384174e+00 1.507878863698943306e+00 4.699073094272422146e+00 5.903778919824329563e+00 2.260435556095504950e+00 3.245866639216238525e+00 2.492844525032852587e+00 2.250501105820308378e+00 1.874211782253689229e+00 2.562990800459937990e+00 2.095248857245531671e+00 2.062594862122522521e+00 1.386280119696478241e+00 5.543232383145911157e+00 5.709411087939269436e+00 2.830858873253058405e+00 4.418317250227037363e+00 3.001755450475618403e+01 3.344589208904962163e+01 7.673728306349094197e+00 1.584755189784305074e+01 1.812579615848427750e+01 1.243453390656828184e+01 1.088814906375684899e+00 2.235223363410746344e+01 2.822270400334357277e+01 7.680165004130545370e+00 5.086890706304149745e+00 5.779725729256644406e+00 5.950037255993509078e+00 2.153528951526760160e+00 5.192426057696149400e+00 5.754166018650710868e+00 4.805902073737337687e+00 4.233543039025937205e+00 4.865095235809985930e+00 5.542348298491972969e+00 2.511940866112462345e+01 2.928943727293349752e+01 3.927039696117283540e+01 2.590710009704108074e+01
2.347924193402559645e+00 1.675416450786329170e+00 5.277443787049083568e+00 3.222173607495612213e+00 1.353275700618442823e+00 9.891914413701106135e-01 2.946733574591962501e+00 3.191386554043599943e+00 1.931041437237471792e+00 7.757087765544296687e+00 3.962697505472306592e+00 1.265186862656012767e+00 1.005904057031511423e+00 6.524092609811331656e-01 1.876997699542581444e+00 4.725117877755469209e-01 5.540460220244698419e-01 7.460318663485612234e-01 7.469778829189361868e-01 7.346261183725562027e-01 9.379834833621045753e-01 1.491618414071048226e+00 1.341440104648518039e+00 1.477185076308648037e+00 1.509790639273933532e+00 7.704289300954327846e-01 3.909030217629747561e+00 2.782247379597704295e+00 7.299719892793455900e-01 8.825158163243630449e-01 6.113113977141935607e+00 1.522276251991377727e+00 9.758265655109561454e-01 7.831097514539426818e-01 9.234051507694704952e-01 1.915407918113318120e+00 6.990769886043513015e-01 1.701545808719967745e+00 8.708920340520247549e-01 3.793664125201238413e+00 1.534509898162359942e+00 1.808926495022262326e+00 1.495072406578691337e+00 3.583389330321290700e+00 1.938255567692462877e+00 1.216887186686662625e+00 1.679736543905516744e+00 4.909601096394139219e+00 6.460650452311076375e-01 1.106445977194235653e+00 1.241113727744310946e+00 1.437230172983066545e+00 4.984036096776794933e-01 2.211014215274702099e+00 1.832369724183349202e+00 1.413250893655479956e+00 7.097118485755901318e+00 1.241715532792943222e+00 1.537430940873564023e+00 2.486708394803589517e+00 4.920056312710946678e+00 2.464983804111440246e+00 1.051748395824759541e+00 1.282889024584572546e+00 2.457722114816337733e+00 1.900395382423416102e+00 1.612457447836528557e+00 1.234182005350290323e+00 1.564521185307429008e+00 1.001010615053267383e+00 1.254407714706933685e+00 5.343199790288994944e-01 7.390233600476775466e-01 1.082431210654459797e+00 1.716498006403488485e+00 1.033000254377707261e+00 1.205165219910646179e+00 1.195434676437422539e+01 1.762601585949848060e+00 1.232206577813816484e+00 1.161710935919604726e+00 1.149772844643458525e+00 1.052385330656350870e+00 1.490821077601856670e+00 1.023332099515198212e+00 2.792986996537645705e+00 1.318781926390532711e+00 1.363000313595922997e+00 8.017034001256766462e-01 1.591979604487543387e+00 6.027793759104138616e-01 5.431504377249285476e-01 1.408018376073693290e+00 2.040444988846831453e+00 2.443172732233580113e+00 2.259334498715983131e+00 1.696705225874859391e+00 3.094627716888321061e+02 2.132339711266320137e+01 1.393976194651814549e+00 4.785627771161983901e+00 1.266876810321849733e+00 2.478448976229914447e+00 7.065665226186987891e-01 3.063824398835145679e+00 3.304120527561296150e+00 6.789018533844226599e-01 9.759075169232485081e-01 2.218827877115734815e+00 3.096852646777708884e+00 5.836211693600938943e-01 1.435784383189789626e+00 1.373393719758553289e+00 8.319071171955251032e+00 2.528054556862976909e+01 2.659433694773230883e+00 3.869880661934333332e+00 6.350926718331270315e+00 1.776022085761342462e+00 1.387522404598996228e+00 4.798101382176256813e+00 1.074888053614162509e+00 7.879826975712778125e-01 8.691443708889885489e-01 1.752580538811205013e+00 8.422990932428542354e-01 8.136717688304125895e-01 5.857177645442417369e-01 1.220467024221117525e+00 3.060828524151354202e+00 3.669269229506553209e+00 3.472795460120243760e+00 6.259254379750707642e+00 5.472897780562701264e+00 2.590534416760140068e+00 3.425795845916519866e+00 1.263417668533307836e+00 2.742048989731794784e+00 1.480159209261553199e+00 1.427981747315973493e+00 3.046169813863685683e+00 4.740035943228649629e+00 1.951084940487311625e+00 1.624003402225182580e+00 4.378203047406302062e+00 3.514418261903382135e+00 2.885031912587519898e+00 1.705518503078908843e+00 9.591847383298472973e-01 5.304736689202678157e-01 1.331517022171866405e+00 6.559623870759965225e-01 1.077351388674215649e+00 3.751997443335063132e+00 1.212999649761851373e+00 7.022830130999988540e-01 2.903532261511072576e+00 1.209263161337367887e+00 1.690458808367399923e+00 1.019195371448405663e+00 2.614116499880500655e+00 1.008052087150130394e+00 1.073863641657422097e+00 1.916282547475498754e+00 9.056935847585805277e-01 1.317333300935538798e+00 7.601391654690197175e-01 2.622787704032836231e+00 6.329114001023483205e+00 4.860133086079458486e+00 1.623181983578455778e+00 1.018988077797849945e+00 2.981232650554957342e+00 1.261122139778695157e+02 1.315125461221169800e+00 1.936074823123747901e+00 3.807651131611293316e+00 2.760217399443531860e+01 9.851932936373808403e-01 2.434943851010672233e+00 2.178478358811153370e+00 2.329104541669480888e+00 1.203500327311752160e+00 1.085107306460657561e+00 1.203201229267214956e+00 7.666686230503598381e+03 5.739560003860002091e+00 2.410890418377947597e+00 1.196143730789703152e+00 1.681073492698136107e+01 6.241790061258431166e+00 1.637358909836811538e+00 3.140380615131647346e+01 9.502551623732694575e-01 6.858616233654944994e-01 2.142043106201561464e+00 1.731762616471510086e+00 1.382857700825883551e+00 1.441423229077828605e+00 1.242335010499523662e+00 3.192192037768504687e+00 1.362058782055887374e+00 1.598311499913891875e+00 9.842255049055486094e-01 3.729326786704801666e+00 7.406131014913998056e-01 3.393717666810077471e+00 5.622165971751204694e+00 3.424480977981849694e+00 3.278647696004163947e+00 5.144155293027727893e-01 3.812585994691003455e-01 1.358180529606841214e+00 1.284394314782678403e+00 5.864236540751435189e-01 2.248533485740826343e+00 1.170113733069265916e+00 1.937346929005274054e+00 1.394054386009675461e+00 1.836065352607225698e+00 2.867362994311443813e+00 1.400341461766312801e+00 1.276891862810441758e+00 1.404735705568666670e+00 1.402153252702767361e+00 1.635431025830900609e+00 8.510590963117753427e-01 5.600324176448419067e-01 1.102731683756366543e+00 8.183834158465198572e-01 1.936171468025324138e+00 5.012906420942532248e-01 1.674325069990201698e+00 1.314398134264977092e+00 7.687338780726231668e-01 2.123952915988027712e+00 2.597739848830622034e+00 2.849586335873343756e+00 2.484470325839216009e+00 8.277291567046993759e-01 7.367414277251939092e-01 2.051510289018719568e+00 1.269544613024497171e+00 1.356378691544307902e+00 9.900046974142500122e-01 2.373978963354436367e+00 1.652685445533730313e+00 5.478513614441514079e+00 1.891899735516891390e+00 1.024606453786200966e+00 1.440053250613548741e+01 2.374604972145797355e+00 7.689893636444422587e-01 8.352538914036886641e-01 2.005626543567434972e+00 2.570865010797080963e+00 7.445011189122051620e-01 1.092862156593045198e+00 6.007624728268798897e-01 6.210550095277806992e-01 1.473222294520919018e+00 1.055303518009484520e+00 6.131984802452614680e-01 4.842907484056550582e-01 4.561630095211300917e-01 2.020064412090225581e+00 1.381252532822813572e+00 4.516966677105556105e-01 1.588044795694815159e+00 1.765463563936628066e+00 1.214438921291845608e+00 6.367040140676768489e-01 7.663982318580062625e-01 9.202759120803084558e-01 6.808015389353009317e-01 6.092301442111931475e-01 1.230531053227856386e+00 4.518403310201771106e+00 1.611342817141954376e+00 1.003547662159899101e+00 1.247222281330416571e+00 1.493233160601042941e+00 1.624942437811657925e+01 4.315462169014252503e-01 1.196678034029543980e+00 1.757853097853916413e+00 6.965938829573298241e-01 1.362508748142086556e+00 1.060308941294696439e+00 2.079471190959626625e+00 2.497385469989772400e+00 1.568719816185556670e+00 1.446726374532480541e+00 1.657163499545041274e+00 1.021648467447956676e+00 7.481202402978397448e-01 1.032107083163964489e+00 2.827714505004861767e+00 9.357641679502983756e-01 1.055638449827233760e+00 1.678157707426269241e+00 1.229235335004645879e+00 1.010599701921316651e+00 5.338329552227604191e-01 8.698304138368365690e-01 3.836509783779072258e+00 5.370470964445290818e-01 1.025927685466085926e+00 9.441613793943157695e-01 4.834147242357057506e-01 1.240092046242821056e+01 3.275995766622725291e+00 7.000926355783484434e-01 1.142309946946321375e+00 6.067425050308545842e-01 4.175955958725557915e-01 7.864203629468883294e-01 5.521371434491704200e-01 1.444493083541420031e+00 6.232197491601525030e+00 1.364558920765188699e+00 1.627867037306332865e+00 5.728016804357638492e-01 1.954124680557450588e+00 3.014582138917987653e+00 1.662226854400672860e+00 9.308313002943218173e-01 8.727644974901858088e-01 1.727618245389698437e+00 1.718384846126907561e+00 4.574675378879914156e+00 3.877262141755204006e+00 2.457790631718656638e+00 7.186646350514168669e-01 1.745764354211057467e+00 1.660580041335369739e+00 1.320004766699728993e+00 1.216321645918569505e+00 8.457587929951762007e-01 1.383135625641510602e+00 1.785024494653093985e+00 8.146878778804850896e+00 2.387697845697104526e+00 6.782350323339044751e-01 1.697924088883513427e+00 3.967901770242456827e-01 6.626240127271275648e-01 9.802301183263724127e-01 8.020330286298738898e+00 1.322437380549246866e+00 8.405225081231555428e-01 1.273443707521765500e+00 6.016301734178187921e+00 1.147495384099026960e+00 9.217527737461053139e-01 3.770941447344801301e+00 3.632955479862991499e+00 1.666022289664946587e+00 2.547283707159378352e+00 1.203187327129684014e+00 2.064982709939608974e+00 3.087391840647704555e+00 3.842267752122812574e+00 1.677132175296275785e+00 9.465730489050331320e-01 8.830390442616096180e-01 1.718891818315311903e+00 1.997386782596477950e+00 1.253784901084622261e+00 3.112744059754102288e+00 1.656694933938201775e+00 7.993034882100389371e-01 1.515779262817788187e+00 1.444078384014708005e+00 1.121576704339172004e+00 2.509378057116228078e+00 2.844106285762982189e+00 1.179167547917901127e+00 6.562279214780049053e-01 7.874392774121952154e-01 1.734185599409383993e+00 1.678529640377182997e+00 4.040289137115903095e+00 1.484550440738909627e+00 6.281651628853798242e-01 7.929130502515839840e-01 1.700371008683932539e+00 1.824042360138023344e+00 7.975569639716681980e-01 2.842833272834911718e+00 9.059713142239576023e-01 4.938198872550136898e+00 9.942970336050785951e-01 6.605905617263754248e-01 9.108071597799415713e+02 1.866073853454093712e+00 3.194519171228070498e+00 6.897265112471770987e-01 4.169293129701542866e-01 1.791381230459899943e+00 1.565750470857501409e+00 8.388692473791923288e-01 4.394271127973299329e-01 5.414799724303565043e-01 1.909098892002823789e+00 2.773175495380450162e+00 1.530138286373817103e+00 6.660656411998731041e-01 1.564153028639521992e+00 1.693656575624184146e+00 2.325359295466530529e+00 4.439290405143596630e-01 1.715132392208593703e+00 2.693540783736313671e+00 7.911475078112593096e-01 1.076489688912011466e+00 1.894289960369806902e+00 5.522503315124387413e-01 7.960803300849921271e-01 6.866994604909492095e-01 6.995350939839963758e+02 4.928400036264382500e+00 1.902030113414278301e+00 2.962634795196621873e+00 1.289182453715750132e+00 7.113022734394394142e-01 1.425372306533791100e+00 1.981001304085626469e+00 1.298270390071371461e+00 5.231565002280266219e-01 4.607067699901038482e-01 7.337470800636061163e-01 2.412339604610177712e+00 1.602676023117686421e+00 1.824796220007337988e+00 1.411955049641004045e+00 1.922472329040614492e+00 2.461346556585133349e+00 1.115869668094200851e+00 6.197333471283558159e-01 1.307958239123871547e+00 7.251976129838366703e-01 1.649833975012972465e+00 1.148042521261547488e+00 6.584814172790253162e-01 1.531478004840991503e+00 1.213797837820065562e+00 7.437648178004819810e-01 7.227535664421954609e-01 1.773434849986269324e+00 1.117386352406846527e+03 3.011278843074490563e+00 1.196867086871838737e+00 5.951815358272236622e+00 9.852811932541075679e-01 2.760963513999594721e+00 2.721903688480737493e+00 2.432809887327150200e+00 4.159322333170083041e+00 3.896542028610583408e+00 1.892521187331869026e+00 3.347350282278978462e+00 1.831840164116970371e+00 1.848058105877932844e+00 2.264335924371137310e+01 3.329391688001903660e+00 4.916029641736293088e-01 1.468288574708421557e+00 6.560719967034005506e+00 4.908593686799278544e+00 4.133514517217958151e+00 1.854897208495823069e+00 7.947367445273334496e-01 6.842954156171284552e+00 1.249097770254533390e+00 5.638575562002215520e+02 5.129876840120824788e+00 6.946378135349727145e+00 2.431935078194600308e+00 1.624465781619322513e+01 1.005735122667741344e+01 4.929530625430601276e+00 1.863232541769913819e+00 1.234740022969412720e+01 5.184569801478382089e+00 1.599638836297165412e+00 9.185967429624645186e-01 1.001352907732787756e+01 2.170184917201526176e+00 5.821605592048831879e-01 4.578427784666924794e+00 6.268631313329950494e+00 1.756552545493215156e+00 9.629233915445730929e+00 5.510892327773496469e+00 2.668747247469078765e+00 1.099251862930925139e+00 1.469549344712540062e+00 1.057209179266954679e+00 2.956146354849038094e+00 1.283579788346149275e+00 2.443499343355060915e+00 1.302368920413592690e+01 6.383673130188926237e+00 1.556366027133539998e+00 5.835702640971510702e-01 1.381625297715195710e+00 2.323478327191779602e+00 5.998279296679369210e+00 7.404933334284578450e+00 3.440512189541758747e+00 1.937206461029237881e+00 2.195601511413102003e+00 2.482134469031783475e+00 6.298902338661811484e-01 5.558674333289883585e-01 6.917959785583500665e-01 4.180642296818927406e+00 1.351629906231793576e+00 1.251749184061236697e+00 1.902280145998026972e+00 7.650536920335058610e+00 3.190721993750001317e+00 8.405696240957225562e-01 1.242254140192782463e+00 1.876933288276037670e+00 1.065340041403093885e+01 9.988894045174127712e+00 2.961282950969077454e+00 1.284056050819900596e+00 1.520544958137258540e+00 1.633184911499586889e+00 4.701275705095957491e+00 4.682542615508692663e+00 8.388333617089638317e-01 1.423626624171774324e+00 9.305141670705874279e-01 1.724979847669748434e+00 1.063022452515870464e+00 2.338547401988934737e+00 5.434226708707148301e-01 6.884766991699163841e-01 1.713638701602794523e+00 7.628197782631501944e+00 1.868483859713771178e+00 4.364174570867380254e+00 6.444668447262269950e+00 7.389677132050838537e+00 8.787062868330636434e+00 4.117652712355557298e+00 2.176690038682278949e+00 3.438401249728781028e+00 6.828661404681239944e+00 4.152986207939191488e+00 7.639477425263496713e-01 1.743607620152066495e+00 1.155051745225056381e+00 1.792326384142224116e+00 2.101849369313124605e+00 1.497248547205766611e+00 7.227817605746882368e-01 1.700758070266332744e+00 1.635866734560794011e+00 9.856827538810941647e-01 1.830178213309251234e+00 3.762805614383607278e+00 1.528334255730790936e+01 7.881560314612146456e+00 1.062327422121686027e+01 6.827488323541454740e+00 5.336887986838547704e+00 1.556572412635460267e+01 1.213004636233765510e+01 3.085922626093886123e+00 1.039518708198442720e+00 4.483862002602013064e+00 1.414496874626836931e+00 3.222244215166924164e+00 1.819875823788212887e+00 1.646270460813823444e+00 3.190851192320379504e+00 1.336478376533869028e+00 8.510162014454580870e-01 1.467442755711390268e+00 1.417129360311050856e+00 9.460919901730033388e+00 1.687878617114576096e+00 2.315164194037016010e+00 1.723578143459680634e+00 9.822044605875074330e-01 2.348169313347272968e+00 4.879261176262327027e+00 5.645435418462364296e+00 3.783604755542823384e+00 8.831305971976821656e-01 4.959536248025106175e+00 3.024205820131160127e+00 5.085341138417149409e+00 1.682068286394069911e+00 9.939379636800134143e-01 2.734672168718369711e+00 3.276345008062314434e+00 9.189826773302087748e-01 8.145629114199099963e-01 1.005945129611604649e+00 4.001098080953031100e-01 7.400759792586882879e-01 6.687191237438157021e-01 1.370113335119041320e+00 1.533836701263930458e+00 1.145974802851538188e+00 1.468269069493868706e+00 1.791810949095568706e+00 9.248941507990225963e-01 2.167086884085443366e+00 9.291912674486658474e+00 1.683762923616513030e+00 3.222527570922869344e+00 3.444577900560313211e+00 1.221601371058373076e+00 1.167066011865101505e+00 1.828508042036443904e+00 1.094536989101650315e+00 7.820009363738171793e-01 1.249833595667662944e+00 1.212720653991697262e+00 8.021108793530644654e-01 1.932539881347604460e+00 1.068559034129417551e+00 5.991561261849742692e-01 2.825357086539419527e+00 2.278790435498911471e+00 9.427194678118454574e-01 9.538908054498315137e-01 8.249142445654118472e-01 2.405170381277554448e+00 4.328005371181212091e+00 1.582088934550307968e+00 1.120677121040309920e+00 1.021827223766320403e+00 6.896137500914617524e-01 3.800448882361419645e-01 1.480615991739245629e+00 8.593956665234048220e-01 9.121231441748787194e-01 9.122398312835799938e-01 8.954922463170532643e-01 1.586614949077167047e+00 2.367346855795303462e+00 1.594142604250011974e+00 4.453885827051979884e-01 4.208075395641027505e+00 2.615695623392610081e+00 2.766302440278840535e+00 3.041941524649341311e+00 3.151021335386941402e+00 1.807382573604079834e+00 5.200188270070011498e+00 5.842902500598624371e+00 4.619090680927333104e+00 3.580014846081787550e+00 2.273746919778241171e+00 1.706706663757280307e+00 6.209908690977551382e-01 1.629332444282935999e+00 1.344507112451470476e+00 1.044324442612981407e+00 1.121005519322461952e+00 1.199231398706412488e+00 1.718681768434416668e+00 1.890358376714583954e+00 9.700453152455608130e-01 7.805742382373644928e-01 1.731994961945793499e+00 7.403858847273030452e-01 1.516531704156930171e+00 6.255533952414797927e-01 2.256184670659644009e+00 3.704428036273640146e+00 2.534288220585088958e+00 1.468795330205400207e+00 1.296862084150292471e+00 2.186104710211975721e+00 1.770443699832825235e+00 8.776755111965175438e-01 6.259899390767758032e-01 3.853818735959087527e-01 1.615947217563559857e+00 3.616889473993971094e-01 7.678890465108735297e-01 6.422639852443572384e-01 5.908906857974116633e-01 8.491740518534951487e-01 1.355908842622064014e+00 2.727525834650058378e+00 1.025641592119231227e+00 9.327901779235059365e-01 9.043350457594689917e-01 2.272414114545374897e+00 1.197720808827531513e+00 4.260694528362071409e+00 1.084262771430745786e+00 9.145251427844938164e-01 8.584998488533717165e-01 6.275913826322467859e-01 1.680712014064852600e+00 8.160168724550598274e-01 8.078168032866135384e-01 7.504281251699909117e-01 7.906328255465533417e-01 1.053186574254048402e+01 6.225005456899738832e+00 3.273863017525275865e+00 3.967351485527288446e+00 2.003303452812523755e+00 2.880264984120447291e+00 6.443168742960920348e+00 1.433742306912321407e+00 4.711956430462275591e+01 1.908504959148028757e+00 1.355154037308872850e+00 4.221318088060675322e+00 2.803780302639136135e+00 1.801747069510565069e+00 1.596590568605518623e+00 2.500094725960400055e+00 1.411816124663745065e+00 1.282626167902532366e+00 3.155051345343285796e+00 2.751047510774164540e+00 2.200444928666787092e+00 8.605834658899675915e-01 1.042085966051394808e+00 8.314539253540326191e-01 5.822126793328932237e+00 4.374070567864399628e+00 2.356777488154085276e+00 5.200255205749849452e+00 1.148887030209932547e+00 1.438894796320002500e+00 7.257109718631107320e-01 3.781221389236572583e-01 1.439566361128618244e+00 5.140056051095417411e-01 1.007178924971558587e+00 5.806803020580479924e-01 1.025184743159815559e+00 5.383027103791004908e-01 4.366473461134788847e-01 8.107843526096172315e-01 9.006843349370765583e-01 1.085110862102795171e+00 7.374797859072494965e-01 1.411979170851787480e+00 8.322989251905064112e-01 1.222016973144877561e+00 2.254142229590116564e+00 2.232602208680816602e+00 1.613773207300411627e+00 1.286938116969946311e+00 4.504915095350476406e+00 3.851206033985038690e+00 4.371226216758472560e+00 6.440181488562449097e+00 5.334607172622995996e+00 3.448997303635321643e+00 5.707214439998613997e+00 1.488824146412355276e+00 8.450188732027459793e+00 3.894454657324205371e+00 1.173007574395670716e+00 2.211871746975139885e+00 1.041762272158896607e+00 1.255382678143220465e+00 1.184430183615737153e+00 1.519776877867770715e+00 1.728032133640261758e+00 1.782902031679564514e+00 1.211501525939743917e+00 5.460171316403198416e-01 1.494302055147660457e+00 5.298554482580983827e-01 5.921416368849889977e-01 1.083919186092952458e+00 4.933554283896913750e-01 1.668747102240459412e+00 6.994117435682014605e-01 1.223376583827565867e+00 6.459852835754633649e-01 3.851710490486341953e-01 5.292107163191375196e-01 1.307289074732902678e+00 6.017315982655866424e-01 5.087092372834878251e-01 1.210822593371066791e+00 1.293366134964992531e+00 1.763725116154027717e+00 8.159244587335348076e-01 1.527328889063527706e+00 1.618700520842698998e+00 1.247199448825967227e+00 2.612583681542290037e+00 1.516851255864822390e+00 6.474861809825855907e-01 1.252141462669140282e+00 1.351112698596528050e+00 1.196069400871915267e+00 1.094549294025424446e+00 3.133449635489744978e+00 1.371679818432828046e+00 1.541635370118526582e+00 2.002979901176502153e+00 2.879157383681160809e+00 1.759196892616549768e+00 5.198282185657792098e-01 4.010195364933747397e-01 1.974230152979999930e+00 1.117425276818368340e+00 5.818615893889196311e-01 3.175806931274502976e-01 6.719952369203588960e-01 1.052544018416997851e+00 8.840549169038367516e-01 2.475538558934973210e+00 2.301243013151431427e+00 8.549248399426074840e-01 1.604574382470780325e+00 1.549997419571212731e+00 8.883051005773334730e-01 1.831483174341555831e+00 1.279090033272895832e+00 1.743776004000193502e+00 1.647751059064334722e+00 6.984816230922880065e-01 1.098273182023184358e+00 1.474257424362072966e+00 6.323910636917318140e-01 1.875629699103604775e+00 2.580177540291781924e+00 2.810916232767667111e+00 2.626271984092748646e+00 1.496962512477573171e+00 9.962162140349617403e+03 3.359296998472311113e+00 1.746652528932443271e+00 6.853486274333400186e-01 6.725162192658592497e-01 3.901493715647958438e-01 1.122424679891627308e+00 3.756292188340407456e+00 1.331867008889690673e+00 1.722239382181420142e+00 1.275043465172799539e+00 9.771231439152752163e-01 1.217104402311383282e+01 1.316955870307991106e+00 6.197072237914336146e-01 1.265968552254541857e+00 1.924900711279862842e+00 1.352131865527195220e+00 1.857029574470198341e+00 6.387674579652962148e-01 1.295630063800194742e+00 1.076648927693292013e+00 1.427844620285861232e+00 1.767574005981226826e+00 8.407462873131723580e-01 2.705685548970482301e+00 3.420017770818186698e+00 1.032131414702271321e+00 3.784196169594221448e+00 4.382903026802563318e+02 1.215993031691477100e+00 1.806186457317297434e+00 5.117908594216489249e+00 8.613153199429990359e-01 1.126519318151019133e+00 1.233927079189907960e+00 3.371596197074194556e+00 2.461231034889785718e+01 5.487661315297337694e+00 7.089943399749558672e-01 1.196608954223711052e+00 1.273863136783679018e+00 2.428083488210856622e+00 1.940637923040412272e+00 1.251719557548346407e+00 1.665034104213447552e+00 2.065620357260236517e+00 1.341481453825944747e+00 4.626350526149949793e+00 2.712855886759489188e+00 1.211474799902779509e+00 2.495711882888082656e+00 3.842443599511543795e+00 7.466812771710081620e+00 2.117864963113973431e+00 1.237923709093798896e+00 1.709203849050534130e+00 1.330519313174325147e+00 2.283092826143306979e+02 1.838961707566466597e+00 7.020691287447582418e-01 1.255635440398378710e+00 1.070937926252463424e+00 2.109941079605594894e+01 1.039464249025006026e+01 4.219918133472456701e-01 9.168651528267106610e-01 7.582195190125764483e-01 1.088981131264297630e+00 1.375358980740416293e+00 8.068139930760408474e-01 1.001905804741817896e+00 1.149691247925524351e+00 4.010428304236769437e-01 5.811851181624190232e-01 2.970446338560678079e+00 1.905560761424675453e+00 2.464043896232132269e+00 1.740191490771361593e+00 1.615587777354669186e+00 2.133820937447152399e+00 9.504267140079443177e-01 2.265478229207700700e+00 1.007397294459707382e+00 2.682201728595622114e+00 2.123407428492397386e+00 1.314690499137596191e+01 1.129319579578770050e+00 1.472675928853353611e+01 1.997682209532980036e+00 2.094350946189184270e+00 2.226725563379888140e+00 9.695544796355950457e-01 6.863962404263004302e-01 1.849422575574392624e+01 2.017357582791932558e+00 6.212948506854038655e+00 5.037939787568237904e+00 3.843974378866434005e+00 1.082083549175370196e+00 2.057683772897625829e+00 1.016268168278177786e+00 5.119551327377054317e-01 1.388730031669157094e+00 9.370716292711042117e-01 9.541726733659583459e-01 7.298883855624525019e-01 1.077417929806478991e+00 1.717853014089919306e+00 2.624151258956450050e+01 1.206107333659698355e+02 7.812315683451636072e-01 1.324085078522533321e+00 1.378991920782843161e+00 2.436103024309471898e+00 2.936953161435222448e+00 8.408593602913627674e-01 1.514244672363149302e+00 1.371692594881865457e+00 2.854134084226063628e+00 9.194402193067398699e+00 1.020685019607100230e+01 2.201628190086439396e+00 4.091331078381951869e+00 8.531854307866465206e+02 2.356523474229301200e+02 5.461217842271287282e+01 3.906340331527072607e+00 2.327775688203934124e+01 4.272293322501033330e+00 6.959167867271880414e-01 5.195219026293331410e+01 1.368367378032471038e+02 5.830303675620548631e+00 2.526798090556489740e+00 3.679785360220777513e+00 6.277599228109663088e+00 2.215882277646305631e+00 1.979027754325040078e+00 1.168684503100175576e+00 7.359039181171205257e+00 1.026475887910006080e+01 6.104849530462028717e+00 2.520257965947480443e+03 6.220768214375662865e+03 5.406429758050118835e+03 1.071488656543153411e+04 1.064793346410077106e+02
3.743365740362485372e-01 3.686167768852700588e-01 4.353381228488665267e-01 4.237708371200704649e-01 4.992861394397124508e-02 3.975867249298684070e-01 4.080823052950897090e-01 3.513948975725678103e-01 4.511959200050557062e-01 4.050705730367638036e-01 2.387780695483154303e-01 3.638695017512928453e-01 5.900742049482206042e-01 2.239909083539048940e-01 4.530937227179239191e-01 6.612821560812595645e-02 1.853175213055537063e-01 1.952308767150421898e-01 4.119256213115499721e-01 1.877328358310585699e-02 8.382868994933530271e-02 5.642664841239642959e-01 7.152384281439948532e-01 3.510363709650863306e-01 6.409509557423536119e-01 5.138568883473686455e-01 4.674527501987473799e-01 5.266445694805803601e-01 6.467636567519963187e-02 4.107788933497837913e-01 4.252272841776923995e-01 4.360298949722951067e-01 1.623220387491620259e-02 1.450023383012212785e-01 3.431762192541687462e-02 1.265988772470323098e-01 3.764009047246272277e-02 7.553052087445470963e-01 6.814439923079987360e-02 1.852478585437787595e-02 2.855680112684384764e-02 3.874628366068139096e-01 2.724497811581855222e-01 5.580133545538487616e-02 3.293432452332209492e-02 1.626052770577004480e-01 2.830650709098855300e-01 3.116241535720272737e-01 6.755482007846878856e-02 7.833544780762904947e-02 1.284548488362735608e-01 2.061403633784169021e-01 1.773059258942422112e-01 8.149483674791162952e-03 1.455769971693078313e-01 1.315165795421254780e-01 3.021627849127366261e-01 7.861726494938918730e-01 4.564070326116653059e-02 2.792270428489863898e-02 3.131713872356851613e-01 3.997084651392780463e-01 4.914714961991046849e-01 3.203286286692098861e-02 5.335374073293012304e-02 1.560736340885195139e-02 2.193657817433697366e-02 3.606429645659481320e-02 6.071932535741485226e-02 1.251145648657095433e-01 1.049166027142292013e+00 8.439946783303844957e-02 5.083679363293518161e-02 1.207709570783815772e-01 3.360799688346483016e-01 2.223761817516386186e-01 1.781185920016418178e-01 2.766970810135296194e-02 1.933998438852956719e-02 3.503179830123248628e-02 3.563729164596326493e-01 2.187386547394020234e-02 1.476335359006913928e-02 3.551252584968070392e-02 3.179346605789217656e-02 3.372248211423582026e-02 2.737758152653471666e-02 3.173162325402181794e-02 4.588123173463157928e-02 1.361309660248097575e-01 5.570985533222244657e-02 3.171007594279318109e-02 4.997992421913662331e-01 2.404568112000864955e-01 2.383392656230517437e-01 2.313094345548054598e-01 2.636755844949383309e-01 1.378643876876984586e-01 8.460639839592960093e-03 1.464174838183020591e-02 5.943005890388518460e-03 3.884992738524556399e-02 3.960960102706029273e-02 5.228317823127090480e-02 2.543608865076674164e-01 6.026786985312904132e-01 5.023168043660806992e-02 1.761181002386427163e-01 3.088154023026524753e-01 3.368705299648953044e-01 3.718784123482037074e-02 2.873885233296824548e-01 1.257667765422058534e-02 2.607773601197310026e-02 1.370240577723195324e-02 8.279069128585707371e-02 5.483877877848823690e-02 3.007852970606689907e-02 6.683970403923894521e-02 1.224250938092436847e-01 2.315991302974936827e-01 2.674110780529732195e-02 2.058329942491230191e-01 3.053810601383992809e-02 2.749118558984885163e-02 2.670909456174463265e-02 5.039092729537278381e-02 3.768821641554660068e-02 4.270447069064441104e-02 6.331875573323514361e-02 6.372632590640962824e-02 5.913213273676994758e-02 4.767959778038009799e-02 2.268443438206851903e-01 7.482872154333100601e-02 7.060318804490672839e-02 7.327249262791113438e-02 8.474218387677676656e-01 6.079161201525738051e-02 8.687916390150425550e-02 2.912724610450466711e-01 2.571528853405983389e-02 4.572452614350711042e-02 6.636753858525493155e-02 2.041598169064372525e-01 7.201335351656405932e-03 2.330243517386940133e-02 2.507801856768287346e-02 4.077687605681956651e-02 4.324321118970160527e-02 1.126972773133041311e-02 2.309589286701772548e-01 2.634117437173814219e-02 3.006316159295711887e-02 6.592274055001764999e-02 2.924385389667827698e-02 9.376767077924473837e-01 9.826028127979075100e-02 7.770244802834216924e-02 2.635630227156045974e-02 4.572212833945265009e-01 4.619898187753257446e-02 3.373983868324001434e-02 2.348817951821033367e-02 1.799037720222460696e-02 1.938344772781724168e+04 4.308580412680748650e-02 4.079398222578074773e-02 9.985921092414713485e-01 6.772841599538693691e-01 2.683426861159488030e-01 3.283041203229368488e-02 7.805518495592955741e-02 3.451419799881404460e-01 5.868694935715283029e-02 1.360073829362168283e+02 1.993100460791538686e-01 1.665487263564442363e-02 1.692555629573859743e-01 6.821718683717056808e-02 5.098772238367266230e-02 7.988568599594025876e-02 1.479378353409080971e-01 3.404370080198855231e-01 4.313475472321179893e-01 6.778503057091715966e-01 4.346933035215804209e-01 2.231142291916222709e-01 5.685716138124584651e-01 4.340634119484142461e-01 9.676755764561302264e-01 4.186224766136013020e-01 1.028580785177989121e+00 4.212063501483392924e-01 8.026434888568030335e-01 6.427144895973066485e-02 3.412482797989568883e-01 1.457627510393267045e-01 3.332928660181476710e-01 7.164417254228578891e-01 2.051169914123912585e-02 8.460118835713378305e-01 9.302087072459825912e-01 7.380234483528750333e-01 6.727655537437460254e-01 4.981764699814975605e-01 1.045080125128085902e+00 2.640587336120654438e-01 5.227227486736811812e-01 5.079969201571074011e-01 1.854051603476412624e-01 1.022111773392940376e-01 5.713372381860675198e-01 5.929599869137355261e-01 4.788869237288758685e-01 8.117687308949350644e-01 3.582160871442795214e-02 2.706021307274791496e-02 2.845575858766800081e-01 4.050732161336162429e-01 5.013055303893286518e-02 4.315815990209464353e-02 4.253471763345879619e-01 4.076138310715113344e-01 5.324554026520764705e-01 1.960926357882037396e-01 1.560948085552259224e-01 4.089907935639816028e-01 6.762980910090392594e-01 5.679760232300733458e-01 3.433097207826079078e-01 1.883957249463480421e-01 7.341466509856932054e-01 5.599623655687413493e-01 2.424002406216182667e-02 4.124988510952942167e-01 5.002466320482654716e-01 4.078062270203945960e-01 4.771827461479093424e-01 8.471363479264143459e-01 2.747737725316294344e-01 9.944594237480150478e-02 3.904087735527216330e-01 9.530521092997985555e-01 3.395840131026258701e-01 1.384621095638440824e+00 9.007364930652671520e-01 7.463615010122726101e-02 4.945946077318677525e-02 1.152063043025823574e-01 1.299642718967832823e-02 4.280989389436988535e-02 2.128341711274263914e-01 8.211419447936199600e-02 1.543364547269087950e-01 4.833531998339238855e-01 6.379452692583755802e-01 6.613323285180111588e-02 2.663971370682800127e-02 3.331296117674146240e-01 3.957972504641904532e-01 4.756790242760340903e-01 2.668102140950568968e-01 5.871809548868248130e-02 6.593089010881400536e-02 9.472693373007455842e-01 5.061557857243829117e-01 8.793826250199716921e-02 4.169471340609371551e-02 5.391468093898414693e-02 1.597496741948862820e-01 1.433506058216820755e-01 5.957525436989969947e-01 9.084715013310884490e-01 4.086964053581949585e-01 7.898204227626819396e-01 4.302711208017599709e-02 1.401726245777546453e-01 7.136616251389479304e-01 5.380982673365943825e-01 1.614321228490081250e-01 6.611275039850360580e-01 1.045457552086040409e-02 1.124503778470274107e-01 4.157541301183236282e-01 5.056492153795937305e-01 5.797968631267269579e-01 1.904383908959830229e-01 1.308305753377481950e-01 3.057566613264767197e-01 6.596352429951288787e-01 4.225545271463911345e-01 4.586023116568532787e-01 2.830319732619350770e-01 1.022284492132275596e-01 2.515168331915595187e-03 2.164500566070078347e-01 2.756507207920298047e-02 9.198511675593636083e-03 2.990317914963473989e-01 4.618322381433970225e-01 8.711480533112279934e-02 5.796359939766611291e-02 3.276159157063861325e-03 2.748103611561279747e-02 3.889792093568719689e-02 1.862821280753333419e-01 4.535070676669569201e-01 6.178461225056799400e-01 1.033403687618955902e-01 4.591506457698078109e-02 6.128151755989122429e-02 3.537892551898977889e-01 2.434995094892430656e-01 5.107641157567145707e-02 4.317096884574347926e-02 9.543297648734200278e-02 2.776169879223407966e-01 1.638708689906059335e-01 2.682812468160224173e-02 1.251239489287403472e-01 1.477950441438292128e-01 5.999688412313347596e-01 3.553065903993873342e-01 3.366155997433041835e-01 1.265595401460092861e-01 1.241106329776945211e-01 8.419875699765733135e-02 6.513247357606413157e-01 2.432867507162921744e-02 2.130275153575833524e-02 2.142680645498135777e-02 2.481199588078372015e-02 2.366508466315887793e-01 2.706854902129204876e-01 5.289857548556227140e-01 4.082979358079655841e-01 2.198153668107210301e-01 6.804641825638396702e-02 3.870368294113368801e-02 7.224467669955525473e-02 3.514405326309806565e-02 3.923762540160845996e-02 4.010041020114946120e-01 4.576600946777373835e-01 2.362832545901559222e-01 1.831011250826961034e-01 5.682111379491991757e-03 3.959369401001729127e-02 5.555533804564484479e-02 4.899176453667801745e-01 2.877690009366308255e-01 2.457032983304225857e-02 8.354856259018817594e-03 7.736287243159098437e-02 3.395832009193594514e-02 5.668681129778495309e-02 3.903194935571280277e-02 5.094683977153756371e-02 5.058402962891400331e-03 2.036683374036676875e-02 1.245158693666198191e-01 6.955834373151748018e-02 2.084298074726419203e-02 2.440821732028578342e-02 3.078972252304679885e-02 1.683486400166073871e+00 2.921089595902860367e-02 2.758667826036453330e-01 2.096403309463208964e-01 8.567587385913202902e-02 2.930889810557044464e-02 2.478529055556902630e-02 2.493655165266956547e-02 1.046246269208861088e-02 2.067839071122012234e-02 4.011018018025579168e-02 1.943661637481263610e-02 2.593792191331460995e-01 1.485816679213423086e-01 3.630752171112087978e-02 1.253233861743989208e-01 1.621642417803398351e-02 1.496860498243919764e-02 4.018973209161678106e-01 2.040672638373689507e-01 1.318541763072839101e-01 1.212512017472240494e-01 2.717743900288382974e-02 4.947184674909221869e-02 1.646341035265679389e-02 6.910745916052024596e-02 2.532537863843475900e-02 2.762081431457684769e-02 2.165212533459068972e-02 2.460650462993505677e-02 5.491794270527762534e-02 4.435842889346015838e-03 2.724896866904574777e-02 5.761200788780659887e-02 3.645344446359786161e-01 2.500979114679074272e-02 1.517707076231828052e-02 2.689860875155100292e-02 1.256327493419770111e-02 1.496902459931724258e-02 3.263706948349828219e-01 4.247637660867619597e-02 1.478181322918468293e-02 2.627481851213785136e-02 4.177574551270812897e-01 2.597226777127081485e-02 5.316242771072596240e-02 6.543655556094499226e-02 1.617827302984687493e-02 3.530866343643113830e-02 8.874511953322154756e-02 1.261489853663865304e-02 2.099183316482179998e-02 4.019608671073349182e-02 3.527388177916565559e-02 9.344973454977742455e-03 9.434929422208707117e-02 9.957299000372230036e-02 1.632747533083827030e-01 1.945441367616850339e-02 1.001836606933175222e-01 1.331367892788508020e-02 3.337508407804246624e-01 1.831978161380880266e-02 6.287131488280789382e-02 3.200879295391909768e-02 3.015292179948979301e-02 1.204137965874379768e-01 2.982299003131265447e-02 1.374744368874738359e-02 1.006687924512808807e-01 3.126487471139341445e-02 3.411017810011782864e-02 3.602778260368699748e-02 1.970349526721681399e-01 2.769098255709435269e-02 1.567065971300208582e-01 1.024875479408998355e-02 3.354117061312268389e-01 4.935203689648499231e-02 8.460298592021901765e-03 1.543026344861365973e-02 1.260535251138979879e-02 2.938879464730709268e-02 2.733045423661158990e-01 4.098837031275941872e-02 1.533556192147723235e-02 2.213627273459775613e-02 2.422739681791504646e-02 3.692941255377675536e-02 1.776842500622354687e-02 3.945714239649762006e-02 2.996417981675233988e-02 5.461493300474723478e-02 3.127499900128002608e+00 3.164593646363166035e-02 5.679771299945580998e-02 1.615757017268139653e-02 3.618561498031059864e-01 5.709800430741791555e-01 2.384536018484189890e-01 7.551673343827181029e-02 2.498246944064941993e-02 3.756816736943806301e-02 4.856326677874553410e-01 1.952891548310132785e-01 3.699692528752498433e-01 4.698438144384466109e-02 1.814979588216274892e-02 2.911646450640281020e-02 1.081073801329370587e+00 1.275023987210352594e+00 7.675907274398497959e-01 2.107185823228938659e+00 1.445258563460657841e+00 1.270833576977047130e+00 1.413917731484555240e+00 2.064803749668462807e+00 1.093920432231389128e+00 3.011848013387691259e-01 4.353071711531433241e-01 1.129565816802381661e+00 2.939795603501896837e-01 4.293786712258235161e-01 1.117071922981852428e+00 1.414406106900004234e+00 8.777205107005436879e-01 1.345898781397796728e+00 1.540735622176850228e+00 1.157775761336997444e+00 1.187046356553425941e+00 9.288628830136911319e-01 9.343301447700941287e-01 1.531347529064999158e+00 1.332769306312240998e+00 7.176170575119991124e-01 1.506964489373553207e+00 1.017812255616720618e+00 5.392461678545990011e-01 1.659083131835570324e-01 8.155391184727607268e-01 1.273813873117771056e+00 9.916092416244565166e-01 1.142080514366143884e+00 8.419658038996085114e-01 1.110880238508568540e+00 1.125466210906839626e+00 1.245817707018627152e+00 2.787950477572762389e-02 3.389267809889419669e-01 5.483368640534511673e-01 1.111504330967763909e+00 1.061430683384624540e+00 8.759990646880208010e-01 1.155053104883709159e+00 1.182434913847626889e+00 1.034278061040002861e+00 4.577191451478188622e-01 5.793860534221708658e-01 1.204294307121080987e+00 1.411871665597020264e+00 9.707116289420245625e-01 1.086595094890510094e+00 7.430463413601160472e-01 6.484942471057555946e-02 1.077273545539252808e+00 8.801541228870172207e-01 7.793135822154138026e-01 6.451810626916574254e-01 4.035585812082763679e-01 1.447644433850767687e-01 5.955977212721987879e-01 3.338892401018506151e-02 5.448423760939773430e-01 3.155092764057230714e-01 1.012138687731024334e+00 2.526259723375623087e-02 8.492283550894046407e-01 5.717951153853246815e-01 5.170917246417696678e-01 4.182435840327411447e-01 6.080585943529637216e-01 1.175068139884829277e+00 5.931833217245385814e-01 6.024718339617870372e-02 9.346728399983981195e-01 8.289392698480136934e-01 7.617417298449868923e-01 1.201150078980253860e-01 5.129070099236652247e-01 2.831571576618950870e-01 3.290852356885419217e-01 4.113859325078419449e-01 2.165702729323868148e-01 9.639460770924325461e-02 2.082199817230381833e-01 3.664842194457809121e-01 1.473988682946276185e+01 5.268605640283490210e-01 5.109354879676802907e-01 5.840683869981821985e-01 5.551010655757350198e-01 4.744634194386609938e-01 4.247977373659388989e-01 3.795454233556971868e-01 5.330399634650622165e-01 5.987571704560246122e-01 2.960417214572940159e-01 4.658327690270258614e-01 2.284322706413082216e-01 1.990204428426269878e-01 2.306070244447365469e-02 1.805730812176556746e-02 2.499454074032222972e-01 9.287384780232807446e-02 1.684706791791153180e-02 1.807818829235684488e-01 5.272196200053665960e-01 1.466504557329132985e-01 3.836306741995654246e-01 4.373513094742504936e-01 3.779975901841504671e-01 2.727957693485121848e-01 1.406943154158573350e-01 5.242663925759938337e-01 4.039175429600606881e-02 5.973253668848657050e-01 4.315699200223176990e-01 8.737732602635780998e-02 3.574992797075870338e-02 3.819116017919959583e-01 9.947307284957446205e-02 7.792890294765686399e-02 3.106198445016494780e-01 6.726603684216214685e-02 1.110123656429443662e-01 1.480927850548063862e-02 2.852150625657593475e-01 1.792769606765171608e-01 2.353396304508424408e-01 5.397128194409560598e-01 2.908109502648564826e-01 2.574467541980836049e-01 4.407504520351326338e-01 3.261781351384155370e-01 7.621384678632068255e-01 4.490306234974296151e-01 6.071615037212477750e-01 4.111896449045091551e-01 2.447210228091807604e-01 2.861840507574092141e-01 3.087875371282013393e-01 6.530927187151182312e-02 1.958650921687918045e-01 1.696009524018358416e-01 3.095526966663384241e-02 6.450352838440327474e-01 1.794224754652160581e-01 3.875519993781832429e-01 6.394708257849107680e-01 5.028782480689737711e-02 4.592667652056330041e-02 8.506947439004350353e-02 6.295273563329342181e-01 5.741166833442171713e-01 3.973404675646980411e-01 3.076816911545988686e-01 2.769860285561579483e-01 2.716093518769996384e-01 6.426572391226612613e-01 4.577297406391427348e-01 4.399188082509866704e-01 3.793733244789637693e-01 2.864539233947857033e-01 2.714144624826145824e-01 1.332370468149550180e-01 5.976905287331932826e-01 5.249330157153053733e-01 3.552443832453748840e-01 6.707913206348248281e-02 4.479166510264340206e-01 5.067201930757673223e-01 4.336048901812562528e-01 3.879633554768193715e-01 3.658403192032732773e-03 2.068532359981821722e-01 2.745052546275612571e-01 2.072823743989478662e-01 4.079036010328849216e-01 6.322819809199116126e-01 4.218705164715502720e-01 3.306223680912252771e-02 4.169834118958433145e-01 4.182403470052468153e-01 3.574929822101141630e-01 1.413904084788964455e-01 4.179200841018308465e-01 6.625433268511733698e-02 2.673849215952846248e-02 2.378540145787467752e-01 4.156732777976043236e-01 4.440096150067604497e-01 2.695949587063511954e-01 5.427814493128293449e-01 1.850246324955995558e-01 2.193859423072278825e-01 2.561710851231602248e-01 1.318981413275820483e-02 1.842586889623332447e-01 2.799898769879881621e-01 3.161369041317452222e-01 5.681615097428255323e-01 4.440907759511759090e-01 3.818612425327476689e-01 3.284110443648325939e-01 5.382249724072449837e-01 5.166183168617193289e-01 3.758237293871008466e-01 3.205534681662153829e-01 4.585302980171201970e-01 1.197217757114599768e-01 4.756560589202513123e-01 3.424700122039713024e-02 2.345065312581105232e-01 1.055296000161191766e-01 9.906550099759089956e-02 8.340926003003418243e-02 2.472732325833195688e-01 1.651853940674732901e-01 1.394956379277734193e-01 1.986981774470967244e-01 1.563506245207816336e-01 2.226187956710866389e-01 2.592588544907775683e-01 1.069468482789025232e-02 1.953711200433242978e-01 2.650165405594481216e-01 1.971045965094528896e-01 2.146999435263219347e-01 4.656644678303104579e-01 5.308745114507031904e-01 1.083858849124264889e+00 2.487962312819108623e-01 8.723774208415961684e-03 1.423500272928876140e-02 1.595926281222525001e-01 3.918109467151201231e-02 2.325219381473934699e-01 3.280192811747821846e-01 5.122294604418357877e-02 3.029780926300098542e-01 1.779725510387660803e-01 3.024151940340331635e-01 1.984181128937844707e-01 3.563094693793592005e-01 2.473946004247517816e-01 2.498928484839404995e-01 4.310978746036486231e-01 1.660375155027667415e-01 5.539660420894007564e-02 2.062921790438181080e-02 2.497283290843418102e-01 2.216053257393810483e-01 7.847266779439548978e-02 7.232289000060151962e-02 2.899964188041431745e-01 1.808026527630263863e-02 3.086444454681716576e-01 3.322018593709719081e-01 3.948191235689123557e-01 4.425178095494210484e-01 3.034887373110269904e-01 2.765304169470825801e-01 4.930217461037416093e-01 2.684135565214278984e-01 1.034790659015159958e-01 4.306730226478376888e-01 3.306235901060602944e-02 2.173585443681952112e-01 1.591941010896414654e-01 2.043025850888307293e-01 1.487885803559664821e-01 1.956556051477238989e-01 1.550075827852115395e-01 1.799310296642266382e-01 1.485247521461661446e-01 3.565049485763032155e-01 2.913004157359522228e-01 2.727145073709330569e-01 4.796882896546492692e-01 3.745179549966194954e-01 6.901943233630506436e-01 5.393406377036011889e-01 3.269385785240609688e-02 4.087115752310084560e-02 2.483507632283899966e-02 3.422130658229379785e-01 5.270722105120036888e-02 4.736317688021265265e-02 5.890905709521776501e-02 2.521624795918170903e-01 9.741024752448068647e-02 5.822700547773493329e-02 5.558045491624178519e-02 1.690100414308451371e-01 2.757031606401357804e-01 2.052937633378342785e-01 5.551692318537440607e-02 2.576492088278452552e-01 2.624241520548495910e-01 3.977213396698214831e-02 3.296012081183598008e-01 2.373305069894979802e-01 3.437386811511201623e-01 2.709032862772846606e-01 1.828609851882256054e-01 5.154717336438942310e-02 3.921415100111099727e-01 3.578312420042950581e-02 3.269938234379051734e-01 2.242229867234650786e-01 3.281582440868568984e-01 2.198225609260471003e-01 1.070054368341379625e-01 1.379043322343974087e-01 4.869107083158814575e-01 1.686327335437111108e-01 2.179025692125660663e-01 2.252632162518700132e-01 1.813444518735932987e-01 5.751707220129096410e-01 2.849620914184185505e-01 1.659062088468746810e-01 3.067874136790516570e-01 2.863134021182381916e-01 5.620932972154950580e-01 7.414338814272660727e-01 8.011119489396001381e-02 7.749757042651835015e-02 3.749022364381116024e-01 3.409326821564573340e-02 4.460844383618212117e-02 2.361263152238590041e-02 2.379160413080529807e-02 5.173352957910062194e-02 1.527379217031255357e-02 2.275987567021766494e-02 5.278660655239608701e-02 3.360981983282346208e-02 1.853680662703793280e-01 5.987465517284098482e-01 3.576791519390541962e-01 2.303517842017817618e-01 4.993653545788218767e-02 1.672857360451520670e-01 1.830751855118204485e-01 4.486253527292387577e-01 3.410133416402096884e-01 3.953804482196422443e-01 1.316597259125411312e-01 2.859658030469152123e-01 3.889496184374372501e-01 3.342027520232592752e-01 3.938980438985486554e-01 9.177280083550892753e-02 6.119746222127770974e-01 5.102673172958668152e-02 3.747078223955713216e-02 7.533076174575348283e-02 2.079643046589296218e-01 1.960918634997038112e-01 1.919375810155526940e-01 4.465134531276764018e-02 1.911249169593444430e-02 5.913003874774320767e-01 5.153173347399737647e-01 5.009683708663814627e-01 3.692214244061636230e-01 1.345684904126208045e-02 3.550256537821924741e-02 2.765848859556478967e-01 6.502493895655636624e-02 7.779749450870135363e-02 2.419935829283028639e-01 1.031556646304727098e-01 7.979379960847739206e-02 4.771227390426567572e-02 1.808970941058583581e-01 8.982066531787108454e-02 5.578257711507161182e-02 3.314167778421908128e-01 6.325060085571740376e-02 3.023915788301603791e-02 2.557799601529104142e-02 4.422373446314414869e-02 1.954424738276287765e-02 6.176086112563340669e-02 5.465108168994510518e-02 6.237558871123551063e-02 3.504729241443013676e-02 5.669942660381806394e-03 1.212998006328030835e-02 4.527442435600249893e-02 9.791903568354101695e-02 3.546048986222309629e-02 5.000197905182488523e-01 6.992489752762556798e-02 2.215652866169400825e-01 2.061641244021615582e-01 2.012779643972286980e-01 3.394333412341256351e-02 2.452973432714452423e-02 3.674214360846518590e-02 2.349145875643750270e-02 1.609642781497114261e-02 1.632484617878279531e-01 7.932540476767417637e-02 1.260359727038308508e-01 6.830394183080401582e-02 4.917226389349678428e-02 1.590462189463388160e-02 4.985146459135533781e-02 2.007606475746974983e-01 9.097214776349932253e-02 5.763499346517290262e-02 5.379569105128043094e-02 4.850475515197713583e-02 5.867229862367964038e-02 3.131449443302976032e-01 5.897328386224439528e-02 4.163838753744978360e-01 1.592685802661577277e-01 2.786590234530308408e-01 2.955507508389840776e-01 1.492390010766469349e-02 2.505708391402597726e-02 2.528951767820778948e-02 4.434547860181082407e-02 3.407647803735786018e-02 1.618242657890656133e-02 2.038362032361215950e-02 2.141338718479075531e-01 7.456276842783098047e-02 3.898508553972964696e-01 4.056167735585778367e-01 6.092725397951995192e-02 2.910944537434104196e-02 4.157338241963906555e-02 5.268029847639189855e-02 2.076313471912860295e-02 4.780592288543898671e-02 3.532060059053923617e-02 5.639938592618173874e-02 5.778730761067440297e-02 2.479491855537382938e-02 4.618112728018676505e-02 7.591956674966693353e-02 1.945439468253849086e-02 7.664332986072114329e-02 9.428684213909548084e-02 4.402322958671968378e-02 7.268539571189011617e-02 1.084949262781453871e-02 6.249027267563198595e-01 9.488520110677349517e-03 1.864587881292234517e-02 1.883261512446853247e-01 3.428297517635077174e-01 3.440583216773300257e-01 4.775978814763567337e-01 1.461893677213261383e-02 3.034629239782969667e-02 2.985596030926372935e-01 3.986462405372799278e-01 4.484758059157828436e-01 5.367863787193910552e-02 3.252877421855421280e-01 1.913259563427276988e-01 1.130255941242022250e-01 3.607294411685109115e-01 2.649555773178730034e-02 2.911720816312184101e-02 4.867556551836527134e-01 1.843714300286588004e-01 6.452460405988838521e-02 4.284842879148408751e-02 1.932053896178224581e-02 5.281582125385375637e-02 1.319678589909280553e-01 1.440506294930085363e-01 8.039197931603636604e-02 5.701438344506416095e-02 7.938833857471669364e-02 4.832425849462156087e-02 7.914265395162548011e-02 4.701993694203866758e-02 1.103980929024810792e-02 9.974993574657340517e-03 9.616669186915827866e-03 1.725189629301845592e-02 4.083876048543244597e-01 5.171921035510437248e-01 3.219946721287671176e-02 3.086003593001727108e-01 5.945289517997063289e-01 6.226829735918584241e-01 4.571605477623309072e-02 2.442729832503383602e-01 1.457279810679093179e+00 3.269159787726569344e-01 1.937797582029188170e-01 5.218680347061636082e-01 4.228437649798125753e-01 5.762673306782778448e-02 3.125931487487576543e-01 2.796817020902534479e-01 3.325651452123703500e-01 2.588095817834277224e-01 2.281624365637605067e-02 2.985070326438873933e-02 5.009016670378934055e-01 5.686668660418222609e-01 6.217916373545662179e-01 4.564248755884742215e-01
