# Supplementary material for: Idiosyncratic, Retinotopic Bias in Face Identification Modulated by Familiarity
Source: eNeuro. 2018 Oct 4;5(5):ENEURO.0054-18.2018. doi: 10.1523/ENEURO.0054-18.2018 (PMC6171739; doi:10.1523/ENEURO.0054-18.2018)
Supplement: Extended Data — The archive contains data from both experiments, as well as the analysis scripts. Download Extended Data 1, ZIP file. [file sup_enu-eN-NWR-0054-18-s02.zip › famretino2-3.0.0/vtcdata/output/LhV4_median_param.txt]

# row col std gain n
5.473797414802078265e+01 5.221357739948099663e+01 5.371072368878664349e+01 5.748297732636990531e+01 6.114073914423590139e+01 6.328948890988480969e+01 5.453569789634489950e+01 5.400592137151009808e+01 5.328493208576670526e+01 5.595949273005563640e+01 5.527200220561784505e+01 5.053198401583072297e+01 6.016476544029866602e+01 8.340260897122726647e+01 8.563275770381522989e+01 6.497917404210036807e+01 6.650037567372109493e+01 5.612484396191214842e+01 4.596073648308420445e+01 5.876409344698883075e+01 6.957645774829636309e+01 8.577233896115450307e+01 7.511793396468195283e+01 7.936892578225342731e+01 7.857731616717353518e+01 7.079190957650651228e+01 6.774084796484473259e+01 6.034217198101176649e+01 5.598739388469224565e+01 6.648438210839515250e+01 5.817827594272557690e+01 5.397515513844554391e+01 1.816331481089549982e+01 6.614706877681237529e+01 8.786233932702086236e+01 9.332696484904285228e+01 6.666382365760520656e+01 8.273540721409662524e+01 9.025683968612564456e+01 1.094675024297626749e+02 9.000159263556230371e+01 8.248999980133979193e+01 7.518546222831639625e+01 7.969973328711105864e+01 7.115656367587519071e+01 7.691705191608983228e+01 5.834021977486497690e+01 5.426261716800541990e+01 4.971991407353684167e+01 9.491752494924534744e+01 9.183224382646767481e+01 8.934300516071789389e+01 1.063458561454022515e+02 7.114680522240389848e+01 6.267148886206851444e+01 5.455153807180434455e+01 5.051809962055556724e+01 9.387249734561390824e+01 1.612161729383031457e+02 1.095687616874363357e+02 4.964712926442846452e+01 4.527826668558831358e+01 -9.759292417113904605e+00 5.319235537689321092e+01 -3.344129549726019945e+01 4.758583809385125107e+01 5.522772400702464779e+01 4.902958252363447400e+01 6.306379350076507961e+01 4.857759072567539249e+01 4.948521001216856519e+01 5.061529763753856059e+01 4.970888615720931369e+01 4.373756537964806057e+01 4.919049757295637448e+01 4.862568018843974471e+01 5.030320581065529240e+01 4.896173947557844031e+01 4.827910725833360317e+01 4.836660251141142908e+01 4.845492564388919732e+01 4.771387780527811628e+01 4.833445023157590725e+01 4.817518994529307008e+01 4.428323470165169340e+01 4.238643040068077994e+01 4.529909144669548482e+01 4.847992587994771441e+01 4.920350162431113006e+01 5.670649964745219052e+01 4.826300699419331863e+01 4.576411426604573762e+01 5.242142809813709903e+01 4.895328805582360587e+01 4.972624013639872942e+01 4.364929555649435144e+01 4.952268252533112047e+01 5.148715402008247821e+01 4.943495733257508107e+01 5.030810478110787187e+01 4.699137356740325799e+01 5.180415283069366694e+01 5.054291529264956750e+01 4.840126557231553761e+01 4.922912449584195826e+01 4.648081566505332773e+01 5.355148140580840277e+01 5.035316109213693636e+01 4.887609190025604988e+01 4.842550010977168995e+01 4.123637649224779977e+01 4.544070497108160112e+01 2.787159194106830995e+01 4.704801103405198859e+01 4.788175013450375417e+01 4.028567526170843394e+01 4.439323853846311607e+01 5.032692739500612333e+01 5.281001173040297658e+01 5.081735962747602287e+01 2.740565025529776477e+01 4.377969969701190678e+01 4.885716593249393469e+01 5.043555120175820861e+01 5.201697116786118613e+01 4.681135852512842632e+01 4.857855151692520934e+01 4.821569352075034942e+01 4.911062027504392802e+01 5.273662061733655548e+01 4.695157070690492418e+01 4.809879955222518078e+01 5.077896175488895381e+01 7.265552575611684460e+01 4.395795267871094580e+01 -2.982986946446865062e+01 4.267221140384967981e+01 2.845106070706164303e+01 3.390580110193099017e+01 3.986537035045384414e+01 4.669447836973463950e+01 4.699085006333528725e+01 4.088956930071846330e+01 4.213440702818849104e+01 3.973334049118186329e+01 4.890227296480875196e+01 4.946588732710148406e+01 5.298791831264587415e+01 4.734556611772634938e+01 4.294027381615531880e+01 4.999166158527121695e+01 4.995899454620853675e+01 4.979887716118013685e+01 4.694502699507337695e+01 4.736602102145592141e+01 4.897296759264830257e+01 5.121035682771827169e+01 4.863581068080419811e+01 4.639796666362097710e+01 5.249070327388490398e+01 5.416324825206922355e+01 4.797721972285485492e+01 5.329787774179100523e+01 3.454429808284128001e+01 1.068680747018139066e+01 1.200604716429715779e+01 1.601351113545832661e+01 4.495021099378986662e+01 4.611825940474322039e+01 2.964350005287948164e+01 3.483925051003919293e+01 1.327235754875307450e+01 4.641093530291708191e+01 4.868346958484394094e+01 4.603112005413957064e+01 4.335272593005994679e+01 4.671483451658701824e+01 5.026827554383405072e+01 5.084163650462298278e+01 4.834558894570506027e+01 5.040136582937149257e+01 4.863254394105660339e+01 5.150234833303171200e+01 5.051041226136797491e+01 5.641507319190628778e+01 4.647221148583071226e+01 4.982460974837619005e+01 4.499154494020575612e+01 9.667497925211900878e+00 1.266868344012096514e+01 2.151861467579118425e+01 -3.594096326812041831e+00 1.166041422370635594e+01 2.301497793745789977e+01 3.256693069992586231e+01 1.625871196991418799e+01 3.456265227538703044e+01 2.470990463903372003e+01 4.299098585670327211e+00 2.215498406451305158e+01 5.483475139280723454e+01 5.307167030371790162e+01 6.153684476625575428e+01 6.180166495588541409e+01 5.358805220059361574e+01 5.382294379602046064e+01 5.394305601400319006e+01 5.252122703495616918e+01 5.388944622324883937e+01 5.351413944176511706e+01 5.564643570387631399e+01 5.494796420907832157e+01 5.751218677430147608e+01 5.459108153494010196e+01 2.371800365430611279e+01 2.805073550882234201e+01 3.622931898511957627e+01 3.796161336907238137e+01 -9.799919302490157236e+01 -9.794536643052146019e+01 -1.268948262031090124e+01 3.615598725638689359e+01 4.217656298798678449e+01 3.924363028073787518e+01 -2.079258072026288318e+01 4.473317550683244548e+01 4.795164411274146232e+01 4.779552614980838143e+01 6.023012221694578727e+01 5.102872147647386925e+01 5.390288713782559427e+01 6.207869021959024280e+01 5.946117997169471892e+01 1.263580166562274769e+02 6.367787684630255995e+01 5.733745505406381682e+01 7.451019931907400462e+01 6.128602100154489563e+01 5.666076306171740384e+01 6.906106130371993856e+01 6.088686229750458523e+01 5.621859222026393610e+01 5.687274348203642660e+01 5.692258289725509712e+01 5.733040653549283405e+01 5.567169943639206053e+01 5.468030132377435848e+01 4.033131806109403783e+01 3.164543743055519087e+01 4.285293179989805878e+01 3.943639545364311516e+01 5.550488440976934612e+01 5.179083937414250016e+01 6.485169478704133894e+01 5.837225846967759679e+01 5.585551785354846288e+01 6.076444071150672244e+01 5.766566967775209918e+01 5.228522659850735010e+01 6.149169651752590937e+01 6.102555323876732274e+01 5.325382919553321415e+01 8.108415162698891265e+01 5.736466964035264482e+01 6.193296430379187001e+01 6.451238433914542725e+01 6.057093483672925061e+01 5.690705491375227609e+01 5.237992259008252915e+01 5.355923979309543626e+01 5.211526848357742381e+01 4.031054817097484033e+01 6.635069384140152238e+01 5.695968176318010023e+01 5.541779077010973253e+01 5.806201304175745292e+01 5.673973103993023415e+01 3.899804737304977920e+01 3.899629836320595189e+01 4.576331891762594495e+01 4.643196366543028830e+01 3.576709917378360615e+01 3.776467715039898110e+01 4.255687020402614706e+01 4.423539052448947473e+01 4.156657146388934621e+01 3.893975378372482510e+01 3.642735330298486218e+01 3.950909646621273197e+01 3.971236571336770282e+01 3.961164269860256582e+01 4.049054020507817597e+01 4.302289241997119973e+01 4.498657859138589998e+01 4.243698757877244532e+01 4.265472736125521180e+01 4.297388864497669658e+01 4.424057740730957278e+01 4.745711958089587057e+01 4.162890554345820959e+01 4.526941555094919067e+01 3.970323884087907373e+01 3.872511551136463481e+01 5.089914443924720899e+01 5.336483198731288269e+01 4.991770792116028588e+01 4.553189270058775406e+01 4.532493700275701798e+01 4.708707088181223810e+01 4.864761759970420485e+01 4.845730237438384336e+01 4.858799000839682947e+01 4.914460246961979806e+01 4.881125666788470596e+01 4.826538485616264040e+01 4.511130716049682121e+01 5.016849536783736596e+01 5.095438028575246392e+01 5.018469694774466205e+01 5.126627046648478370e+01 5.138086803894105969e+01 5.029723853060778538e+01 5.197293079009776307e+01 6.088950488165305330e+01 5.214765760900066027e+01 5.119303242880100413e+01 5.373951869093884426e+01 4.314246962737543356e+01 4.545015546019567410e+01 7.442236361477631590e+01 1.257885766496337112e+02 6.110487259685665862e+01 3.931374817552396195e+01 6.920991916071598382e+01 7.959356391500628547e+01 7.150901036025368285e+01 1.560883265414759080e+02 6.841677366594403509e+01 6.619085313888768951e+01 6.036460700517909572e+01 3.870588517198086720e+01 6.004726732642259890e+01 5.426755698882654144e+01 4.160923830108310995e+01 5.653705349227723786e+01 4.767938843709580254e+01 2.174626628669050632e+01 1.545412342642021564e+01 5.625441805185639765e+01 4.207042899217507426e+01 4.876493895751242746e+01 1.464681125981464334e+02 5.758150460879330979e+01 7.417236388478067965e+01 7.007820941074771781e+01 6.510321226403678452e+01 6.953147318995890203e+01 1.009365877524363100e+02 7.287054160266481517e+01 6.917452098133703942e+01 6.131464882144696560e+01 5.797147970776747172e+01 7.376198512282018172e+00 5.975068634102015608e+01 6.131890053973465626e+01 6.148511508395835534e+01 3.866342076964812691e+01 5.734694822671356462e+01 5.423303276326114286e+01 4.640890802498871892e+01 5.022678502399386247e+01 4.140110563854271675e+01 5.347771685666797481e+01 5.764444701760244527e+01 8.436918266451036175e+01 7.613701379980750517e+01 8.204806609192196731e+01 2.585926158369463934e+01 7.233010230886307568e+01 7.194386585995556516e+01 6.960311863150243994e+01 7.002431551386879960e+01 3.449879474157121706e+01 6.575015071931598243e+01 6.813528045984079995e+01 6.999705911891666688e+01 1.190570291757965649e+01 -2.644105630931188955e+01 7.013267804239680459e+01 6.116489431157901890e+01 6.316503820593211316e+01 1.513471782586783121e+01 1.029852413158166513e+01 7.221377706836085508e+01 5.780633923531344465e+01 4.281423661091979938e+01 4.084987760677611135e+01 7.589194304558230897e+01 7.490764095157965130e+01 2.822749620565026873e+01 1.785960615337404178e+01 7.586913682079503474e+01 7.199429292800239466e+01 7.016772627347535263e+01 2.650194592356533718e+01 2.935073245718435686e+01 7.342488588247741177e+01 8.106605943704886386e+01 1.194011995408994720e+00 1.183530041238994457e+01 1.306195759633465947e+01 2.332514242686887229e+01 3.475857266396303658e+01 2.428726151198306482e+01 -3.450509726561291624e-01 2.600700852915574401e+00 3.021335043795222930e+01 2.429329115652991433e+01 3.314877823876058471e+01 2.930787522427627323e+01 1.968650083252233074e+01 2.430867479161992151e+01 3.107743873457129524e+01
7.853126701302053903e+01 5.181602858706666836e+01 6.533914456871784182e+01 6.656002565170334151e+01 6.370903995709915790e+01 6.980048072993064068e+01 6.217991723761060285e+01 5.426295056414043927e+01 7.101868378285676897e+01 7.206135321671828819e+01 6.424487014040339261e+01 6.983532216593411590e+01 7.926165457191609676e+01 8.341048794742280847e+01 8.346167481154603252e+01 7.896814222451052956e+01 6.782221262371716364e+01 6.137043891693951991e+01 7.915661755272353162e+01 7.266719051958598641e+01 7.473020734641445983e+01 7.779000463462503490e+01 7.129421760434135535e+01 7.301800079840228364e+01 6.914899493007970932e+01 7.151240267265401940e+01 7.194024294085481586e+01 6.851339981105114418e+01 6.309112790509598767e+01 8.592220161642080711e+01 7.443554272203132882e+01 7.126132993347076194e+01 5.996977140504584014e+01 8.040112295355898198e+01 8.609089662962097123e+01 8.497942881927278336e+01 7.758921226549543348e+01 7.329454338347733255e+01 7.431274316343490227e+01 9.289511734469172666e+01 6.362707676593957729e+01 6.538460008427549042e+01 7.830245370794403925e+01 7.381763121735710342e+01 7.510255694110833247e+01 8.160707478491379163e+01 6.741496633185363407e+01 7.315528308540169178e+01 8.108061697957873548e+01 8.357900194153815221e+01 7.983308568062889776e+01 6.867696772187531451e+01 8.318324362613512335e+01 8.129207993461810133e+01 8.437923126808027519e+01 7.750765781539070076e+01 7.009686496879740503e+01 1.093317272062742660e+02 1.989728949987190845e+02 1.061656937562331819e+02 7.222204390310771771e+01 6.844642901711489458e+01 1.989932396225898401e+02 1.389445415958279568e+02 1.431249856090256003e+02 5.438920531607924147e+01 5.816984866090422912e+01 5.350592066932358648e+01 6.475805077022374689e+01 6.235833315556168088e+01 5.908259820638012627e+01 5.453632653080457970e+01 5.691290065464814063e+01 6.433170414021313377e+01 5.912570978064316307e+01 5.500404671016072911e+01 5.418628992949881251e+01 5.814714402566161766e+01 5.543960848144335074e+01 5.340747196377125050e+01 6.038464211202265375e+01 5.845189552690816015e+01 5.344287146053946458e+01 6.070288377024954229e+01 5.157206123121861197e+01 5.056335051253853408e+01 5.351845853293094990e+01 5.454661647725606599e+01 5.482808054600957348e+01 6.678738815747946944e+01 6.739144248336626219e+01 6.867802560313506888e+01 7.107071945477011354e+01 5.782396464710070916e+01 5.850271346311144782e+01 6.199163072669703922e+01 5.901030598738827848e+01 6.191785346564452652e+01 5.867432901310929338e+01 5.684279335842686010e+01 5.996919811608094619e+01 5.716765976777485747e+01 5.778823849097754817e+01 5.629464477465250383e+01 5.701718755487439694e+01 6.027135106891655880e+01 6.579366252645174029e+01 6.475277296385891646e+01 5.857568546212511507e+01 5.539468774068117796e+01 5.407201714071122467e+01 5.217316618077080648e+01 6.467181812975157129e+01 5.263918549377223144e+01 5.570638186863568819e+01 5.481366063330251137e+01 6.202904892969412742e+01 6.105423763993275088e+01 6.088089637411266608e+01 6.264688473054746964e+01 7.682818756055209519e+01 6.419445285534214918e+01 6.050477723734653068e+01 6.583260900244701475e+01 6.227851323643157144e+01 6.091150312629724084e+01 5.849234622862341126e+01 5.902784259252565136e+01 6.493818697671781592e+01 6.247157022691618522e+01 5.578169285362346841e+01 5.554802139766139391e+01 6.344224228622739048e+01 1.312756387146889381e+02 5.929373087301426892e+01 1.252930442197406933e+02 5.328058282958847514e+01 6.831045414422399631e+01 7.114553140528656172e+01 6.531625988917610925e+01 5.770183020242509997e+01 5.711082556857988379e+01 5.765092894809502866e+01 6.583613530016452842e+01 6.441012704168862513e+01 6.162802817556743662e+01 6.316815427168572228e+01 5.721040727378128565e+01 6.135230605395247494e+01 6.181790300978941843e+01 6.326735933515408306e+01 6.258872989668213904e+01 6.840329391840730011e+01 5.951265556061797213e+01 6.060871764863563271e+01 5.944886311862742900e+01 5.591283178185858560e+01 6.536269433128867945e+01 6.291127475835129701e+01 6.014806602557776216e+01 5.519760265126031129e+01 6.305456549444566861e+01 6.264542627999855995e+01 5.920348289698809197e+01 7.384400794092884723e+01 7.664866616143547162e+01 7.825676599727033533e+01 5.488973915590161567e+01 5.755685918225034925e+01 7.759776716213096392e+01 7.461165531286754060e+01 1.616007177113552871e+02 5.981709373273442054e+01 7.136067220840743630e+01 6.910838726588750092e+01 7.559954919991595546e+01 6.243916652348170260e+01 6.175128106791898119e+01 6.320135251784787300e+01 5.829381322981227953e+01 6.127102726476139338e+01 5.892582575471867301e+01 5.791529479320992380e+01 5.675282365172915888e+01 5.819869036042108235e+01 5.530751763284122546e+01 5.761653529068931334e+01 7.115858777276943670e+01 5.852037098861650577e+01 7.786834388205053870e+01 8.114147779811474948e+01 9.550573340822511170e+01 8.518805757515946198e+01 8.629351703629549775e+01 8.122704428368992069e+01 1.215946143989690853e+02 9.622059963650002601e+01 1.858211454622801853e+02 1.664498041753726056e+02 1.989999673502057362e+02 7.580714365967592983e+01 6.923900267309949186e+01 8.071973274847456992e+01 6.594554943851315443e+01 5.931577714657894518e+01 5.978496473008799228e+01 5.669257640069974258e+01 5.855971091286306063e+01 5.767682293780509184e+01 5.774928247772700729e+01 5.811121585824737679e+01 5.799010417217242264e+01 6.314307443867666336e+01 5.745965422265086886e+01 7.297714293627437598e+01 8.228654179376452760e+01 8.528003006199082847e+01 8.288702514060121018e+01 1.982204704176156724e+02 1.324687635888171258e+02 1.632060851300759907e+02 1.012811319328738477e+02 8.749423663246128058e+01 8.595678528716317146e+01 1.989701139552437894e+02 9.337329703973651363e+01 8.274433673166942071e+01 1.623176743139949849e+02 9.228119248646603978e+01 7.875943717384109277e+01 9.036345969714616899e+01 7.155580158978226279e+01 7.837900124214773712e+01 1.401760719099868311e+02 7.082396740685783243e+01 6.513273794337592904e+01 7.410833932368750254e+01 6.481909543217018665e+01 6.391173095156852924e+01 6.779494016210529139e+01 6.236061329658026864e+01 5.887914731561314596e+01 6.441138252153351118e+01 6.064650574880650424e+01 6.099586348939983793e+01 6.077442595124173863e+01 6.004564035519685206e+01 1.093351651548364742e+02 1.086862378500936757e+02 9.175659645757690441e+01 8.419135364721290671e+01 8.963411481492991584e+01 8.819383123825173243e+01 9.521159042784894666e+01 8.681084196181703305e+01 8.181511575360320876e+01 8.489837408614074832e+01 8.229359755098190021e+01 7.845103081780726484e+01 7.299366037114916139e+01 7.548860807323831068e+01 7.941810575187828647e+01 8.140818676789113795e+01 6.737195733076950432e+01 7.042560608639179520e+01 7.266606912453509892e+01 6.377860867428705660e+01 6.021891895482796997e+01 7.632653531118285173e+01 8.589133486158698361e+01 9.106321223563136869e+01 9.432195676111319926e+01 1.457782956553129168e+02 8.735995355808867657e+01 7.634483712455218551e+01 8.506303719954524922e+01 7.678078055864563112e+01 5.299945200994451966e+01 5.277765818148122889e+01 5.116655248171758785e+01 5.244630785742782564e+01 5.992810824139576908e+01 5.973257942748813321e+01 5.756691356953867000e+01 5.049349122653581645e+01 5.049240579901299242e+01 5.357596111376033576e+01 5.788063335378127761e+01 5.218657521800020049e+01 5.378990689244051282e+01 5.710970650845911223e+01 5.746333476148623731e+01 5.751746530345629083e+01 5.851087785014763654e+01 5.328163198157856328e+01 5.335307087216675370e+01 5.514644031448452210e+01 5.844377031116226817e+01 5.677284672951326172e+01 5.683774424471602060e+01 5.758788616714738851e+01 5.868418548636084608e+01 6.101980037450331196e+01 6.493917073764011150e+01 6.285797977844756446e+01 6.055019648748388761e+01 5.928557460414481284e+01 5.720231478960104710e+01 5.699207887246875259e+01 5.770589332656754777e+01 5.812715060391474253e+01 5.805233093918650411e+01 5.915711669391919969e+01 6.088061737035988585e+01 5.981335783250317206e+01 6.246930649113137690e+01 6.574617619078608755e+01 6.716294537862947323e+01 6.376778573169012532e+01 6.273827552957115472e+01 6.463154834696025830e+01 6.640208716816411538e+01 6.757971341692147860e+01 7.161374464285316321e+01 7.148649258085781355e+01 6.688414968199158750e+01 6.489990740439191086e+01 8.526192090668232026e+01 1.082743495221370580e+02 1.110866199244592281e+02 1.989998292314359958e+02 6.258628398068188403e+01 8.534783966754312701e+01 8.407950300643322805e+01 9.688086176768848645e+01 9.224280665615222574e+01 1.987699425105094519e+02 1.100889427689612745e+02 7.909957419111782428e+01 7.034197519837482560e+01 1.054441021192149037e+02 8.170600983341515189e+01 6.801596641507968855e+01 8.422769331982217977e+01 7.421030976233836896e+01 8.551183385029395367e+01 1.097978292629440631e+02 6.874173194615184457e+01 1.989998795816639472e+02 8.186882884897988788e+01 6.926366822516507682e+01 1.987537085815004900e+02 7.749691988821351174e+01 8.547399751678676694e+01 6.947164946083526615e+01 6.953374183307968792e+01 7.545615580115564569e+01 1.014600974984254123e+02 8.927513814393167024e+01 8.140091587270927675e+01 6.710003196227748390e+01 6.589004336618162938e+01 1.989996687621056992e+02 8.413748294578067544e+01 7.702360352247048070e+01 6.906652116711219946e+01 8.659944046004369511e+01 8.794304702178024513e+01 7.924086462514343054e+01 8.704183576796474142e+01 8.717091569849837640e+01 8.172113735681560343e+01 7.991099737447083839e+01 1.392795278632428619e+02 7.931451680381964309e+01 7.024853062717156149e+01 7.724233311578555572e+01 6.063793856626332968e+01 7.625035021280584147e+01 7.422364764485723754e+01 6.867450164165518345e+01 7.072973276867500658e+01 1.989999983216078476e+02 7.905808212210956754e+01 7.306235880666407922e+01 7.278778976428014857e+01 9.673192818530408488e+01 1.989991647677879314e+02 1.648325772297868070e+02 7.674799875141684424e+01 7.223772264903905693e+01 7.934222904303636881e+01 9.509125302364478216e+01 9.503088028679039212e+01 7.814383869937250893e+01 1.140582436752766995e+02 7.449901355488515264e+01 8.004057414257275127e+01 7.265436622654704024e+01 1.094733880066345648e+02 1.191813427564207188e+02 8.072173788054502097e+01 6.901980345589548449e+01 6.410181242727415452e+01 6.172630925960517345e+01 1.278622905494596864e+02 7.604975331023861429e+01 9.006530186478602218e+01 1.048315178680020097e+02 1.601089420162705323e+02 8.654251476397591603e+01 9.033836725913340615e+01 6.538250309469111698e+01 9.320534480501680719e+01 1.294340853728982665e+02 1.894110680059743288e+02 5.904423822033534464e+01 7.716221046211762769e+01 9.451981249266677310e+01 6.171240863223287931e+01 7.384497704301045928e+01 8.743801997491799227e+01 6.082868126045906365e+01
1.155171601353005428e+01 7.045045043904130111e+00 3.577112993927136664e+00 5.519306783243328240e+00 7.107108378966830564e+00 1.123995297935270266e+01 3.128210916904992978e+00 5.383517067746678819e+00 7.577475251560665370e+00 6.935953868262805244e+00 6.808677884501555866e+00 3.439405282296198685e+00 5.749830984108985632e+00 2.099804303982595322e+00 2.887245826102336377e+00 5.915521659083162298e+00 6.199528958913082199e+00 1.497268264472560784e+00 7.289208690083114561e+00 2.712412021177240895e+00 3.124820737036638985e+00 2.253820870175264446e+00 5.077465854870849782e+00 2.700907562544236029e+00 3.928679217065595086e+00 6.798877850039935389e+00 2.625808504236988306e+00 5.230785214425264229e+00 1.110804520869958623e+00 1.097070017231900785e+01 2.016454262286808685e+00 1.578508225731380055e+00 1.977280989908554831e+00 1.974006255710983648e+00 3.040958029424791320e+00 2.674447102716603908e+00 5.275307672881714538e+00 2.912358856442678778e+00 2.557595071766599837e+00 4.035011663366274703e+00 2.150479716838868516e+00 4.879580443449646587e+00 2.952514112224421616e+00 2.846880496141288575e+00 3.910007307319287584e+00 2.826130301420516133e+00 1.764150978167793316e+00 2.270327397468643760e+00 1.330068836056449655e+00 2.992769043024800624e+00 1.630889512516487061e+00 2.294233177609132923e+00 2.273181592049214661e+00 3.427336147635784869e+00 2.648950705912167969e+00 1.423410517727540459e+00 6.185926716011328708e+00 3.922896567674389878e+00 5.822476409364043093e+00 2.993945555652265611e+00 4.751963167870378868e+00 4.928278707801836411e+00 5.416589805701159221e+00 3.191213411360011687e+00 4.134110091467439574e+00 5.699684972292230256e+00 4.551048740764253253e+00 1.458181407432789012e+00 8.079998518866988277e+00 5.401675894237600417e+00 7.162285812342472191e+00 4.350965171337490389e+00 2.891737766190083825e+00 6.942230369384773780e+00 4.968717918712155068e+00 4.012207665292095271e+00 2.614862217100310637e+00 5.653220299981690289e+00 5.032051638261950899e+00 4.386321940423773214e+00 6.454303692272528536e+00 5.230768202494283869e+00 5.421677339542632090e+00 7.368516193926408775e+00 3.198608634577171372e+00 3.295422545439576023e+00 2.352959469207681842e+00 1.015501593007461345e+00 3.743001610006452040e+00 7.062522743519872748e+00 7.205294910527102914e+00 7.716252732292881333e+00 6.149257412492380226e+00 5.375020347438955071e+00 4.113978988666787018e+00 5.972890477605801607e+00 4.445984613832095533e+00 5.086029862586732619e+00 2.790150419288907724e+00 3.534912977763493558e+00 6.731285877651464133e+00 6.422525555681907861e+00 5.085749647499916648e+00 4.833761734085626038e+00 7.607143966327445384e+00 5.482479627775549424e+00 8.511045831030227049e+00 9.766576477345440210e+00 7.072384517474102239e+00 5.468969855405722669e+00 2.900647519381949202e+00 4.230610488066474772e+00 5.280937961758103150e+00 5.516375013576627850e+00 1.458189596525114595e+00 7.473063709879311567e+00 6.012045667667047510e+00 3.080594071135894119e+00 3.972240146734324018e+00 5.631547531935986228e+00 5.537752357512827572e+00 3.284031548050615257e+00 3.041157685350015072e+00 7.426327021792651806e+00 5.794508236054532802e+00 4.624497494294956823e+00 3.239697826742548692e+00 2.889920877277376565e+00 6.426883590608373886e+00 5.100738615462878656e+00 4.465893478422238161e+00 3.407191032683323684e+00 7.272888332360631480e+00 1.804563648451402713e+01 6.691294437933013484e+00 4.145200343663429265e+00 4.207161594232701418e+00 4.911485483566417898e+00 3.313100595991224750e+00 6.143878999772582006e+00 8.542021624078827813e+00 2.834075499429959066e+00 5.925643303642517346e+00 4.869133157988017047e+00 2.723235267132867676e+00 3.391611055739994995e+00 3.419810403314397007e+00 6.121948330899825486e+00 5.945671256750124201e+00 6.988903263003090949e+00 2.690232054021882035e+00 2.632144863805244928e+00 8.604461044233749689e+00 6.433947666599188153e+00 4.119792454956491490e+00 3.390204833827631603e+00 6.139189190540643715e+00 8.892799518729161079e+00 8.467845893044454897e+00 5.658857495063147169e+00 7.929768709821052752e+00 6.626609139454888719e+00 9.362631340588931650e+00 7.244347651218207673e+00 1.990466777860049108e+00 2.963204530295030725e+00 2.999082513397809180e+00 5.040431666303694769e+00 3.108655073897132137e+00 1.603790355498799780e+00 5.165155495192941260e+00 3.397457876696090295e+01 1.309870191902336334e+00 7.823977077503462496e+00 4.576663613011383802e+00 1.563263327825241333e+01 2.001266773177010627e+00 5.499566587915983185e+00 9.324335260695795213e+00 6.243778767891125625e+00 9.617882472907382407e+00 6.745417081214268862e+00 5.377547904581696514e+00 5.303087361334050343e+00 8.788942616166940169e+00 7.208112904225226103e+00 1.166047010696408748e+01 1.221939080657373111e+00 1.092216697281861215e+00 2.734222010565375172e+00 2.846151558155824990e+00 2.859558475368617181e+00 3.343044327394724125e+00 2.962023989986059647e+00 4.968063197852609747e+00 4.129912919360342549e+00 1.621966882568272261e+00 4.156683340618663181e+00 4.499745744910701895e+00 3.311911615580442714e+01 8.769525473196406296e+00 7.441557027438671312e+00 1.899966983872771920e+01 1.659403111497626071e+01 5.766872915019272128e+00 5.362598836651617518e+00 5.758088584824541556e+00 7.704627533219403190e+00 6.154461853626477463e+00 6.528874965404337871e+00 7.268460206157191017e+00 6.326586600062341859e+00 8.653206644940659942e+00 6.053529953682850184e+00 1.637643448190567508e+00 2.186162382356533929e+00 1.523376320328029720e+00 2.682759615149064025e+00 6.094445745926915237e+00 5.848589873910218451e+00 5.139433857340514500e+00 2.556294368947540807e+00 1.516257890731828262e+00 1.462690106998032258e+00 1.149378985241155071e+01 2.083244068433462104e+00 1.567838301159013792e+00 3.359538578095992545e+00 1.562026229778855191e+00 2.968083484045640930e+00 2.392213383296895479e+00 1.017985901131431703e+01 8.218036966775073893e+00 3.936913084890757375e+01 6.189982121656218972e+00 6.023089092257238875e+00 1.532942355025056003e+01 7.184503361930321574e+00 7.817555255402917069e+00 1.099878277124282988e+01 7.029873490267533498e+00 6.430603160715739008e+00 1.013663275566517008e+01 7.122041529588954312e+00 9.354934001083080375e+00 5.776147460104272824e+00 9.144220521369817334e+00 2.749552200604665764e+00 3.441106634098490602e+00 2.876095516418715192e+00 2.980820663379461166e+00 8.368091234970852499e-01 1.606677671254820305e+00 2.001114341368761096e+00 2.200483811550637103e+00 1.974005572182643053e+00 3.530882881718577337e+00 1.884488050317288055e+00 6.599635742980625608e+00 6.288818377469811871e+00 6.733779054320661928e+00 9.707667090519874975e+00 3.772009331800460608e+00 7.222925173063403648e+00 1.426801084755882876e+01 1.038267093927091977e+01 8.706987054057606201e+00 7.291146206879886016e+00 1.469430242063099001e+01 1.639779087669996471e+00 2.429627011255624858e+00 1.323457141453178565e+01 3.464980169344590077e+00 1.334803006458510133e+00 3.189085776683644013e+00 8.117739448629167853e+00 6.838184172029592389e+00 3.631204365396019096e+00 3.995801745641071712e+00 2.207869869929871776e+00 3.385964981218005376e-01 6.622554547450501872e+00 8.848131573031238872e+00 4.379998688818263375e+00 5.355191220435285615e+00 3.037429033675609347e+00 2.431013864305678673e+00 3.176362820607874671e+00 2.161425565104281077e+00 4.319349136758898311e+00 4.813050422353635227e+00 5.046836399521977157e+00 7.260708831395644935e+00 5.308369962458305835e+00 4.096876254766432801e+00 4.493267015024774658e+00 4.697878935388231980e+00 4.795687054845200414e+00 5.363494286335340533e+00 2.600812361123092220e+00 7.248610421189676245e+00 8.842075640819091475e+00 8.804531322309953723e+00 9.141075904381938955e+00 8.686707061652491291e+00 6.912305335787917393e+00 7.184605830610625077e+00 6.278132171954196039e+00 6.544474374076502343e+00 5.841827683958101147e+00 5.797018707081525335e+00 6.381541936633086998e+00 6.491057283032904301e+00 8.045292653309974895e+00 3.963986518924097702e+00 4.968336785054116689e+00 8.151980963904856381e+00 8.966121717843030581e+00 7.883646321318428463e+00 2.958379285654227253e+00 6.606302536481001297e+00 7.254310530934484191e+00 8.065677104789545027e+00 1.023740394835760092e+01 7.647280816620677157e+00 7.502660131153714218e+00 6.481305540464903814e+00 1.987759146645269315e+00 1.024946290313002351e+01 3.816796577610609198e+00 6.197770867143360007e+00 1.815358568281433715e+00 8.113402098547947361e+00 8.225602935602232435e+00 3.769572740755880780e+00 3.321468526507803887e+00 6.460641598737401736e+00 2.877472691892418499e+00 4.452887776969483014e+00 3.399498984850813699e+00 1.919290015111011050e+00 6.396466540440941095e+00 4.054248212032042886e+00 4.442149101444768711e+00 2.798089037592880857e+00 2.128682482910308149e+00 4.081716148005201106e+00 2.712938248843191236e+00 2.821495495209929771e+01 1.376996834051419860e+01 1.122056299549053726e+01 6.346475427830572613e+00 1.415163050551226576e+01 1.688277109759231820e+01 7.526595982081493830e+00 9.392447419301042544e+00 1.094830479845444415e+01 3.599540576253536184e+00 2.749109123962012013e+00 1.218893485290671652e+00 4.414952228479805285e+00 4.472823918644294849e+00 1.638751139087159814e+01 2.314013438611503215e+00 1.726932634480611739e+00 2.014035755760525959e+00 4.764923165188308829e+00 4.831742201366886036e+00 5.582939013207750989e+00 4.840232415967581581e+00 4.303021854367628407e+00 5.489831531017019373e+00 2.934978625132118601e+00 2.488498056912910528e+01 3.270116102749670794e+00 7.117283770890871608e+00 3.671968185803502038e+00 3.929050790309339014e+00 5.839688353862811709e+00 5.230901005464592579e+00 5.275086004269814666e+00 6.722760587241578101e+00 4.493584322259190245e+00 5.178313634393804321e+00 4.950234796933064452e+00 2.749294890424734739e+00 3.603795688428621524e+00 6.084741391749357575e+00 3.991619827441435397e+00 1.764535724305659858e+00 2.265453274464025668e+00 2.636964267018978347e+00 3.786181979783968643e+00 3.482422874874286034e+00 1.900343399789091059e+00 1.955790668013046485e+01 1.105297593495221165e+01 8.397851690559692273e+00 7.452384512519206083e+00 1.234606821080955896e+01 1.137502978443699675e+01 5.255118095050262284e+00 7.402595228691358997e+00 8.471888737879719855e+00 5.111969417113084724e+00 2.634963664442357967e+00 3.166429929979127422e+00 3.885481152098412494e+00 3.138521367037563792e+00 4.493631206675566148e+00 2.997268046030720168e+00 2.941604911372332154e+00 7.881973135343629977e+00 7.949868444265913325e+00 4.134656487036835415e+00 5.049856433900108854e+00 7.637961373506664486e+00 7.779136804448022247e+00 1.410734717260243354e+00 1.697937219293806921e+00 2.992209103078920851e+00 2.071349369451780831e+00 9.770923506709650042e+00
2.045478874114015966e+00 1.404663805130238252e+00 1.566064675701120068e+00 1.443338347601918592e+00 1.577329401193979574e+00 1.251350295845377936e+00 5.856258233658616641e-01 2.224082809632206725e+00 1.541133836698136861e+00 2.954877469416861135e+00 4.262479561083285517e+00 1.627195500083748136e+00 3.002888149415706032e+00 1.655731886628181826e+00 7.010159187075125642e-01 2.426321659678575493e+00 1.326532928157643232e+00 3.491175575420109034e-01 1.142176210266621972e+00 6.942760655254371915e-01 1.087539013698691770e+00 1.420587898901931823e+00 2.000512024283723989e+00 2.618791726444768653e+00 2.185150209768818463e+00 1.383265286606577105e+00 8.186202904076241849e-01 5.240952479874964043e-01 5.121419636735424774e-01 5.896531065514771797e-01 5.292300840496158010e-01 3.488580050693458334e-01 4.784520808909258904e-01 8.309341688868256970e-01 9.718222284946289591e-01 1.440490498793605134e+00 1.160814882784416024e+00 1.419428055879163875e+00 2.514556747986339769e+00 1.000401306225894960e+00 1.073178858734722407e+00 2.216392778479500336e+00 6.404890151058822978e-01 7.583279512115667087e-01 1.261159375949502781e+00 7.214922546897428735e-01 5.027747314953421309e-01 7.577289424844421140e-01 3.990258638134990266e-01 3.015040030852872643e+00 1.753147108491790007e+00 1.726370261653571658e+00 3.480970234133594854e+00 6.202817337961047395e-01 5.065464067950824489e-01 1.990334113974312924e+00 7.811307488154939360e-01 2.199945731530177362e+00 1.801940715000431581e+01 7.063638387481473657e+00 1.331290721812534272e+00 7.419942733592708173e-01 3.588325897268803022e+00 2.212646549539754925e+00 3.878599952103634507e+00 3.512904711028286719e+00 4.689595947799487519e+00 2.769951158131815472e+00 5.888936545543996814e+00 1.646626590397151979e+00 2.102899431706835909e+00 8.257558709111849637e-01 1.029163448342050202e+00 2.051171899205111337e+00 6.778522410638819551e+00 4.927198787437117922e+00 1.086917311315462653e+00 5.925909044558521188e+00 6.919530425838200216e+00 1.152117293897325201e+00 4.793537095707756990e+00 4.335103919295819175e+00 1.205892118378424804e+00 3.093009128417193665e+00 5.554076455802628765e+00 1.541094045979481297e+00 1.623544040993238013e+00 1.468992403652318535e+00 3.498256342533538010e+00 5.885350790098321738e+00 3.298337096859873085e+00 7.032647153008160679e+00 1.638114161499879096e+00 6.980353668532499611e-01 8.009796959933277449e-01 1.437487363554989628e+01 6.237991419409633309e+00 7.724363056146452688e-01 1.358559825326610460e+00 1.408988474965021442e+00 8.803137160761032476e+00 2.481434898617060014e+00 8.544776794964403788e-01 1.709946398625383113e+00 1.325229941482138463e+00 1.355911576815165054e+00 3.104744921457996742e+00 2.062595163190821257e+00 4.339462082230539863e+00 2.694905584882043570e+00 1.466452668261267300e+00 9.996974361894752636e-01 8.080569392203372558e+00 1.136298351444724020e+00 8.464900841034173062e-01 6.087158672597505316e+00 2.151031296244677371e+00 4.555037810197417603e-01 3.685539795082656500e+00 1.006404596120677786e+00 4.022021958160935107e-01 5.575970472159108571e-01 1.478793284256728180e+00 1.684766548708983436e+01 4.791608526049238037e+00 7.797647128840750064e-01 1.854389341770088739e+00 1.447865523796925569e+00 1.983786154799111756e+01 2.289324851905366387e+00 1.090050570873592140e+00 1.054847197357799082e+00 8.310441300766889583e+00 4.884012738133163722e+00 1.278435183091080285e+00 2.886383077320208379e+00 8.066038697511035416e-01 5.207696346909992613e+00 1.004923122978707450e+00 6.529658949037349114e-01 7.269381475575451557e-01 6.249684596243384460e-01 1.795977912452324077e+00 1.872140716334137700e+00 4.876544947866953694e-01 7.643957653657722506e-01 9.975697251564035195e-01 1.660516581670924197e+00 1.105523957325823092e+00 5.178707875595012222e-01 1.271857803171257739e+00 1.079616904670823274e+00 2.627765598394381286e+00 6.877195087686676089e-01 6.241189832765750012e-01 9.455872107253580072e-01 3.345934082576527580e+00 1.791719546963818743e+00 6.761584366360966492e-01 4.069126579131769006e+00 7.025697264469268344e-01 1.479149424390060119e+01 2.328710810486549043e+00 6.476247796706527948e-01 4.892229345180595601e+00 1.154787684149973614e+01 7.270220972109025404e+00 5.612308992243602024e-01 1.070149392234139185e+00 1.156691348694075305e+00 8.522132364387162706e-01 1.482405946504141259e+00 5.922642918500327092e-01 1.811433288670546649e+00 1.221055473509698341e+00 5.601459552762604321e-01 5.109748852769944172e-01 1.326492416129976259e+00 2.295101816004190276e+00 1.822942142834303780e+00 2.133364594729907360e+00 1.739412700587074756e+00 1.598800855334576942e+00 7.825204991111174291e-01 1.115510390899231208e+00 8.230440798986649042e-01 1.329156766799989509e+00 3.784349341174451098e-01 2.877291599102668407e+00 2.533098542990005697e+00 5.213745660014808436e+00 2.839410992633309760e+00 3.165379388547739481e+00 2.164379936436421570e+00 2.337345195829223066e+00 1.702563378046321629e+00 3.314569830686827423e+00 2.095210137506342107e+01 8.373520154059136189e+00 1.471938398356789079e+00 1.495898512140810155e+00 1.298778911952150672e+00 2.407945045519587879e+00 1.614757318218776661e+00 1.140994203500608872e+00 1.283878904545205479e+00 9.368319301151616374e-01 1.510302515469854390e+00 2.345673913201071770e+00 7.098886143288520856e-01 2.657299876032474639e+00 2.560694310260094753e+00 5.873154008668061365e+00 2.477085895974176832e+00 6.895557239547129846e-01 7.609599880207632561e-01 2.066464282732126012e+00 2.124981436760992715e+00 2.963293664371846035e+02 1.570369823571230761e+01 1.466278828946765200e+00 1.517271676042469597e+00 2.762217808286791421e+00 2.288464655928623248e+00 6.137322818617271025e+00 1.397035618028892312e+00 1.212513688294404091e+00 1.179117786792793154e+01 1.353857789534695488e+00 1.136334181905113816e+00 1.829939555678157692e+00 1.211770614686610514e+00 1.964073600374277362e+00 6.228943856995556416e+00 1.212497783161261111e+00 1.094435729849343453e+00 2.025065585359891340e+00 1.380403459828489110e+00 7.235895440336107542e-01 8.954622771032374473e-01 2.772011118955632902e+00 1.903944198956634581e+00 1.564895450113723996e+00 3.145349230808449192e+00 2.203202321818846343e+00 1.941459758864076512e+00 2.274583018893001629e+00 1.079741794428698887e+00 1.092463090325398234e+00 1.022941206065431707e+00 1.325894410479468988e+00 2.617755437862722356e+00 3.180221555977833070e+00 2.242350653886643563e+00 4.426748776790379480e+00 2.886639816055549979e+00 1.756903528238177081e+00 3.395648226522124169e+00 7.276354058250911194e-01 7.881206326871303958e-01 1.672376357536161207e+00 3.646066748192084428e-01 9.913198150068430747e-01 1.198675216993516424e+00 1.818183433797208259e+00 1.759289846313387695e+00 1.671743380961357328e+00 1.188194869863420156e+00 7.049543516504743756e-01 1.503390565113468025e+00 1.930532061959280288e+00 7.905494968695456759e-01 6.249092633003892061e+00 2.040610152251760567e+00 1.247478325985379222e+00 8.337279712121828945e-01 8.808952427106824246e-01 2.309194332678935702e+00 3.045421885676522944e+00 1.720935931968390786e+00 1.421659551740611960e+01 9.550250940227154040e-01 1.071874537793120030e+00 2.381050567864734013e+00 1.168900349106151371e+00 9.614385787964239150e-01 9.807620866866012532e-01 1.103774078347527610e+00 1.247254800520992468e+00 1.456636414093698928e+00 1.214085425495318393e+00 2.079110481766389018e+00 1.323522359539568205e+00 3.162135998951389748e+00 1.570831973658753267e+00 2.557314954339836355e+00 1.585321817411232903e+00 7.104989696964234547e-01 1.341531189363806886e+00 5.922920053297962006e-01 7.321383757248189905e-01 8.392474944012939808e-01 6.155201978226703119e-01 3.461042135107411433e+00 4.039518204205776009e+00 3.793479150374941433e+00 5.737699935438584475e+00 8.443930961577757799e+00 5.899953355770422903e+00 8.393998412300121004e+00 4.142836648778374986e+00 3.649373002145532841e+00 2.583182618937990949e+00 1.388140617719192171e+00 4.784327657718961291e+00 2.189158135903305880e+00 2.888097867954148512e+01 2.003924377044105753e+01 1.124472778782439164e+01 9.627689371328770562e+00 2.176549240129717688e+01 1.238807696478149012e+01 6.855423124933976098e+00 2.476729386911968867e+00 1.404634939768734547e+01 5.326421980521300448e+00 1.082776323598554802e+00 2.890394839351166034e+00 6.536711306220865936e+00 6.199643733517969935e+00 3.992823862734736196e+01 1.195857531069344226e+00 5.782127628861712054e+00 3.972742518458713956e+00 6.839720457994523883e+00 4.880435622710189492e+00 2.690459112193973112e+01 6.962926582812348997e+00 5.054359973086784308e+00 2.856446075081320313e+00 5.144520881677802748e+00 1.896131786586745749e+00 1.365315088877459671e+00 5.285344095007147303e+00 1.419654354426795217e+00 1.043111741054600250e+00 5.933469267912485634e-01 8.023268760097415964e+00 4.712280592950850888e+01 1.403488925618149974e+00 1.562099923170088278e+00 1.428562961226425898e+01 1.577440153922322619e+00 1.835895483546001739e+00 1.722866469625279340e+00 2.295688668598684590e+00 2.081761518926931842e+00 1.644848617433459115e+00 1.940959646715332498e+00 2.551371934030739030e+00 2.535797611481949154e+00 1.455112081088228759e+00 6.466190142571944577e+00 1.410177715239909091e+00 2.131121273694691176e+00 1.270425772394550457e+00 1.075536642470668269e+00 1.734201995540548991e+00 1.696211714127853210e+00 1.372704940327145628e+00 1.590514069025196875e+00 7.765066241198641528e-01 1.499898957118539933e+00 1.820589894270908005e+01 1.192137049406303051e+00 3.877163204508915051e+00 5.477958267632416778e+00 1.305263312503880835e+00 1.531539859627401245e+00 4.923285651912854277e+00 5.562069055874443890e+00 2.101205632833130110e+00 6.104854762088388398e+00 6.849992403964806353e-01 5.009597905267013651e+00 4.497490096461644882e+00 3.160949384206499957e+00 1.380714613088039222e+01 6.351727930429911240e-01 2.117164652191082297e+00 2.258356467269773127e+00 2.476602876283355403e+00 1.187956800621034148e+00 7.829094123923614479e-01 1.133047907255731124e+00 2.636937823942175463e+00 1.105653103559903094e+00 1.311805047262679880e+00 1.702357419551250750e+00 2.009878838375037446e+00 6.406606664310562138e+00 1.383959775821078875e+00 2.504398112106239083e+00 1.058488839633404233e+00 9.161985939135359747e-01 3.358151768479205934e+00 8.740729145212372542e-01 1.447620233746371721e+00 3.430171756382736525e+00 8.680045578954743490e+00 2.806087861993010524e+00 2.262288251527269978e+00 7.986825572530464878e-01 1.611933087406828058e+00 4.863348212356701339e+00 2.144405518961671220e+01 9.063847706319478892e-01 1.244703213340837777e+00 2.217177529522345480e+00 1.873983180171546969e+00 2.492005247795717082e+00 2.138642708612991772e+00 9.491937240132273246e-01
2.429987792584151762e-01 4.449598625695936893e-01 1.787477249679097768e-01 3.269768754012283285e-01 3.534497151789553482e-01 6.035224790750657320e-01 2.564317893111887625e-01 6.117565976252914428e-01 4.644605973114196429e-01 4.558781252047739985e-01 4.570162447702806885e-01 4.355625865235470129e-01 2.375278379451359334e-01 1.521984462014132344e-02 1.738726141384361670e-02 1.894424666934601820e-01 4.841656196081585151e-01 4.349746241324389806e-02 3.476839594793271759e-01 1.744204634633798601e-01 1.000654443238496311e-01 2.174707948669380927e-02 2.130818880876288457e-01 5.281945667540643985e-02 9.275734255206649626e-02 2.471820529556021384e-01 2.300091379501508632e-02 2.221740809453223164e-01 2.595027033336672756e-02 1.344252050460360559e-01 2.132632386635568977e-02 7.175336978503745952e-03 2.537729259898491990e-02 5.157079359097163640e-02 2.720035507119585028e-02 1.965386282118523550e-02 1.724903750510901612e-01 6.043374245820534729e-02 3.877471995083658918e-02 1.512775976174984133e-02 3.719464885318669867e-02 1.634102093358801022e-01 2.175705010842197973e-02 2.926206311783281430e-02 5.244997129464569474e-02 1.867754112693384774e-02 2.190304224289181881e-02 3.343195250745986669e-02 3.178279688206170003e-03 4.593109384536457618e-02 1.524750816296712580e-02 5.056880112927548271e-02 1.486795909079460798e-02 1.418238138611616420e-02 1.772708636170534924e-02 8.747511324859305604e-03 1.805236705804334485e-01 1.836278218257739181e-02 1.025082040519960727e-02 2.679083922562705555e-02 8.890393170941635059e-02 1.221744858922857724e-01 7.607575405392054228e-03 7.332506704932925320e-03 7.913042960688723357e-03 2.594560768418051055e-01 5.869196879212711382e-01 3.538063049267301530e-01 9.427156932867841732e-01 4.528081370235516045e-01 3.786479551126755716e-01 5.035377112335512884e-01 6.331715191428577416e-01 3.343999367380200427e-01 3.246461913408192346e-01 4.462723289970124685e-01 5.568905227273426295e-01 3.553363967124660849e-01 3.544234757933013569e-01 3.667644536434827574e-01 3.522033672232218748e-01 2.390372679967791292e-01 2.390574169503995039e-01 4.714292299896306604e-01 5.134635332080536019e-01 3.514423652678487775e-01 4.478394615550654878e-01 1.679246405447505919e-01 4.985377175514853487e-01 8.506732107006287347e-01 6.613923461947055493e-01 4.978109520243212960e-01 3.404237072662208430e-01 5.854064365226694377e-01 5.597813121971846329e-01 3.623912700770598461e-01 2.828327871663895987e-01 4.617565285676934472e-01 4.253440673744166567e-01 7.143329897106034387e-01 4.054229618433075610e-01 2.457558987777509751e-01 2.675933318381161774e-01 5.758058802061016834e-01 2.633134240295966766e-01 2.089081168677747735e-01 1.898637848973309949e-01 3.453477061030203465e-01 3.119996126823184612e-01 2.963120886908591212e-01 4.031877302206317015e-01 6.912305353659053964e-01 2.532368229655071468e-01 2.712377705139490947e-01 2.691757857961541989e-01 5.160853922678469985e-01 4.269711348220905367e-01 4.038300700522039488e-01 6.231141654344697356e-01 6.311764992350858972e-01 1.500271497175849345e-02 3.598682000602978492e-01 6.023051597272757185e-01 7.488969118233254063e-01 9.905198663237698709e-01 2.728538147209791376e-01 7.724593195076232544e-01 9.756553134569331265e-01 5.417447525239873496e-01 5.561318568010764629e-01 5.527838064498045156e-01 6.004320291930829168e-01 3.087969199043760771e-01 1.183630867089745381e-01 2.616984030803528594e-01 9.491213828733267854e-03 4.182387705647722109e-01 2.003319592702331176e-01 1.301130505153947070e-01 1.657566907902942033e-01 3.683386332204566793e-01 3.041124023976191082e-01 5.090277921451096255e-01 3.375091640195434506e-01 1.920069584166833043e-01 3.561788006041173293e-01 3.296596145055192828e-01 4.660224651129198370e-01 4.857597295789365943e-01 3.013801197981725855e-01 3.876417037553494538e-01 3.747017014559764769e-01 6.378535620329117695e-01 5.890758618929333723e-01 5.059364869924769526e-01 6.272849110366609526e-01 6.523731073014585879e-01 9.446300437454608900e-01 4.691282207661900960e-01 4.132568859984311338e-01 6.664496562838666538e-01 5.150905187443586275e-01 4.955695175828127574e-01 1.674653390696238808e-01 1.782466922884402838e-02 3.522574855526686144e-02 3.219748307210244798e-02 2.678465927589890327e-01 2.569416460267565094e-01 2.123761355931617911e-02 1.726230106339208259e-01 2.235675264287208808e-01 4.370488101507456757e-02 4.164938185431994455e-01 3.301620615405609360e-01 3.200312149540000539e-01 1.092954005186854149e-01 5.053666822265043823e-01 5.423454327539261044e-01 5.914850284915125211e-01 5.348071779762457734e-01 6.787485529151129349e-01 4.339914963039159246e-01 4.674259019166336904e-01 4.928052164477443875e-01 6.627351262857663627e-01 5.379880100693517075e-01 3.431100418849043418e-03 1.449578639242373422e-02 2.646215400518520805e-02 3.821119737213829470e-02 1.136538838098976462e-02 2.174800343741262187e-02 2.335721966481327933e-02 1.173306201074560129e-01 1.430464130652075658e-02 4.313602987001424749e-03 7.133413498167067400e-03 8.755784373689113470e-03 1.025235521785074488e-01 4.887417554990908242e-01 6.009186059311757422e-01 8.273466582007813486e-01 7.635707022550688450e-01 4.891709414673369172e-01 3.716071854419978338e-01 5.502559503458857026e-01 4.635221794791535288e-01 5.585679806009390402e-01 5.477779244670573089e-01 4.826816996418792916e-01 4.824190685101085174e-01 2.995954815137152893e-01 4.952293477105443875e-01 1.367413283647324340e-02 1.485445124269337697e-02 1.360577318576652525e-02 4.794341278411164142e-02 1.485125825189408805e-02 1.272234777515461428e-02 6.672618492560840157e-03 1.454864554543831498e-02 1.478629868443427989e-02 1.673235294502714229e-02 3.550771880735581476e-02 1.737359282865431204e-02 2.394136374133314094e-02 8.258083667319872367e-03 1.139295737834292513e-02 1.163952661444465908e-01 3.999587208769420088e-02 4.746727681366503804e-01 4.606232068579633188e-01 4.549661248325169716e-01 4.203971135036690399e-01 4.339596677350784915e-01 5.745597749970594581e-01 7.632552157298861939e-01 6.611580448448197700e-01 3.952497335341268458e-01 4.277177262731172158e-01 5.858128508288805714e-01 5.416419478537839449e-01 5.727848824733750011e-01 6.639366755482486449e-01 4.104978079761736343e-01 5.460828683066845102e-01 1.015119886634656410e-02 1.778113709178998081e-02 2.947001862794145638e-02 5.495433429740002873e-02 8.035710118226421436e-03 2.343062044859734600e-02 1.769235199163395403e-02 3.901429067456283623e-02 5.551755114419357207e-02 8.474519534833008239e-02 3.787168858984939906e-02 2.451188277237937863e-01 2.131047795985725468e-01 3.033165038881152631e-01 1.128105839851543807e-01 3.775694610894815562e-02 4.273875818074901467e-01 6.023543281723293674e-01 6.139455228250613184e-01 4.496705770362649512e-01 4.975434569950585306e-01 3.123391406605973142e-01 3.436373253932707705e-02 3.367099355272038658e-02 1.658054485963988967e-01 1.279003835438325201e-02 1.734877380827103827e-02 1.702425512114041917e-01 1.838273322773061325e-01 1.858641146397327915e-01 4.441159842992728479e-01 4.013520093894631935e-01 1.192220602110624750e+00 6.306750019817066288e+00 2.898321464914990764e-01 4.569204732944929237e-01 2.572446421181538989e-01 3.291358022043090470e-01 4.679486109334215493e-01 1.040334626600460527e-01 9.799110673989661069e-02 2.087483954194592761e-01 3.501538554700787120e-01 6.525337899599521485e-01 5.165168095844565599e-01 4.603364664572107134e-01 3.326531918630872831e-01 3.930954968895292723e-01 6.235179872604859064e-01 6.097095234644871464e-01 3.094310109721922775e-01 2.989088375372899176e-01 1.080440355502043370e-01 4.831599103052918176e-01 5.190114224215898187e-01 2.887231320989931960e-01 5.365788231308166178e-01 5.641410384233762620e-01 4.176681182598807052e-01 6.025859556096190284e-01 7.239959907207520473e-01 8.513558406660206579e-01 6.884578395524967309e-01 8.199925706472306342e-01 9.346710229907573275e-01 8.831355057918668372e-01 1.166607018514992156e+00 1.106615377136789924e+00 7.332612475008623010e-01 1.228269586595949647e+00 1.053435007592708361e+00 9.092506778218646390e-01 5.510514229298402178e-01 8.828953273956028358e-01 7.842529133501864314e-01 7.229558689381268000e-01 6.040677111361918428e-01 4.837282690563488030e-01 5.971177947201884439e-01 2.549750275330119331e-01 1.688630239098111094e-02 1.808392323972462801e-01 1.825598772083505961e-02 1.059613836426816919e-02 2.672882024672706969e-02 2.871301686180981472e-01 2.093306689890059857e-01 2.208475377308808524e-02 2.003419614385463371e-02 1.094817247082961222e-02 1.229195622368827942e-02 8.411507246771819657e-02 9.566577930497280335e-02 7.378675850159691248e-03 1.787018497498077674e-01 2.010102854263269290e-01 8.566384712457489337e-02 5.515915472933731467e-02 2.438771309253627562e-02 9.299148775963626823e-03 4.312497978416223593e-02 2.980274494695640541e-01 4.943472025274040504e-01 7.389886840748626229e-01 1.206708572879285242e-02 5.154010885223097027e-01 4.718966277753950944e-01 3.791287563878533717e-01 4.379317257255969653e-01 3.056530957226328837e-01 9.738946409073192048e-03 1.522622151762813986e-02 6.214158072152259002e-03 1.544269816819300867e-01 2.156566599726870148e-01 7.749838518777651952e-02 2.320572749234768931e-02 2.512811651759001841e-02 5.235820279559018353e-02 1.041210549882928688e-01 7.833386307283113359e-02 2.230432580456007119e-01 9.931399296193102466e-02 8.442934037775307043e-02 1.079106409233424047e-01 2.054417697583581226e-02 5.367239713229114972e-01 2.230475273884565540e-02 1.583912141708994081e-01 2.267157397576861910e-02 1.585952134784163470e-01 1.270054337941546596e-01 1.011816772762370031e-01 1.149191592479203161e-01 1.216083422362876643e-01 7.424795287962411387e-03 7.679390781827541423e-02 1.181411987922743323e-01 3.556112395838384455e-02 2.275222089372773426e-02 1.277821104999166818e-02 2.244374889988218040e-03 2.323071517714239004e-02 4.625466949109902082e-02 2.173754400161357486e-02 1.788455073738795878e-02 1.202112002473341990e-02 1.940752743900451410e-02 3.218944538190197102e-01 4.792153425048912840e-01 1.152542263212583684e-01 1.105933806906602701e-01 1.816993564857937171e-01 1.763391896470879738e-01 6.004109554732982301e-02 1.920070437108634120e-01 2.132055861394825391e-01 1.877300203823198954e-01 8.640095274991453633e-03 2.627033539336909654e-02 1.957013252286769756e-02 1.092786931749833990e-02 1.209488290869916230e-02 1.755451049025490151e-02 2.129384541746961318e-02 1.499861325122774369e-01 1.281873915360733085e-01 1.457648853293980543e-02 1.438774113772255114e-02 2.111184055665554782e-01 1.108564723333451268e-01 6.252499498971624339e-03 3.361703723079659256e-02 2.787124290746720995e-02 1.239254731452783115e-02 3.216663994502617641e-01
