# Supplementary material for: Idiosyncratic, Retinotopic Bias in Face Identification Modulated by Familiarity
Source: eNeuro. 2018 Oct 4;5(5):ENEURO.0054-18.2018. doi: 10.1523/ENEURO.0054-18.2018 (PMC6171739; doi:10.1523/ENEURO.0054-18.2018)
Supplement: Extended Data — The archive contains data from both experiments, as well as the analysis scripts. Download Extended Data 1, ZIP file. [file sup_enu-eN-NWR-0054-18-s02.zip › famretino2-3.0.0/vtcdata/output/LmFus_median_param.txt]

# row col std gain n
5.723746821866195233e+01 6.663706186358993477e+01 6.813698812219269030e+01 5.631335794052219512e+01 5.446278727590258484e+01 1.461902206885501414e+02 5.575732805038978768e+01 4.882469833744307408e+01 4.466007233992014847e+01 9.817592013776473436e+01 5.268360629414031848e+01 5.050940438627701212e+01 4.332231212040738910e+01 4.231058243741300373e+01 5.030637353953143531e+01 5.283470743184135898e+01 5.393318571306809162e+01 6.029872375311209254e+01 5.179345130184435675e+01 5.142875398245926277e+01 4.976661570212338859e+01 4.943330921317432569e+01 5.237610654717748560e+01 5.406144171543577670e+01 5.896147352562274335e+01 4.659953803342138912e+01 4.873007759293744101e+01 5.150504957319010657e+01 5.309709659039293683e+01 4.716122872653309628e+01 5.077576506839093184e+01 4.656374420421729354e+01 5.587501963674593242e+01 5.321091558698468305e+01 5.244434396494770567e+01 5.256130382915128507e+01 5.222636917579519178e+01 5.384333845878907709e+01 5.231895692057882741e+01 5.054458403156444035e+01 5.245973670199802541e+01 5.083564806652854884e+01 5.151082818471860492e+01 5.381810901912260903e+01 5.067113301767847133e+01 5.274281231175537243e+01 5.045136978796640648e+01 5.286466496146162797e+01 5.244507670642408925e+01 5.554791095564432624e+01 5.573568270554372361e+01 5.422293419531409597e+01 5.114349494882416991e+01 4.802087917678509399e+01 5.282486122634374937e+01 5.147171746695281058e+01 5.332425317627834005e+01 5.364116015695103101e+01 5.210130596185173601e+01 5.309176148501828152e+01 5.485261551255534584e+01 5.381847757200939952e+01 5.368385923727039000e+01 5.274587563853892647e+01 5.178910876954941500e+01 5.508517032921458423e+01 5.545669773729395047e+01 4.814072248889826966e+01 5.556766122036467692e+01 5.352432276479851225e+01 5.403321666985715410e+01 5.368601856425645735e+01 5.428280696403484029e+01 5.374087349088782162e+01 8.219032930455014707e+01 5.366798170760777253e+01 5.104314053589030209e+01 5.320273722548229500e+01 5.335387291613573524e+01 5.170093372256505404e+01 5.135356026564832632e+01 5.126513518651388779e+01 5.181835609307799473e+01 5.326113818517491438e+01 5.368865306023155881e+01 5.006167562109692426e+01 5.367936755830918116e+01 5.457252961105078271e+01 5.165181459725037882e+01 5.242971841125418564e+01 5.234293613809799695e+01 5.453203379656648764e+01 4.993750063358407942e+01 5.218389395969219891e+01 4.910326782953659119e+01 4.871144772243935961e+01 3.999002302874312420e+01 4.992713865010757246e+01 5.110709587135526277e+01 5.252415174234493378e+01 5.329677947756854905e+01 5.097304840492806477e+01 5.480899531757246734e+01 4.741040687868311210e+01 5.398582505076078064e+01 5.064646358054835673e+01 5.140448225698402496e+01 5.069281598007714251e+01 4.811968296374858767e+01 5.022634821857158016e+01 4.935664573800342225e+01 5.043084286403097138e+01 5.006967653744035829e+01 4.658285771833666900e+01 5.023717898704983043e+01 4.946577607574319302e+01 1.204109118640191980e+02 5.186337092045893371e+01 5.507477869861356368e+01 5.349755555510662930e+01 5.410338841209920702e+01 5.036317875192555249e+01 5.094041987453945808e+01 5.250595924548341031e+01 5.482937007056808199e+01 5.169545539621309160e+01 4.976193119614632110e+01 5.037747493948928934e+01 4.829133579015842059e+01 4.922237711750878475e+01 4.956837085049753711e+01 4.207682746836430709e+01 1.368577107516451008e+01 5.096825256183093700e+01 5.251210922638419021e+01 2.339876028013236109e+01 5.902880513768710102e+01 5.377173792485223203e+01 5.104290858280329246e+01 4.674006229480087882e+01 4.563961767227588240e+01 4.741497142862117187e+01 5.026593191297796182e+01 1.390886669235961506e+02 5.030201896913293069e+01 5.043695630582372758e+01 4.987551199727150220e+01 4.971780237862600416e+01 4.959607626714245754e+01 4.873299269636240183e+01 5.825528133662645303e+01 5.006965623598382820e+01 4.751705603642936637e+01 1.989995499931144991e+02 5.743706606285461191e+01 2.706796975438418684e+00 5.723588699014064218e+01 4.857252133527484261e+01 4.889324589518571429e+01 5.510409862414192617e+01 5.923886863135329861e+01 5.462422706404775852e+01 4.242627449128732309e+01 6.029517153980170008e+01 5.708758856859364528e+01 4.650521922668833241e+01 5.550256291537061770e+01 5.205691007531055448e+01 5.089732832399836582e+01 5.716289392749305875e+01 5.336881155775794383e+01 6.080686770140133035e+01 5.197391501831161520e+01 5.377660600956301096e+01 6.799701734216014870e+01
6.013233958106805233e+01 6.653233322384554072e+01 7.490454839273267851e+01 6.139926553794043684e+01 6.203667703087104712e+01 1.989977794355439187e+02 6.229226648586878667e+01 5.067895414412996047e+01 4.417170379368893407e+01 1.989968907983572706e+02 5.928133819583281650e+01 5.593116459856450007e+01 4.660368685605749306e+01 4.870225043102747975e+01 5.469162367102630640e+01 5.644223825924571969e+01 7.218688129446061907e+01 7.249826543273817947e+01 6.722714799456758783e+01 6.180634550807000949e+01 5.165316350535758261e+01 5.538943018329077717e+01 5.790023918237265121e+01 6.327579928835776713e+01 8.193267473624987929e+01 5.961832832067251786e+01 5.471656325958471712e+01 5.601080774162689124e+01 5.855519636219213453e+01 5.378705367016437577e+01 5.209175931201819765e+01 6.498895316788210152e+01 7.348086437616538547e+01 6.559459336848033217e+01 4.856339303290189946e+01 5.645853910709112711e+01 5.673609529584797428e+01 5.874469156349351806e+01 5.489523521488388269e+01 5.208528780137697822e+01 5.445413169196370262e+01 5.418269268788705517e+01 5.671711574867858019e+01 5.589120245468623693e+01 5.738068728349436753e+01 5.301744787530496694e+01 5.330461039246289090e+01 5.408930684816125023e+01 5.646381826481746202e+01 5.890557016423493053e+01 5.563532104473929962e+01 5.425625659632648023e+01 5.524193087094540289e+01 6.221720837591348641e+01 5.757483983173450781e+01 5.752827104409331582e+01 6.077114985277307113e+01 5.720187713726101464e+01 5.657531365242645904e+01 5.723468080143895520e+01 6.310765947040449930e+01 5.746247578607518847e+01 5.457856343097160590e+01 5.646544715787926805e+01 5.286933193497692685e+01 6.081211333819200604e+01 5.426419755234291387e+01 5.587389524745314873e+01 6.300968488227814390e+01 6.308498398221878745e+01 6.016840726142947204e+01 5.783788528051179867e+01 5.537353655464139734e+01 6.348617077145891585e+01 1.715812429222931996e+02 7.837558989684450239e+01 5.606035915905349043e+01 5.831111807562068350e+01 5.877579822198183024e+01 5.598774132597137054e+01 5.535554303537251997e+01 5.657322586053427926e+01 5.725565882165834353e+01 5.770324602348826915e+01 5.518980806740134426e+01 5.833656247080166679e+01 6.848874216843709917e+01 6.306916669846696522e+01 5.997818209549620860e+01 6.081293434982799795e+01 1.293721394533553166e+02 6.921129265654118967e+01 6.410532706110296886e+01 6.094361972627676494e+01 7.372515205570451258e+01 9.662695960944307672e+01 1.035274182952552025e+02 6.459414567968943288e+01 6.151891294626638285e+01 5.817445909631484824e+01 5.568344306997801141e+01 5.904466870858055216e+01 7.058493004555114680e+01 6.800434382910515296e+01 5.647123652621944245e+01 5.255243881154509467e+01 6.030264572263700984e+01 5.756652232238210587e+01 5.633110784317275233e+01 5.753648844343358348e+01 6.165555423271760560e+01 6.532253552621423864e+01 4.964091270601349493e+01 6.013898063611742373e+01 5.682785256834455367e+01 5.650787890721610296e+01 1.989998127290112393e+02 6.765251878924763673e+01 5.283374727789226455e+01 5.776964683619154073e+01 6.174321286579851176e+01 6.780547555212515931e+01 6.143559789317413333e+01 6.263458871612021284e+01 6.278193528674261614e+01 5.389635562296120241e+01 5.762468495850105654e+01 5.558955735429236000e+01 6.082381691129645418e+01 5.932467019663869934e+01 6.049390277791574988e+01 6.689242747072314899e+01 1.988407958865774958e+02 8.250256011799714884e+01 1.033276201232150271e+02 1.028558427069184376e+02 6.864003791316062575e+01 8.348235152038296292e+01 5.728405262257241759e+01 6.260026359663979179e+01 6.349925686965639926e+01 6.336609273587264113e+01 6.379470117069440960e+01 1.989921390013789733e+02 5.584915417437973417e+01 5.869175892765635894e+01 5.987134312474772457e+01 6.031201901980217883e+01 6.392998022267819636e+01 5.940894009960568667e+01 1.982836930131603026e+02 6.509925104513087035e+01 5.805528507915884973e+01 7.102825705319079930e+01 7.161486940742088336e+01 1.649175492634315674e+02 5.266562681569968163e+01 6.770990626193311357e+01 6.138993741931936654e+01 5.359677402539982438e+01 5.779022158657392794e+01 6.556493562177519152e+01 7.243177059355663516e+01 6.173586800878553760e+01 5.446118816204283064e+01 5.143720812010515431e+01 4.970944828648688940e+01 5.892282008424602679e+01 5.905725252184595320e+01 7.798378072092849322e+01 6.304525485796094131e+01 5.764960861008995607e+01 5.827675260787565037e+01 5.808526822351953456e+01 5.928132386646954899e+01
9.176817467494661429e+00 1.920659914137873869e+01 1.789260948244129068e+01 1.022310315089160326e+01 8.794680385805179412e+00 5.085036280534306741e+01 1.476353653673275801e+01 1.257081187208792983e+01 1.401108946049583182e+01 7.258691475000459548e+01 1.808594932985035797e+01 1.195365743431194971e+01 1.489395310730997224e+01 1.073198367754824822e+01 8.076689840239403395e+00 6.495844858844775693e+00 1.152447441783690962e+01 2.808393624688401591e+00 8.210927979674575994e+00 9.114008907363270851e+00 1.050653458760111114e+01 6.803660627863916233e+00 7.624057165009196169e+00 1.284703499287918049e+01 1.580966230913670501e+01 9.681682570712013103e+00 6.257330669485318353e+00 4.438570155202139489e+00 1.326576124866980511e+00 8.470091092991349768e+00 1.142576290814867335e+01 1.750588179456591931e+01 4.252555874537298664e+00 1.882982821857087075e+01 9.997123775396591583e+00 8.167347920579359766e+00 1.237700907609516321e+01 2.460170955235893242e+00 1.152275264811080291e+01 9.744676223528099257e+00 1.036521591378174989e+01 7.641380168734547951e+00 6.877574602754028987e+00 6.197340728938943499e+00 1.381267016359875122e+01 7.826818123799641924e+00 7.226093934276832442e+00 6.376803080107515065e+00 8.054006342848328615e+00 8.352162469034663417e+00 9.275345240495827426e+00 1.033504758391047140e+01 1.033904812184886524e+01 1.826911022638611470e+01 3.314979589609184707e+00 1.998563211157663222e+00 9.066061584638525517e+00 7.301912355228237672e+00 8.915985122369438187e+00 8.668811605650525109e+00 1.105675576046666109e+01 8.647666335287725659e+00 8.344121232326873638e+00 1.024453434118303186e+01 9.772994310182776090e+00 2.387121196710456417e+00 7.662983901149051924e+00 5.901603458947958458e+00 1.503299107564730619e+00 5.573696690887283367e+00 6.078334271122766808e+00 1.759046250750422535e+00 1.805311446904060979e+00 1.232750803968441744e+01 6.025118079270678884e+00 1.021461674790274543e+01 8.550428432407034762e+00 7.835047570551409990e+00 6.462337176564753705e+00 5.535207053925077503e+00 4.024024818008718363e+00 8.194576518449446567e+00 4.490854291596511061e+00 7.689197076971719724e+00 5.998748359096335747e+00 7.565809850430760264e+00 1.107832130524801784e+01 1.199091929799733336e+01 1.191947008938196007e+01 8.591945055917580731e+00 3.642505250187174859e+00 1.160287408595101510e+01 8.511847952894797231e+00 6.096602298730612546e+00 1.843005131184826340e+01 1.906545901014516176e+01 7.064665046364897449e+00 8.064323664042230888e+00 1.045150312984609897e+01 9.661605041708751784e+00 7.278519443969337921e+00 9.127062622176088880e+00 1.038996183950436603e+01 8.762326616296617132e+00 1.073450888724957863e+01 9.775245681930815778e+00 1.267030717305931731e+01 1.054020965497081619e+01 8.776323581169101828e+00 7.485643883335230342e+00 9.769286907211540694e+00 1.387197591555095322e+01 6.849551098903249979e+00 9.218931074029654837e+00 6.610457317597790983e+00 1.673579257186344815e+00 5.121311228646938218e+01 1.436845248742300996e+01 1.681923836831152386e+01 8.895841392674025627e+00 7.338927057749400795e+00 7.592024920631608609e+00 8.291548142043341230e+00 9.016864887462952893e+00 1.267920845566940358e+01 1.224260768056115012e+01 1.178206860569228986e+01 8.721434461821115036e+00 1.029473155198499867e+01 8.668189802876405281e+00 8.121863987157075471e+00 1.352280940224964567e+01 1.946383421725692031e+01 1.584375767802123214e+01 2.130349565123705347e+01 1.952297046186810903e+01 3.825614831820908002e+00 2.041705853046997987e+01 1.125014190680199277e+01 7.781465384559194121e+00 6.445423829860562392e+00 8.213221055341143995e+00 8.851894572433206321e+00 9.146466248932375720e+01 1.349885309440059444e+01 9.083528036206480749e+00 7.748540672683028596e+00 9.203692140636157148e+00 1.156741851948369160e+01 1.098076085492573384e+01 9.447910972297872689e+00 1.872501962158000577e+00 7.350109708607092784e+00 1.747595485324758968e+01 2.424661512091916826e+00 4.414150232845285871e+01 1.404121666367250887e+00 1.963937316618237228e+00 1.760654101386902681e+01 1.549476102118404475e+00 8.825007869738861643e+00 1.106534827550103728e+01 1.336770739420691889e+01 2.417697045074443452e+01 9.118182787601512018e+00 2.428828934445628640e+00 1.155921458822440862e+01 1.148241946752089326e+01 1.146989185569372438e+01 2.382430248676896412e+01 1.331024694698324495e+01 1.174982615067506231e+01 1.174675257462565980e+01 4.112292350244931782e+00 2.058246752364805587e+01
1.019497810656599279e+00 1.017954248760104541e+00 2.191846788969576743e+00 2.675036370146227860e+00 2.585230148717194254e+00 2.820700437785865944e+01 6.127292396842828559e+00 3.566908906274958824e+00 4.252276145567674526e+00 5.917391287364967667e+00 4.862125342647052761e+00 3.484163724816213836e+00 2.529327645972399452e+00 1.300961204150802519e+00 1.613475430169573954e+00 1.598582404088911613e+00 2.945795718384662365e+00 6.826963190208082954e-01 2.066551110508462408e+00 3.139237591464016930e+00 2.205057346431550602e+00 2.090029697732546765e+00 3.288192858790658590e+00 3.669731871594346995e+00 1.039866391207680429e+00 1.050500985576052537e+00 1.948067908083000788e+00 2.205993917602359744e+00 1.423736395961339829e+00 8.020568914177480524e-01 8.852743069006285825e-01 1.130344776139158292e+00 6.472358167674530094e-01 9.648404671245713882e-01 1.532233088643699448e+00 2.183398035503037349e+00 1.153396044168536250e+00 5.347917463338758282e-01 5.807264507681204613e-01 1.110344432416292326e+00 1.182782663957404390e+00 1.667795876572092606e+00 2.090100668260281402e+00 1.648666872051937515e+00 9.808650549047108758e-01 1.416046724212423502e+00 1.764102683423695694e+00 1.241498672359589772e+00 1.744261105078969365e+00 1.626369017826822194e+00 5.994877866559553681e-01 1.504454997157958385e+00 1.703929005041885159e+00 7.176177641985017619e-01 1.030010267335065066e+00 1.244934571480837082e+00 9.335815429677600807e-01 5.831222702184251094e-01 1.850804102053416500e+00 1.860721485202163183e+00 1.041221564160887292e+00 9.615452943124667140e-01 7.380130593510263459e-01 1.250411946321277501e+00 9.276800372499360847e-01 4.275773264166614629e-01 4.742956912473125231e-01 5.737802141100118991e-01 7.441236192304460095e-01 1.343789637545548921e+00 1.149578129515745895e+00 4.049277902853927746e-01 6.798352786494715749e-01 5.738964780592237247e-01 9.651952620995765120e-01 5.897025012441874381e-01 5.673048245859024785e-01 7.798650248678675734e-01 8.812715526686900613e-01 1.092110847882648006e+00 9.143255243733434678e-01 7.874060200189947345e-01 8.786360441935778809e-01 1.918478349254749027e+00 1.835464153060319958e+00 8.544458724478718459e-01 2.141745679044869455e+00 2.831229935499223416e+00 5.817605959257265980e+00 3.136041801397947193e+00 2.435213011511313752e+00 1.684803867218011675e+00 1.793604888472136061e+00 1.172488625190796885e+00 1.238331861643394038e+00 3.417547605409509970e+00 1.086672038396267581e+00 1.047514313143677267e+00 9.369064997581158849e+00 5.628154499433971836e+00 2.242061029350586487e+00 1.839092635132283604e+00 1.011796984557347123e+00 9.974317099690925836e-01 3.376991026428448173e+00 3.334408099094108291e+00 3.452308216598708235e+00 1.410665052636276728e+00 9.321509078583453123e-01 1.327632197623972665e+00 1.634607113956252578e+00 1.899085380698962044e+00 1.974078773323585612e+00 1.646415704013710180e+00 6.148569980448971295e-01 6.131160456386861579e-01 2.661764636972658415e+00 2.723307278940350074e+00 2.617365633930004876e+00 1.513199003773074924e+00 7.477615858619410805e-01 1.383654301518853824e+00 2.397077282592932512e+00 2.268271911834675691e+00 2.165857306969482199e+00 1.661916819787205846e+00 1.299401735519096990e+00 1.330206092413925623e+00 1.839161966102864199e+00 2.976407910852329142e+00 2.535324517650280995e+00 7.903065653231864385e-01 1.086242493738265980e+00 1.071887818478768351e+00 7.371019554332087775e-01 1.216314451923712792e+00 9.368677602096231460e-01 8.440605970126767721e-01 1.531532774101669769e+00 1.923669196778206913e+00 2.074389789244531990e+00 2.205831803762240195e+00 1.224110391406665332e+00 1.483329127728891361e+00 1.002629807555070141e+00 1.796422224819921087e+00 3.273614088194836125e+00 3.045003824291033112e+00 2.762567379238217491e+00 1.445762861803557175e+00 1.029421475936578068e+00 6.441926107710223004e-01 8.606005552270837855e-01 2.704066706717609847e+00 1.383925811598269107e+00 3.552388478250405157e+00 2.004016863658129033e+00 7.185091290541074649e-01 2.055751552268437088e+00 2.119496515231577227e+00 2.889810569349006819e+00 1.548109278857586979e+00 7.954482634502455518e-01 1.252533249789206771e+00 1.204108639704112305e+00 7.982932009132377438e-01 1.245960634044091409e+00 1.598537171588282790e+00 2.172954195444996905e+00 2.328219258911167877e+00 1.142373143481915321e+00 9.107733342117116937e-01 1.981732680528357271e+00 1.274321703144307705e+00 1.011999148199946408e+00
1.823540591657465404e-01 2.338423475127548445e-01 1.918914360583583167e-01 1.629246289433741723e-01 1.971380120891104148e-01 2.946766229655772840e-01 3.089429621408243953e-01 2.863393449084858933e-01 2.915714388630682996e-01 2.018923687356009300e-01 3.302540089653659416e-01 3.723239312133317935e-01 3.773793942692682535e-01 2.494346037218957701e-01 1.906384380184731608e-01 2.079739458217479409e-01 1.560563584573023410e-01 4.410687976790263198e-03 6.979402131226578043e-02 1.361411328596502934e-01 1.953233684809095594e-01 9.770220385991015832e-02 1.315639763256689077e-01 2.071215215373991836e-01 1.323720439788355629e-01 2.062782640252783239e-01 1.047517407032185904e-01 6.553159332996566500e-02 8.542603077605393641e-03 3.570167035753548657e-01 4.231281901273428181e-01 3.038160121042157713e-01 1.900806342603616333e-02 3.921098206627611216e-01 6.473168669910760453e-01 3.906370884392412757e-01 4.341223886205722859e-01 9.498002274374445220e-03 2.082222382294991181e-01 5.065650286815919223e-01 5.805904234293254307e-01 3.112763439380863417e-01 2.597549418483388051e-01 2.671887360317368176e-01 3.520862131937331219e-01 7.397103572694985196e-01 4.525059474738285514e-01 1.612975060710689079e-01 2.591620219799832259e-01 3.261381307391013062e-01 2.824803923767774116e-01 7.142145872966492171e-01 6.661377196289409719e-01 3.649266736653570264e-01 6.380215568821966110e-02 2.746199850667583459e-02 2.319746002284192310e-01 1.790184580551746896e-01 3.752799860843933910e-01 3.663693840195587081e-01 2.314593578898538617e-01 2.276563129837293475e-01 3.729246524197430412e-01 4.626888899822804158e-01 6.607690220539841341e-01 1.159539871900526140e-02 1.634457440323345279e-01 1.259992429460898011e-01 8.440311370406563748e-03 7.251915550598879434e-02 9.704784611489927770e-02 1.615933197475593816e-02 1.891162076193523070e-02 1.593112297645142561e-01 4.267036420295607438e-03 1.014051722831394997e-01 2.283910406244955005e-01 1.950128120247396346e-01 1.029810169710688450e-01 1.825963196352578533e-01 9.413772532737896270e-02 2.543180207065708354e-01 1.354924077746233468e-01 2.543041689911458847e-01 2.137748611170255941e-01 1.992369596648667640e-01 2.860728478815803832e-01 4.353380997563088828e-01 4.522192700830251488e-01 4.029925010134138286e-01 3.294846574036973917e-03 1.997530945303123140e-01 2.153378056073185498e-01 1.635447057516053182e-01 4.900327109093146061e-01 1.368159220198603698e-01 3.233238672233751387e-02 1.435077641298266871e-01 4.610067395148720881e-01 4.614717375236396801e-01 4.494021019161282271e-01 3.713230997761575169e-01 2.135708302544136461e-01 2.190781870122106567e-01 4.097292881771627537e-01 6.397103429686792353e-01 4.501143653816854773e-01 2.967270571130153911e-01 2.692448338656195927e-01 2.112186841724213171e-01 2.555712470472332187e-01 3.052308338326325532e-01 2.410154474496091770e-01 1.745004714467744411e-01 1.382511643959029590e-01 9.303777631198459006e-03 2.279727883233172714e-01 3.502528627283101881e-01 5.282756914905393231e-01 2.412784021943444879e-01 9.394765869114377055e-02 1.165211021263580227e-01 1.940394975788852505e-01 1.874935153160805779e-01 3.291038636084094859e-01 4.092500346489535978e-01 3.686178522449908290e-01 3.334028010493020888e-01 2.802456009616217658e-01 2.383791791941288762e-01 1.956630754797042682e-01 1.167808793001413326e-01 3.486519463124554408e-02 1.450411265977775699e-01 8.995613375065039663e-02 1.200853671057380001e-01 2.605041266434861627e-02 1.528490630169599407e-01 3.231009471810590838e-01 1.603400788218902473e-01 1.061623151354030015e-01 1.798423959331055810e-01 1.589618580244447910e-01 2.038083586771734235e-01 3.696884861179149939e-01 2.563792447925784534e-01 2.249618213998091087e-01 2.360166499309137023e-01 2.766438402166870314e-01 3.108649733350068445e-01 8.031767444871704131e-03 9.435934831728358049e-03 1.744503458914237748e-01 5.041184316973544577e-02 4.635765150633011297e-03 9.216485721193568015e-02 5.665112222365469713e-03 3.787504156281575052e-03 2.281467690535760595e-01 8.637857194148309062e-03 1.513585272979205976e-01 1.379865358459368974e-01 9.925763317321664725e-02 2.121702358956650269e-01 1.701836116944066002e-01 8.521449986824509645e-03 1.174240016434149325e-01 1.481110247215232101e-01 2.174551600939277907e-01 2.618863222227223453e-01 1.838531597528035855e-01 2.059425397597940965e-01 2.247456739649034141e-01 3.773989295364481300e-02 2.137158379419206722e-01
