# Supplementary material for: Idiosyncratic, Retinotopic Bias in Face Identification Modulated by Familiarity
Source: eNeuro. 2018 Oct 4;5(5):ENEURO.0054-18.2018. doi: 10.1523/ENEURO.0054-18.2018 (PMC6171739; doi:10.1523/ENEURO.0054-18.2018)
Supplement: Extended Data — The archive contains data from both experiments, as well as the analysis scripts. Download Extended Data 1, ZIP file. [file sup_enu-eN-NWR-0054-18-s02.zip › famretino2-3.0.0/vtcdata/output/LpFus_median_param.txt]

# row col std gain n
5.203948734208765359e+01 5.257688793254642690e+01 5.159615868145191797e+01 6.418296449477406895e+01 5.496705299995603866e+01 5.197138068921226761e+01 5.574529161279657785e+01 5.336559112108802339e+01 4.904184041833329388e+01 4.736748987142622980e+01 5.154390591225316598e+01 5.282815439653068523e+01 4.989479544790040677e+01 5.603583532984627880e+01 5.769762708991436284e+01 9.276302928118859370e+01 6.192125843059873347e+01 6.030737761841588451e+01 5.086162749693072271e+01 4.721256408814549843e+01 5.714414140301337852e+01 5.579055765932795907e+01 5.046664832658962752e+01 5.107595064518517347e+01 4.731208770019777887e+01 4.165051416771424186e+01 5.367531929454490580e+01 5.500771552992819835e+01 5.479348306017391934e+01 8.614446727494963341e+01 5.088011754836912814e+01 4.457979281718925080e+01 5.328657131552522941e+01 5.632030768342764304e+01 4.638783834835310671e+01 4.663451212311180427e+01 5.878585312570912436e+01 5.603121793325553313e+01 5.537647155184438930e+01 4.628888371928854895e+01 4.275258941611843966e+01 4.533929079715317556e+01 5.435353435192669735e+01 6.566639916496458795e+01 5.360881531842506575e+01 4.786931930155557779e+01 4.523673090107740080e+01 5.477848717031564263e+01 5.626875799756321328e+01 4.487202407646694269e+01 4.446868465166701867e+01 5.925201059608767196e+01 5.394702758521464148e+01 4.930781008575648627e+01 4.220419140159366123e+01 3.644753396830928693e+01 6.420549927009452063e+01 5.586448105928558761e+01 5.222270365868929787e+01 5.324246441758816673e+01 5.607566804645662728e+01 4.898050526407003247e+01 4.664046801642537332e+01 5.339059400237903219e+01 5.022730012774641750e+01 4.643770335547333872e+01 5.927073418682371653e+01 5.125889852476554154e+01 5.187520202587424478e+01 4.865500282800179832e+01 5.186030069306806212e+01 4.451977489497544127e+01 5.094237468936808710e+01 4.805072813421745792e+01 5.164477744748577948e+01 5.183477256760886576e+01 1.222756168608160721e+01 5.149847942990567873e+01 5.078807552759079869e+01 -5.549666254502947993e+01 5.049278739548856265e+01 5.623695620985618859e+01 3.543732669070844565e+01 2.066889573729288543e+01 5.138747067998841089e+01 5.102086563726597035e+01 3.581451151228456808e+01 4.684768208070043016e+01 5.363215777896597558e+01 1.516040682360278957e+01 5.024281970313826662e+01 5.652019444657523195e+01 5.191759588001771419e+01 5.669763479065093748e+01 7.355556556540335578e+01 1.273545156632908402e+02 4.528533690794169786e+01 4.493541227580664099e+01 5.596970620381014783e+01 3.137977748348833984e+01 7.644884016713092478e+01 4.763793252204263240e+01 4.709399341470984268e+01 4.339066377302353317e+01 4.279853712403384236e+01 4.868253152226292002e+01 5.020866959740185109e+01 5.111351524281618453e+01 4.916125502028950223e+01 5.275854187524780770e+01 4.200369756274797339e+01 4.699811018099515536e+01 5.173004519628968012e+01 4.885107316385048648e+01 4.657011855482264195e+01 5.106207156916324408e+01 5.650605643635961428e+01 4.189547917585353787e+01 4.429472788560427432e+01 3.467512022352691758e+01 5.077758625382293189e+01 6.073569358774739158e+01 2.917437717501425354e+01 4.187179659600562331e+01 3.886659516344045073e+01 4.130399354759897079e+01 4.910290785907816513e+01 8.351954183646778063e+01 2.976277759833269698e+01 4.096130659607084112e+01 4.724978241300934911e+01 5.648026999375032631e+01 5.047539506657193442e+01 4.868483273874938533e+01 4.817074420470204643e+01 4.676432758969249903e+01 4.858736546695579506e+01 5.346781617242241680e+01 5.904575200965379622e+01 4.501177401335117167e+01 4.402814585393835500e+01 4.570857101270758704e+01 4.405666054372866114e+01 4.974506307938476368e+01 5.362776529270168169e+01 5.415818719073905640e+01 5.753841961393882798e+01 6.177231364293560745e+01 1.989999693759899060e+02 6.281487595232681187e+00 3.249468262234073990e+01 2.452613789143893541e+01 4.080313975607393218e+01 8.424126182696472398e+00 4.376072115303573895e+01 4.865488718723696593e+01 5.008894653966048338e+01 -3.068418393352760454e+00 4.889174815860177858e+01 4.857180095571515466e+01 4.983182096713758824e+01 5.020877343725511821e+01 5.188676397516994143e+01 5.074300357064641531e+01 5.087320007806859223e+01 4.882647771281182258e+01 4.793698957749531075e+01 4.641755441094889534e+01 4.913159678218998749e+01 4.910269381610844164e+01 4.688807259436995878e+01 5.036057141924177927e+01 5.174314716351626942e+01 4.860640834183143966e+01 4.914049897755490548e+01 4.678067967250730419e+01 6.207616596242159446e+00 4.736786329290290354e+01 4.963055091099013794e+01 4.976784648936357769e+01 5.715204518886156393e+01 4.745727948570247179e+01 4.916650286466899900e+01 5.017304349147835296e+01 5.139616175187915559e+01 4.820594191928023520e+01 4.823480723846017781e+01 4.966111051344332594e+01 4.989170666829988932e+01 5.053115057004574595e+01 5.214072003678039380e+01 5.607274417577147574e+01 4.999440468029639106e+01 3.305231240362424217e+01 5.302068257098535042e+01 5.268455370750166367e+01 4.287938585599808761e+01 5.227550421373864253e+01 4.888739928320524086e+01 5.026068408720730929e+01 5.304659771027135662e+01 4.852736353681289927e+01 4.884922303789203113e+01 4.863381705315259040e+01 7.090762299935042279e+01 4.883649476290409552e+01 5.191064568118101619e+01 5.297436374669754144e+01 4.737225812764546617e+01 5.310267659717617761e+01 5.508495391467056379e+01 4.884111724221061479e+01 4.926857702910604075e+01 5.242215026569846970e+01 5.460523249922533751e+01 4.830413234017186142e+01 4.956213089005393613e+01 4.846038461735727054e+01 5.432313983740600349e+01 5.318429630234342653e+01 5.181308403457252609e+01 5.022734882240628451e+01 4.960715670047063242e+01 5.075354406911082350e+01 3.604245559973794144e+01 5.118763318433955334e+01 5.155199128748900961e+01 5.120236170122007024e+01 5.067689582158645578e+01 5.547565645824961678e+01 5.617186807634130474e+01 5.252654463889715686e+01 5.150806162304673563e+01 4.993768722874798272e+01 4.506156710978597602e+01 5.192632083012039601e+01 4.898591562619522222e+01 5.059289067413740071e+01 4.894837605828860205e+01 4.337244323873302676e+01 4.886963488367353392e+01 4.447222747905449580e+01 2.040624271612912111e+01 2.961293881122875149e+01 5.803482023318141358e+01 5.263587340603544362e+01 4.371540681659432437e+01 5.263349638355792592e+01 4.850967694170233813e+01 5.141225363036704721e+01 5.560430551921206899e+01 5.152674025428416371e+01 5.108863334800656730e+01 1.198092520988242029e+02 4.924523537508005688e+01 4.938863263448081398e+01 5.072223764681216096e+01 4.892663597732210690e+01 5.096624872514873061e+01 4.678581010825828201e+01 4.827663169848724323e+01 -8.340333615108337995e+01 7.018257211422420028e+01 4.402560425724892212e+01 4.271540173850095812e+01 4.767739602331486992e+01 6.211126560872368430e+01 5.921967514108546027e+01 5.195134838779635089e+01 1.989999937501368947e+02 5.550469161326827816e+01 5.003411951436135041e+01 1.989971014695353233e+02 5.057696343528687066e+01 5.300954482571802906e+00 8.712126682335612315e+01 1.988883300475046383e+02 5.103076618897934225e+01 5.005533660580545074e+01 5.349641781450922906e+01 5.041173024648085033e+01 4.904984759767962998e+01 4.862416489288390409e+01 5.171191930321158736e+01 5.186588204200205610e+01 6.134043902569750628e+01 6.417153912706501728e+01 5.978844737253510289e+01 5.739007060170605712e+01 5.582128601233461040e+01 3.316002820655535288e+01 5.447416732737741540e+01 5.211042805790428645e+01 5.289484967513882907e+01 5.080784475623002550e+01 5.435354627699296515e+01 5.618054365958515461e+01 1.292007922718378836e+02 6.606100102671834406e+01 5.148534204782733781e+01 5.063968567439120250e+01 5.311451465584947584e+01 5.062336616215854690e+01 6.059715430170834338e+01 6.396014682489450820e+01 5.702737956307909428e+01 5.066909771235543758e+01 5.162632623745852101e+01 4.659890350534833203e+01 5.261427448070482882e+01 5.482613467049343114e+01 5.020350165208556348e+01 4.871031239080072339e+01 5.420504060725612305e+01 5.205656325308503085e+01 5.031707526891770499e+01 5.172327697644295341e+01 5.771314567218525582e+01 5.817683903602491569e+01 5.398056523771573723e+01 4.420930577055967348e+01 5.357106149071498180e+01 5.258998328923028964e+01 5.365667254643859962e+01 5.449598471446195447e+01 5.434859365435450229e+01 5.372225798406757491e+01 5.287060353274554814e+01 7.311166917393242670e+01 6.518075707456478085e+01 5.118339127305041814e+01 5.203633937964567480e+01 5.537085576242462537e+01 6.292913164555336891e+01 7.036548442411350379e+01 5.588829250456714703e+01 5.121808897971187946e+01 4.931208026325285232e+01 5.437557274096014481e+01 5.266302423452698633e+01 5.772267438111919091e+01 5.063806311957007722e+01 5.230932105390049003e+01 5.737867159673063355e+01 5.135340115495966984e+01 5.218892530238809968e+01 5.110858271448410051e+01 5.163383631884951086e+01 5.582141758001299081e+01 5.334170994196997384e+01 5.132266450619313503e+01 5.180144152181351558e+01 5.542539676302783391e+01 4.973467314514533655e+01 4.805708398406893878e+01 5.362579809303770162e+01 4.551826128005511407e+01 5.195253343568653293e+01 1.387772689174620382e+02 4.827150859305584163e+01 5.407825791340602706e+01 1.989175536953049459e+02 4.830811456394917514e+01 5.224392309764895259e+01 5.124637478782652522e+01 4.994763519486006942e+01 5.406761250570308164e+01 5.376613505840099094e+01 5.304485907746385465e+01 5.383032657862263193e+01 5.117611501898682036e+01 5.328881360855012872e+01 5.337244130573900236e+01 5.284506791846435192e+01 5.330627960942484833e+01 5.387113661070247161e+01 5.234232610853269563e+01 4.981085409308836631e+01 5.133353089991073404e+01 4.707878835779557392e+01 5.085312967401473827e+01 6.432111171769736302e+01 5.635376698960813968e+01 5.595255239423666183e+01 6.107139716902788962e+01 5.432805902602839865e+01 5.453636566042676748e+01 5.332695799241874113e+01
5.871915523184979691e+01 5.862469852791089409e+01 5.754640672457401251e+01 7.030653501619228507e+01 7.362522686155389806e+01 7.050559341516338918e+01 6.738655382441311303e+01 6.005229250679740005e+01 6.469842188104514946e+01 6.194245288336232136e+01 5.123479415678723115e+01 6.006799727874952310e+01 6.143448646629003207e+01 6.289274682157010687e+01 6.117962425851673203e+01 1.301323666346085020e+02 8.992572821086957902e+01 9.181641886866006530e+01 7.046229209982031705e+01 7.646190567835769514e+01 8.878194704633258993e+01 6.510590632035437864e+01 6.578288530215317564e+01 5.938750085871365059e+01 6.342922719545506993e+01 6.884380432351063916e+01 6.685488569839964157e+01 6.113365418027202480e+01 5.972383688316226369e+01 1.982760343690972036e+02 1.021285230298738895e+02 7.988728256584076348e+01 9.746847798888666148e+01 7.964956714715691533e+01 7.158608505578840209e+01 7.370059651874521478e+01 6.646733643689437088e+01 6.928307460873136847e+01 6.604584552399639108e+01 6.148527018099744623e+01 7.301757865180115914e+01 7.033795376973529301e+01 6.517650000556375289e+01 5.974079566036914457e+01 6.054046138177666592e+01 7.745082252063923534e+01 7.452108235363900235e+01 8.103558733615912502e+01 8.463099179884784462e+01 7.150768101233032326e+01 7.537921588591821376e+01 7.675866131490329280e+01 6.629499250471158689e+01 6.735009811060044171e+01 7.070612580967346616e+01 7.524493343176764881e+01 7.688377421373816389e+01 6.513415880446424922e+01 7.428382135688795529e+01 7.286929009271888447e+01 7.113616861587897233e+01 6.807405324061545571e+01 6.775659725874993455e+01 6.907886867885385129e+01 6.450547321907833975e+01 6.107837655479891481e+01 6.570905024197085709e+01 8.508356454331553209e+01 7.288656582198851197e+01 7.488060478040981138e+01 7.289364085112083558e+01 6.675886457300708798e+01 6.557950590926864720e+01 6.631682818475454155e+01 6.020155722814587307e+01 6.260230736087913783e+01 1.789467567380760897e+02 5.902878165744849071e+01 6.774931632775022194e+01 1.989988229354175928e+02 5.696015017433036576e+01 6.197929372545865334e+01 1.103281804833731883e+02 8.285521415697564862e+01 9.125754448603557023e+01 5.759083888012446550e+01 1.791263629172056540e+02 1.989995314500640404e+02 1.989999998400387540e+02 1.989999018359016532e+02 7.336507958260496309e+01 9.123679749050452870e+01 1.432753414108553045e+02 7.249584448176383944e+01 8.924855001047274072e+01 1.076427881598226008e+02 1.176629619344060984e+02 1.084310758589787724e+02 7.438284062410426145e+01 8.642036368948555491e+01 1.988403140681320735e+02 7.994198142513442917e+01 6.063227092245905681e+01 8.995214165784381066e+01 9.447781302561210737e+01 6.202000397837800705e+01 6.129520215914050851e+01 8.123268312559548576e+01 6.738115593843863849e+01 6.395837030762478292e+01 1.217648491343363730e+02 5.430748424523016382e+01 6.542793112238018693e+01 5.695318290575522724e+01 5.347329761470142273e+01 6.006739876257856281e+01 6.721470335680524499e+01 7.470801715219052141e+01 7.668297152182810805e+01 8.097679806047902673e+01 6.845093776578121947e+01 6.536845633286903023e+01 9.474188760343292870e+01 8.187634824961695301e+01 1.012499476276928334e+02 8.955519225519461202e+01 7.835720660458764542e+01 1.989567121261287639e+02 1.351218585683211018e+02 7.815091463667532423e+01 7.190038157650836581e+01 6.764418825788155232e+01 8.948669164805187393e+01 6.734009697723992360e+01 6.932180657512353150e+01 6.762599387233117909e+01 6.032855272954051884e+01 9.534346394733627506e+01 8.003369996283718990e+01 7.074867302086607879e+01 5.970783426534570992e+01 6.389461932864249150e+01 5.879770712926693932e+01 5.943700659665991282e+01 6.086783193678661519e+01 5.973239188616578588e+01 6.571870094993820999e+01 6.644217914145157522e+01 -6.753605411740343811e+01 1.040328897258174834e+02 7.968988786500892729e+01 8.663349419929369333e+01 8.991804872430272155e+01 1.989993041263184637e+02 6.945527096582466697e+01 7.094798251626860974e+01 7.287756915346511732e+01 1.984759970080239100e+02 6.702997700160204886e+01 6.701436091682509755e+01 6.671589526069791987e+01 9.577448197799583340e+01 7.453042999481745312e+01 6.603119888442621743e+01 6.575556618331346215e+01 6.197748913803263093e+01 6.218087356341279559e+01 5.965361082393383185e+01 6.147107771737736925e+01 6.143682215167365257e+01 5.765646922570947197e+01 5.252586770693443441e+01 4.858787898320380805e+01 5.228163659962672227e+01 7.387582218180037330e+01 7.972900294063650506e+01 1.739214090482549295e+02 7.701178215447438902e+01 6.983278572209948720e+01 6.539314011449948794e+01 9.326387146938586170e+01 5.962754812324424591e+01 6.093375100330732153e+01 6.079665402133526442e+01 5.951206872052675578e+01 5.615730100979605766e+01 5.925084063398759326e+01 5.894951319735950790e+01 6.110774615451598635e+01 5.583054965870329767e+01 5.778664041396802986e+01 5.953856636477539865e+01 8.516575895324075418e+01 1.002526517518097364e+02 7.246358935191054229e+01 7.078536422004198414e+01 7.227243879483410183e+01 5.784329000215046079e+01 5.866885684421655611e+01 6.152578511811209694e+01 6.259074127142217492e+01 5.636314027664989368e+01 5.798764849058274251e+01 6.191677825259399981e+01 7.771319214026789268e+01 5.845696161883921604e+01 5.911354731979780297e+01 7.426345879455493559e+01 7.012236661588704578e+01 7.031260438651068512e+01 7.108130168537704208e+01 5.611005921611391045e+01 5.971275831976190318e+01 6.296368150387191065e+01 6.150392466954221504e+01 6.088449720733149206e+01 5.480297883943410397e+01 5.607619442224606132e+01 7.049484805647540497e+01 6.269334813632507064e+01 6.041582501134658401e+01 6.178121519942683193e+01 7.171848607266687736e+01 8.658071834729935290e+01 9.604890827249082008e+01 7.178105347908864076e+01 5.850029624310467113e+01 6.067329665922383697e+01 6.009749575439899161e+01 6.921884366470959549e+01 6.131615082446553799e+01 6.241152670644743239e+01 5.716493171896449610e+01 7.493889165968531074e+01 1.105191064624808064e+02 6.755280045340052197e+01 6.789722364498089746e+01 6.676051128592902728e+01 7.235329895732033378e+01 6.386942160227269483e+01 5.877171572996298465e+01 7.678089379069996312e+01 1.989999303413222549e+02 1.988771379098304806e+02 7.001210019526342876e+01 6.357929004427170838e+01 6.064779498534333868e+01 6.046384833067810405e+01 5.856821939979032976e+01 5.699339790267215733e+01 4.848202704599226820e+01 6.072444995035407089e+01 5.732867569280151088e+01 -9.799983855778715736e+01 5.868062513789995904e+01 5.793448975159292758e+01 5.938405502026046889e+01 6.536389479313214679e+01 5.795711539584175398e+01 5.479906490672750863e+01 6.227347261882169960e+01 1.989999505327697307e+02 2.364153276842871421e+01 7.435714250043031370e+01 6.948467294511334558e+01 6.735971195286683155e+01 4.719542923631461662e+01 5.879744376117486127e+01 6.158433843045445144e+01 -9.760547726501590660e+01 5.902543029108787209e+01 5.699580069040976582e+01 -5.929608952697110880e+01 7.193187229828720319e+01 -1.904976717177391032e+00 -9.794361942753221228e+01 4.740698536619164827e+01 5.792004927578065576e+01 5.955338437808752872e+01 5.381550541377549024e+01 5.979143744840659735e+01 5.923854030095782264e+01 5.253655835819380115e+01 5.865157338208426552e+01 6.944423947952969911e+01 5.134828249415090795e+01 6.555129624862507853e+01 4.799598108649635719e+01 5.909874567772308751e+01 6.494683241124491246e+01 7.186385902364833100e+01 6.558834948782154584e+01 6.503283337921487828e+01 6.651660771530882243e+01 6.787907409986343055e+01 6.866786058335215159e+01 7.533037882403787933e+01 1.807135439175860654e+02 7.879941509958314327e+01 6.540438721731017324e+01 7.065699184079919348e+01 6.235731838118324788e+01 6.816103196717907053e+01 7.494878958481467635e+01 6.852609894466613127e+01 6.030338701349401020e+01 6.156736798312488190e+01 5.842041400814683527e+01 6.129391881343632065e+01 6.756530379059773850e+01 5.919061433114298154e+01 6.078298335184290124e+01 6.088722614663477373e+01 5.734181047046687496e+01 5.513718924193838689e+01 6.248309328432452503e+01 6.249321310936034024e+01 8.724623601971063636e+01 7.851566283455048278e+01 6.065987983101771874e+01 5.859194261228892486e+01 6.273571951876206754e+01 5.934328279309285392e+01 6.411550697341674265e+01 6.145871234245910131e+01 5.822266922987650162e+01 5.636598580778561995e+01 6.174064373237422387e+01 1.224522872600508947e+02 5.839246290559954389e+01 6.312392110038805981e+01 6.793573942998676785e+01 6.957621976402649011e+01 1.178566228508234701e+02 6.829851333914854195e+01 6.600177059423226922e+01 6.239702607745361718e+01 6.217329898198826044e+01 6.785461576081023338e+01 6.331198271994480820e+01 6.590672907461245700e+01 5.762595659625149835e+01 5.573597855594429973e+01 5.809865638604998139e+01 6.550976352586548046e+01 6.766740669397253782e+01 5.713925734811252255e+01 5.831078002942825833e+01 5.150659387703358050e+01 5.783947251193019667e+01 5.211340399523739819e+01 5.639615911330578513e+01 5.724441063882569836e+01 6.060623655408035404e+01 5.579853247396404470e+01 5.699353682150844236e+01 5.375526959875382005e+01 5.784002157696221502e+01 1.989985655926954564e+02 5.991911589694417017e+01 6.199089490932401958e+01 8.701248562038962575e+01 7.319320505711314695e+01 8.990169676389974995e+01 7.824895898532132321e+01 6.208670673345254443e+01 6.729666026427040038e+01 6.688452244593122487e+01 6.312448489541100827e+01 6.089925932542988107e+01 6.443547812861163493e+01 6.491528846734750857e+01 5.938680721153997411e+01 5.973160433146622950e+01 5.853169868112856733e+01 5.816123571978803142e+01 5.782882575633344402e+01 5.839112388340366522e+01 6.325379952257893734e+01 5.537956411937344114e+01 6.255659601250553692e+01 8.958554859212753740e+01 7.573795203584879232e+01 6.997099166306361440e+01 7.797871212779919858e+01 6.198260177346399047e+01 5.925406175068822279e+01 5.950702566827985152e+01
4.835334177815698631e+00 5.015699813016601283e+00 5.002815546392266555e+00 8.872605978981784602e+00 4.830630364823642608e+00 1.038644568646416300e+00 7.702401801034765683e+00 4.300536802819537208e+00 1.839377802671507078e+00 4.301618388028281004e+00 7.410199409833587936e+00 6.248763428318274471e+00 5.126476870023003229e+00 9.302218400934542331e+00 3.367016390677688431e+00 4.539835024887657333e+00 5.685681036263311228e+00 3.167926599434748525e+00 9.295024678415828578e-01 1.110771773994478906e+00 1.548027731348410097e+00 5.778256174882464791e+00 5.300054612376655427e+00 2.734660583814939816e+00 1.631291698827100678e+00 2.066914929241835175e+00 7.375848523468317097e+00 7.152284075297687949e+00 1.031696284074660852e+01 5.149543286813592857e+00 1.845176807041275069e+00 1.783472076044275489e+00 1.799565883073797501e+00 2.633170028894944004e+00 2.339178184312056707e+00 1.299569942145330614e+00 7.192709802620980142e+00 5.759501848213833597e+00 1.447389179765722567e+00 1.518131994942462093e+00 1.564735055536398800e+00 3.655888451743960488e+00 5.145429604637142162e+00 1.237090831833063831e+01 7.247709422882843810e+00 2.332536497607583748e+00 8.688527193043928065e+00 3.898154404131028095e+00 7.824442805008004598e+00 5.702894325035298806e+00 1.752235697149850280e+00 1.200685245921586386e+01 3.596127499579701681e+00 7.956555751923253261e+00 3.871102943961285625e+00 2.074436279008780470e+00 1.124982745574414267e+01 1.848152927081159635e+00 1.235880389068336704e+01 7.633483756259494157e+00 6.762450821742245211e+00 7.382239446168362917e+00 1.848421867334741009e+00 7.006287151419943626e+00 2.044105910602759479e+00 6.351468963753095665e+00 1.505746517342685564e+01 2.655184095356363461e+00 2.219746135196683401e+00 1.175180208567886631e+00 9.354388267150595127e+00 2.334443609002997633e+00 1.814883076651999438e+00 5.271496034346472292e+00 6.086680325803372149e+00 5.612654006460221723e+00 5.865706745746281925e+00 2.002204529628452079e+00 2.461799300500904231e+00 3.616287137931463036e+01 6.365243715177721029e+00 4.741584129678142467e+00 2.847551487180208785e+00 3.525415046092817306e+00 4.952189955433919266e+00 8.623765586829300389e+00 6.862206933855674151e+00 4.370713355142092027e+00 4.045565431901603404e+01 5.027318363557180092e+00 8.239042027449023919e+00 1.580564239194651055e+00 3.305556145794538381e+00 1.440343446261849625e+00 3.083259123581583161e+00 4.978712693555038094e+00 1.440112080544404094e+01 1.722214200035465836e+01 1.311697087326965772e+01 3.739971541187537163e+00 5.125990396825553574e+00 1.300546258971198732e+01 7.375889251944443004e+00 1.540558010818491752e+00 6.218177342022716658e+00 6.607683419938010339e+00 5.812749434279127492e+00 2.004888920523284046e+00 7.813549875560422464e+00 7.996919951625173439e+00 3.394883584786587249e+00 1.374075107806388374e+01 7.283865895791679534e+00 1.039475621337215117e+01 1.075000528446909343e+01 9.148655452179271563e+00 7.456523691248353458e+00 1.156507881026803908e+00 9.929175156053748452e+00 3.203253777528632273e+00 6.415528666999252394e+00 8.873003752247299758e+00 2.737489208804622987e+00 6.169580036048897931e+00 1.853682939278727737e+00 1.542832359475796888e+00 9.666236732784225794e+00 4.713781873791101695e+00 5.444235843213448334e+00 1.310769327055623634e+01 1.237974542352158558e+01 1.537610721734563768e+01 2.964692473243502491e+00 1.403651987464595052e+01 8.811339124528270617e+00 1.129168018105278648e+01 1.411723124714559674e+01 1.855818442969584936e+01 1.865708664569410047e+01 1.102796328413717220e+01 1.003753362205984700e+01 1.150362963836742125e+01 8.915999759210601283e+00 1.281828895189143225e+01 1.031485480611906169e+01 8.773039176835172981e+00 9.689362778478020743e+00 1.106486394135218987e+01 4.936602782045417825e+01 3.322050491157525265e+00 6.145259286910756735e+00 2.915159060962383641e+00 1.652884528354586990e+00 4.772770060385395752e+00 1.031098087748883430e+01 7.490560735322302932e+00 1.274500548309573134e+01 7.722559302638030587e+00 9.695802168645936803e+00 7.242508396501028400e+00 9.428634689206695896e+00 1.340568761642615669e+01 1.349150165803522228e+01 2.048950495973045349e+00 7.901798251143926421e+00 5.541736192794403770e+00 1.068768887838215775e+01 8.350221885142946832e+00 8.217896631952424258e+00 8.781175828150722396e+00 1.268492221005285003e+01 7.221256303123211318e+00 5.831335778675065029e+00 8.946280078712522510e+00 4.050759815658895313e+00 1.739673647150688396e+00 3.439834244361627213e+01 1.013535516479255705e+01 8.512284407371064177e+00 7.420529068754310842e+00 2.321900317528013602e+01 1.325774052442017137e+01 7.147134208527526233e+00 8.236420735412295357e+00 1.241104014059974148e+01 1.020661720842504749e+01 1.021008085712353974e+01 8.691802570671232075e+00 1.397741683460604278e+01 1.022172022541717240e+01 1.094144186424047405e+01 1.339029114812022847e+01 2.556706353974471657e+00 1.122531553652182268e+01 5.545725954685439163e+00 2.306217580578084458e+00 7.044437263839837371e+00 6.882003466207684106e+00 9.739961163598684024e+00 8.363256662695636834e+00 7.573131074278665054e+00 1.035366671052796761e+01 1.091284647328039270e+01 1.122335501089831133e+01 4.336982300666223367e+00 9.633884917042770724e+00 9.352318583515160100e+00 2.529694450375244763e+00 1.639433802833774045e+00 2.164941397224539266e+00 2.245007969725467234e+00 9.226759830967836251e+00 7.736650218685400482e+00 7.872708238572228012e+00 5.368486691011908007e+00 1.175748785668514351e+01 8.515960187412245475e+00 1.059796719628654849e+01 1.105743400414312028e+01 7.689933396401618992e+00 7.110712546785027399e+00 1.123696438846442547e+01 2.198982042087860300e+00 8.993798365790999227e+00 2.824520342968700692e+00 1.108906882273673400e+00 1.031829772698335645e+01 1.244236195273245116e+01 8.457814524146591850e+00 1.695684345366512025e+00 1.013816125059525675e+01 8.421672096275671038e+00 1.039799023610142470e+01 5.295331924927872969e+00 1.561322214687818644e+01 1.271038075992573724e+01 1.091335271174086330e+01 5.088192051075240308e+00 7.239822515498710587e+00 1.842249127798045061e+00 6.045737676485730461e+00 1.482502459048314947e+01 4.560997382379061804e+01 7.065024284581705061e+00 6.989678542325274080e+00 8.140148926449665367e+00 9.948993525820007733e+00 9.037527629143443875e+00 8.770912865771645528e+00 5.312765670512025196e+00 5.224994794767720663e+00 1.114979609978031760e+01 6.769797467792947998e+00 6.177966259168339747e+00 9.505174324329768609e+00 7.920071725741870239e+00 1.396144309336387934e+01 1.461225922743937033e+01 1.185086965549733407e+01 1.210326152626185525e+01 1.148369359125956812e+01 3.184246940757182642e+01 3.384336616179100865e+00 1.713802603166311656e+01 1.525966788404803864e+01 1.396313448701092952e+01 9.309600816795777778e-01 8.475823137680635000e+00 8.816347875854141591e+00 7.526116729683375084e+00 5.965601687013402099e+00 6.449392802438282501e+00 3.880674847676858974e+01 2.498717486541291777e+00 4.405796939162457626e+00 3.661184547673690304e+01 1.657492165056743971e+01 1.016693553802193861e+01 9.705229524929189111e+00 7.799881635415610859e+00 5.546753347895673869e+00 8.526475601787755210e+00 1.122597329885674000e+01 6.309277584031887542e+00 1.245291725553512308e+01 8.055715547103870833e+00 1.730611281986205441e+01 7.718848103519392545e+00 1.164479466605042646e+01 1.251822811496943189e+01 1.857588642769913179e+01 1.370881826176381679e+01 1.221633821571267475e+01 1.149572476617573358e+01 1.316697561572764741e+01 1.411966728454111575e+01 6.095634021555094151e+00 6.032771591312668491e+00 2.524022029973401970e+01 6.505024389660397865e+00 9.369399456652146796e+00 9.298203326840837946e+00 1.216886864033119586e+01 2.558157107265146113e+00 3.016469158355387759e+00 1.036211628443515664e+01 1.005359607254679233e+01 1.012644464613996220e+01 1.262505015388698837e+01 9.836595392337388333e+00 1.172390870861341838e+01 5.946715676844110732e+00 1.624132203499036109e+01 6.632136578153462025e+00 7.138306799233317790e+00 8.168859117090494948e+00 7.697014094054836164e+00 1.649493333158913089e+01 1.332021263009963619e+01 8.593445834386255200e+00 1.387731813519917345e+01 1.027345050103797064e+01 8.173807074367999803e+00 9.722181710806747645e+00 1.355333439758376812e+01 1.371085530881739345e+01 1.032204371263929943e+01 1.103632860892000167e+01 3.487089674324678867e+01 5.070793792168356795e+00 1.281402861128370319e+01 1.065380381465721982e+01 1.580562223594197135e+01 1.975105322616818881e+01 1.138518409973547207e+01 1.083725128742650767e+01 1.286695299572368612e+01 1.244461535073453362e+01 1.249662292857657775e+01 8.871206024241946153e+00 1.158456047112655796e+01 6.590598130249647468e+00 9.180920081051990422e+00 9.335311943279423375e+00 7.620149567510480892e+00 6.968417136084205765e+00 6.315001073052350478e+00 6.983416921006476485e+00 1.755975534005950855e+00 8.273141782633114616e+00 7.545219925140020933e+00 8.278478392356479532e+00 6.052248980506812259e+00 8.919123373027371571e+00 4.475455129127265508e+00 1.259688997814221167e+01 7.190314122855909318e+00 7.414637308547557204e+00 4.132735863465941861e+01 1.178204544716102475e+01 7.782266651382205858e+00 4.844862533810432303e+00 1.160745285849303698e+01 1.763651928095500665e+01 1.246561803833183291e+01 9.396601166163998542e+00 1.148080812133449058e+01 1.130645701614889020e+01 9.891601119531518549e+00 7.190217686798421326e+00 8.617618638196081093e+00 1.056311167212166957e+01 1.067809698755791459e+01 7.680325275753260073e+00 7.959550783904917992e+00 8.229414631621345677e+00 8.695082822898775987e+00 1.028596410973528208e+01 1.127566247410674372e+01 1.672035058923796313e+01 1.076213698500237825e+01 1.751980511128673612e+01 1.890317489707149301e+00 1.324343512109285115e+01 2.768520824443151618e+00 1.057185142138576417e+01 9.183446570667699760e+00 8.464424394207785696e+00
5.830013395016980127e+00 6.879502214666937121e+00 3.090932786282682088e+00 3.148076598149811556e+00 1.878032509579738996e+00 5.991352391942834643e-01 1.155492058379971709e+01 1.731584944697087680e+00 1.259486594317644759e+00 5.643296764368195273e-01 4.327020302189129808e+00 1.389666600839143840e+01 2.894714483068445254e+00 1.295416667885115913e+01 1.393590176830482363e+00 1.409600140326379591e+00 3.235111518078984894e+00 1.539930397045164323e+00 1.862879535501103190e+00 9.374259112776552882e-01 1.088916604779899933e+00 4.086688795410346131e+00 1.074134415970461998e+00 8.468230533554552686e-01 7.550253218638058872e-01 6.254300908933521086e-01 4.204229436425078958e+00 8.825067611821795666e+00 3.990801404429930699e+00 2.892764266298812448e+00 1.125823509699148239e+00 7.698974247530108173e-01 2.201488999230016397e+00 2.100119337345560666e+00 1.442919215087855811e+00 2.266951044010247607e+00 3.363069845248667811e+00 2.183727618573679585e+00 1.137678549727031863e+00 5.839282192110062386e-01 1.347146861342090274e+00 1.203016172040946241e+00 3.625923324893375543e+00 7.183269560324496705e-01 2.064662712715486403e+00 1.584617491717736693e+00 1.088116952794936365e+00 2.685219564171051676e+00 1.778383718761092247e+00 2.145446177471504345e+00 2.392641847277593659e+00 1.556722397384591172e+00 1.911439404650334239e+00 8.128701896077810130e-01 5.290732368927779650e-01 1.044975774110306066e+00 1.689618512470200784e+00 6.776920237160073412e-01 1.623096650479149972e+00 3.505814552554477714e+00 1.748497881183264990e+00 1.901520627599965207e+00 8.819665596835847277e-01 2.140203023734589038e+00 1.839896121327088352e+00 4.010295190370229967e-01 1.508362030204033921e+00 6.390515428375922458e-01 2.335924058569308404e+00 2.087662407672605358e+00 8.311391217926673569e-01 4.051511090248225977e-01 2.355155441007060979e+00 1.160294007894001833e+00 1.110162062758405455e+00 1.056524612800551655e+00 9.485586018598479718e-01 1.286100038501633680e+00 1.426514803478241777e+00 2.029967436489674704e+00 7.337081359688627513e-01 6.751712054114070050e+00 4.206552297705902888e+00 1.040725966150721860e+01 3.682262079674495148e+00 2.839526249513664169e+00 1.589457733851941157e+01 8.501687331534347081e+00 2.928081434982303222e+01 2.703965614598358158e+01 4.484925608217174897e+00 2.991435353264551456e+00 1.606487098692221505e+00 1.479278513410516638e+00 9.806458358835624667e-01 1.398478679705240202e+00 3.120732631020202597e+00 1.620117114280906989e+00 1.861689703619231251e+00 1.301312060837432893e+00 5.229971112501748287e+00 4.019995973518513566e+00 1.241459111874348320e+00 2.854162597730712569e+00 5.057419327702884715e+00 2.580061920644761919e+00 1.641962658933317609e+00 4.650351123706163214e+00 6.782446956332730537e+00 1.023263550859589976e+00 5.444251969972460081e-01 1.294746409733545267e+00 9.188961587871201431e+00 9.297448008457148916e+00 3.638116987916714784e+00 1.279494145095546642e+01 3.219473681914602814e+00 1.245908686735364146e+00 2.257546651660026882e+00 1.036910979322698267e+00 7.667419334829821409e-01 8.844197858590925332e-01 8.875119876243624528e-01 5.010628208621809021e-01 2.788931785292350529e+00 2.408812731360300496e+00 7.876187361608637527e-01 1.911508491204885640e+00 3.611689796010333353e+00 2.116862037908613381e+00 1.634364757802122758e+00 9.371184990912830859e-01 6.917704980784808999e-01 7.504269073578127003e-01 3.084515493049615031e+00 2.395665622407308515e+00 9.090799122625462525e-01 1.884957636089775512e+00 1.876858693706793035e+00 1.404762791615789208e+00 1.306111639624818022e+00 1.061848475521235624e+00 9.482996158159640032e-01 1.987090103552458409e+00 2.153822713129147637e+00 4.812803315452899966e+00 3.301516129086648377e+00 1.455555330547799286e+00 7.633885743336465524e+00 2.015822994295272785e+00 6.913496162349644925e-01 8.283287404455321745e-01 1.931576274693952433e+00 3.291593244473243196e+00 1.403108432408953998e+00 1.851796703632646590e+00 9.661844420909395659e-01 1.280035484399238532e+00 1.281006775087404126e+00 1.876595017133147358e+00 1.299145764134523429e+00 8.390413718519806885e-01 8.077540873556002810e-01 1.365441373715403417e+00 1.317459523678057298e+00 7.530403304224789762e-01 9.178684613180085883e-01 1.365771984920738369e+00 2.238476555881544705e+00 1.816806921810227404e+00 4.821928614654352185e-01 1.172075166554891634e+00 1.092440920284359684e+00 8.620733876484303337e-01 1.496103060368742188e+00 1.713798062805545364e+00 1.397664172453024989e+00 9.439597382233536615e-01 1.886586057423483176e+00 1.560163385349270904e+00 1.540634465169908651e+00 9.713140690655784892e-01 2.587774962920621036e+00 1.973384338649880387e+00 1.069779869904112557e+00 1.574812353476404692e+00 2.573423334425458897e+00 1.574804522589070555e+00 1.583565510566346202e+00 1.163857336801843001e+00 1.746138256275917122e+00 7.767265154511756586e-01 9.511612669434073020e-01 9.447532621355381188e-01 1.716528954394685780e+00 2.117673217443056366e+00 6.031156519877636235e-01 1.425849742038014512e+00 3.566989857688711574e+00 4.728893328029483811e+00 1.815382897981631993e+00 2.316835646960698547e+00 2.368846126417529341e+00 8.650567917326930090e-01 4.714519189774968866e-01 1.476585549987556423e+00 2.223707779717802424e+00 4.459229473390735055e-01 8.243587144855498705e-01 1.867048429707000690e+00 1.652970585263870529e+00 1.687019190762798493e+00 2.120194758654436296e+00 2.439359031629694918e+00 1.076054663688887469e+00 1.233432864577792332e+00 1.407515098299829237e+00 8.948998429777917929e-01 1.479746296170107112e+00 7.396996765666346008e-01 5.004094564710985793e-01 1.265619277917909402e+00 1.310905799752040579e+00 1.296490247763177894e+00 9.413047609547899874e-01 4.510575206907919688e-01 1.281566756219094438e+00 1.576731005040642675e+00 1.079562617391530477e+00 8.691860578896732914e-01 1.106781487703120126e+00 1.690072792305220339e+00 6.609387566583024842e-01 6.277726716640030791e-01 1.588796387426766099e+00 1.144232494351447471e+00 1.373501773499161249e+00 1.210994511267520668e+00 1.784640199226913193e+00 5.640652175126765755e-01 4.600634249920148022e-01 1.079533268508323207e+00 3.444881402357198752e+00 2.880870186609930439e+00 1.180210848339063201e+00 2.394746341543626755e+00 3.397709284812458375e+00 2.891923896024787499e+00 3.003629166865039224e+00 2.886759541235774051e+00 5.823400704694596808e-01 1.192003268609228783e+00 1.780749424710065032e+00 1.032250702936051034e+00 2.215358929984184044e+00 1.642185096874247963e+00 1.789751005157201202e+00 5.231987225322434654e+00 1.798199804202627705e+00 1.545700563735814104e+00 1.900200273892085345e+00 1.897396500920195450e+01 1.676662604862237504e+00 4.991671651101615481e+00 2.947456475876482518e+00 2.370374773564156712e+00 4.840131005470319714e+00 3.068508616899088715e+00 5.056193196575728521e+00 8.957011386349403637e+00 1.366863055001106719e+00 6.256101525623287696e-01 9.739716240056732754e-01 5.709546399219340707e-01 6.319158725555962253e-01 5.902659715617821767e-01 7.489385413650119228e-01 2.594129319032257630e+00 1.311004569220489691e+00 9.806932025275074682e-01 2.345635586590565591e+00 1.468828552320215586e+00 1.673821408692911294e+00 3.149937548206129811e+00 1.105901081985273482e+00 3.615638319068438467e+00 6.381909629254907124e+00 2.028533617190385385e+00 5.137940174320716480e+00 1.013656541831907631e+01 1.073915562556017278e+00 3.383150442935067392e+00 6.280783688613448490e+00 2.004680128921658255e+00 3.877042543317504197e+00 6.954896104211965024e+00 5.655622996754399168e-01 7.033882247393499210e-01 2.227622036327848054e+00 1.609678940478020071e+00 1.330362871499336297e+00 1.079134069380224936e+00 1.736268420337386376e+00 6.917757521689931188e-01 1.122905821703260809e+00 1.262285266321202304e+00 8.282377672357054132e-01 6.720169960832411693e-01 1.311712444998743843e+00 2.503216506332489377e+00 1.475421845714616875e+00 1.703921984892116548e+00 1.300257356923712582e+00 8.900864480090479036e-01 2.243216909868539943e+00 2.823895354704248906e+00 9.026642625715219026e+00 1.310578383149498150e+00 2.656039070949066883e+00 8.593273885238293941e-01 1.362619988188114029e+00 3.213437758608759687e+00 3.594173340258170590e+00 1.630422511235009475e+00 2.295824323510270659e+00 1.689348378601051248e+00 6.031291805289472618e-01 1.630737901352419250e+00 4.562982337011785461e+00 4.436006547104750508e-01 1.111469466095227787e+00 1.301287324511878563e+00 1.258863607654713057e+00 7.651140226066523997e-01 1.010701808983442751e+00 1.048267870115831446e+00 1.409665114416320808e+00 1.695575746218986435e+00 1.929082305506585326e+00 2.043194189973762231e+00 1.066991360802178379e+00 6.515535765541937696e-01 7.082489979286474835e-01 6.909296076918567397e-01 1.792466667599728503e+00 1.894948859317454382e+00 1.392876876401152764e+00 2.369888751203116151e+00 5.340122740293448134e-01 7.381950736241430278e+00 1.485987344006386213e+00 3.606187786171760390e+00 3.525900711857234526e+00 1.414790422020165472e+00 5.430401333985761525e-01 1.064830990974453551e+00 6.402924392545347176e-01 1.090240190242345975e+00 7.063764578365218760e+00 9.894483617651105289e-01 1.147597644754389634e+00 8.150787071736886880e-01 4.756731056391844126e-01 1.434450495636884204e+00 1.330424465925824196e+00 9.374706448066463249e-01 1.988968445815898489e+00 1.684025600368133757e+00 1.994074524706527907e+00 1.054626600137252179e+00 2.522367402504286815e+00 2.701576651392329165e+00 1.419578227131707893e+00 3.759810428454573028e+00 3.191155057771405623e+00 2.714528271136246396e+00 5.606318873351185950e+00 1.793210670689113329e+00 2.159843214405714029e+00 9.397185819416193908e-01 1.372542755322435859e+00 1.165722306311345324e+00 7.458070065029674955e-01 1.102719638022314763e+00 7.659338790568448463e-01 5.308881636898071577e+00 3.921272524151413474e+00 4.369389512449176394e+00
2.188486887613231013e-01 1.722399700382319376e-01 2.125648632284837802e-01 2.751037137497129303e-01 7.957173065378099486e-02 3.976336641997664685e-03 3.186740945791469715e-01 8.176698322230091520e-02 2.134161880292206534e-02 6.734132549631346998e-02 1.015973117897716743e-01 1.861956669848849333e-01 1.748130010377096921e-01 2.817341968002510799e-01 8.519121123339851165e-02 9.831554137068421878e-03 5.473249673118718572e-02 1.358072513192622177e-02 3.508903423935690220e-03 3.413403445911560898e-03 5.643631247365618955e-03 1.259674066678158899e-01 1.010032913626616458e-01 7.731608708646196815e-02 1.291552604867343516e-02 1.363480670699796990e-02 1.165989820500340224e-01 1.756563152910428915e-01 3.358156067058265526e-01 4.024200289847816234e-03 2.332533980603451219e-03 3.983784021225917488e-03 2.631440239947269166e-03 1.136792877441822683e-02 1.714581537775134584e-02 5.657475277393661343e-03 1.906298761631263772e-01 7.745697610075133466e-02 7.934615047825189019e-03 2.124962418364379629e-02 7.843535760118827693e-03 6.072084962877798142e-02 9.928627620470267812e-02 2.712100099924764085e-01 1.799792428345591278e-01 6.786942938864581366e-03 1.318818565757140793e-01 2.241537016199513302e-02 7.095652638513651189e-02 5.130263041512279215e-02 8.914075982920122501e-03 2.352496998049500299e-01 5.159411351706744142e-02 1.793491742726596727e-01 3.827367567483314081e-02 1.078982888390717272e-02 2.063529944300854235e-01 7.753224861142094665e-03 1.705954149149667975e-01 7.672360407561763795e-02 9.536784120866399761e-02 1.184470853708119997e-01 1.074857955260813402e-02 9.385970082367639522e-02 1.387884862465125352e-02 1.233364426277701598e-01 2.555996604319489274e-01 5.451713148616119803e-03 7.139542810610776877e-03 1.857651292105215977e-03 9.794028054599498989e-02 8.407041102153137158e-03 1.031883710616815497e-02 4.994684548693234527e-02 1.291926590400380714e-01 1.024944626793124064e-01 4.633207718025353014e-03 1.472059390555418429e-02 1.369851338439643726e-02 1.276452923688744523e-01 1.588605270459450547e-01 4.706714514195874943e-01 5.794385108579488269e-03 3.201360733512872980e-02 3.550176091245424437e-02 4.139746248500056902e-01 1.471941321811092926e-02 3.789704717446054031e-03 2.715809204154786549e-01 7.994599032921635706e-03 1.758928020880464460e-01 3.872120542118577188e-03 3.667348341108394964e-03 6.608723478452731802e-03 1.014767806978521605e-02 1.102465718815456332e-02 1.062962712477519833e-01 2.048555118053456692e-01 5.120833455003794832e-01 1.602618529397330585e-02 4.254440584242087826e-03 3.233185160118891011e-01 4.757989661179454211e-01 2.719808697788363323e-03 5.289849752191831678e-02 3.574873977039581541e-01 2.527726928884979074e-01 6.722516864709929957e-03 2.549898256816385267e-01 1.837073274848027848e-01 2.783044441149732772e-03 3.007619795493706172e-01 1.249751156842849320e-01 3.281431547037337859e-01 2.505195043246528641e-01 2.600072082312379074e-01 1.423357523597938712e-01 2.999828495793293096e-03 2.348975060435203877e-01 1.454824531216548922e-02 9.670684380457253426e-02 2.779505338761518729e-01 5.591802763657074959e-03 1.893318002351856294e-02 3.542414900445951115e-03 3.230398712178192064e-03 4.283814831744661711e-02 3.078900234008765356e-03 1.247929364543971451e-02 1.868428170916293651e-01 2.855613338062236717e-01 5.295406490689384960e-01 7.152733252124043525e-03 2.016109236180015918e-01 2.378469332515266155e-01 4.203425130287135603e-01 5.918580717426531468e-01 2.418567815570556723e-01 2.211278695956150897e-01 1.155241508462311883e-01 5.209283267913185078e-01 5.003180492401634316e-01 1.570807097754681192e-01 2.971764046147982175e-01 1.247062617655529254e-01 2.390236930708482810e-01 2.082420617401713470e-01 2.988416264941284317e-01 1.756799113749907826e-01 1.174821737647484439e-02 3.314095690467687427e-02 1.208796244658743961e-02 4.767831811341742207e-03 5.247845510896524852e-03 1.755393995159798826e-01 1.303418115079167106e-01 2.353572288982823113e-01 6.678354064772806971e-03 2.063433370761687258e-01 1.652036520802999120e-01 3.221620741419774503e-01 1.323838858921505546e-01 1.728183621152162563e-01 1.361746148630242105e-02 1.413059925791769200e-01 9.442939882210518721e-02 1.876078670996567943e-01 1.681114643472562675e-01 2.103947851023602045e-01 2.129760888081140002e-01 3.039108228552279689e-01 1.403502602748801231e-01 1.086788461672495154e-01 1.685245673020212553e-01 3.712069045585028593e-02 6.159090902249171086e-03 1.759809666042926879e-01 1.274176234695277854e-01 1.627536109182209922e-01 1.565290734776754178e-01 3.043675029478429273e-01 3.237749444254045539e-01 1.941494672623044759e-01 2.773983942083829701e-01 4.750316203132362025e-01 4.896696601266005699e-01 3.632154970306090691e-01 2.587361322376147132e-01 3.620536309023157928e-01 4.526469530660757190e-01 5.121667408620389494e-01 3.294188459410438696e-01 7.119358329302386684e-03 1.076163550457799045e-01 5.313512328173797955e-02 1.258752724259877900e-02 9.486314954454035109e-02 3.357436788034101616e-01 3.914154644732545929e-01 2.272031269444663715e-01 2.116651481828550063e-01 6.271342128949521921e-01 4.973954158360888167e-01 2.264093044488044715e-01 1.757065986921529238e-02 3.084897420353654440e-01 3.216080794126033870e-01 9.346681456923090422e-03 7.107598797273879422e-03 9.146317934749351869e-03 8.977740505439863253e-03 4.525057917741150404e-01 3.018378554260547908e-01 1.789049118914398107e-01 1.083818312868698730e-01 3.600017855436790093e-01 4.474965615431074628e-01 3.270828756029794393e-01 1.423378058942496582e-01 1.340534676629401567e-01 1.700699273114476828e-01 3.234124823060181009e-01 1.055544091016630444e-02 5.588165641162166214e-02 4.294616723605104019e-03 1.332936712510050369e-03 3.226356373605850369e-01 4.034993551497413344e-01 2.312903983686124820e-01 7.138676078088605076e-03 2.192781455616824304e-01 2.076645934122817172e-01 2.242245201951662548e-01 3.173043047775866987e-02 1.356549216815502168e-01 2.406890405118243259e-01 2.311397447972373675e-01 6.679414145622702970e-02 6.493574582047732802e-02 1.147114674685047013e-02 6.856237278211477215e-02 1.501214386425844260e-01 2.543491230073054998e-01 1.053831673690053261e-02 2.245146845176780870e-01 5.162571785861962415e-01 4.368297620975414297e-01 4.032961602561921932e-01 4.727860547230325894e-01 7.626959775583301571e-02 4.523640550921241565e-02 2.286225762262486527e-01 1.044875009235261137e-01 2.374491709815135763e-03 2.401279082026570033e-01 2.339185541446485439e-01 4.118806109326664799e-01 3.295512985875440615e-01 3.681075363358856656e-01 2.744362355248733953e-01 2.339579672184438353e-01 1.255835877906018305e-01 4.261939316910443379e-03 3.870046823326129815e-01 4.001238456659296228e-01 2.921296740813276172e-01 3.419048788966680234e-03 4.619119680325765032e-01 4.047075331651812657e-01 4.506183466116007313e-03 2.331542856590728963e-01 2.081365913273517387e-01 5.769220374326501644e-02 1.645793841256911784e-03 1.352129562463177687e-03 1.450015504981893959e-02 1.166901465091800538e-02 3.201555491829561895e-01 3.248219356288012394e-01 1.861628123310233585e-01 7.277523754753702223e-02 2.919430665554382798e-01 4.301297414698440624e-01 1.221797476177371722e-01 1.966321931983598392e-01 1.190709277009393829e-01 1.525684125918901346e-01 7.635308641990389000e-02 1.455138049112239540e-01 2.016949400421046978e-01 1.761502770661238504e-01 2.920990374419072388e-01 2.693248229892039602e-01 3.584864121884359101e-01 3.545962531053952205e-01 3.321946121187785428e-01 2.094121352525173813e-02 2.007583610226478573e-03 2.604342071442976581e-01 2.774815079875445623e-01 1.541516275477972098e-01 1.469864140778267547e-01 2.683840071257417303e-01 6.197189919614001785e-03 8.742061308113615106e-03 1.529269274460089423e-01 2.088514387942164152e-01 2.520995122970767222e-01 1.410271886001891462e-01 1.287439523092368254e-01 2.787141542966197205e-01 1.290371804928397148e-01 4.566832136684937371e-01 9.821825170519715709e-02 1.915486840441869287e-01 1.984032049986228508e-01 1.562237568144015376e-01 1.651357356454541403e-01 1.196053193154431038e-01 1.157646569524015123e-01 3.683869571929697662e-01 2.182497501910624360e-01 1.583147385776423888e-01 1.726142438934363255e-01 2.583941607688871045e-01 2.443180919894074599e-01 9.660694245909874633e-02 1.914046168881015919e-01 2.949941064793553114e-01 6.793282885301951679e-02 2.562853951543946351e-01 1.580731040530637677e-01 2.186755848453770246e-01 6.991695566416364360e-02 8.462472594137758486e-02 1.887053535704636131e-01 2.901474421862868525e-01 2.214034343695586160e-01 1.643213035508671038e-01 1.276732826974461554e-01 1.936378948525697141e-01 1.582362687109317712e-01 3.329860539205664605e-01 2.809442112436961736e-01 8.000400121448097979e-02 7.146794808363331197e-02 1.519417139193473265e-01 1.485076789387109741e-01 1.583022080676702026e-02 1.826733757335085584e-01 2.414291142645058341e-01 1.986118201846331366e-01 1.013036636012808189e-01 1.749703139113178985e-01 9.459153620992313827e-02 2.939800892684030220e-01 1.506420261309593667e-01 1.438599455178684039e-01 2.201177513327771673e-01 1.574917377606747104e-01 1.009907347628273139e-01 2.012859710022175258e-03 7.059104924454967511e-02 1.839056334226514822e-01 1.120517141791538274e-01 1.081016998709022903e-01 1.635839003641118006e-01 2.048520402232376081e-01 1.942958324366642064e-01 6.686793205125168837e-02 1.130582470727050370e-01 1.864555809944389853e-01 2.369827871120222529e-01 1.439647266298971773e-01 1.493759026422064595e-01 1.611725821345761922e-01 1.633749087168941960e-01 3.674553175810686412e-01 2.531088143893169828e-01 3.564635311962385256e-01 1.934441106778184150e-01 1.230096490548893279e-01 2.936712197099540858e-03 1.896070590756216978e-01 9.780891805154241780e-03 1.998655574043856631e-01 1.875091265727415468e-01 1.352485043867701631e-01
