# Supplementary material for: Idiosyncratic, Retinotopic Bias in Face Identification Modulated by Familiarity
Source: eNeuro. 2018 Oct 4;5(5):ENEURO.0054-18.2018. doi: 10.1523/ENEURO.0054-18.2018 (PMC6171739; doi:10.1523/ENEURO.0054-18.2018)
Supplement: Extended Data — The archive contains data from both experiments, as well as the analysis scripts. Download Extended Data 1, ZIP file. [file sup_enu-eN-NWR-0054-18-s02.zip › famretino2-3.0.0/vtcdata/output/RIOG_median_param.txt]

# row col std gain n
5.956079780568104809e+01 5.345685040108075015e+01 5.822507979932375832e+01 5.541865779884619769e+01 5.232929039424009687e+01 5.848358563459493098e+01 5.635027665509740302e+01 5.557153254517155005e+01 5.227713191400633264e+01 5.236977289773763289e+01 5.701796136883174881e+01 5.330206821364306080e+01 5.433426781827604657e+01 5.212206224212786054e+01 4.852051163974832093e+01 5.813390682915087382e+01 5.475227761799401094e+01 4.636134061280319685e+01 5.323616591750445082e+01 5.076881250633712739e+01 4.818030974619153284e+01 5.439673210492063049e+01 5.455922043259882059e+01 5.654506376219566732e+01 5.357792282304270515e+01 4.887457725261869257e+01 5.314895039444249392e+01 5.744593310767163530e+01 4.839904765920105234e+01 4.668930673329150238e+01 6.242475050004563286e+01 4.901696182456412032e+01 4.927454119959208612e+01 4.683706087058290279e+01 5.263478217045589247e+01 5.055939389575159026e+01 5.436944099997739954e+01 5.245800100018819734e+01 5.020335017264812905e+01 5.348725144699862710e+01 5.398399454898782324e+01 5.225016062574289322e+01 5.153556812008628185e+01 5.438820588530921896e+01 6.286660200663711606e+01 5.046356925974595242e+01 5.283286884849756149e+01 5.754873017954476921e+01 5.148534070278359565e+01 4.693074689039844571e+01 4.953398570771597065e+01 5.129189654958609168e+01 5.040236111485998549e+01 5.287152944229142548e+01 5.316403030167238342e+01 5.299471302464505129e+01 5.246942336542182517e+01 5.314948783406527610e+01 5.041194801435494099e+01 5.434107042078744598e+01 5.484347558540346768e+01 5.443597500322776739e+01 5.482459808807014667e+01 5.854950557432418634e+01 5.818389289922421170e+01 5.722186558017983771e+01 5.505074565972721246e+01 5.517574253237334858e+01 5.555342011378499478e+01 5.431170024237162863e+01 5.421218522268748785e+01 5.432639070769175760e+01 5.356153018162281398e+01 5.497326587940129627e+01 5.392207797851480677e+01 5.481281389306743534e+01 5.854250258024575970e+01 5.684344290332263938e+01 5.597823075949677474e+01 5.488029548713798533e+01 5.723762350653758801e+01 5.575541671307549052e+01 5.842169688737499200e+01 5.917034749977550234e+01 5.396562346417240974e+01 8.083116140620701628e+01 1.942626908462221422e+02 6.639670701259363739e+01 5.494802542395247258e+01 5.812317210825098357e+01 5.773818794404540000e+01 6.532009578199399868e+01 8.045602275186209340e+01 5.101103897714131108e+01 5.856923886663905421e+01 6.709064646035615453e+01 6.135422219462416393e+01 5.488116932288853889e+01 5.766543287868874756e+01 5.390185693290731450e+01 5.285991947022220927e+01 5.176273614341872786e+01 5.217753180068304175e+01 5.490022311070696048e+01 5.355062274551875134e+01 5.547113321306289180e+01 4.837044083764307345e+01 4.708892782424154433e+01 4.786790386077375103e+01 5.241493121666294286e+01 4.281057675615704028e+01 5.328416122656695109e+01 5.389294759235396270e+01 6.252645163587315125e+01 5.424570657531388918e+01 5.197370144812283854e+01 4.877409320285178751e+01 4.665071845494429681e+01 2.700080690735394739e+01 -7.119702096388115464e+00 -8.505676367511304647e+01 -2.252006186059707815e+00 8.522671391495578064e+00 5.164278290864063337e+01 5.257174909997569046e+01 5.273784863763750508e+01 5.548532960626775434e+01 4.999680111442388153e+01 5.278220313293444121e+01 5.473434527594787369e+01 5.176350024100069902e+01 5.327188995816777606e+01 4.894511425782124547e+01 4.691464643596447104e+01 4.937546757719074719e+01 4.423395208244249943e+01 4.728462885288735151e+01 -3.408844185783867431e+01 -2.311868664949148311e+01 -1.990954208835803030e+01 5.067888140515432127e+01 2.370270249962202058e+01 -9.787492513473051758e+01 1.642584127965590568e+01 6.333275984173594608e+00 4.705097735224866540e+01 4.663766535273879299e+01 4.273498044959619335e+01 4.953563048166925853e+01 3.427344507478959201e+01 4.225758120542135998e+01 4.536818864398718176e+01 5.666596319651017666e+01 5.821283552885910240e+01 5.286792077153381797e+01 3.974300239790011346e+01 3.740479176397633410e+01 5.010965438803306427e+01 5.218282501123631079e+01 6.161672124349025381e+01 6.559443259078696542e+01 6.415610088861546956e+01 5.524750138993960036e+01 5.274680296607718333e+01 5.703858621267275453e+01 4.508083650564119438e+01 5.319095602380446763e+01 4.504111995662898948e+01 4.216830313499669103e+01 3.918046092140525616e+01 3.262300775835016253e+01 5.632527748762856845e+01 5.207182365079074771e+01 4.838330272596754611e+01 4.281603476439685352e+01 4.426021557386474115e+01 4.918232174476880658e+01 -4.515091477098167161e+01 6.396582096710121590e+01 6.004022952657361856e+01 5.940829259953122232e+01 7.070008762864753749e+01 4.952485860801829176e+01 5.038929207727202453e+01 5.098735258193133291e+01 5.132863925975402708e+01 4.437690895951747194e+01 5.217098833858271689e+01 5.279230257796096026e+01 5.401371000043504012e+01 4.965701400244209651e+01 3.487234523624906046e+01 3.518213651869339031e+01 4.482643924822949089e+01 6.646946849891781994e+01 5.311284014433178413e+01 5.261050473961390139e+01 4.992508024796765653e+01 4.204967430031932452e+01 2.795789944301623109e+01 3.897617664144687666e+01 4.958944514032690165e+01 6.922032478300845071e+01 5.934102110380297290e+01 5.244069929195395474e+01 2.778040141189723755e+01 4.028284683923747167e+01 5.262884652204095914e+01 6.247292393560675805e+01 5.100342641094659513e+01 5.393814558651469326e+01 5.207417450957758120e+01 3.692466680011942515e+01 5.366847960095611825e+01 5.877222420215825593e+01 5.440948354904688244e+01 5.039253824179547792e+01 5.517676948775825707e+01 5.609375093418026381e+01 5.430252339142811024e+01 5.811598907388258795e+01 5.251929689887228392e+01 3.526908764563210497e+01 3.960566362000089669e+01 5.021748146379281508e+01 7.339143614907663959e+01 5.234054238133722947e+01 5.187466195278832259e+01 4.926823472341814636e+01 4.406751791798998852e+01 2.273583436350505593e+01 3.586313815043860842e+01 4.165169930587558866e+01 5.113500282630644733e+01 5.087556096175069342e+01 4.977272653519938217e+01 4.889535197965581403e+01 4.541876100673904659e+01 -9.799761474410411211e+01 2.479787679944612933e+01 4.861866600123359916e+01 5.647265326267688579e+01 4.985488242455917884e+01 4.906625255361964832e+01 5.477528050813473470e+01 5.007483321646255092e+01 4.710334932623706550e+01 4.946115041167316662e+01 5.271141446023948163e+01 4.837865504995041022e+01 1.989998300115898644e+02 6.797234379742741339e+01 6.508136282300087316e+01 4.932002938752474108e+01 4.529636827878100291e+01 4.060824741439176933e+01 7.094278272075646896e+01 6.197179224113774865e+01 5.091308841976929500e+01 4.901489428308330076e+01 4.526034351416507207e+01 3.316301773572104139e+01 3.132270897364490736e+01 4.757528624541597395e+01 4.959845056129516649e+01 5.131212878774367425e+01 4.915582059339575949e+01 4.902023974020144692e+01 4.671051725997140380e+01 5.083464040211694623e+01 5.117459736084809663e+01 2.043040645237836017e+01 5.404107872086859743e+01 5.491550081608791345e+01 5.332792596448597067e+01 5.839869528140368971e+01 5.082345421867967161e+01 5.030740060126604618e+01 5.194908684079688044e+01 5.172391223878567246e+01 4.780793105689874523e+01 4.897867740683857818e+01 5.205178991013849554e+01 5.170288285508078729e+01 5.033742694163659337e+01 5.021061871460423731e+01 4.615673876207594617e+01 5.004684901721972068e+01 7.062571318685513688e+01 5.202791875325059578e+01 5.353333382299627630e+01 5.257123646772687664e+01 5.549746275487765246e+01 5.595283702562338846e+01 5.428507522111948447e+01 5.286950746867658779e+01 5.686414243240463406e+01 5.504095871118205707e+01 5.365355645188283518e+01 5.145635208789639137e+01 6.456412006843166296e+01 1.193449979917453447e+02 5.592611248193323092e+01 5.754498590805825842e+01 5.552084301689703238e+01 5.851090349252785927e+01 5.819775112301234543e+01 5.688490574230465313e+01 5.548125869433715707e+01 5.140268991181730485e+01 5.591796670235326872e+01 5.975223407641865236e+01 5.492944169424478673e+01 5.757513318678855541e+01 4.937615883660472349e+01 5.997880407171578554e+01 6.894594164931470459e+01 5.894109287979605938e+01 5.816904125899118583e+01 5.314341007197015188e+01 5.078930362235216478e+01 7.403206929742425757e+01 5.531539145830394943e+01 5.548948392124552242e+01 5.419672465283852603e+01 1.989968895170267729e+02 7.200156904568623872e+01 1.192746411936382067e+01 5.575822960063372591e+01 -9.799836822691764837e+01 3.533917484049027280e+01 4.292476523140057054e+01 5.311379768315555339e+01 2.972803456243613240e+01 1.626298151177812201e+01 -7.597108430595908146e+01 2.352458157950209738e+01 3.721689602756684678e+01 4.123080174947533294e+01 2.468550642861212197e+01 2.922244352093845166e+01 4.853242974388787445e+01 1.877047419485105451e+01 3.314350301573230695e+01 3.282523372148487795e+01 2.857375270891372665e+01 3.110338409953982364e+01 1.234636950624959084e+01 3.372428537490246470e+01 2.876977609829877736e+01 3.756751800927690965e+01 3.904121398149990796e+01 6.224646160979726517e+01 4.430349309216779830e+01 3.334803748388013389e+01 5.437423957310434730e+01 1.343018960457008681e+01
4.466454283075164255e+01 4.610522503801576732e+01 4.269623987989862712e+01 4.484956749354309125e+01 4.406015472419343837e+01 4.436504663993441966e+01 4.427095169586731060e+01 3.782221434041943553e+01 4.058136775626880421e+01 4.417173530887228594e+01 4.395495273941692460e+01 4.952934515454128928e+01 4.697290818494886366e+01 4.364261228537397130e+01 4.433710186183120783e+01 4.048104863918301533e+01 4.781272469125788405e+01 4.694085473879304971e+01 4.245488361655817755e+01 5.022477999798888249e+01 4.915088934558983169e+01 4.855208908708136306e+01 4.604909544737917315e+01 4.628404265900985592e+01 4.418273711698328299e+01 4.876927995545139538e+01 4.495020805559219923e+01 4.668577637255788204e+01 4.766806279493751219e+01 4.577256751885484221e+01 2.928561455507165334e+01 4.698826298967823334e+01 4.746519568216902485e+01 3.988738460796687946e+01 4.605100801917853914e+01 4.934457294799727833e+01 3.959410975509610608e+01 4.291286455789808940e+01 4.720490618640806701e+01 4.735053307665489797e+01 4.378477436846631576e+01 4.314168511266447581e+01 4.856853912871640233e+01 4.203720099837470059e+01 3.231309399721480702e+01 5.021156315476933685e+01 5.016303490206924209e+01 4.276854673275991559e+01 4.138023050618594567e+01 4.630499641082150930e+01 5.004347302713597401e+01 4.699434109751426547e+01 4.977259506479697393e+01 4.233747310588670132e+01 4.629607530054272502e+01 4.439485754362456049e+01 4.601339472366741035e+01 4.811598280738525091e+01 4.708819028564180798e+01 4.453617054825616606e+01 4.810735373784811486e+01 5.095537349139711125e+01 4.998405918363751965e+01 4.916962904218559061e+01 5.087465221526646530e+01 5.043599307292103617e+01 4.670773593691352232e+01 4.707376425776973861e+01 4.631565171713253903e+01 4.336242375531804072e+01 4.939334544799874038e+01 4.937317102946596492e+01 4.909821570333131291e+01 4.726620773316292912e+01 4.999102967828743260e+01 5.040699859606047539e+01 4.633030136493500351e+01 4.701864773242925821e+01 4.697813619883845604e+01 4.600755457219792532e+01 4.991829380941561567e+01 4.964666584736279731e+01 4.534272477890898756e+01 4.928672567987456432e+01 4.724752884687580234e+01 3.506690929174251892e+01 -2.173462000843971609e+01 3.514196469330002515e+01 4.477151732520719918e+01 3.871531450413480968e+01 4.172229324218243107e+01 2.904407782577840536e+01 2.546293166498500682e+01 3.594919912705145748e+01 3.328814141082033018e+01 4.205279502333891628e+01 3.904435681573220762e+01 4.232386689563766424e+01 4.532014991843888652e+01 4.470645106349849129e+01 4.145602158430330064e+01 4.260949355544559580e+01 4.302985971493633599e+01 3.598715748982339591e+01 3.925533134537077018e+01 3.281186822728741959e+01 3.206963320667023254e+01 2.591231500134887611e+01 3.170009405158550564e+01 5.222410759892654397e+01 2.824487219410569239e+01 4.134113670216724756e+01 4.433811832851519341e+01 3.678647221843000636e+01 4.263370428049544358e+01 4.114637510405199805e+01 4.085588941136164465e+01 3.568959718618361165e+01 3.478729430738948736e+01 3.118090753058310938e+01 -1.665547778676170054e+01 2.761044539515953744e+01 3.238767261680550291e+01 3.631626753452216860e+01 3.941411314953326439e+01 4.062737335347277678e+01 4.391309023364544828e+01 4.175038162969629241e+01 3.466254485357666226e+01 4.297153208194628604e+01 4.379920947014029764e+01 4.403252420424175284e+01 4.342711357873180589e+01 3.818119577839688361e+01 4.154682990448880275e+01 3.473058201927717903e+01 4.450722854663969486e+01 -9.799332431156585699e+01 7.634200749606157466e+00 2.299425262274249704e+01 3.817587561470212165e+01 3.824026671058975069e+01 -1.061088765526478994e+01 3.217913785199068855e+01 2.643596227648942687e+01 3.762659079104010829e+01 3.852925467057511355e+01 3.474529577213222353e+01 3.216827651250278564e+01 3.084591889226732775e+01 8.096996158438555469e+00 4.587590964721209730e+01 4.778600362510601229e+01 4.593200672585216182e+01 4.909865552583633530e+01 3.737407057048169179e+01 4.145032208629793757e+01 3.840827768264981756e+01 4.113071444314598324e+01 4.531440398022868976e+01 4.106940610003542247e+01 3.934466709235867654e+01 4.740907744345250308e+01 5.068182603463462499e+01 4.793447237732326016e+01 4.017471129471474001e+01 3.296697172437308865e+01 3.915888958193636427e+01 3.782872851008612258e+01 3.525366695545874052e+01 3.445366575527027919e+01 4.168852371332395990e+01 5.589624570747963617e+01 4.946197988452620109e+01 3.821745528772747491e+01 3.864330456724078999e+01 4.165910402605061336e+01 -9.799999961351451816e+01 4.117704198859172493e+01 3.871806875643294177e+01 4.810431111213208766e+01 4.447023194899453102e+01 4.142590505358800357e+01 4.357605993879511175e+01 3.946141365818720459e+01 3.790725586103530986e+01 3.964883670575068209e+01 4.138136858409023944e+01 4.051096917987290169e+01 4.006411209403481166e+01 4.068968466461740263e+01 3.676920060796418710e+01 3.771565756039257167e+01 3.615279179198933690e+01 3.002197152658650481e+01 4.480152489387698722e+01 4.200110721692837501e+01 4.189584993954549219e+01 4.385194662651770159e+01 4.017231417375725755e+01 4.282414880935260726e+01 3.986845893082727343e+01 3.458108816580433853e+01 4.810314412400354200e+01 4.628247175215094700e+01 4.085277078498873493e+01 2.884231804459223980e+01 4.060412306458550802e+01 4.183602495971258151e+01 4.152911732175850545e+01 4.036701405806498855e+01 4.369813129814322394e+01 7.269461583122593140e+01 4.285599998135707267e+01 4.137879330109692688e+01 4.142082305163830824e+01 4.050839083254133755e+01 4.027474054236201084e+01 3.647143183362117469e+01 4.364424058335777090e+01 3.980398104359385059e+01 3.118672565906787497e+01 3.579598094346060577e+01 4.065165065830625224e+01 3.741331159704101594e+01 3.283332843183922023e+01 4.406927541238272283e+01 4.195677713674879783e+01 4.201824377256076559e+01 3.949885079791273768e+01 3.665853765579120704e+01 4.183001811689879190e+01 3.663764964142940528e+01 4.628378542860595246e+01 4.629220415970704039e+01 4.412928811776824745e+01 4.368798438229711678e+01 4.272569908182765630e+01 -4.926532412999505084e+01 -9.799861337482715840e+01 5.056436341683712499e+01 4.838489330447394821e+01 4.347015673362540866e+01 5.068833726804603401e+01 5.593917458989837854e+01 4.352290086410030767e+01 4.317164557195431485e+01 4.440145667929719764e+01 4.680059793412443270e+01 3.862978003060855059e+01 -4.747642795970933349e+01 2.411780338544102875e+01 3.404253993112097021e+01 3.465743219730343583e+01 3.922000018230642127e+01 3.940195065765911409e+01 2.882606018226094591e+01 1.612318660049051999e+01 3.665288402269432311e+01 4.099245089523594032e+01 3.839256810961014565e+01 2.533067693799203468e+01 3.801608837140106800e+01 4.287341199927028157e+01 4.516614057032582963e+01 4.307684414468226919e+01 4.022815441564937800e+01 4.006222399338082596e+01 4.460467493868151223e+01 4.637558559821474091e+01 4.039915911303133100e+01 3.549603317919478940e+01 4.278137393195857641e+01 4.321185789338132111e+01 3.822500364204698542e+01 3.165114394192447378e+01 4.142104669506915826e+01 4.024070749815427206e+01 4.139703434718919794e+01 4.345225523544945645e+01 3.961269718218743918e+01 3.492086619717359497e+01 3.876121971735984317e+01 4.271048520713439700e+01 4.564264006358276049e+01 3.812185225142039968e+01 3.842380109431813651e+01 4.331684031164892446e+01 -2.400673038795574588e+00 4.343885436434191405e+01 4.029667555999557749e+01 3.453418387625983144e+01 4.359658300305513734e+01 4.258853220685332985e+01 4.395350597473446896e+01 4.387374393596275013e+01 4.289896269754919444e+01 4.475533328242120490e+01 3.920775240498971925e+01 4.169099834424051920e+01 3.676234522487538925e+01 3.041022196648444620e+01 4.135494532944478152e+01 4.191983619807439965e+01 2.555127329173502204e+01 4.401787484294401054e+01 4.266026368674849323e+01 4.693917909260652266e+01 5.083489917385203682e+01 4.294319870449614740e+01 4.497480251507296600e+01 4.465704391511919624e+01 4.292477594124810025e+01 4.609520739079390950e+01 3.976331157905757152e+01 3.412385424670760159e+01 4.537597436013646757e+01 4.100107381736976464e+01 4.184065131846561769e+01 3.449897248053184740e+01 2.023390064023217860e+01 4.736638343639471316e+01 4.273351185893365312e+01 4.683749584941496380e+01 3.548942709320408539e+01 -7.975644886402238853e+01 4.617583056157113930e+01 -3.314997428832248794e+00 3.283859164163602884e+01 -2.688242948609241267e+01 1.901778455837478887e+01 1.408858346660639604e+01 4.361180257700846141e+01 6.587921303977254617e+00 -9.799983389598040162e+01 -9.799992299453660394e+01 1.492557427284269878e+01 2.686049983275449549e+01 6.659887434141984919e+00 2.096186529300116774e+01 2.769391907709787759e+01 4.209013811604280875e+01 8.688866417745440884e+00 2.282785320630139125e+01 1.428691114896761150e+01 2.398386194233349045e+01 4.189940927312219543e+01 -9.318003781348879500e+01 3.335517120916595957e+01 4.132409354462480167e+01 3.896113430618548534e+01 1.731333984754500221e+01 -9.799998690181554650e+01 3.879077762752563530e+01 5.878439842802632143e+01 2.260737357391585078e+01 2.861315678166772614e+01
1.121950559603158659e+01 4.510772210043526798e+00 1.147932575298937508e+01 7.970220750980708146e+00 5.074204506269684778e+00 9.188059432651282776e+00 6.930053387313067859e+00 9.500825674565124501e+00 5.854617720198747932e+00 6.967400494800275013e+00 9.782020398969001107e+00 7.237806835056295185e+00 4.433689395955955348e+00 7.769779412432026966e+00 3.882068102176853941e+00 1.616649650002114136e+00 1.612413116107313193e+00 5.434046006998302758e+00 7.679431932852696097e-01 6.353838569398813974e+00 6.560859220316954676e+00 6.474753259099470526e+00 5.591394693651589698e+00 7.850936607642463372e+00 9.891395944392204598e+00 7.258341499035925182e+00 7.573395530907768958e+00 1.121813743854678336e+01 5.344635923280647738e+00 7.751701610733581660e+00 1.652115139852420356e+01 6.828084448947227436e+00 4.944232580843522129e+00 1.920123384200479233e+00 5.952193716843746429e+00 6.271546889015000126e+00 5.533310334882335368e+00 7.420158078105904664e+00 6.635882616599795725e+00 7.499045495494806701e+00 5.963554126297880842e+00 8.189305127897732461e+00 4.749659799020698792e+00 1.308322199935175734e+00 1.511909949964659816e+01 5.873757782322631016e+00 5.147023883604354921e+00 1.081383415671325920e+01 4.173670442432548811e+00 1.026880829793102556e+01 5.422561458003569257e+00 4.346568060187889770e+00 5.180594616935751517e+00 7.703783597860173415e+00 8.936828053759782620e+00 8.021215661900296112e+00 6.302848524526546647e+00 5.187945369403049511e+00 5.533689351310759008e+00 6.222133025152787766e+00 7.060484291778705845e+00 5.719511615007585092e+00 5.633876798478883785e+00 6.946114769461656735e+00 5.170117360514661087e+00 9.147088753569308395e+00 8.326715281272353053e+00 7.186527720284306753e+00 6.941600302128003719e+00 8.922116192832449499e+00 6.067573905883053342e+00 5.365098613196776611e+00 5.167825509298749509e+00 5.681904819023682052e+00 5.443769669802229316e+00 4.124577498636636363e+00 4.873605782950260590e+00 5.483466623758351588e+00 4.364520840461247886e+00 4.662630869146123125e+00 6.331882631321249733e+00 5.923737642717123997e+00 3.055612846368981117e+00 1.274733565203275631e+01 9.750377652320512567e+00 1.411913154574280149e+01 5.924132099988657529e+00 1.730185852018784942e+01 6.014456859587939519e+00 9.484570792131769679e+00 5.704537286130948459e+00 1.478952207335386326e+01 1.974991675117416179e+01 1.306481568684695205e+01 1.659740296897872369e+01 1.592524315033226756e+01 1.510540900797953157e+01 9.568940947825224086e+00 1.044026189191898979e+01 1.006013786049051006e+01 6.523513471630721483e+00 1.111121502923046478e+01 4.925980844265203551e+00 7.993252596424298417e+00 7.221200919501361781e+00 1.300477132504197542e+01 1.547296701170033728e+01 1.534264946584404932e+01 1.874202650212414412e+01 7.166923974446845591e+00 1.884854199046198886e+01 1.375384101802066183e+01 9.686680118666460615e+00 1.916683437896441689e+01 1.248908962014804835e+01 9.467055963889109194e+00 1.551022766914547546e+01 1.678339994520322875e+01 1.488701010240581724e+01 2.584125095499326363e+01 2.789945175066595340e+01 4.626367747566542121e+00 4.088614031380060077e+00 1.268263530074166745e+01 1.181698332992505129e+01 9.542749008869806815e+00 1.610909633318825307e+00 1.902309979900739467e+00 1.568211626114588775e+01 1.014094878930745658e+01 9.445906652406218740e+00 9.807866655692166091e+00 1.888714330363822747e+00 1.414743325072807423e+01 1.285513872185712003e+01 1.139914056892782313e+01 1.283244416089259410e+01 7.125495308436574859e+00 1.609189184614292856e+01 3.651097451318851217e+00 1.067248953751247509e+00 1.037501620691809201e+01 5.715085911670950480e+00 3.503620789283104386e+00 3.776000016276665150e+00 1.157117595794383469e+01 1.112381045622466758e+01 9.270388395546852678e+00 1.815444451586132502e+01 1.005477539411242738e+01 9.505835663809708791e+00 1.664559885354577773e+01 6.320201998508801822e+00 8.193789657104588287e+00 4.608454980851581340e+00 1.358440927841769508e+01 1.360032478127297750e+01 1.572252382688885675e+01 1.350191575908636210e+01 8.912442470441085618e+00 1.257064920242207862e+01 1.273760123680858136e+01 4.231023719263212968e+00 5.316541799624049602e+00 7.283510512804216575e+00 9.194325862702310559e+00 1.175659494078421829e+01 1.215612601284458449e+01 8.776089956461152752e+00 7.460623007622157132e+00 1.724954634748856108e+01 8.097957702498636223e+00 1.150141424995594264e+01 4.156736398807345800e+00 1.012950261924131468e+01 1.064626313327635998e+01 5.376029263096945954e+00 4.129082227832873997e+01 9.409925056361799989e+00 1.596789607739841088e+01 9.183202672411967527e+00 1.077646456945615050e+01 5.456230374867242716e+00 4.255093065692281407e+00 8.362014367495095968e+00 1.100454273527812354e+01 1.104302353723432972e+01 8.916876504078054211e+00 9.037624390822644571e+00 1.148354109375592991e+01 1.242135435210832739e+01 8.883550453626607890e+00 8.722166635014826142e+00 1.076779194452066513e+01 8.562383634035384716e+00 7.849933215379500950e+00 8.330924994931741878e+00 8.468804431223080798e+00 7.518448967857558785e+00 8.189020919099828433e+00 6.883888296318773747e+00 9.684882290058713039e+00 6.726181650586211092e+00 7.947100636287036224e+00 8.393221327220619088e+00 6.667824598652831725e+00 5.242418101078119008e+00 7.644389583526698395e-01 1.061714241018877303e+01 7.922293843299133442e+00 6.638448826305436867e+00 1.120029458404352951e+01 4.093562798817058734e+01 1.718740239474401355e+00 2.425912693563607725e+00 1.050954215727389851e+01 1.438368066944064338e+01 1.605877523342698510e+01 1.905768032545271140e+01 1.573414346412550957e+00 1.364795345045477681e+01 1.387934648326940135e+01 1.102820874382142868e+01 1.000489183406829952e+01 1.205667383713260321e+01 1.093183669114907630e+01 1.113855076167486935e+01 8.930057931384853376e+00 6.366506988742640871e+00 7.587407259045013674e+00 9.765706452628730716e+00 7.294869759360983252e+00 1.008605819371403634e+01 1.148411719765328876e+01 8.416349510769411069e+00 6.782219319512018174e+00 6.866616455743413283e+00 1.464633058686200195e+00 3.619573863239951095e+01 4.139327241496258125e+01 1.157032817278851411e+01 7.675752098521199329e+00 1.066668735850791272e+01 9.304635237476606591e+00 2.544971745344737357e+00 8.092983940916713692e+00 9.522743259001090976e+00 8.011057854109534304e+00 4.030822791659071314e+00 1.251848546251009786e+01 3.194458096392330759e+01 1.337755391391545601e+01 6.264327433466410966e+00 8.596164195083456860e+00 8.408649044990072596e+00 1.553896326145484252e+01 1.918199919723483760e+01 1.916258723329141134e+01 9.098327471712535086e+00 7.025209148631661016e+00 9.711997467811087859e+00 1.462325699783865574e+01 1.061084721103803297e+01 1.412846085691232645e+01 1.121537936301895400e+01 1.016821181993105228e+01 5.037102621146509307e+00 2.009793607841901419e+00 1.249350348276460920e+01 1.054348740176163091e+01 9.442972296043942393e+00 1.274196827495816642e+01 6.696732528565438436e+00 7.978476073633544274e+00 2.326851844881930198e+00 2.052979579880775063e+00 4.977641065061229497e+00 2.143887340679953013e+00 1.260198274864641377e+01 9.702041896027331802e+00 9.015842047428343164e+00 5.709439130572739884e+00 7.517666812070611826e+00 1.284006726880494931e+01 7.899942096866729990e+00 3.940521184820324763e+00 6.080074245016499290e+00 1.346706422648570722e+01 3.385021345651439617e+01 1.224671802422095368e+01 1.223552945068961151e+01 1.486078068174777300e+01 7.401544931839665331e+00 6.465242430798232576e+00 7.377381971563824692e+00 4.989684375491988177e+00 8.131910250400125051e+00 1.226173602887136127e+01 9.428297463949714796e+00 1.222049132424659845e+01 1.329355524031325864e+01 2.713697389277952254e+01 1.104088288188541611e+01 1.078284864358907491e+01 2.026440180902072541e+01 6.453334377585701276e+00 6.120184965064925819e+00 1.578450520175917049e+01 1.145351378121659280e+01 1.369382692111176070e+01 4.500068590126146795e+00 1.245082867031307927e+01 9.723835455552229945e+00 7.528119371360841861e+00 1.423169645725537791e+01 1.516811530751449588e+01 1.103868558860128424e+01 1.000784091972752599e+01 1.044967302415221511e+01 1.497223749927231751e+01 1.391145950717382007e+01 1.199062676179457654e+01 1.598640269905139633e+01 8.028175641358242132e+00 1.653706436679228986e+01 5.923562163576033157e+01 1.332112426726813581e+01 3.847938363162144881e+00 2.469024235644816656e+00 3.894985204332041917e+01 1.231404340237460460e+01 1.277834568756512112e+01 1.234419178869132772e+01 3.261650034241453611e+00 5.623410889682279645e+01 7.284868856501068635e+00 3.306668713130432202e+00 1.232340942495357083e+01 7.178747570497861830e+00 3.053001025170556382e+00 3.059347390061323502e+00 7.302838585192687582e+00 3.538110515891109920e+00 2.842457667892534623e+00 2.852401959869754755e+00 3.136829644776028214e+00 1.123802602254096783e+01 5.216430729404040179e+00 7.322108361753143058e+00 8.006441869541763623e+00 9.726096809673467902e+00 1.335054954240117020e+01 3.045213635101818994e+01 9.448942251002026893e+00 1.525273175325845720e+01 1.342186694003011915e+01 1.566612074681162881e+01
6.789311943705639507e+00 1.456526852735111621e+00 8.863087773840053529e+00 4.299420069452826176e+00 1.209278698509545835e+00 4.179596142813462478e+00 5.191271149786100825e-01 7.536643263168774087e-01 8.898509399701503009e-01 1.335330396190654856e+00 6.982734720588027244e+00 1.686699163535418489e+00 5.519252895557025251e-01 1.643759321119476091e+00 1.534213056616068993e+00 9.588508241457982528e-01 3.901237663398658406e-01 9.327871839196678616e-01 1.336315192879210745e+00 6.278239574470767526e-01 1.271737965216295674e+00 2.045616171812677742e+00 1.811396910831966300e+00 6.716766069503281589e-01 1.791969814074829914e+00 2.054880926189794899e+00 3.705693976762770347e+00 9.254559740660680545e-01 2.582963795196592471e+00 5.188491653460234332e+00 7.026914842564107033e-01 1.342222790011890154e+00 2.258446500870053164e+00 4.284081527658915034e-01 7.848702604538176919e-01 8.832463447686742519e-01 9.877528781950363213e-01 2.118512735376660849e+00 2.333321189908223570e+00 6.237860235686933930e-01 6.343758578791984792e-01 1.344574848337845463e+00 1.240658983631166556e+00 8.724671098968810323e-01 8.831108029991412423e-01 1.949006832119907884e+00 4.804374049029516591e+00 4.437745013808667593e+00 9.759416774740327094e-01 6.980962542417195049e-01 8.965467621617940752e-01 1.880492241623455296e+00 7.435914713806477394e-01 3.226410996123342922e+00 7.329814394671743116e-01 1.502939116101404959e+00 1.686812099627619244e+00 2.243238856309661688e+00 2.102751163972151893e+00 4.946892729611004347e-01 1.109642852551682379e+00 1.975864744478450508e+00 4.076006183093440427e+00 1.010543730383250960e+00 1.903462015253560846e+00 1.022723961075206578e+00 6.306637836058277546e-01 4.181955261684255021e+00 5.072025720392327131e+00 8.467494380795800302e-01 1.000532797319631184e+00 2.231500871723853141e+00 3.786960985433752924e+00 2.485650367484216083e+00 1.132221035693966371e+00 1.630762111490192900e+00 1.508038668667072368e+00 1.490325802446528680e+00 1.313823306558016490e+00 1.783155150543029865e+00 7.051958776401547890e-01 1.143069769666777979e+00 7.428833068468660983e-01 4.372459655259902656e-01 4.518895180286638391e-01 6.607277182417707895e-01 8.755621826098514138e-01 1.656040487891310864e+00 4.572419491390689039e+00 3.230357713936486519e+00 4.505544881316634331e+00 2.219541679160924819e+00 1.557467651382517637e+00 1.113952148516019758e+00 1.903690133937998130e+00 8.956741308454858608e-01 2.247075918162575903e+00 5.465215015552636224e+00 1.156845111744604360e+00 3.630913752425104946e+00 6.446348532241572116e+00 2.165066189088070470e+00 4.208376232984980092e+00 4.169626177301925196e+00 1.801724454692495980e+00 2.436700339466226772e+00 8.381533159737826200e-01 1.608076231649208543e+00 2.756617538318312910e+00 5.575749403615439803e-01 5.641998062486194288e-01 2.551759208077308827e+00 6.215974581913423336e+00 1.136332447039081650e+00 3.010007342302366773e+00 6.212959581557086608e+00 2.350277235477681970e+00 3.428103910376422370e+00 1.801594431385023842e+00 1.554635079290409116e+00 3.644625187910777164e+00 1.050378574565568046e+00 6.612192584129170658e-01 9.221219386403015861e+00 7.817804568801165033e+00 5.994078155198468316e+00 4.288237849234882937e+00 5.122300651732258459e+00 3.890443965258273629e+00 2.199381339975663430e+00 5.731696999955523175e+00 1.515124751263840075e+01 4.137438428110177924e+00 1.625652969031041284e+00 2.848124446611513427e+00 4.612652637351207119e+00 6.638692983182126195e-01 1.307162215577476472e+00 1.765962756931771072e+00 1.899977755497642029e+00 4.442740264713859188e-01 1.109702060475428853e+00 3.360788716281565947e+00 7.330539688284649635e-01 1.442975767456325720e+00 1.222786700023642581e+01 3.263591128669141028e+00 6.124335390709762628e+00 2.977511878639747422e+00 1.494253345343696804e+00 6.289323956698453788e-01 1.969257518815784147e+00 2.035086662755333009e+00 1.877404967063739161e+00 9.460486414893225504e-01 1.709943704834387068e+00 8.653908859034196155e-01 1.516584324441224041e+00 1.619215588013444229e+00 1.408978579267242237e+00 2.152546394147171416e+00 2.215024228618673430e+00 3.127264294424539237e+00 1.097941608038500716e+00 1.673233631262506904e+00 3.498723293969891124e+00 3.302125718794402420e+00 1.306913754201983524e+00 1.341042409495788013e+00 1.326726653236235176e+00 1.325476262733227717e+00 1.218692038166810931e+00 4.262110916892032364e-01 3.360454162580387427e-01 7.753265237681307154e-01 8.476800438808627103e-01 1.381434054715019899e+00 2.963644204599721999e+00 1.041159407574160145e+00 1.058102073332817028e+00 1.046498012545933776e+00 1.711081682570690710e+00 5.354203419942781039e+00 5.267703449119326642e+00 1.685949560230996980e+01 9.187322245101498197e+00 3.884978191713825080e+00 1.742217550534925152e+01 1.948282635892429582e+01 7.797695504090589758e+00 2.480121200618991217e+00 1.475126430854103887e+00 1.980616117175769464e+00 2.648950776629445336e+00 2.259533926210785637e+00 6.139205681847412777e+00 6.330022663779048209e+00 2.117918996609148952e+00 9.911986323647532515e-01 9.147457394810716291e-01 1.146919401860938548e+00 2.414159817076484416e+00 2.072229959220938333e+00 7.113127308088866840e-01 1.194507890785490689e+00 4.589922403415924723e-01 3.344976935013738717e-01 4.082631718195129933e-01 7.928025390050934540e-01 1.538681203374445250e+00 3.221090534556230622e+00 2.381978618730794750e+00 3.483030976454492667e+00 1.245121088241971874e+00 1.200505983468310278e+00 1.280393387653119497e+00 2.636376663796181852e+00 2.607606534204481186e+00 3.424625045996018802e+00 1.743758978885786792e+00 2.033535051510601654e+00 1.932760683092462628e+00 1.747878504595303362e+00 2.745202811167292367e+00 3.011365124182309838e+00 1.750861162801704562e+00 3.110603368415801206e+00 3.148233805858643652e+00 2.324380281853565045e+00 1.998612331684762822e+00 1.314065281499329219e+00 1.596229424891200122e+00 1.891536183004677518e+00 2.354246225717056440e+00 2.797833115431581419e+00 1.631882287378406904e+00 1.648364564563820300e+00 6.415716981016456044e-01 2.822078538006737247e+00 1.660913407417201171e+00 1.037161912701008326e+00 1.621454541965608342e+00 1.264455442358828563e+00 1.228971273361080474e+00 1.236099685217647792e+00 4.316069438025933458e-01 5.337320163881886792e-01 5.771937954132673188e-01 7.184807302285260988e-01 1.046508172060888864e+00 2.717115406851101866e+00 5.016683339913365902e-01 8.246267505564619515e-01 1.229213574296657452e+00 8.991437624089708702e-01 8.325055110350018106e-01 7.013957030465077791e-01 1.207515720982630825e+00 1.951875560408367072e+00 2.304248821830471528e+00 1.560136728319361454e+00 9.008842103153523739e-01 6.035866439552275420e-01 2.413874733023087860e+00 2.569535211811356135e+00 2.259838308093273795e+00 2.804009815679971318e+00 1.454087396690976419e+00 1.930973613051773174e+00 2.588398706153363982e+00 1.226539945310591850e+00 7.367369161405409317e-01 1.130853974705499976e+00 1.480345914120448469e+00 4.606689996220166838e-01 5.646040611483309490e-01 1.078118582047100649e+00 6.609775434782451109e-01 1.479430214529592558e+00 1.059550363486629010e+00 1.233892719107655189e+00 1.337161658017729238e+00 1.033806019791673636e+00 3.002674357645687575e+00 1.932120739134278065e+00 1.125318345054887370e+00 8.078442807992558539e-01 1.186171109823070058e+00 9.931815201059736031e-01 2.831453771266643216e+00 2.109481531834613399e+00 5.722751898368571233e+00 9.097646768755002000e+00 4.306667576343862436e+00 3.958680925357284330e+00 9.611492810503458051e-01 9.169497572290965515e-01 1.209320245536533500e+00 6.699623041994036132e-01 3.828043963325325816e+00 1.579275365228508088e+00 2.809601875421583905e+00 5.809127930716071475e+00 4.243992681017402901e+00 1.048518880287248223e+01 3.298933248271479712e+00 2.717476941186010464e+00 1.331713590520968715e+00 7.395370220927832694e-01 1.918740920930741112e+00 1.034941031272243350e+00 1.583238769919256272e+00 3.490280068778153222e+00 1.882642514421646762e+00 7.345413174320822414e+00 2.049058866715095739e+00 4.729335172627157080e-01 5.885498531644309139e+00 3.440255754259571308e+00 9.099974900849975512e+00 2.117883821295417413e+00 6.191608560917951642e-01 1.509555758406890602e+00 1.219943472292810638e+00 2.880693276857425822e+00 1.189768064043104978e+00 1.149444379024824769e+00 3.281095830817147618e+00 4.325711406712680618e-01 1.305395491115113771e+00 1.051481857826744193e+00 3.921174493155545893e+00 1.513875644594361081e+00 4.516698740227846898e+00 2.520190622367874944e+00 5.535297102563733418e+00 2.420941808271620310e+00 1.483364943248839385e+00 7.007085916747036736e-01 4.220100287156637542e+00 4.144396476517520078e+00 1.248763723735175635e+00 6.084161640957285178e-01 5.066477573798151113e+00 2.093007125942000002e+00 5.977456327914932643e+00 1.093124643578338384e+00 1.060887029689053129e+00 4.854618512099724725e+00 2.307911455280378554e+00 2.860035125112444732e+00 3.236033472039260950e+00 2.627874333905469317e+00 1.834539707908459771e+00 5.417202882018683496e-01 4.105212092647940181e-01 1.454094662597706034e+00
3.131716462807447310e-01 1.194563180150115256e-01 2.717826099433240383e-01 2.472208675115360466e-01 5.165599200183751405e-01 2.730879442223520526e-01 1.557029157166612554e-01 2.841523555692168634e-01 2.484797024188635794e-01 3.855925428893417495e-01 2.643584216658515507e-01 2.120737062392086258e-01 8.616502857434832352e-02 4.390018830148408879e-01 1.036564538042822059e-01 1.081948450924058794e-02 1.242372797100690061e-02 1.543605688129827680e-01 1.173986973102017061e-03 2.041366650296395080e-01 3.085570591854543965e-01 3.068821899265194997e-01 2.210824653468325962e-01 3.646921265911703403e-01 5.528148226189062431e-01 2.476048729157910855e-01 3.133761535210944915e-01 4.502915411898530951e-01 2.357474316091915656e-01 3.463823081624340938e-01 1.957803231467131200e-01 2.615744135229601253e-01 1.777225640689937824e-01 1.073795321980270182e-02 2.236276944394959276e-01 4.821010847577561487e-01 1.956974423603696778e-01 4.773634137932226684e-01 4.249916342199885344e-01 1.773852830858834162e-01 2.102636357091091646e-01 3.004353451139042397e-01 1.203029053847959051e-01 7.194688418626852232e-03 3.882241039977815111e-01 1.911208862402004605e-01 2.114875485289843537e-01 4.802753995626741768e-01 7.770985920717091155e-02 3.246856292587617654e-01 1.369715342614657438e-01 1.476573423943235430e-01 1.956017744926129287e-01 5.069386047875061863e-01 4.113538834234239383e-01 4.308759659541270270e-01 3.332278945976246964e-01 3.367858223871937895e-01 3.475323492384192470e-01 2.910342725569282640e-01 4.272495905931995575e-01 3.390547849955207749e-01 3.521500749841554589e-01 4.037193620824613971e-01 2.777504967908712707e-01 6.774435246111663034e-01 4.923811462627308844e-01 4.518651922675317456e-01 4.287533052249975496e-01 2.877169977352741492e-01 2.924868739301073051e-01 2.783437900099515749e-01 2.508813671868570516e-01 5.302503373481870508e-01 2.835282507971109145e-01 1.891719553666281750e-01 3.945874673305522773e-01 2.307764979031933783e-01 1.943530300560528945e-01 1.669071731369183853e-01 3.491426969856863405e-01 3.209925027560823207e-01 5.633982436174640035e-02 4.065478929423361754e-01 3.714827535649694035e-01 3.205076441050841440e-01 3.672035254917646162e-03 3.553869887223026769e-01 1.640721901296628427e-01 3.507712508402650586e-01 1.595823611803995901e-01 4.701389315386812484e-01 4.290688626520582361e-01 4.412471149033023177e-01 3.715665663425897769e-01 2.228816947018582018e-01 3.538117790232916948e-01 3.126567440177769885e-01 8.438697775089708253e-02 2.362076059200029499e-01 1.423418344710307426e-01 1.695547732995652257e-01 8.778235526622696350e-02 1.840117947021464584e-01 1.488512624572687071e-01 3.588797261410667794e-01 4.367561540152578581e-01 4.132130166655160197e-01 5.002258673053524562e-01 5.489697736983827348e-01 3.638221284954947787e-01 3.709110168760232362e-01 2.991196928761109541e-01 2.374622693405989693e-01 2.475637240850523391e-01 2.450952179216241422e-01 2.671286305685903750e-01 3.091589493813641232e-01 2.648382400527765079e-01 2.269869859701992287e-01 1.294431450161422359e-01 1.085025180466321626e-02 1.075228093066877069e-02 2.459100291473692301e-01 3.065075464486821666e-01 2.337808459904269776e-01 1.676731491323446913e-02 1.497411861359791360e-02 4.077772223144818797e-01 3.275418348853215145e-01 2.748389908192150344e-01 2.207198659721003597e-01 1.652864063712281353e-02 6.796945941753167464e-01 3.108289339670075591e-01 1.671536691733407354e-01 4.416681103513483420e-01 7.040701711749993916e-03 5.668845131999859788e-02 6.225963185463927359e-03 4.434178529502604514e-03 1.530013573200351140e-01 5.808738676664334730e-03 1.213138601497825916e-02 1.486510384934035603e-02 2.192861163771160915e-01 2.523791790192365658e-01 1.270205621496045545e-01 4.102581306592632537e-01 9.059332344446009710e-02 1.488879118222150022e-01 3.027888507657346961e-01 2.597119644796829219e-01 3.637967624088637164e-01 5.418345309237488916e-01 4.726407162366760284e-01 2.780302244524203714e-01 3.550778678756946194e-01 4.162010124119999155e-01 3.547177249251197706e-01 4.567423714168331039e-01 5.169008664434944222e-01 4.556016790041487186e-01 5.242765810856453434e-01 6.041966950776043177e-01 2.114898741919200298e-01 1.819851768006363890e-01 2.759621252186926221e-01 1.935511663563744822e-01 1.518968564248820152e-01 3.247881381305020021e-01 2.580297519319600941e-01 2.170259386952274050e-01 7.777835857211998216e-02 1.955524173892294604e-01 2.938486814803600300e-01 1.698553344636674067e-01 2.003494398195134196e-01 3.910223346090871965e-01 5.147172912426944968e-01 5.653924747412839569e-01 5.667568366686692727e-01 5.367471131579901883e-02 3.725703890550068065e-02 1.253588337138817344e-01 1.832068583618086111e-01 1.669132639268341711e-01 1.816937635876416657e-01 1.495608132318904104e-01 2.164950303837643308e-01 1.665635662355093305e-01 9.428141082333696410e-02 1.427570260051137241e-01 2.107217080377703500e-01 9.063120205440908239e-02 3.124342544200280347e-01 2.161064247511474412e-01 1.633325484335852729e-01 9.548438046855885208e-02 8.494277714403125623e-02 2.525233324369916543e-01 2.860784008410425239e-01 9.790982869517270148e-02 3.617416888399336283e-01 4.123327018396402699e-01 3.802601689576028121e-02 2.055574139369184192e-02 1.986322080255595139e-03 2.844851952790347083e-01 1.093459839105552223e-01 1.071944017619529677e-01 1.311215715216729749e-01 2.929976825950787456e-01 9.008030974688049225e-03 7.730897127227610854e-03 1.077870505502504794e-01 2.155727932144404502e-01 1.543031014315014993e-01 2.066693879006051837e-01 5.146752566977882276e-03 1.413214128964905836e-01 1.206679515915762280e-01 1.130359854390828589e-01 1.848533491447214294e-01 2.167628584762032462e-01 1.655000613415577304e-01 3.880522408390271183e-01 1.509396166647042348e-01 8.458971907689327718e-02 9.044604512832267462e-02 1.012425122270824429e-01 1.882707196335041966e-01 1.889158955918563143e-01 6.916604910961534625e-01 3.819962695066707603e-01 1.792791886313707950e-01 9.827172876004083846e-02 6.321268460292192928e-03 1.653753578325584117e-01 1.821582022669470113e-01 4.651708380024437983e-01 2.680362207222248827e-01 2.303974981382359566e-01 1.756436927938498649e-01 1.727499013865589628e-02 2.663613307126680985e-01 1.952124308227018712e-01 1.570049716423047026e-01 1.669048987899539316e-02 7.476121102212576752e-02 7.940353265818919648e-02 1.704864572190699923e-01 5.538984101853586250e-02 1.048158222589114091e-01 8.799512181469794359e-02 1.197398296479618984e-01 2.189951082158698159e-01 1.399677240759635288e-01 9.855548165927981163e-02 9.482487046332144232e-02 1.819117373998908327e-01 2.462807720671594258e-01 1.378349780177818840e-01 4.929683236132639257e-01 3.212758412945446729e-01 1.782093837328951325e-01 3.905290332479133264e-02 1.113164668026640075e-02 4.707595271257596359e-01 3.173320092001529202e-01 1.489267722781331127e-01 8.024413593825709123e-02 1.340713602637215729e-01 1.254818641024829651e-01 1.657803605376313022e-02 5.620483911696103063e-03 7.717389039278324536e-02 2.000013536644633036e-02 3.882817970529092721e-01 1.588725888772066219e-01 1.588021594487255550e-01 4.534870370434193609e-02 1.181897638206947376e-01 4.210638010521497443e-01 1.880488528260326475e-01 3.445725355330762907e-02 1.014032417014419374e-01 4.213257340914905447e-01 2.053606156283043216e-01 5.060687315885714632e-01 4.117742435343714202e-01 1.428489708715219297e-01 2.231328344937454078e-01 2.219416187451592193e-01 2.292946818105329743e-01 3.616238648138169753e-01 2.931769181857128981e-01 6.084425788050250583e-01 1.115921376067935122e-01 1.983937658376316304e-01 2.323540046258709968e-01 2.808075387894118924e-01 3.141889250908627140e-01 3.249663888158371705e-01 1.640169455498408091e-01 1.933719269989836453e-01 1.709221024797755450e-01 5.783997268468872299e-01 4.657298131324102419e-01 2.459690926454867754e-01 7.786363567485342363e-02 2.993962918134754903e-01 2.389931056782252372e-01 2.016209790235312382e-01 2.585769866269423400e-01 1.762711975884097837e-01 2.366272294399679454e-01 2.704534979433913522e-01 2.838585720867621287e-01 1.943698639386935989e-01 1.283529890729194767e-01 2.113036037341167184e-01 3.303432953292912977e-01 2.179259100710332353e-01 2.079918186540432035e-01 1.351194768581033545e-01 2.130038257333385643e-01 5.914894586648426419e-03 8.261710126511657287e-03 1.230872126026999608e-01 1.565123386217244505e-01 6.650228094402260703e-02 1.835697028707676537e-01 6.306869832567479038e-03 2.278509320339447142e-01 5.451670258110583728e-03 1.096479503637943706e-02 2.857329537561562605e-01 6.062313277377989751e-02 1.533000846515537863e-02 2.612296712223338355e-02 9.990325681546191605e-02 4.184187568986965852e-03 1.252804360121238976e-02 7.152696846395086017e-03 1.576981328871601695e-02 2.133501255911894046e-01 4.033333642824444773e-03 1.458885358332526194e-01 1.990316628203065985e-01 3.579539629132929557e-01 1.548245960221720785e-01 1.287851448045991276e-01 2.845538440897668053e-01 2.127047269555661368e-01 3.866117202862044688e-02 1.925491337811618409e-01
