# Supplementary material for: Idiosyncratic, Retinotopic Bias in Face Identification Modulated by Familiarity
Source: eNeuro. 2018 Oct 4;5(5):ENEURO.0054-18.2018. doi: 10.1523/ENEURO.0054-18.2018 (PMC6171739; doi:10.1523/ENEURO.0054-18.2018)
Supplement: Extended Data — The archive contains data from both experiments, as well as the analysis scripts. Download Extended Data 1, ZIP file. [file sup_enu-eN-NWR-0054-18-s02.zip › famretino2-3.0.0/vtcdata/output/RV1_median_param.txt]

# row col std gain n
4.141971239621685186e+01 4.033821557842411920e+01 3.949949232791434639e+01 4.122844622731476250e+01 3.784949333085862833e+01 5.247968038497214138e+01 5.730540668408346505e+01 5.823424539341698392e+01 5.250340166754534721e+01 8.985479011683926842e+01 4.646088214763008040e+01 5.108764849260788310e+01 4.066698408747039650e+01 3.869383680502889433e+01 3.508528572674786261e+01 3.898272712425345077e+01 3.488748322755220954e+01 3.736548349293761362e+01 3.526567744419489259e+01 3.594401548235952504e+01 3.821926663551393943e+01 5.787562024263847604e+01 6.488394254821369600e+01 6.662157787530975384e+01 6.091973069883837866e+01 7.638792942324036517e+01 7.309097967931556639e+01 5.465554622995411904e+01 5.485042666368833864e+01 6.229870273841394379e+01 1.912887144043216949e+02 8.911597235431557351e+01 4.204612777428845050e+01 4.553733330075483821e+01 3.965973560312744439e+01 3.574530025647334952e+01 3.123269928947232899e+01 3.498221625879476449e+01 3.461017616437815292e+01 3.323199523365725838e+01 3.347165592822533142e+01 3.540835123208447044e+01 4.946212041081093957e+01 6.439397410046011316e+01 6.455224495565127540e+01 6.723876486225995563e+01 6.202868889854917001e+01 7.120440727503269329e+01 7.394311722016976773e+01 7.696678189631771261e+01 4.738002052908565531e+01 3.452620044567809998e+01 2.473296955995294155e+01 2.394490012166761872e+01 3.616485764726562024e+01 2.820433561292576030e+01 3.164555315081693720e+01 3.391286582078082290e+01 3.118708468027568159e+01 3.681103130755523978e+01 3.518836994519290329e+01 6.442480607201821385e+01 7.445922971874523455e+01 4.036140982921949671e+01 4.430304799851157327e+01 3.062601970370401361e+01 2.831804443449954078e+01 2.932630443266153719e+01 2.612956494739481528e+01 3.348205610750356698e+01 4.220972388962614730e+01 3.334666798554066247e+01 9.130490644507020193e+00 1.634470772989325482e+01 2.422922665769982586e+01 2.846776916762937049e+01 2.994160253108295677e+01 2.805862214028554291e+01 3.237456496635175540e+01 3.392246421819791635e+01 3.446423810360170847e+01 5.665625192120461406e+01 2.637080885269332953e+01 4.927625637660343116e+00 4.052681131871535669e+00 2.503606905930114124e+01 1.209078239323744874e+01 1.891167855365687700e+01 2.402328889989384209e+01 2.726571782591454252e+01 2.861522474099605162e+01 3.150056000434864245e+01 3.300674567934613179e+01 4.420114550836945710e+01 6.544304105821834128e+01 3.506847225699168291e+01 3.229129281142951413e+01 3.228519786301928463e+01 6.909716805180412535e+00 4.877998974759140083e+01 2.347254740572666520e+01 2.222572874203389404e+01 3.081060828248096328e+01 4.015278243710567097e+01 2.035907865587671495e+01 -3.874807646352318002e+00 2.525728281394553676e+01 2.615591912490584292e+01 3.152499629765315348e+01 1.439750572057134193e+01 3.196144304460290186e+01 5.033257675573288736e+01 1.385222665055633229e+01 2.939851381168627142e+01 1.516625947529328755e+01 3.995712779973490569e+01 1.537515611056061715e+01 2.696033469235899815e+01 3.561401201469607258e+01 -8.625230031043511758e+01 -2.818453856652496370e-01 2.235242906662966078e+01 -3.585977286763815641e+01 4.937079378395854690e+01 5.074807725263468683e+01 4.971164899602222675e+01 5.042442097607920459e+01 4.770608816869381030e+01 4.748247647972718255e+01 4.746586023569201984e+01 4.569012560713181870e+01 4.839102593994782353e+01 4.690617641382956293e+01 4.849505619239305076e+01 5.166568944666192920e+01 5.326577329997397214e+01 4.939722829259864056e+01 5.335765052136414965e+01 5.446809085608972367e+01 4.067862460412935377e+01 4.554188112015584977e+01 5.075663211862786284e+01 5.450731089476441582e+01 5.744071630447665200e+01 5.245267670592241416e+01 5.269861960445820159e+01 5.427744048630188445e+01 5.505915825711986145e+01 4.947073228005159251e+01 5.427591944335422625e+01 5.797776613768901655e+01 5.525807347717409357e+01 4.383672091543722615e+01 4.703709372209197426e+01 5.691846157411314522e+01 6.119920386795664058e+01 5.981325303898580614e+01 5.703965402999001810e+01 3.769674418482743761e+01 3.995255185271238929e+01 6.956868659674830724e+01 6.674712388895150639e+01 3.777742920920016445e+01 5.348695696712347569e+01 5.346522380494062787e+01 5.434161342976844367e+01 5.399403549580350159e+01 5.492866260768877140e+01 4.800285089569051422e+01 5.290715704368099637e+01 5.559535551682685650e+01 6.052966986188593523e+01 5.817111286422988314e+01 4.856608807306098186e+01 6.066019855744860934e+01 6.324430389717937828e+01 6.177468809489042201e+01 6.098147127937967582e+01 5.973561943881406933e+01 4.461672976327292162e+01 4.529563089483933425e+01 6.854488995843263410e+01 6.546599589204882363e+01 6.111870068223596775e+01 3.799501970458888422e+01 3.940930832803826434e+01 4.171469647963665750e+01 6.522606837501285781e+01 2.869955680575780477e+01 3.462031018310131003e+01 3.647020097241534131e+01 5.352975348621157536e+01 5.228229267173644246e+01 5.376534275096975790e+01 5.460303508511407955e+01 3.996153952370375606e+01 5.203927563515269838e+01 5.397380955256726054e+01 5.555908070319901526e+01 3.938271301555688098e+01 4.887373845132486849e+01 5.251624456883038761e+01 5.943310850170555426e+01 7.393907635127770561e+01 4.419488111162461053e+01 4.715211834072270847e+01 6.022384999187140409e+01 1.057218412548076572e+02 7.201098879707456035e+01 6.441473104309545761e+01 3.951656329683437008e+01 4.202667013135848606e+01 6.330547427388817994e+01 6.902821570637289028e+01 3.442579595036519891e+01 3.745997626864935626e+01 3.797187879886944017e+01 7.134302161679772780e+01 9.228817354085344959e+01 8.940958288788755226e+01 2.575103291893366730e+01 2.865522787270008820e+01 2.937788655155258866e+01 3.452736903327289042e+01 3.937817025691477113e+01 7.996639032109729328e+01 8.202590755197135763e+01 1.136767952687255558e+02 3.127992680932224800e+01 3.368571858251972628e+01 5.343087972016840581e+01 5.249347364733568355e+01 5.304438448945457196e+01 5.374206044250251324e+01 5.496741586913768884e+01 5.250163246007255680e+01 5.110457048953476544e+01 5.932658761222864996e+01 5.870111232139359458e+01 7.728208644537984640e+01 7.489189152809839811e+01 4.412814087445669031e+01 5.308371455387472793e+01 5.154776842937911852e+01 6.557917191210042063e+01 6.696628024323712225e+01 7.379169377388996054e+01 7.977486563960410137e+01 7.815468080409499407e+01 6.515919018346581026e+01 5.024888705919161680e+01 5.269753969602813015e+01 5.215216287403537621e+01 6.923445372278575860e+01 1.622565543657934768e+02 8.263060435133812121e+01 8.311293784832432152e+01 6.804073945779970245e+01 4.246703517560101204e+01 4.613926736780224758e+01 1.399117166922915771e+02 8.535680344987738977e+01 2.085782275529139085e+01 2.470447327146066741e+01 1.800767483677326908e+01 3.357030707725796503e+01 3.678715733587222303e+01 8.033628945174604041e+01 9.121968350866995934e+01 1.312471965589446086e+02 2.763834163637288910e+01 2.495669210103702085e+01 2.787913817962601115e+01 3.230249441651116626e+01 3.012063352956607076e+01 3.341320946218083066e+01 5.700523173160800638e+01 5.642473396763831062e+01 5.546433692849183217e+01 5.677431161480386379e+01 6.055909445861851026e+01 5.970262627350538764e+01 6.012252188773187811e+01 7.006915486983064056e+01 7.054851415226393385e+01 5.997248759582282673e+01 6.473650052812452316e+01 7.951389578247372469e+01 7.887124603906985953e+01 6.819021593212860921e+01 6.827434338617834442e+01 4.943134321500620842e+01 7.012588886543514377e+01 7.893223042427325709e+01 7.891072913155167612e+01 7.401167981764413639e+01 7.142778650014092534e+01 9.749460659364110882e+01 9.996936126532123978e+01 9.062583686712672204e+01 1.451707404266667822e+01 2.607483395437558116e+01 3.546420128220043466e+01 4.476739077506103115e+01 1.962085392489019284e+02 1.347443923608071827e+02 8.343625988115030623e+01 3.003984238984801891e+01 3.702228976534887295e+01 4.238617277688938145e+01 2.136823768697962578e+01 2.942976366179761527e+01 3.137583205903367300e+01 5.778641049765637661e+01 7.731956691596512599e+01 9.941418975131395541e+01 2.246483404962799568e+01 1.242926703429582957e+01 2.168777309562864275e+01 3.056830336389147007e+01 8.718599014946218517e+01 1.006789326072000108e+02 9.293825066301822346e+01 2.533485355599258781e+01 3.352500326900829464e+01 4.027397725602807554e+01 1.273025022826727337e+01 2.070605812081752362e+01 -1.393074077189775295e+01 1.250719594832262160e+01 1.958964366154883763e+01 2.238112718871299478e+01 4.840731907996081418e+01 4.806908497067855279e+01 4.700263184968064678e+01 4.699687895513805103e+01 4.701370555950202146e+01 4.517608324358008787e+01 4.667854460861668997e+01 5.239663003531377683e+01 4.988731047831564069e+01 4.555130375484942817e+01 4.535388804154618470e+01 4.858355691027551870e+01 4.578615412520767336e+01 4.382503154205110718e+01 4.548078717319630471e+01 4.792580295337239704e+01 4.921001147800640751e+01 4.938517480784397407e+01 4.472481465831783964e+01 4.506952905916220686e+01 5.277626234800817429e+01 4.948703007645855223e+01 4.836400821352781065e+01 4.622771579371773498e+01 4.550774312267913047e+01 4.319246119793184135e+01 3.307816472047483103e+01 4.482636972893062932e+01 4.396485297513936530e+01 4.321594005491653689e+01 4.261316427892622016e+01 4.443533023103553603e+01 4.880727573618078452e+01 4.946791661867310097e+01 4.465920337065477952e+01 4.425162546088804305e+01 4.991802892091196497e+01 4.967830293637024397e+01 4.582735262182906411e+01 4.316084055553061916e+01 4.387868440710015250e+01 4.558867042415376147e+01 5.102383305797523860e+01 4.952397995913521100e+01 4.849199477546662251e+01 4.729284394272562508e+01 4.577883645722852890e+01 4.392781249737691240e+01 4.253094649957647277e+01 4.899591119745731760e+01 5.127469707167192325e+01 4.944934677485383645e+01 4.744335495726946306e+01 3.036311580269657284e+01 3.963309757347138174e+01 3.867779736715799288e+01 3.191131553850515701e+01 4.186377758045654218e+01 3.988536993708005696e+01 4.376383574560772161e+01 4.362850193624048956e+01 3.992990039902372246e+01 4.942999944310906812e+01 4.566940246723353880e+01 4.337812309420151280e+01 4.881908301688962837e+01 5.076853318523610881e+01 5.149650011088488810e+01 4.987367592735980537e+01 4.648266541097068227e+01 4.262397253384229145e+01 4.358161777622846955e+01 5.228233352446626014e+01 5.190536013126654069e+01 4.898245670627275672e+01 4.632454358251644067e+01 4.348631053397209456e+01 4.338836562391665552e+01 4.067039891673825025e+01 5.092806112207439639e+01 5.324046671476390458e+01 5.415617649531094457e+01 5.143765091280030788e+01 4.977122119229149177e+01 4.295991549206213733e+01 3.955729436737415483e+01 5.465457270863542760e+01 5.191424200402197897e+01 4.196893765313292590e+01 3.186163237834346518e+01 4.097649833603642122e+01 4.110612769241171804e+01 3.753023730666694036e+01 4.374898014606156949e+01 4.019267515363645060e+01 4.099119797771363238e+01 4.256496773498220421e+01 4.276011125247120503e+01 5.233995209307310859e+01 5.136058738315105643e+01 4.251147481958153662e+01 4.092652210434799542e+01 5.186202107696837516e+01 5.335419439447328926e+01 5.253761195918822580e+01 4.779898500460966204e+01 4.363275660592404392e+01 5.337622445001076699e+01 5.231950282182815215e+01 5.464682478296670354e+01 4.905489403071703691e+01 4.499991051638076556e+01 4.359034942899334908e+01 4.271392618510089534e+01 4.115973204699982801e+01 5.435198511198524329e+01 5.362934178172780264e+01 5.554785789462192014e+01 5.409839645467346259e+01 4.954665424654113792e+01 5.022638240471462012e+01 4.877642956331060020e+01 5.408948634589742710e+01 5.546827534343159272e+01 5.566534831032056729e+01 5.577557580244207713e+01 5.413548401854889391e+01 5.323173868982038925e+01 5.639566079114368335e+01 5.668822664138835421e+01 5.439664165891241510e+01 5.427822438940569327e+01 3.584783083834752659e+01 2.926346485347396253e+01 3.625068177360719801e+01 5.442367579885346629e+01 4.009669371413069427e+01 4.101284058599917159e+01 3.740266046607381156e+01 3.745293142482915982e+01 5.365179486852755986e+01 5.293552613691501563e+01 4.858798389751096636e+01 4.066347364483566196e+01 4.095902495675628074e+01 4.182541080532002553e+01 4.439936532213966558e+01 5.358171544002527753e+01 5.212153397630824969e+01 5.452983708226226156e+01 5.357735159727212704e+01 5.112787324183170057e+01 4.642562910159229261e+01 4.533097043802539616e+01 4.313240162155178581e+01 4.264878199881457022e+01 4.141322675405987042e+01 5.394179954179865888e+01 5.356486947327300641e+01 5.509009229429890553e+01 5.235719136696187093e+01 4.937763638309564840e+01 5.608905287801265160e+01 5.113607411926840030e+01 5.400827946037706084e+01 5.368147629435927115e+01 5.461242655581141747e+01 5.372991473222145942e+01 5.607883060957658472e+01 6.314412805042877608e+01 7.251318281300385138e+01 5.487874948186871649e+01 5.712719132318899540e+01 6.044044594651847291e+01 5.722536242158862763e+01 5.971946138403608018e+01 7.474703464041772349e+01 5.732844584572069380e+01 5.934872237251938998e+01 5.708881776394644447e+01 5.676052973870850593e+01 3.296294223249405064e+01 3.292852272533689018e+01 3.078135820471482731e+01 4.058234677424613324e+01 3.548738512925984168e+01 5.424058370360438630e+01 5.190084159603402014e+01 4.130247266364859371e+01 3.764814714998381362e+01 3.546078475870316993e+01 5.424644314928572442e+01 5.306091596650846043e+01 5.295809693912730154e+01 4.892250109224068666e+01 4.838474756280668032e+01 4.250754252242401066e+01 3.928730136621133084e+01 3.838842366959451624e+01 5.582159650736757328e+01 5.430137982818531839e+01 5.338735980826473337e+01 5.474527505110647496e+01 5.839395108601016204e+01 5.633258289440693289e+01 4.302452021895121703e+01 4.028926534769495049e+01 5.535250532508429444e+01 5.452914878591303705e+01 5.508260021368030834e+01 6.751782237719828572e+01 7.146982265322768058e+01 7.546824324908938308e+01 7.449878227733145764e+01 5.592201441858871647e+01 5.520777161791532706e+01 5.589979636477448821e+01 6.633669830254157773e+01 8.403787916591213047e+01 7.872360975421011631e+01 7.820359328080240857e+01 6.065643233032928094e+01 6.029728321166746241e+01 6.750703157022849155e+01 8.036234959687465107e+01 7.860404540112821792e+01 7.663553699212260994e+01 6.146360846344586548e+01 6.209194497198888030e+01 6.620618193122196260e+01 6.978616945160996465e+01 5.856860685239097108e+01 6.339496813566147893e+01 2.388568669579207082e+01 3.367220029560726857e+01 3.184797480188505148e+01 3.849538554144812252e+01 3.135783880611191776e+01 4.292960312412115798e+01 3.078780613811435529e+01 4.600349891925175427e+01 4.205240433619687224e+01 3.410000934223586455e+01 5.546057483365174079e+01 5.385900458234702626e+01 5.325295956406736764e+01 4.758959202327729088e+01 4.643542728392644392e+01 3.995571206413315934e+01 3.759190979153516565e+01 3.463637233702665696e+01 5.544298367634573310e+01 5.488756202379890681e+01 5.612801589608504571e+01 5.416325547515261007e+01 6.010227532690743857e+01 4.173041206605903142e+01 3.761203555963926703e+01 3.692546240588043815e+01 5.748747706049333317e+01 5.882258701916367727e+01 6.362430496496452292e+01 6.868163850498783063e+01 6.990373773045777739e+01 4.025743390635916086e+01 9.018688528354311984e+01 7.915317727896020017e+01 8.088284528447701405e+01 7.951775541152628080e+01 1.565036849040610036e+02 7.966386982627895463e+01 7.800341253941937225e+01 7.974658733539851596e+01 8.569763964341795770e+01 5.774631721444387722e+01 7.283857966150860364e+01 7.976523600730041608e+01 8.128799256085926572e+01 6.152645605028175169e+01 6.231348021555706396e+01 6.580631900622377373e+01 7.024060182927235019e+01 7.953611132510083337e+01 6.209374761181642555e+01 6.601327864993078265e+01 6.857444793104306768e+01 -9.799989880864660563e+01 3.256267072571364452e+01 3.197850104055650888e+01 2.942929233676982292e+01 5.287015889389942913e+01 4.948406681882483582e+01 4.572958916988319800e+01 2.885070411146425329e+01 5.659343281638346923e+01 5.649280793836216219e+01 5.242583833687911721e+01 4.618882784503577454e+01 4.353440067026583193e+01 4.128517441630062024e+01 3.096107988473252703e+01 5.485943837421216784e+01 5.534872398115914649e+01 5.487983158800828676e+01 5.172200842520245345e+01 4.664308950813761356e+01 3.887399139251781577e+01 3.268363953485446416e+01 5.614369475228491524e+01 5.877706724469290833e+01 6.058829139152112475e+01 6.543266387533626016e+01 9.008709238895083615e+01 3.246392402483074591e+01 1.989999984665497550e+02 7.460460180696813381e+01 3.253290030714143199e+01 8.136699098566478483e+01 8.469041806702256281e+01 8.678658490601088715e+01 1.079949970222078264e+02 7.719963070459489529e+01 8.088964526337268524e+01 8.254968989349754338e+01 1.164773957401958739e+02 7.354166935673724481e+01 7.697655579615323518e+01 8.531667498502466174e+01 8.866422814929757124e+01 6.002904476798610034e+01 6.892949293959581780e+01 7.926460641497413917e+01 8.235621002584682060e+01 6.309739778156457390e+01 6.524113224614434614e+01 6.356742942860317669e+01 6.822456511975511262e+01 6.256901278127213573e+01 5.831599049902868614e+01 2.819871138006563172e+01 2.828968472235990106e+01 -8.250687279499098281e+01 2.367580541228004876e+01 2.238915153074271558e+01 4.662807924230220635e+01 4.813159691520486660e+01 2.507680991300628648e+01 2.823601820362667780e+01 5.867768936929855528e+01 5.210162857773117651e+01 4.670878299240764164e+01 4.152398269925362229e+01 2.936108283555726928e+01 6.100916261587160250e+01 5.670991379846186931e+01 5.231620663909238544e+01 5.098747191388503097e+01 4.706227034728219394e+01 2.593461059453091622e+01 5.762823973538242228e+01 7.255757825380243276e+01 6.223355947758719253e+01 5.988031135835026930e+01 4.438033711868745002e+01 2.883274102651215998e+01 1.989376862857274659e+02 7.234284077732425544e+01 6.337410359364635326e+01 3.109623696704642271e+01 8.781642072516268627e+01 1.058225756344976105e+02 1.037014000813470602e+02 8.760891149361441421e+01 7.202900419348105743e+01 7.346545939755276322e+01 9.769072401243123238e+01 6.564482223828049712e+01 6.638496710076918816e+01 7.593886889525478523e+01 1.708515797891224963e+01 7.649376247380489602e+00 3.053581343458728270e+01 2.106458991769906675e+01 1.950012568846665673e+01 2.572061294758660921e+01 2.371161737216743148e+01 2.333287938654940064e+01 1.639647531091058497e+01 4.868601801684556563e+01 4.716045098106543776e+01 1.439379096824771764e+01 2.361747373623212098e+01 2.104367294859422088e+01 2.689054185302913780e+01 5.069822570116222948e+01 4.808816797187340342e+01 4.630764084376558287e+01 2.703258469230571137e+01 6.402808230431453751e+01 5.202231258715136164e+01 4.458640442925669589e+01 2.930144812014680866e+01 2.454561788151028878e+01 6.415542996190893632e+01 3.756478025142733657e+01 2.845271224705405899e+01 8.559499339950684771e+01 8.874350546378397553e+01 9.034452464418131967e+01 6.995074628856315258e+01 6.684148393728179371e+01 1.107842453937491456e+01 1.650814965908297438e+01 1.202926569453996741e+01 1.862127974098520156e+01 1.569361117861589605e+01 2.053828514324055732e+01 1.798759128596067569e+01 2.368184438349639720e+01 2.176105718220782492e+01 2.386538111252231431e+01 2.279671281159802732e+01 2.233310852877001551e+01 2.341540068493711857e+01 2.147363301568350735e+01 2.470943481873549175e+01 4.876529809917911962e+01 2.705359249845377789e+01 2.349876202329398467e+01 6.860860521195016304e+01 6.765068157692843442e+01 -9.117852852187507295e+00 1.437934540362440394e+01 2.096236437345037729e+01 1.597010749087252179e+01 1.105203464844593597e+01 1.824687297324180690e+01 1.598711175608504753e+01 2.090046108541315917e+01 2.195406093650764490e+01 1.898303325375823647e+01 2.359270942923503611e+01 2.478331569659103550e+01 3.393057047998578923e+01 -9.799999919929985026e+01 2.097099665649636790e+01 -2.437883106107674891e+00 2.509787642097417404e+01 1.190479837608877745e+01 9.320717293506653789e+00 -4.351029240718019553e-01 2.841655075601963176e+01 1.789558795179907946e+01 1.399414699855294231e+01 1.350047278481596891e+01 1.547481693314750650e+01 1.425773943459587656e+01 1.464683096943759466e+01 1.805883311014705583e+01 1.915832847186995025e+01 3.189316439379594215e+01 -8.279990111989930313e+01 2.288928892380734581e+01 -3.180587742337553925e-01 -3.893147810996008928e+00 -9.799655317079681538e+01 4.840398961911708042e+00 9.160782656314054861e+00 -1.095437299552947152e+01 1.936931317419307064e+01 -4.599733846033755924e+01 1.995450529056645195e+01 1.787376316792252595e+01 3.035744870782857774e+01 2.077286107316016128e+01
2.001721820827267706e+01 4.276571943896395567e+01 4.187490281070724052e+01 3.063253064500926115e+01 4.350014354453769272e+01 3.515467445428720339e+01 2.023218032827906399e+01 1.906648316432116630e+01 2.791927360118838308e+01 2.070326115455159410e+01 1.777540218377109937e+01 2.023011112035650427e+01 1.299156210230212238e+01 2.083670373880867999e+01 5.053488339596056278e+01 3.729484292006954860e+01 2.414366739810732554e+01 2.410751410911376524e+01 5.187475641746868860e+01 4.417886185974896307e+01 4.020462861953643596e+01 2.883192268695145088e+01 2.082129343458721138e+01 2.770798985977813444e+01 7.674034665151588719e+00 3.748248252148410842e+00 2.481600701819919408e+01 1.418379622849605681e+01 1.842685699696595236e+01 1.422026798757228860e+01 -9.799984517577689758e+01 1.224367447148780386e+01 1.325438779025484415e+01 9.930852359267870355e+00 1.439265930617793998e+01 2.410911816945096575e+01 4.401591396971969772e+01 2.927902317082891415e+01 2.569643197257997258e+01 4.843054012685707477e+01 4.299477025286140019e+01 3.373758481269452147e+01 4.863662773756480817e+01 1.809825513423618304e+01 1.680017739006403943e+01 2.373732917255271246e+01 2.974534191246451797e+00 5.900485116364796445e-01 1.249387237371928361e+00 7.821105129388547184e+00 5.582019592135976893e+01 1.958192455352479300e+01 5.865449607949767774e+00 4.257564583769107713e+01 2.824901971838607295e+01 4.702168254834548122e+01 4.058923229636926777e+01 2.853007432783335062e+01 4.765661656054045636e+01 6.296703689762334477e+01 6.333595317596483198e+01 1.420083911125745324e+01 -2.928970357796054813e+01 1.516439530087458820e+01 5.448748724879966687e+01 8.323091107294750657e+00 4.648606582069987070e+01 3.570678326626759969e+01 4.134867471492017899e+01 6.600902479140881951e+01 6.696350770046939260e+01 1.901989513248853214e+01 4.033863083349505985e+01 5.082538985164067213e+01 4.296392463605569390e+01 3.161451731333457360e+01 2.258820089457141478e+01 4.657041486822920717e+01 5.900273745978594775e+01 6.348098881564230567e+01 5.985475215214933797e+01 8.525671538767440438e+01 1.909089660234807795e+01 3.600622565428500366e+01 2.614696014960012604e+01 2.402254795363048601e+01 5.071238552542440914e+01 3.892986451746977394e+01 3.152755533368475227e+01 2.175021138595391079e+01 5.601947269225175319e+01 6.110100368421403516e+01 6.501953645390221936e+01 7.213138736648940608e+01 7.466865821643082768e+01 6.083336946662564060e+01 6.115011835035848975e+01 6.185378311618034530e+01 1.616960631935240400e+01 5.583148345101069765e+01 2.885344100294033609e+01 2.735327032457832530e+01 7.114706160202977969e+01 7.257460981059571736e+01 6.847330825443273739e+01 2.812832043954828976e+01 6.028924558329160277e+01 6.670080361765823795e+01 8.525759896055514275e+01 6.890446729316221308e+01 8.084160073279980452e+01 7.591669547583728672e+01 6.720045436115159987e+01 8.770348541609831727e+01 6.543536803408312608e+01 7.736447857294245978e+01 7.372801057296862837e+01 8.748137505462173635e+01 7.030736629297956597e+01 1.092436241452765273e+02 8.054244959417621885e+01 8.653074077162568756e+01 7.319340939988896366e+01 4.666371609834505563e+01 4.657677951599515609e+01 4.204945024866520953e+01 3.975171948514720555e+01 4.634732807409554312e+01 4.654893997954160056e+01 4.606975232825051592e+01 4.481202081887666111e+01 3.948393677174315997e+01 3.885309928166228843e+01 3.983736595868549557e+01 3.704942251696022026e+01 3.719776925775818199e+01 3.655154705057749709e+01 3.487534779974117782e+01 3.714261395333416260e+01 4.626108094957299954e+01 3.794422246846247049e+01 3.716385014495093486e+01 3.843625174557010382e+01 2.930647595378435710e+01 3.554157888901788453e+01 3.210430530364992308e+01 3.185892604416527973e+01 3.507957526821079597e+01 2.918826886191686043e+01 2.972808617042621648e+01 3.019599756848792182e+01 3.689736635321376923e+01 3.848288254743323478e+01 3.044503572372467559e+01 2.844342411399244952e+01 3.704819617583645197e+01 3.905466593085844806e+01 4.224561663133963663e+01 4.745092575104229127e+01 4.115972395240910942e+01 3.271661024907902515e+01 3.495194107516213933e+01 4.218725525681163901e+01 3.137637629869237799e+01 3.110062482607467871e+01 2.902526630824120701e+01 3.012353550815305425e+01 3.100964143184812372e+01 2.460481874289819970e+01 3.038408516240357216e+01 2.933065173212428078e+01 3.116991961221726370e+01 3.646967242468613790e+01 2.309491163351101051e+01 2.103138985624125468e+01 2.682187256472532511e+01 3.534228453613701504e+01 3.953632161831838232e+01 4.117752217673508852e+01 2.828111741840252691e+01 2.740179356766174834e+01 2.946842115629729619e+01 3.750218214640318593e+01 4.537408155002204069e+01 4.479898364183742387e+01 3.594355105811986562e+01 2.776606906525249840e+01 -8.047524619484569541e+00 4.286839412995558973e+01 4.175812950006313429e+01 3.640336631140503698e+01 3.050099851388825556e+01 2.787984557418125320e+01 2.596395827613726226e+01 2.861153845054657552e+01 4.068865215723007367e+01 2.150704684930632737e+01 2.408992578534682849e+01 2.952732442162218973e+01 4.399344307479623239e+01 2.042024725529455154e+01 1.587147798374887486e+01 2.207664926273760031e+01 4.017285706368540588e+01 2.054782775440168763e+01 1.801396537681424093e+01 1.448570870258748400e+01 2.523477629209669715e+01 4.291832811680767179e+01 4.580158132138207350e+01 2.177287012488019968e+01 1.950588631004465867e+01 -1.113760967178953365e+01 2.253912820463956024e+01 2.402006923368004720e+01 2.416438506604442438e+01 2.628166308491020686e+01 2.553235260052164435e+01 3.325470447615623470e+01 4.106981561840377992e+01 4.268820973594637280e+01 3.902953025177740187e+01 3.396761204219616559e+01 3.113250521255492487e+01 3.047938570562990890e+01 2.497129430084372359e+01 3.476893325460909523e+01 2.911453048986534853e+01 6.077873633025973277e+01 6.843775311685774909e+01 2.389386258756338677e+01 1.204823161716581481e+01 1.755212279821518706e+01 2.064616553682240507e+01 2.237245768377766808e+01 -3.899958401642432404e-02 1.239599291570521444e+01 8.059983976089739599e+00 1.279806784043577039e+01 3.456803366066170469e+01 3.443133981300256607e+01 1.259573400761124695e+01 9.352663232043131103e+00 2.952434840972667285e+00 8.723371052748714050e+00 1.159592764215610572e+01 4.260949913934830136e+01 3.536452941644390080e+01 3.211024973128580484e+01 4.700250727786225724e+01 -2.717241379875885698e+01 5.128235552026664479e+00 -1.251164136964527440e+00 9.988611287716661735e+00 -9.799880370182319211e+01 4.509136340181423463e+01 4.072976374312759162e+01 4.574509162873091839e+01 4.311749594981103328e+00 3.158514539983651837e+00 -9.799770517362649969e+01 4.615415173485393296e+01 4.511687470062415173e+01 4.296098216982640849e+01 2.617535156627138804e+01 1.518593516630667750e+01 1.687203616694747410e+01 3.208063822740569293e+01 3.179414824668680239e+01 3.267188046285264846e+01 3.219196070023394896e+01 1.198340012506980656e+01 6.358506572857946537e+01 7.005781493123194537e+01 6.198281426128747285e+01 7.358431141553327848e+01 1.255743441206932154e+01 1.242023146564284275e+01 1.107532996963422889e+01 1.267190756249934580e+01 -4.985782542934849459e+00 8.357818171074519853e+00 1.018682685683223887e+01 3.897162516544204891e+01 3.486240566207456482e+01 -3.267835244321145893e+01 9.460173304242428527e-01 2.277193272581596162e+01 2.012859512948544705e+01 4.265110507907492376e+01 4.378090583313259287e+01 -3.187462781028032310e+01 -5.709861138987913876e+01 3.325654080794822676e+01 2.823513343981151280e+01 3.687148420942379801e+01 4.002683103752123372e+01 3.639402417228430409e+01 2.744741729225583526e+01 1.804149164920350756e+01 3.489560326936116041e+01 2.686275628532942505e+01 1.447847839411235071e+00 -1.052457549462741682e+01 -7.151609714141143215e+00 3.107366737379052779e+01 3.143238457749099979e+01 2.627287327309466747e+01 6.216316211464640418e+00 2.014234944936091409e+01 8.184887248714548491e+01 7.910106874634736585e+01 7.870625691720594830e+01 5.562036099267581690e+00 2.067081377883997106e+01 4.217778088639631306e+01 3.112697480262007588e+01 1.994408412658543028e+01 1.373063469480213072e+01 2.068383319529139897e+01 4.435458227754254779e+01 4.138929625849303306e+01 2.030400333335968099e+01 2.356307173218471007e+01 9.320032881926788804e+00 9.749909635434537591e+00 5.989975582213637750e+01 6.877118008177612296e+01 3.965782190234650528e+01 7.749738232188917664e+01 8.318363382223779467e+01 8.685359280612249222e+01 2.207953349124915832e+01 4.648583011548858224e+01 4.657625837226423471e+01 4.662987135792670301e+01 4.741711368025460160e+01 4.798015046655052629e+01 4.773369995905603247e+01 4.656934380412047858e+01 4.644241857041489396e+01 4.653198660499299422e+01 4.953540709796266128e+01 4.617611578757500013e+01 4.647609505411092101e+01 4.669908465394355801e+01 4.743026300412213914e+01 4.592698038045484310e+01 3.969977321247613133e+01 3.981873837348955192e+01 4.730386113435289275e+01 4.949983739340547118e+01 4.561529654906568965e+01 4.136459287276589691e+01 4.250672478334762872e+01 4.385467406107373023e+01 4.585362157522072124e+01 4.699754692741700524e+01 6.106960790258531802e+01 4.366145780391597953e+01 4.552384872024893525e+01 4.639803738417271006e+01 4.597834996079684799e+01 4.942813181636653042e+01 3.848730257645780739e+01 3.861048118644337990e+01 5.065674642919844928e+01 5.088015311269897722e+01 3.866953392987971228e+01 3.943849882420612118e+01 4.184342289235468115e+01 4.789187215489269533e+01 5.018670298257742246e+01 5.177389865515867484e+01 4.451481599768801090e+01 4.007713574625670105e+01 4.027618719049058171e+01 4.165660333577996255e+01 4.467709029003056997e+01 4.635141727162110925e+01 4.799514244946706754e+01 4.207861947387905133e+01 4.172865566039106966e+01 4.050941095204574083e+01 4.296277027117261582e+01 5.611092255778841320e+01 4.382648596812786934e+01 4.744961062928354067e+01 5.690574792904770618e+01 4.659817008364263557e+01 4.765638518272423596e+01 4.407976529683411826e+01 4.931969979112170677e+01 4.988999137101016856e+01 3.647197093110536770e+01 4.978555243915173634e+01 4.828454870851879832e+01 4.654236548370901261e+01 4.540349148681306701e+01 3.658722435570511777e+01 3.844599273838528575e+01 3.956685891733167182e+01 4.833352983067777586e+01 4.807135724917809227e+01 4.650231427095493331e+01 3.872372598973279878e+01 3.886689991445457792e+01 3.947297298802815391e+01 4.494502901010333318e+01 4.694375987397351935e+01 4.650555654981409504e+01 4.470068505452699270e+01 4.275005978117647487e+01 3.940776047605731947e+01 3.946609356061544815e+01 4.183790142714907034e+01 4.372370278524088860e+01 4.638385182800064399e+01 3.950426557820082962e+01 4.006201123045424595e+01 4.447305016079783258e+01 5.670603471938220252e+01 4.653772936132290283e+01 4.646386986615529224e+01 4.761278612194207938e+01 4.593838187496569958e+01 4.563238640308587435e+01 4.630227435445561923e+01 4.751676035117608876e+01 4.504964342982197678e+01 3.370436703291278491e+01 3.310650567320946891e+01 4.777022596974754265e+01 4.630270784208236279e+01 4.708927919743429413e+01 3.500741237854086307e+01 3.549045838024927235e+01 3.334994992656935153e+01 4.846859537830988529e+01 4.667475681151663025e+01 4.644486397667752442e+01 3.570951065834772464e+01 3.700694145623968723e+01 3.767228256733088188e+01 3.890833486741949798e+01 3.986421329451810180e+01 4.106126699541130165e+01 4.565839840057385146e+01 4.282522472827075433e+01 3.906955458251987068e+01 3.754692240419233684e+01 3.830043859179100707e+01 3.513432807701734362e+01 3.665753015213213217e+01 4.362380388014432242e+01 4.313303201326588976e+01 3.934785337101453706e+01 3.821841308301650031e+01 3.502119154622499764e+01 3.406971157058647037e+01 4.400072149917255615e+01 4.120754032363651476e+01 3.896309850628169613e+01 3.538329557672049219e+01 4.885854690866266026e+01 5.861691226930110332e+01 4.669771546565309706e+01 3.051363032719231683e+01 4.582851937589671820e+01 4.602999184800003718e+01 4.307166920098696039e+01 4.233857612360759504e+01 3.072740163361297761e+01 3.026006331478830802e+01 2.887105816632961819e+01 4.643580257488680019e+01 3.676519339392110908e+01 3.551561018915489853e+01 4.472879458317257217e+01 4.699460641428423457e+01 4.964963623739492959e+01 3.142072305491735307e+01 3.071924448570803179e+01 2.933606544746593414e+01 3.149337615928637746e+01 3.389035823887225263e+01 3.602890903543881507e+01 3.848679306953204105e+01 4.088358665826002891e+01 4.694489061202763480e+01 4.592400603794915526e+01 3.178061577495893530e+01 3.087011409720341959e+01 3.236604961480281162e+01 3.201547616173748168e+01 3.655152103080601478e+01 4.594138038921322220e+01 4.512891142495790575e+01 3.263378682484389515e+01 3.281751647359252644e+01 3.204417707549602312e+01 3.446189115179861773e+01 3.708441177083315665e+01 4.518813470911950247e+01 4.539205833604820839e+01 3.436206780886202239e+01 3.296018727538945825e+01 3.410098870359580303e+01 4.034753710622830170e+01 4.415432061989135093e+01 3.851589388895736477e+01 3.570169887599679726e+01 4.107996229758447271e+01 4.506126877245220896e+01 4.735158202260646476e+01 4.928833830321116949e+01 2.287063468453900583e+01 4.442609805750013408e+01 2.767291342368069706e+01 2.351442851793764532e+01 2.687423275297920711e+01 2.635718569891955454e+01 4.221903749097587877e+01 2.847745670084068337e+01 2.438127383916230428e+01 2.502138073584999134e+01 2.290327299889257517e+01 2.492421900770923315e+01 2.756117163720103491e+01 3.045450898429049147e+01 3.711677558059579951e+01 3.086842744866901711e+01 2.873560186458314547e+01 2.560527712273120216e+01 2.159960096784474359e+01 1.877659349688460111e+01 1.562664221339605852e+01 3.118704385402821799e+01 3.694884524253009772e+01 3.103275132836029115e+01 2.956433785981882068e+01 2.844321947451005883e+01 2.888638623482414758e+01 3.199038625695349936e+01 3.650315643354355188e+01 3.806372762556269151e+01 4.708241273125268833e+01 3.112049431109523212e+01 3.112661882036887562e+01 3.478271806244440967e+01 4.656037013621173060e+01 4.321065019121954975e+01 4.017917679635329620e+01 4.617369436640213110e+01 3.746351894287231232e+01 3.963454237566170235e+01 4.590985081280658164e+01 4.671329875333549353e+01 4.551942673980544640e+01 4.645337041287920954e+01 4.613937702430882837e+01 4.524078771647684505e+01 4.233308153947278640e+01 4.464390253478842396e+01 4.597365336029302796e+01 3.966921862221960282e+01 4.066520429124697955e+01 4.390588092455401181e+01 4.508660857048733561e+01 4.736837501926859773e+01 2.502916515201278003e+01 4.660325875928080563e+01 2.136590706972627629e+01 2.087924374721855258e+01 4.048461746799682714e+01 2.239471745379139378e+01 2.166842604409283268e+01 2.153907930395472192e+01 2.234382489889921075e+01 2.175578193198198562e+01 2.373368419049095479e+01 2.751281998852701705e+01 3.425598566568710623e+01 2.332338211166085529e+01 2.215552747285434521e+01 2.050697161753855369e+01 1.947568664877127276e+01 8.805865900443562211e+00 2.197099093908787992e+01 2.744038352907386269e+01 3.327824674218886969e+01 2.441293115003754721e+01 2.338828508365745762e+01 2.191509911640531527e+01 2.095026630903788600e+01 2.307761800928522433e+01 3.332496208238782742e+01 3.187817947607776858e+01 3.878161955288532425e+01 4.502706822593772529e+01 4.625440519604049427e+01 2.396122348823993065e+01 4.352136985006256964e+01 4.547026393509441533e+01 4.678025214932764442e+01 4.491838971744908804e+01 4.748562019208686991e+01 4.519647013635710664e+01 4.844030846151845537e+01 4.582734406663080762e+01 4.655649686992077818e+01 4.697868293378665783e+01 4.747235955016413556e+01 4.827318254471997960e+01 4.864533765360791051e+01 4.738984210424526111e+01 4.769894270312222773e+01 4.266893070944553301e+01 -7.906842264843266577e+00 3.625040999362862237e+01 4.473755244830652344e+01 4.730114698070018164e+01 1.042815093441552321e+01 1.403477589375351542e+01 1.336013674819437824e+01 4.969496799189590774e+01 7.169412288046219217e+00 1.084691172613690213e+01 1.380623829785517032e+01 1.422845461728333660e+01 1.719094842064325945e+01 1.950640828483990319e+01 4.217690621591647471e+01 1.923446423343022360e+01 1.672828670902357828e+01 1.723822086732467440e+01 1.645893846434253049e+01 1.565055508210827284e+01 1.994702846651273376e+01 3.521777549398397156e+01 2.020749326528340006e+01 1.797264528617881751e+01 1.525404739452529057e+01 1.482965370261705118e+01 -6.835722492270787143e+01 3.134176855616231450e+01 -8.222173859782373029e+00 2.237435728692759795e+01 3.101472049354203619e+01 3.836366612837036172e+01 3.966298372556728680e+01 4.422325032786056909e+01 2.834126800183222272e+01 4.036910448003354901e+01 4.315930183576453771e+01 4.593981088472057905e+01 4.498476049456019155e+01 4.322808725735772839e+01 4.828561159518961432e+01 4.763465725252960681e+01 4.556706331919665587e+01 5.074121004551056302e+01 4.333377620271930653e+01 4.685080228263719704e+01 4.605991431535559855e+01 4.746351699671002677e+01 5.065339318082170905e+01 4.284492013150921252e+01 4.096032000691670305e+01 4.734215965417983796e+01 4.232541872651688664e+01 3.357287814778129587e+01 4.156110681444575050e+01 -9.797494465724970780e+01 3.460902758461742934e+01 4.378609277927166232e+01 2.130109791831993249e+01 1.003940166946091495e+01 3.736430441604200325e+01 5.221348435585733228e+01 1.234332505448743689e+01 1.067535432349809277e+01 1.388996093684725608e+01 1.333738380721796268e+01 4.675246391482677666e+01 -1.029069761219563972e+01 1.266425454474952517e+01 1.482825684682129364e+01 1.255477045091672750e+01 1.395689961296564263e+01 4.246800689241440807e+01 1.650467145806879188e+01 -4.242494019738931144e+00 7.576563237618743507e+00 2.955997914745568167e+00 1.032199995513030544e+01 2.879717175414242547e+01 5.795542417478657171e+01 1.623257070465273699e+01 -3.582981963413658377e+01 2.262407044184573479e+01 3.139233161954412310e+01 3.796038224652049564e+01 4.190547049061298424e+01 4.170385157201221915e+01 4.748753815972760606e+01 4.361573619623926135e+01 4.675984813596824097e+01 4.712705135024204139e+01 4.232499361005839944e+01 4.265168609726015347e+01 2.972998461407068760e+01 3.927425186560611792e+01 3.031054100129537687e+01 3.023744053765969397e+01 4.270453841440563281e+01 3.345070429728578176e+01 3.698188916232319912e+01 4.884487312428975514e+01 4.579867311070671576e+01 1.993754817518943412e+01 1.870482054964905672e+01 3.302003198049708033e+01 4.245820182517435626e+01 5.130033053336764226e+01 4.811966854949726269e+01 -4.580056042229584179e+00 7.525479259571642210e+00 -4.229783751805753056e+00 4.355947496486753323e+01 -7.470521795949827037e+01 -8.455798232887561383e+00 5.623532285491101845e+00 3.165971875939837332e+01 3.925509558409159183e+01 -3.782392385476535424e+01 -9.799999932380690382e+01 3.026954702734158076e+01 2.955406279918742030e+01 3.914580223511920565e+01 4.014389206623918227e+01 4.209789096303990164e+01 4.199565238688514768e+01 4.469255636920925667e+01 9.805302080024205225e+00 3.830884780473684259e+01 4.891880005312034996e+01 4.638777118811283628e+01 2.835436573303859120e+01 4.434955657455724776e+01 4.885304991800590102e+01 4.523694740950966775e+01 4.458504892556042165e+01 4.381094489689324689e+01 3.925970709367557276e+01 -6.840062007218506324e+01 3.826405696761641195e+01 3.395131464707716873e+01 -9.799974741821969815e+01 2.405743733129663653e+01 3.150395755511107154e+01 4.255794203059449643e+01 4.204871393507541200e+01 5.177295682132287524e+00 2.328207314430486008e+01 4.576035810301413420e+01 2.928077963927017180e+01 4.098442299608539230e+01 4.773717910775651063e+01 4.437470122367493275e+01 4.122505840345844774e+01 4.318804454278219396e+01 3.827253316521563420e+01 3.932207010666121505e+01 3.535149778660721154e+01 1.552558252679945205e+01 -9.045720682143424085e+01 2.930227640784114129e+01 1.977796372500831268e+01 7.607003368091206141e+00 2.479202828908666589e+01 3.308532935118109464e+01 3.716789703926190924e+01 2.148385657458281983e+01 3.277922167507934148e+01 3.744525804418654502e+01 3.610526308368991977e+01 3.879451857680670201e+01 3.432223649382763142e+01 3.422177081226618611e+01 2.476047209740227117e+01 2.417976331943887658e+01 1.466327183043439852e+01 -9.799995765359099664e+01 2.158214184440076622e+01 7.322900790904725454e+01 2.642730781934051620e+01 -1.616756205134437963e+01 2.676005123685452247e+01 2.156185009438900124e+01 -9.799430817719192532e+01 2.678535302490195136e+01 -9.799535821545586600e+01 -3.305855947669613926e+01 9.664557173921663136e+00 -1.676091860672850942e+01 1.395093020762920943e+01
2.433847746577134874e+00 2.065490292690669527e+00 1.105933429754096142e+00 2.849848007524505622e+00 5.599047403478179419e+00 4.829681641313117169e+00 7.622101649246909361e+00 8.658581866443824104e-01 1.477831426843732032e-01 1.349554751785102535e+00 3.740308469507715117e+00 5.147184457076532382e-01 1.040441229462337080e+00 1.815223951996637330e+00 5.880909954297504072e+00 1.022867430798467536e+00 9.607033816193648601e-01 3.609308598617610553e+00 6.438789458275863353e+00 4.206358044521040007e+00 3.993542414004899399e+00 2.976538417925188806e+00 3.062880320159087510e+00 3.638291043244600509e+00 4.537127438507612354e+00 1.607389707298467307e+00 5.681279082197946195e+00 3.710946504075111285e+00 4.274936382830856196e+00 4.919551133113879260e+00 5.733398080566065147e+00 2.317915699416190911e+00 1.935411411349530653e+00 3.909721423392142015e+00 9.113381610624189388e-01 9.356051394558426715e-01 6.245050431623337950e+00 3.658417673995481234e+00 8.485772923353263053e-01 5.593216942449844353e+00 3.454885190159725283e+00 2.369279213128535844e+00 1.098901702411222558e+01 5.663788575403052583e+00 3.701052914523040194e+00 4.149596162059009608e+00 1.527622074201604008e+00 1.621252834650843688e+00 1.594684586757308065e+00 6.307978882176670687e+00 1.521546369610601079e+00 3.591524223512126746e+00 7.690582624339297624e+00 5.007052154402420463e+00 2.529460193429084569e+00 2.541538055701343168e+00 2.376768242555389321e+00 3.992164519073714279e-01 6.932308127615659288e+00 3.984269607658148082e+00 4.283570561171339719e+00 2.815074312872861695e-01 3.509283052308028061e+00 2.422685027049609641e+00 8.112942186658388621e+00 2.338710396386735724e+00 3.340909106886720714e+00 8.760719651185062684e-01 5.396989933269980000e+00 2.629247688046047582e+00 7.650020757560632489e+00 6.850487612683542338e+00 2.232702114669240956e+00 1.471286340531411163e+00 9.803016860639490737e-01 4.245027517294518660e+00 2.151349491493120270e-01 9.091274790534242811e+00 4.410365017802325482e+00 3.658583982874993090e+00 3.941584046532105923e+00 1.742886529605126356e+01 5.356376695856866377e+00 1.706477485942319294e+00 2.601150946241542528e+00 2.885046727467136307e+00 9.250846684370774398e+00 4.824829180923788208e+00 1.291619817092863665e+00 7.167165680064968569e-01 8.665587296236591186e+00 4.836906536812861646e+00 2.239988475633841736e-01 9.065411997287679213e+00 1.599948081129060107e+01 3.222950878504348804e+00 4.389376624096669843e+00 3.731747974717829486e+00 1.733905623831395904e+00 8.038923925807388571e+00 4.587767014712734515e+00 2.475379488324617738e-01 5.267981992392343216e-01 1.049706983475884314e+01 1.532932481143444825e+00 1.610208604911852692e+00 5.521958405099022471e+00 4.499287957499365831e+00 1.247519048683794018e+01 1.233574831837433106e+00 1.180867990326215988e+01 1.561882559294378403e+01 3.817650557682997770e-01 9.179457388502935800e+00 8.498250478067110869e-01 1.437752841265721315e+01 1.331601643891600961e+00 1.191830570498865782e+01 1.322809864640778343e+01 4.659654212191828293e+00 2.627645114363183154e+00 1.349533980678794265e+01 5.299848599045356323e+00 1.276286216627565029e+00 1.077196899113790796e+00 2.918252812368260063e+00 2.031048535970369773e-01 2.897218292887729918e-01 3.888575682347095164e-01 1.797721051418459948e-01 1.214886248947779634e+00 4.392322978445255544e-01 2.961815498338680186e-01 1.106749533673863972e+00 2.100429166519054702e-01 8.159129017172519482e-01 2.475509440273393480e+00 2.972305346362477785e+00 2.160691975603266979e+00 1.534566420147857047e+00 1.172067176651934717e-01 3.967016866401441355e+00 2.692542944777628344e-01 7.194110099689762450e+00 2.913626199634360425e-01 4.185420928650372963e-01 1.531460100174252492e+00 1.241220204478423961e+00 8.685692897947722146e-01 4.091852723171688133e+00 4.367245962647883673e+00 1.342604045329489182e+00 3.057166153344796022e+00 8.537460701385171657e-02 6.260951150370346774e+00 3.398824726335119006e+00 2.627531816759502092e+00 2.083229956592558274e+00 1.838829897644576272e+00 2.536059722126629445e+00 2.518389535174069049e+00 2.804041485726661342e+00 9.097014371817818690e-01 1.106326091949743295e+00 2.256651948999080504e-01 6.550240415933850091e-01 9.009687628780216340e-01 1.205939835774099134e+00 2.756594768652105287e+00 1.122650022125717406e+00 2.523226894455501856e+00 2.816590070673151036e+00 1.349480383432500208e+00 2.082459245222914035e+00 2.735024026984678613e+00 9.412061913299030191e-01 8.818782975775885102e-01 3.314069868902018268e+00 1.597940586641433125e+00 5.006213550294262848e-01 3.005176995988557032e+00 1.534630858028244726e-01 2.589861735436171486e+00 2.274665263982860175e+00 4.190175382496084566e+00 5.925681707936206521e+00 7.733744063602152607e-01 2.578004015632194168e+00 1.252852190213951555e+00 2.521518736369495972e+00 1.926824339110795092e+00 2.455034894015643565e-01 3.403094312449293390e+00 1.945723727495075162e+00 9.452915801033341392e-01 6.816079256827555000e+00 2.106881693565060054e+00 2.672354688214504392e+00 9.166474080019728632e-01 5.197293965312541175e+00 2.377171757225725046e-01 1.106510898326549697e+00 2.691156711805389179e+00 5.423904212051342100e+00 3.254215173363484981e-01 5.878882236578848453e-01 4.939743117389319593e+00 2.596639977039252756e+00 2.934642451908194172e+00 9.789020001651679292e-01 2.544122995714954705e-01 1.578375186008258158e-01 2.402757121198656698e+00 2.001329740151337688e+00 8.531678718933253691e+00 2.471053493060097139e+00 5.002135523798579841e-01 1.124009792939729691e+00 2.182654357114010679e+00 1.441496902994243490e+00 6.755472577656786992e-01 1.692858092287907290e+00 4.416350472138304006e+00 2.756525657149532016e+00 3.431724531369108044e-01 1.270132395074174969e+00 4.941626084270465569e+00 3.140926283347896586e+00 3.152884540108972899e+00 2.258358545035077380e+00 1.868083821730926353e+00 2.673153747221728160e+00 3.289918851199155281e+00 2.321281738839358511e+00 1.840874651063993728e+00 2.161526562593216294e+00 8.903422920575488897e-01 3.210488124447190117e+00 2.978546925722409533e+00 1.506365240484095480e+00 2.395007282040013674e+00 3.247166215042946114e+00 9.017231801130047852e-01 1.396914226323296759e+00 1.461445235667984344e+00 4.894670004284317200e-01 3.182091160488665693e+00 9.599894851063796031e-01 2.739862613716742779e+00 1.252860527857709627e+00 2.834964077067161803e+00 1.537455771766112811e+00 1.874953337295575118e+00 1.291038711226728530e+00 2.470047889805601926e+01 9.127721302747789922e-01 1.736801963405415705e+00 3.242473149406650546e+00 1.214695630076482846e+00 2.442714198760442823e+00 2.049707704014068099e+01 2.839078030326954938e+00 1.588284867711724502e+00 1.911787510279122859e+00 2.249111620071776674e+00 4.850398882130932954e+00 4.473667009193388111e+00 6.036661832942113115e+00 2.553396067754444276e-01 3.402395309012447910e+00 3.414810174949636234e+00 5.248329287326972903e+00 4.084628182369570482e+00 1.838527171892013534e+00 4.367146783735898374e+00 3.592518769452290428e+00 3.283080383884799947e-01 3.999193377093182455e+00 5.378645993516084189e+00 2.881099175191003670e-01 2.400433982307061953e+00 9.730447529572840981e-01 3.659241139777783758e+00 2.224563309429121283e+00 3.762261295346100987e+00 3.532444658905479429e+00 1.737069651033827267e+00 3.608176060219340009e+00 3.412702365263634796e+00 4.621124011391164466e-01 5.762496508273182716e-01 3.065429042281349048e+00 3.799612466630404306e+00 1.049975129565832077e+01 5.219776756447620514e+00 5.297318291420827663e+00 4.939115632350265628e+00 1.731572130308235202e+00 2.104179334614489250e+00 2.128331163105989798e+00 4.552187663143171248e-01 2.782521379174823117e+00 2.036017224694501859e+00 2.791956666394440401e+00 1.511043553537120232e+01 2.809043125976092625e+00 5.267476581860443652e+00 6.458160254232307551e+00 2.324791842601922731e+00 6.137918024321586952e-01 1.118853111449313431e+00 1.816002455803885085e-01 5.018323659747399024e-01 1.061146732544055382e+01 7.072893380445838929e+00 4.007639711336700161e-01 1.772264069532048625e+00 1.628251530421565674e+00 2.145706124914660506e+00 1.806474952899935982e+00 5.526953900335723757e-01 1.719735160074777891e+00 2.480927329679308180e+00 2.648518201151446316e-01 1.282611117725995342e+00 1.905463523359287370e+00 7.550428730762785534e+00 3.630038544792942190e+00 3.828694083319568620e+00 1.136758623193665052e+00 1.684652564251021056e+00 1.842944231877922334e+00 3.094881296304409446e+00 2.383907159597897230e-01 1.617204958849560725e-01 1.947244401502239153e-01 1.129479156158688380e-01 1.842720042291636773e+00 2.707103611830716350e+00 3.615607954413507796e-01 2.438755153227593064e-01 2.720206173871795308e-01 2.428288537123286517e-01 2.992897270858965175e-01 1.866967860850541339e-01 1.917769787287851191e+00 1.434070913887995014e+00 2.603761373225023323e+00 4.330061510953601145e-01 1.145607241153613121e+00 1.721133253668107876e+00 1.461154340591414025e-01 6.488710985044319202e-01 2.889652802313903424e-01 3.345924491560500202e-01 1.678905804591645179e+00 1.627144316234656052e-01 1.073438397874277445e-01 6.853328757246362812e+00 5.827808138699470675e-01 6.209795431697251455e-01 2.686394556080904383e+00 2.127237330010246785e-01 3.424357917685654784e-01 3.072233297644638705e-01 1.006605601020190033e+00 3.469390422953630981e-01 1.962728271126839452e+00 1.127959492708298983e+00 3.748214237457435649e-01 1.340566734050375519e+00 1.071352797462336026e+00 2.553319379677830625e+00 2.805596782986353732e-01 4.514710236942450550e+00 9.717306950529022158e-01 4.569177138652641412e-01 3.409841514817212871e-01 2.697861108150966913e+00 5.092657743153858885e-01 2.048519496151040009e-01 1.664888011291084879e+00 2.397387151969595287e+00 2.708466310029932211e-01 2.838257466048147437e-01 1.035948505886041104e+01 2.129454519019576608e+00 2.961945130960395023e-01 6.844633972689961432e+00 1.467770528592565960e+00 2.421092773877091098e+00 4.098028999888136070e+00 2.248342423884841956e+00 4.830385328485310437e-01 2.340728238273756534e-01 4.591554672875602927e-01 2.234303211533540390e-01 5.167789749913968000e-01 3.129510384405101320e+00 2.777225511813674608e-01 2.586359414724206385e-01 1.297235795160667227e-01 2.670358322222314285e-01 2.031770529476065734e-01 3.122545781740218018e-01 1.480696300533876464e+00 5.102307691935676903e-01 2.678624732972192390e-01 7.070773097287526010e-01 2.155683336669269146e+00 3.250552495185304869e-01 2.380823954272985876e+00 3.907251375302352447e-01 6.470594802301058435e-01 2.084665993687045304e+00 1.641367379041972718e+00 2.180935698658747146e+00 2.637055751753306643e-01 3.303473136575291180e-01 2.345656305199393721e+00 2.947850986376422178e+00 5.180481768166865564e+00 5.666360717740848152e-01 1.221226561926576082e+00 2.217381047492886559e+00 5.131018977425442884e+00 6.147107456928295743e-01 5.202356919136835733e-01 3.338219239584806486e-01 3.525792726979677383e+00 6.545994429435265660e-01 1.897364256196363952e+00 1.764860904140609643e-01 4.083558738872333782e-01 3.941630265838877989e-01 5.338317227452488156e-02 2.947263388240121684e-01 7.807330778005235894e-01 3.156411731775284335e-01 4.037849072879969858e-01 3.490175511574462042e-01 1.312358883746767013e+00 2.543280636598749922e+00 1.654870829768757101e+00 1.580770527041396090e+00 8.058799128121012512e-01 1.182922753479511258e+00 1.448897177274763304e-01 3.329285842044047428e-01 2.621144416893658735e-01 2.120085189936259606e+00 4.016308644060318400e+00 5.476921892878293008e+00 6.774018931193799276e+00 1.446800560436365402e+00 1.240962927808227256e+00 3.087114000008346903e-01 2.151888024379516207e+00 4.002880310720258628e+00 4.850194899543348370e+00 1.209142146590063138e+00 1.900454508691744149e+00 2.705475085948945146e+00 4.277346700571110993e+00 3.241792308778881360e+00 6.140355933116721232e+00 2.238295904841693051e+00 3.119346591382324840e-01 5.490456919268921210e-01 1.015589168029751299e+00 8.470099386427405452e-01 1.684030049508543625e-01 7.027204934551971593e-01 1.236492603412376656e+00 2.046730102506413851e-01 2.908765115382790922e-01 3.331282647275954467e+00 3.243443958664846249e+00 7.202940091694939539e+00 2.999209064507987743e-01 2.629876167722397184e+00 3.906307533768749174e-01 8.642743853889678363e-01 3.154015058527984472e+00 7.011488439063471301e-01 1.967667483060427713e+00 2.867743107159747673e+00 2.818570451247637831e-01 3.080551658817471505e+00 3.943505947419544411e-01 2.097180577807558621e-01 9.307184483629780125e-01 3.407372728102335380e+00 4.423585343507749457e+00 1.102119158531244381e+01 1.049645396544071474e+01 6.684850231713119761e-01 2.769155041077000501e+00 1.839992357107193666e+00 4.568123777670262342e+00 6.482709636243061624e+00 7.118465540292263860e+00 1.886999379795449627e+00 1.550035923647524294e+00 3.606315306101009477e-01 2.885428917414500916e+00 4.957371323280378661e+00 7.088488712012238402e+00 1.938578678028670899e+00 2.639564188469069039e-01 5.315012699189213485e+00 5.957220308790660113e+00 1.110144097832077126e+00 4.580091957427791627e+00 4.425523497149306706e+00 2.067668107746075012e+00 1.576699058655904873e-01 2.692264235645396742e+00 4.051889015518538306e-01 4.005711319003478210e-01 1.516782512929518933e+00 2.527838539577719201e-01 2.198458535797251479e+00 8.897138015033997371e-01 2.187774284481220022e+00 1.162947124420193212e+00 4.801286323884409235e+00 3.185248337477578850e+00 2.623216404126108792e+00 1.261486316291373866e+00 1.837545389353925307e+00 6.543445878016674877e-01 1.227529788349040363e+00 3.334237109198863624e+00 7.455365325141297461e+00 7.731437202528361752e+00 1.286495798646429378e+01 3.445710003814930644e+00 2.972986019121584000e+00 7.119428751925884757e-01 1.693965687536099995e+00 4.828471421697136279e+00 2.624390931997544474e-01 1.616975867388273258e+00 2.681558130497028181e+00 3.491331296140198326e+00 1.675656959912827926e+00 1.267918492764767091e+00 3.572267279360278991e+00 2.708673673656872616e+00 1.239471113670810531e+00 4.622482018419454830e-01 8.784426746726903268e-01 7.022298382437754949e-01 3.589616580912811106e+00 3.017208121976014290e+00 1.442818138214237766e+00 2.730823823203540890e+00 2.658201682708646318e-01 2.860102603979640667e-01 1.094027915129822670e+00 1.341374173696709526e+00 1.670832960809319978e+00 5.790217455467605134e+00 4.745849147008271984e-01 6.111465443187087843e+00 4.606370639994672445e+00 4.680583440815128782e+00 4.159338716559391358e+00 3.763884039618838440e+00 4.992779720175157365e+00 3.301250379236972510e+00 7.410210026598886834e-01 9.121827067026496705e-01 4.193606860656082347e+00 3.280396715861409462e-01 2.377533841786216406e+00 2.106799551409744176e+00 5.362611774668892828e-01 5.272154403867927996e-01 2.197971313728238840e+00 5.752036263990205622e-01 2.565288727204025676e+00 2.017514003238732312e-01 4.876904487278625466e-01 3.133341943847154809e+00 5.222290692174285098e+00 3.201034848449049619e+00 7.829979631617989266e-01 2.056943822000823374e+00 2.916258207677129288e+00 5.847097713943074648e-01 2.491986356630281896e-01 1.932099586368405841e+00 6.237625176246737180e-01 2.654032109904154169e+00 4.265229362438104133e+00 2.047719660660435537e+00 1.088769204113444689e+00 3.811940598001058333e+00 4.268473041861481576e+00 2.989498264821494189e+01 1.385510353658217397e+00 2.904496412244989223e+00 1.998570320431931613e+00 2.717843622992018204e+00 3.281226639164833703e-01 3.439312800200772902e+00 2.075603751447912870e+00 3.510224556516590155e+00 3.131941453855737745e-01 9.805018180938019912e-01 1.065960536734581909e+00 4.073632909436781246e-01 2.612156441271668239e+00 2.296395521329670508e+00 1.488758564412963725e+00 3.766334660643915200e+00 5.468917693753803988e+00 3.540236352849299273e+00 4.151842115921715148e+00 1.132661705308632527e+00 1.220117835462175782e+00 9.493686155324914111e-01 4.898561452572626207e-01 2.362412288832706597e+00 3.391145288834217730e+00 1.323519509174626352e+00 2.766079465778842561e+00 3.031814995363936838e+00 1.835057474825096735e+00 1.237578304882939184e+00 4.399997441169164247e+00 3.537831379163089984e+00 2.694955456306274755e+00 3.068842920688310993e+00 3.074033536250122545e+00 1.952009666698688584e+00 2.708246200793509306e+00 3.484342909864469817e+00 2.750304269691904224e+00 3.119655470534274500e+00 2.803720189112138605e+00 1.407945383038512910e+00 3.544548874142452455e+00 1.372997175913142520e+00 5.663982422640614800e+00 5.897344814295756521e+00 1.825688143344425640e+00 7.960843001262334351e-01 7.342210997535356665e-01 2.872946127653463577e+00 2.022695529895716149e+01 3.018785028020890771e+00 4.686393106238991635e+00 5.112776638235323468e+00 1.608747924181957600e+01 7.882123556768418915e-01 2.720580382624635085e+00 4.886328787560364262e+00 3.399413271523591629e+00 5.432845994134739342e+00 2.935289834921373853e+00 4.253540588660806421e+00 4.564176998333008939e+00 5.176465427806068442e-01 2.163587938321326121e+00 5.673608279073167893e+00 5.842616378483749706e+00 4.924995439007229248e-01 5.902257654771133843e+00 2.048191552492584666e+00 4.028701619500878905e+00 6.272382043343013081e+00 1.188917270588039976e+00 4.879963355888519705e-01 2.382567864999068696e+00 1.607529628261239241e+00 6.183115800995389932e+00 2.432706997303903940e+00 8.837030704543999970e-01 3.445024596704878483e+00 3.557264522368407178e+00 1.270619830843922493e+00 9.237180493342431742e-01 1.364017821054783930e+01 3.241554056222375468e+00 3.615687250735327041e+00 3.489341149466483216e+00 4.639340532824508756e+00 4.980333011258145093e-01 9.255832610478764710e-01 1.711564936140540993e+01 7.506538767756355535e-01 9.224094935485525060e-01 5.087846521288556190e+00 2.006795742093624213e+00 7.462652557646709539e+00 8.782392582389448421e+00 1.878826653449224438e+01 7.485678221912519525e-01 2.001763753767935583e+00 5.258652420209563694e+00 2.156268429345956861e+00 1.754431102713988611e-01 1.260084288192682589e+00 4.496956381932419866e+00 8.231729981612151192e+00 1.972016179431034022e+00 5.856836148348577353e+00 7.429028811011280098e+00 5.401836478146888609e+00 1.488228398536099117e+00 1.632423820594231412e+00 1.601395835688763647e+00 5.343977069220467335e+00 5.743759632387206437e+00 4.696584688906055405e+00 1.956281582779520578e+00 5.205132740192343732e+00 5.264972862224611916e+00 6.707550312454861441e+00 1.929190806173889827e+00 2.998764333890787670e-01 5.833041426719269840e-01 3.777041814822508670e+00 2.580530056961946261e+00 1.566045982979553663e+00 1.855611028708433974e+00 2.711898368105008394e+00 7.915112107368150518e+00 2.429256555969177889e+00 1.456906919662480426e+00 7.316162982366121170e+00 2.074904646577686584e-01 1.487462689999053822e+01 2.904108901029667678e+01 2.349885296518483546e-01 3.188039436586119102e+00 6.661711694302372422e-01 5.369032137222133017e+00 5.789837068434101397e+00 6.873243926030172091e+00 2.274513278156655716e+00 2.804321765301803993e+00 9.955807900513015340e+00 3.396373455602396785e+00 3.910088712219394580e+00 4.210665428307470926e+00 5.040425252971230563e+00 2.319918740682947345e+00 4.994272965718502988e+00 3.204069441848423239e+00 3.551035032208408104e+00 4.625630778478621252e+00 1.082375978676787298e+01 6.285042764047465980e+00 2.999910777397348127e+00 3.241531246821070766e+01 2.633445046764694819e+00 2.789448451983594923e-01 4.518014754114674680e+00 7.382436210270164167e+00 2.710450470148932034e+00 2.891845247848559453e+00 3.076610121825095412e+00 2.867550921626545346e+00 1.339217971402223872e+00 4.618200987668321655e-01 1.840333968414720744e-01 3.742078734689711084e+00 3.770891027905864945e+00 3.480294337665599258e+00 3.489833315707930428e+00 3.969193693535438605e+00 1.353151014893496207e+00 6.646890661580524551e+00 6.460074540254743258e-01 8.617860291688245411e+00 3.599796755551144756e+00 2.235932117048534451e+00 1.666449512128311161e+00 1.846474086271561621e+00 2.018021535100643082e-01 4.304634768441598425e+00 1.138270625478871922e+00 2.639607555625677726e+00 9.950485918146377839e-01 6.823016848105449839e-01 6.941432390376240935e-01 1.275020740098901229e+01 1.124435959061128809e+00 1.225277487763880346e+00 6.000874175195156646e+00 1.362408412375113453e+00 4.185902604182820674e+00 4.675938168259806460e+00 2.266662639215626029e+01 5.451302948385189140e+00 1.435875185314731617e+01 1.590294798031031043e+01 5.976776474170617526e+00 1.934888552712379095e+01 4.430013823883246715e+00 3.006258942927501732e+00 3.261437630222519424e+00 2.212891497027456467e+00
4.669978477647029003e+00 9.881575103929598480e-01 1.318242318348447073e+00 1.713510767154935888e+00 1.623565704702488954e+00 1.613702802168559991e+00 9.276149492502822058e-01 7.442430754834914453e-01 8.606631046313906186e-01 2.665890457081512288e+00 2.953101139283810905e+00 1.210729638013819276e+00 5.043695245961480111e+00 5.456411777806119190e+00 8.694349076891867423e-01 6.805706396598061314e-01 1.784665872854727109e+00 3.024457034277422629e+00 2.271305690478449879e+00 2.772165112044257640e+00 1.725801798038120616e+00 1.039935553934486778e+00 2.777081089747726494e+00 3.718708494724555003e+00 1.442501428924468421e+00 3.935157392255249853e+00 3.634145492191209748e+00 9.442736951904283638e-01 1.885340618899276510e+00 9.492890077213959055e-01 2.434425433523054380e+04 1.503778285065333176e+00 2.062789636539338112e+00 4.989544287062466665e+00 2.933791849345927183e+00 4.531358872533997939e+00 8.752464329583653502e-01 9.278384610353145323e-01 1.113138141025119765e+00 3.766757904290255254e+00 2.232802182768765409e+00 1.429661345637938563e+00 2.911651126873087136e+00 1.019419397300225905e+00 2.207012758774281824e+00 1.833181733329239727e+00 1.469652874642470186e+00 2.850540371806688178e+00 5.220501338742469244e+00 2.221237079237438738e+00 4.521283110796766591e-01 2.624048455823353443e+00 3.829608008422583421e+00 1.437380782994573281e+00 8.746787369925257405e-01 2.007248532964616139e+00 1.468663488156374930e+00 1.376731288965761246e+00 1.690277881435195528e+00 2.204547284643941119e+00 3.667215547047267599e+00 1.141755225185628886e+00 1.749912449493367461e+01 1.410893802394844965e+00 5.817871060315022991e-01 1.284484407326458522e+00 1.807429809001408705e+00 1.051899008816751024e+00 1.796090411500030459e+00 1.964827244515933380e+00 6.153272352492439978e+00 1.064144245596779781e+00 1.160117747656599363e+00 1.593175410716492824e+00 1.247713982056828375e+00 1.041755402622167370e+00 1.045219889627500454e+00 2.436386540626671149e+00 3.075117103104250571e+00 1.664694084444209299e+00 2.993978241608121316e+00 1.002027591801763506e+01 1.875574624623911557e+00 2.646887986875084753e+00 1.411657078374080720e+00 1.160643973139550589e+00 2.312887115840465135e+00 1.374478691795594010e+00 1.096392146517521038e+00 1.183863722003747565e+00 3.218521031794301823e+00 2.614374893112675124e+00 3.064183385852446984e-01 2.561560892977183812e+00 4.722295131634023591e+00 1.250689410281527802e+00 3.813804334066260182e+00 4.067272889373699130e+00 3.990287139655969817e+00 3.629845080170199800e-01 1.771323460451274645e+00 1.916155913339515404e+00 5.976872598250222435e-01 3.996062844069072639e+00 2.273221774983584798e+00 1.497765588786889613e+07 1.745919523826435338e+00 3.342330933616646238e+00 5.019909535965678238e+00 1.614931605948214610e+00 3.363821207889716725e+00 3.165306171164725235e+00 1.612731533969874009e+00 3.519808886222188349e+00 1.232944313503433698e+00 3.871482818625346489e+00 1.218770282535314387e+00 5.373676616929024874e+00 2.001714048451719297e+00 1.381921362969945619e+02 2.344174187022473710e+00 3.243930354248291792e+00 7.680621123243858506e+01 4.771140294348294120e+00 4.018927025079043425e+00 2.719496327914215250e+00 4.440102722437996974e+00 8.180025613987101929e-01 1.698365234824977144e+00 2.864879133726001115e+00 1.316900513588607380e+00 1.017715039800009880e+00 1.194564800397825088e+00 4.996764953512382590e-01 2.263434505208960168e+00 1.663519907591910485e+00 6.951910225962258938e-01 4.408580059736343593e+00 3.874602548812029035e+00 1.655122402408986337e+00 2.199640603256209026e+00 1.208487060455730733e+00 4.224686411895496541e+00 7.903416738704820421e-01 7.596577393164951619e-01 1.186212207148378717e+00 5.703781977789718738e+00 2.445543151309249819e+00 9.810426335096289474e-01 3.119394082483675223e+00 5.023547282618164189e+00 2.264262707867527702e+00 1.113835728718596041e+00 1.421027284358637788e+00 2.618472519599000403e+00 1.857854006782703848e+00 3.276272159239853377e+00 1.033666981297481913e+00 9.770536213050966534e-01 1.515217783187591483e+00 2.430836235442723314e+00 3.189552285522235131e+00 1.380018179398454947e+00 8.692185742009764793e-01 7.038149252271010958e-01 7.013428050279619796e-01 3.496550273792861319e+00 4.062700988632171217e+00 9.266466057579965110e-01 1.968525108308762039e+00 2.736473036192133890e+00 1.754748680219907708e+00 7.364184755630713841e-01 1.658741919561809830e+00 3.078917224712146350e+00 1.665182648039876145e+00 8.110948654558999271e-01 1.268488250219715230e+00 1.141924277113814501e+00 1.044153276771022654e+00 1.757731428450203692e+00 5.298273560182940045e+00 1.502640101517048965e+00 1.367798396990927312e+00 9.179896708526106286e-01 1.093248019129855031e+00 1.496205342378001735e+00 2.656212680270062521e+00 1.530920655886608195e+00 2.007640737410808729e+00 1.777987631751374087e+00 2.731411143479598014e+00 8.885201339396316955e-01 2.961342420993967828e+00 3.142350865599919274e+00 6.822389245118131162e-01 3.803940869721193607e+00 4.292277953681610470e+00 8.618017481210673569e-01 9.872149766893034695e-01 1.156927983459730802e+00 3.336036750811289142e+00 2.161621258115959954e+00 8.351301936704497164e-01 1.994439557736041202e+00 3.603709017606344212e+00 3.059935498506709983e+00 2.015565031065016832e+00 1.084301174074076890e+00 1.310600670178198257e+00 1.794836027221952790e+00 1.997642125825480619e+00 7.583885331257242512e+00 1.590185897685535643e+00 2.373917375912078853e+00 2.176085981036852246e+00 2.072338558556872989e+00 1.870472364548349198e+00 1.845459612490721213e+00 4.620759841777019261e+00 2.843175421297264194e+00 2.258713146061352539e+00 1.923657680045158358e+00 2.509011697390739037e+00 2.191903415515778164e+00 2.039745667312311994e+00 2.909671612147072484e+00 3.108402937431289104e+01 2.724069771419808106e+00 2.067333913930443412e+00 1.670094303436906902e+00 2.396497198276355878e+00 4.183165822226225572e+00 5.834427008781258195e+00 2.960373703043260640e+00 5.674130440125402686e+00 3.388030198238203283e+00 8.657945670951123773e+00 9.449080133940890747e+00 2.374417319549122496e+00 1.769658768778502145e+00 3.155215700838291504e+00 8.676471163424187338e+00 7.072274756373127858e+00 5.198522222351700250e+00 3.197296500173622213e+00 8.489558790517015563e-01 2.974265393418927594e+00 1.986398800767129380e+00 7.653920412217497526e-01 2.162105786023485052e+02 1.295062773472322348e+01 6.048817655287209050e+00 2.960668148836787417e+00 2.031599210522330031e+04 2.912907066277010237e+00 4.257947443535857523e+00 2.095600544139698762e+00 8.154400068949353653e+00 1.184278551652240985e+01 1.451768390020498773e+05 2.377643609041799611e+00 3.078920298762858110e+00 2.509760173991808507e+00 1.729808885733463697e+00 6.159363783380886304e+00 5.589531143975218441e+00 2.749755449575339128e+00 4.225285444823454917e+00 1.753040195470915705e+02 2.916811100551532032e+00 4.346456060613689942e+00 2.641245114860274690e+00 1.344474677500864246e+00 2.790656564838243980e+00 1.736335963028941443e+00 4.351402685246307911e+00 6.972091152909642986e+00 2.592690213159281942e+00 4.005046852313080663e+00 3.506111328252799098e+01 6.899309835260622137e+00 5.006015006198328621e+00 1.509462306604688386e+00 1.046659996585142194e+00 1.096353059777580165e+04 7.101946258562628955e+00 2.184495265650769902e+00 7.136314366277289878e+00 1.203737896356001480e+00 1.434238805428416974e+00 7.819182162918744439e+01 3.701216638125746977e+04 2.677253918568907487e+00 3.552360303404102915e+00 5.559225820682337726e+00 5.272767407326441003e+00 2.418813032126589491e+00 3.601368040003320559e+00 5.673514814542958362e+00 1.395775345583084359e+00 1.837571098885821819e+00 8.410447344710455297e+00 1.427287146746148494e+01 4.097794064905112609e+06 3.133699144412427700e+02 1.708449696131921103e+00 5.751112066475958073e+00 1.141191036534995007e+01 2.580152123487259530e+00 1.735055357172013757e+00 1.451142669328382429e+00 1.432292465422703831e+00 7.004753716864120960e+00 3.271982100565440810e+00 2.210556684152138018e+00 4.520913763222251802e+00 2.534512721201016561e+00 3.110142024136974825e+00 2.431676403115693663e+00 1.082947635627077076e+00 3.638129868479794027e+00 1.967537501479806661e+00 5.919709910241877537e+00 1.151758456790658869e+01 1.055094332224277309e+01 2.312502184094779256e+00 2.730283650573348986e+00 8.870120865379075781e+01 3.190739892736937033e+00 3.547710658623433488e+00 2.353481862836876992e+00 5.612466637955788595e-01 1.493355159431208449e+03 1.186385152430445669e+04 1.264592397137636492e+00 4.083419839117258562e+03 2.715467555542517175e+00 1.071088681789247543e+00 6.156045712362731592e+01 2.917214753617730416e+00 2.762580574799405220e+00 4.358090742684561647e+00 3.589764596569148480e+00 2.758152133521207716e+01 1.152163351024341864e+00 1.016606786030455511e+00 5.643540469270509341e-01 8.618704402332367787e-01 1.051649882629874799e+00 1.077066886838591087e+00 7.872866506383914498e+00 6.025665089225280546e-01 4.819447308614904557e+00 1.047812148003052002e+01 8.981361901303348549e-01 6.176543140043079916e+00 1.725706902170935475e+00 1.213208307474928915e+00 9.436278007419729441e-01 9.649019989841216560e-01 1.457834450870577170e+00 1.006430553006189754e+01 1.156603540706306443e+00 3.845780809548362544e+00 5.356467856919161497e-01 1.938922597580685192e+00 1.253407527556944512e+00 1.779738139006970643e+00 2.732938488158199508e+00 5.671968898406761772e-01 6.319637139728679909e-01 2.019295465735318373e+00 9.906406776416563531e+00 5.435361114746676270e-01 2.618080490406090810e+00 5.242212176050672134e+00 1.610747301307119406e+00 8.096652426427073390e-01 1.333241522612757635e+00 8.398640005674430142e+00 7.055840438951849203e-01 1.839349842948525771e+00 1.283495251545513227e+01 7.671417660546522299e+00 1.896220284661395139e+00 6.819916322254874208e-01 2.127591002122400710e+00 1.624085878494835100e+00 1.431771888486251587e+00 1.038697730603421077e+00 1.112620865879289767e+00 1.909205774436681491e+00 9.953411684018662609e-01 2.077620942614138766e+00 1.334485425965285685e+03 1.499110000376686180e+00 9.200919656093671239e-01 5.913771813920283282e-01 2.631937796126645246e+00 3.151520873715323745e+00 1.448866466564614930e+00 1.209764793563212759e+00 1.839208588405873979e+00 2.342861701911327827e+02 1.602665329256858451e+00 1.913629840931454718e+00 2.501576969860225930e+00 5.526289035939262462e-01 1.045737797660595936e+00 3.085116249029920965e+01 1.180158799624286381e+00 7.937131945929802868e-01 9.921679162575773869e-01 3.064769852561436636e+00 2.578055777544102867e+00 1.038220693001296269e+00 2.588582970144242879e+00 1.572018879995988438e+00 3.771702437193328095e+00 1.293913305010047088e+00 1.444950567394696073e+00 2.653887395638757418e+00 7.753003001773750569e-01 2.104974920345613398e+00 1.201554501954911203e+00 1.223532636159782472e+00 1.800630783785185152e+00 1.590597815359085621e+00 3.401078890434474644e+00 7.492773167321211680e-01 1.402988964880325318e+00 3.493230484798281168e+02 1.954386486344153462e-01 2.528038753206899658e-04 1.517223941078586602e+00 2.184992953077380395e+00 9.460223078657352680e-01 6.838430193417872616e-01 1.298398622061191165e+00 1.468178495508182024e+01 1.251061995177850550e+00 2.063449650366575128e+00 2.443519960567892113e+00 9.533134193162813297e-01 7.756047913185204479e-01 1.247199304918899632e+00 4.455600235885393445e+00 6.907198919951704763e-01 6.513418404239321724e-01 1.358003221261951055e+00 3.473277255188190971e+00 6.578549755716249337e+00 3.261306314303879628e+00 1.280628943269037423e+00 6.780624610446730482e-01 1.026719924142085905e+00 2.014689681852896541e+00 1.047385042027897484e+01 7.885430992638076120e+00 1.049892366816943312e+00 8.256235071147135507e-01 4.932808727967069373e+00 1.321180260852315236e+01 1.913619290647919247e+00 1.114752465160025352e+00 2.416124523240970490e+00 1.516380620244294875e+00 1.342460589502836754e+00 1.211135383576707580e+00 1.737183278422247623e+00 1.209852901368447586e+00 1.693711882262203261e+00 2.724723938558466063e+00 7.236594085679790567e-01 9.066842520888673107e+01 7.262884246632483887e-01 1.111861281543132574e+00 2.605707042392804595e+00 8.054682142508299281e-01 5.656001903124248109e-01 9.887089995020783562e-01 4.458743782803471944e+00 4.680671084754484568e+00 1.154207714693755049e+00 9.726617158331027913e-01 9.534427567059432507e-01 1.883742456705383095e+00 2.468490370983399185e+00 1.160766890148436925e+00 1.288892721696940580e+00 2.600764504959991896e+00 9.918992884271254695e+00 8.203246250977198173e+00 4.158628316291745008e+00 1.698429694353535524e+00 7.832539707442778276e-01 6.897019843509322179e-01 3.527863358417643980e+00 1.160106116882558069e+01 9.088646102117333925e+00 1.525782202552579347e+00 1.149458407454115649e+00 1.084945285829804096e+00 8.052852782346202609e-01 2.040408850865608859e+00 5.569766488747493582e+00 3.759879171979239487e+00 1.391931479958828488e+00 1.060937611319321405e+00 1.535853476254460670e+00 4.115187427170134526e+00 1.452580785881025127e+00 9.539353662883330642e+00 4.289550561930709272e+00 2.673267718414594540e+00 1.423679666099451069e+00 3.180608661446377106e+00 1.396780016698780713e+00 1.244113695826235100e+00 2.363269711201080536e+00 1.787987038412052421e+00 1.289695605057240346e+00 2.297150342737702911e+00 3.854802368087091757e+00 1.727131557629017156e+00 1.659011052017879351e+00 9.855917174489235988e-01 2.633222428932267434e+00 4.135634046084514459e+00 2.901538296294913000e+00 6.882155481087313120e-01 4.916318977941591228e+00 5.430628002770284901e+00 2.562902188867413944e+00 1.965101315293269035e+00 3.683794050630086581e+00 2.821888394537040323e+00 2.933502033292070266e+00 1.913656199510208822e+00 7.029470409423074884e+00 5.129618437742824000e+00 1.566041661063916290e+00 1.069969887045636003e+00 1.321233006380573061e+00 2.053011764860247279e+00 5.418448915701510327e-01 2.932410090421023074e+00 5.304871053960164673e+00 1.247818346046424054e+00 1.204316904034620439e+00 1.687137329008838726e+00 1.806461672711466626e+00 5.679569631233165605e-01 1.241629236710590778e+00 6.569545320163339142e-01 6.609417790591525232e-01 1.490157360616893634e+00 1.274476292240385611e+01 3.599568374613820065e+00 2.666849782180084727e+00 1.339058953501900628e+00 1.103637990133975677e+00 5.094251360024606434e+00 1.780610122421558472e+00 1.289938231206285479e+01 6.108264492623574071e+00 8.572121985522990428e+00 1.133982829826119865e+00 4.501797910739380626e+00 9.535876014637716391e-01 5.386592630651232838e+00 1.958953497075446082e+00 2.295019917321819314e+00 5.891007208719677202e+00 1.650248526864510845e+00 3.115664173374679713e+00 1.888602902109320247e+00 1.550780784612121099e+00 1.946711911657980520e+00 2.973624945703473799e+00 1.101503263227284979e+00 3.750790502893338818e+00 2.476793819934117735e+00 3.057859500807501796e+00 2.649534561921536469e+00 2.857917822894346038e+00 2.271450636626724418e+00 2.384947896343583285e+00 2.045208566542899398e+00 5.305136900804924061e+00 1.176735050298295615e+00 1.150190101288007138e+00 1.154730743890189926e+00 1.235224032647894932e+00 1.759151819720077725e+00 2.928410740150567904e+00 1.075700077668643395e+00 9.705480153159455892e-01 2.298587888853344197e+00 2.348490444505583863e+00 3.413689055132857675e+01 1.785054732444188552e+00 4.538535862025925738e+00 6.383572518403930474e+00 3.942752181072216366e+00 1.574232821595835219e+00 9.108638535478765785e-01 4.800231436400231644e+00 7.102959992003007983e+00 1.422311371241012923e+00 1.443674270495704182e+00 1.159193496362161735e+00 7.766367241217542183e-01 3.083804590956960467e+00 1.995937731289040951e+00 1.712609342669112689e+00 2.888604531451074209e+00 2.277463841597573264e+03 2.726657270594330829e+00 2.006349826180561013e+00 1.384167293225334827e+00 1.959703496107969123e+00 2.983959779924132860e+00 2.171557253290430367e+00 1.965346398860038146e+00 1.609040801326237613e+00 2.521609896409595208e+00 3.961163983222283136e+00 6.587438311198040353e+00 4.147958388423631959e+00 1.962724519948534807e+00 3.469052068377848741e+00 1.365818889231300792e+00 4.862011632601932476e+00 5.897971665932677965e+00 7.072441378088433872e+00 3.536106324843863558e+00 2.530256769884588586e+00 3.424296972903206004e+00 3.616550743563839987e+00 3.390305253353605330e+00 2.334812635920473056e+00 2.533825418661467488e+00 1.194382722483795476e+02 2.763109612285872707e+00 1.438913311572393638e+01 2.024125419151319605e+00 1.642596305694747461e+00 1.461392631797430841e+00 1.647983268498867115e+00 1.074422425620488175e+00 1.265132343922454083e+01 2.749724950392857359e+00 4.274242008313979824e+00 3.569592524810865530e+00 2.171361843565202676e+01 1.052940893005566370e+00 1.399330531837400748e+00 3.777016601056475409e+00 3.156990185929469561e+00 5.356567428065396319e-01 9.413791761450365225e-01 2.657375137239021079e+00 3.790091142143572789e+00 8.604460980491905886e-01 1.286925693692715367e+00 3.123223081847247506e+00 4.379945855368397645e+00 2.581479610077891618e+00 4.200312021174937627e+00 1.555774444048120486e+00 2.817360749539700393e+00 1.409243711167714075e+01 1.342338504644650321e+00 1.830705696563946550e+00 3.399246578688396525e+00 1.889050099398284832e+00 1.287497700567381331e+00 1.021679950859348374e+00 2.103236086126413440e+00 8.555744228152661890e+00 9.866322131328445266e+00 3.056753876636758349e+00 1.650363754588651588e+00 7.245917522974819747e+01 4.214810482677934900e+00 9.055755413162778211e+00 9.595329436055955341e+00 5.278231002996891519e+00 1.392992567838089890e+00 9.151247234632793326e-01 6.609179722221048436e+00 5.232055397118333673e+00 1.156715680982894412e+01 5.950358777806198596e+00 1.652597849430782029e+00 2.147990037887792081e+00 5.987571687341390891e+00 4.772402626805361479e+02 2.197836178252916994e+00 2.458281637036919598e+00 6.403792942821568523e+00 5.164469235436111916e+00 2.548151026780197892e+00 9.475279957876978632e-01 1.843591263388713486e+00 1.021445677529804996e+01 2.046180192392264452e+00 8.642098710917256454e+00 3.204992653260524627e+00 2.594731744564941156e+00 6.715275916836585424e+00 7.477617240712687297e-01 3.529854589132896514e+00 5.933893478878210281e+00 1.836002213722058407e+00 3.098196090968909466e+00 2.435276164397373044e+00 2.652504440372472239e+00 2.522968249361700721e+00 2.384737342581901842e+00 1.083959716945779306e+00 9.615788515629466460e-01 1.725912612959871195e+00 1.637609931115307838e+00 1.939554631507706972e+01 6.880631238193665844e+00 8.226687625471926779e+00 1.515405813811055324e+00 8.302310557558524422e+06 2.300850898788488053e+01 4.323101852052093186e+00 1.382215597331338586e+00 8.059302312627039555e+02 1.082602384472531867e+03 2.692748421325123672e+03 1.299334892381272200e+00 3.545374688086511128e+00 2.082372349061014205e+00 2.393258684045932227e+00 4.266552391372942843e+00 9.297464463802111112e+00 2.410939860529238032e+00 2.097889734379227988e+00 3.552089054818683866e+00 3.099538569601478777e+00 3.619748742911340855e+00 1.425804981449195097e+00 1.950098317653645941e+00 3.006220694173490582e+00 4.303508683821553049e+00 1.089276612957305268e+00 2.728722696076517185e+00 3.783569297938341514e+00 5.828713848948618397e+06 1.597599483346479943e+00 2.249224234391628219e+00 2.345043958702102245e+05 1.786252689868861099e+00 2.543632011580885255e+00 3.119541916204973120e+00 1.158769038858761746e+01 1.613264087312082395e+01 3.122038706032530087e+00 1.997849724499130897e+00 2.236418322122863067e+00 2.344951736815678700e+00 1.625497261131534144e+00 1.991264286664628180e+00 2.882263591367605127e+00 2.470719266639212375e+00 2.386852925972803519e+00 1.734934332864029649e+00 2.522314033066321848e+00 1.772383207638232427e+00 1.059098237650368546e+01 1.881091129114486726e+00 9.767591408502486416e+00 4.223299991854801760e+00 5.240018136565167239e+00 1.795160151499985091e+00 7.395350734142462912e+00 2.120996655448726287e+00 4.715513653886727496e+00 2.927989820221905681e+00 2.162140301891356309e+00 2.442096202398806870e+00 1.214995377431657086e+00 1.446810427803859156e+00 3.926523902596081417e+00 2.316329005491502890e+00 1.439421668473940707e+00 1.477147175043008929e+03 1.811437038991778214e+00 4.448146786302776268e-01 1.232143703346761043e+01 7.655293261795248327e+03 1.132216838924787972e+01 9.809487407669038816e+00 3.013987469952161890e+06 5.995450747108951539e+00 5.126715256755284499e+05 1.335736106300793381e+03 7.580147497710051141e+00 2.507897455664246706e+02 5.372625794836703328e+00
4.977799484586322709e-01 3.447039790417129601e-01 1.288019818103077752e-01 6.601672048957305527e-01 5.596431298404866972e-01 5.011499504440400932e-01 3.208852904728798916e-01 2.255636864222211602e-02 8.376450469003464405e-02 3.893273811440954579e-02 4.062932993974636697e-01 1.740803170637948982e-01 4.279843351729890888e-02 9.204678139755584354e-01 5.694796138001215757e-01 1.255682118493131605e-01 6.953406292755567875e-02 4.637529700235587526e-01 5.104541377183284823e-01 5.674985161487023921e-01 7.338083874732546086e-01 7.116867590145585787e-01 2.719084044914372722e-01 5.184123500597463963e-01 2.026636257161640309e-01 2.436806921632481138e-02 7.174834383624415501e-01 3.932667226600305987e-01 7.610336775172481527e-01 3.218343059649461102e-01 2.695649662135644539e-02 4.441450155676739120e-02 1.746340414179621270e-01 5.031410569314169745e-01 5.900977702848235473e-02 2.975651126312292490e+03 5.977259757701184339e-01 3.950739529561285712e-01 8.655998979346160582e-02 6.615259952936693999e-01 5.119118618868505610e-01 2.433206056311896792e-01 1.371348016337163023e-01 5.046683699626555164e-01 2.646850153637831937e-01 4.590692978360478849e-01 5.105612979813294039e-02 2.732914416164228949e-02 3.300077012262300769e-02 2.017171308658395057e-01 2.430838950265824805e-02 9.746466396986130931e-01 4.774835224097869202e-01 2.556635852852685575e-01 3.671330226135749442e-01 2.775914842340270194e-01 6.096119157627901686e-01 5.124701382878359135e-02 8.835325216202571941e-01 6.470200505077748909e-01 5.731300344135396019e-01 1.028523517363012230e-01 4.073298750291510367e-02 1.037131581208348585e+00 2.699215872828658602e-01 7.107926829585578532e-02 6.280450134556733177e-01 9.645161999877766013e-02 7.267502966087013849e-01 5.987393649803596229e-01 6.877027459859814673e-01 7.073599628451547883e-01 2.569888524302905985e-02 3.294389678660434445e-02 1.052771854407004437e-01 7.208803169491057039e-01 5.000238799796128397e-01 7.448736575924217451e-01 4.598946975229090128e-01 4.214281360949450050e-01 3.598723790043407700e-01 8.581746196286870187e-01 1.136289730126092135e+00 2.801240510463300776e-02 2.704569834326151986e-02 1.272962687948510307e+00 5.244948416511896472e-01 6.514736778335630252e-01 6.929258905362143395e-01 2.209524471462781803e-01 5.613479517605324265e-01 4.301871917191585348e-01 6.702871794460035781e-01 7.676794567929452473e-01 1.238056027172839579e+00 2.211344087342233533e-01 3.842979436742781640e-01 3.825052359296022830e-01 4.739280152641355687e-02 1.407953026893440651e-01 1.486792299307106990e+00 6.307075468935114948e-01 2.080093024737895979e-02 9.354312700014668636e-01 3.983671389587972733e-02 5.007373550423952491e-01 7.946370768777069049e-01 5.147316016175891296e-01 7.286852700606278876e-01 3.674685580264594464e-02 5.367204063452460927e-01 8.284352681728276435e-01 4.061737532586377937e-03 3.840065829099447159e-01 6.366084021005757876e-02 6.746366948847244416e-01 4.857493314880121510e-02 6.922510084150726994e-01 7.648871450625351898e-01 1.984850382134322258e-02 4.053674099871403674e-02 8.143885883421999594e-01 1.156478869797815112e-01 5.500416637196317016e-01 5.121451779326025022e-01 7.695699852386634898e-01 1.783816644990544042e-01 6.771081695387641819e-01 5.140819382949588512e-01 7.296042313934496537e-01 4.237059350624894360e-01 1.875095529864873045e-01 3.419518533458540954e-01 1.522387166108652323e+00 2.087206164029298538e-01 4.547142328839587910e-01 5.909677273403598496e-01 1.069763477168608645e+00 9.957367842813085179e-01 5.977006602573240457e-01 2.032198606302021981e-01 8.869798246770914663e-01 6.818392883954136341e-01 7.748942111294818691e-01 2.830312032644505815e-01 3.333217609500709777e+00 1.022783456023641513e+00 4.938451788582475244e-01 1.368304653858937459e-01 1.057784530095562836e+00 9.220844901595537380e-01 7.221316272806270753e-01 4.803296044119279573e-01 2.292027191157906818e-02 1.338284750344977070e+00 7.902054256994164305e-01 8.034929495146020395e-01 7.676088561676950306e-01 3.121897823977707320e-01 7.030191626252804138e-01 5.473284776451090572e-01 6.124555763335167713e-01 2.781117224342586347e-01 1.061831810639997764e+00 1.940043126032751641e-01 1.977538851783690044e-01 7.504722038119625571e-01 7.902464590253255317e-01 3.793907455148793906e-01 1.930978295300036507e+00 1.094500309130458593e+00 6.424018444240575665e-01 3.340192588185170175e-01 2.594751788262156245e-01 2.495215109360950367e-01 1.244262664468637897e-01 1.344934413416893904e-01 8.291867029281297929e-01 5.903443007879276561e-01 1.251476828888373194e-01 5.108061325536870090e-01 1.552600136842004486e-01 4.688462177237303630e-01 6.738466316801395850e-01 7.341508064351470741e-01 6.504816756097724362e-01 8.662439493214355024e-02 1.476577764284711311e-02 8.073880813025141601e-02 6.350390086327100114e-01 3.470714449649185962e-01 1.431358444466269919e+00 9.568088444544318172e-01 6.270106575184546394e-01 4.663237604227448152e-01 3.363457727423094790e-01 4.241529757878773621e-01 7.116611241558798984e-01 7.447667169849805369e-01 4.845858353896408399e-01 4.787333994331190862e-02 5.486664007775510915e-02 4.839435519713186640e-01 8.338556676613935181e-01 7.391339731637995569e-02 2.833587548049134458e-02 3.493834338603151179e-01 2.591125986307461770e-02 3.774460106890985545e-01 5.997297832599608469e-01 1.964024845621525350e-01 7.299925010826157322e-03 2.034344090677980832e-02 4.022511133746539125e-01 8.634048569570920151e-01 4.015456589617298344e-01 5.899996406090396439e-02 1.056312110121568537e+01 6.269419782498580895e-02 7.073861628848317207e-02 5.965886410990739464e-02 5.148224970729794459e-01 5.626938915671007013e-01 6.610567466239353207e-01 1.839761707268162683e-01 1.214222868275994238e-01 1.107321923684586817e+00 6.077537260317489309e-02 4.765053199020148345e-01 3.941319879034590468e-01 4.909106420791133352e-01 2.840553318569309926e-01 5.966035325572192072e-01 6.201185604720649280e-01 5.660211307400099257e-01 6.543578693310253547e-02 9.198551280474678848e-02 1.878648247631357626e-01 2.494219295191389407e-01 1.394062283639197763e-01 3.080608877136091772e-01 1.241615169448253786e+00 5.021409168142160206e-02 2.891518408054680189e-02 6.075274774223441560e-02 2.512062518416024667e-02 4.889668486481794085e-01 5.216046030661453808e-02 1.212500539911634811e-01 5.086554009363273288e-01 4.834295992437105671e-02 5.059387012396973637e-02 2.584883377423580902e-02 5.575704558065588956e-02 4.998027387465439619e-01 4.578197624940627541e-02 8.632572685927933365e-02 7.446671938658115941e-01 2.228437602887799879e-02 6.342325830688511079e-02 4.990055019419666338e-01 3.913190158161414800e-01 8.624727996589649781e-02 3.497355737609906812e-01 8.331831238001759232e-02 3.551330057952666319e-01 2.875209089893508985e-01 2.474519757924180219e+00 6.157680055843546378e-03 5.456027327132684929e-02 1.668978642836873583e+00 1.771757779913056552e-01 7.921344607348255185e-01 1.118560200469765675e+00 5.689580023419501531e-01 8.078647894960909737e-01 6.176130458806444734e-02 5.756466946386943340e-01 4.951453846861972874e-01 5.664086597950489244e-02 8.405936236499172987e-02 3.739268117689494020e-02 3.027993396240745705e-01 3.148780073526562528e-01 3.909178983225807258e-01 1.121935903439740534e-01 7.803964071788055401e-02 2.731684909895882307e-01 1.760009288490814172e-01 2.443308850503893986e-02 1.289284272826352606e-01 4.623514664540660790e-02 6.397147839968686522e-02 1.433141461499423563e+00 5.741259968865812802e-01 5.178678771882108123e-01 1.011980017617271965e+00 7.792320807265996907e-02 2.890243605711871264e-02 3.150028169646137965e-02 1.974187957518137165e-02 4.224262546614814262e+00 3.881075443405362924e-02 4.364489604942295431e-02 4.892517114909681331e-01 4.259551711216461034e-02 8.521025902189869328e-01 1.712323966920878737e+00 5.690982961450678085e-02 1.087317447414743732e-01 4.310028055211677367e-02 3.335772391036782858e-02 2.148876296142854803e-01 1.085522319768874588e+00 1.593437890585507777e+00 4.391971040116794157e-03 6.756078223004946267e+03 8.226826202909859331e-02 2.088972138140131884e-01 1.630566488395463693e+02 3.308194742947939693e-01 6.738476133009488334e-02 7.375420326747061939e-02 5.000028182823481604e-01 3.686665991618608140e-02 6.493384542606847609e-02 4.940893993216627367e-01 5.493053025244276633e-01 2.038709010353190743e-01 6.982547341924830175e-02 1.283613122000836770e-01 1.215151649274699430e-01 1.191039410543216423e-02 3.144575768896188173e+00 6.057793407286733434e+00 8.718811690540078096e-01 1.931062210585595684e+00 1.307701875497360611e+00 1.254173948176436904e+00 1.748634026567114574e+01 1.055635192708471282e+00 9.269180976467555899e-01 6.089573552127146572e-01 6.768110890085877074e+00 1.634609337820528641e+00 1.474920747384597552e+00 1.319047767559236473e+00 7.983447934629355203e-01 5.280111614462832392e-01 1.708021121198030290e+00 1.549335004462348842e+00 4.579092175131159181e-01 2.866356909635958239e+00 1.754339192831300354e+00 4.975061021504439296e+00 7.244059825781393736e-01 7.148318098235832974e-01 1.172104006864380238e-01 7.601885087682962450e-01 2.169597712715527760e-01 3.678345660433233189e-01 1.490256660560685731e+00 3.147829852512189497e+00 7.617330078365744939e-01 6.777704609033229133e+00 7.237329538290435682e-01 3.922103957592013135e+00 2.811031977581344599e+00 8.485018792339638072e-01 2.100261077165757939e+00 1.019440931327175281e+00 1.358311145588517288e+00 1.685300811307919311e+00 3.560122218989640430e+00 4.640850827732702077e-01 1.090363285296868989e+00 1.892118060443702676e+00 1.205898597862662402e+00 1.549023404343488952e+00 1.110871705332822224e+01 1.643463234413397256e+00 3.585540922162696820e+00 7.972091413721329456e-01 6.489051600640010076e-01 4.028762515859193982e+00 1.084336939058184068e+00 9.169586343841285014e-01 1.497126615858187515e+00 7.740909778090937499e-01 1.265358519594447007e+00 8.366066468305813908e-01 1.419007320002701800e+00 3.166814336069071256e+00 2.417787196705957209e-01 4.677912039905934849e-01 8.846443737648028218e+02 5.028023307932596442e-01 8.054733096785918534e+00 6.887887120042301969e-01 6.198042734287132483e-01 2.524190329237041119e+00 1.255222906108414693e-01 7.280977803713828411e-01 1.008412863075060173e+00 1.284372709298106940e+01 6.389255467716741244e-01 1.144939331420665063e+01 8.388960582964875012e-01 2.591262421214289846e-01 1.296770647752829575e+00 7.344005537561164587e+00 1.567692108042681109e+00 2.019586332160207554e-01 5.227410662154692300e-01 1.309725976579989570e+00 4.772434122867517559e+00 1.542290442388635441e+00 7.728526168490493786e-01 7.639825831689934788e-01 1.054500330934138974e+00 9.087513250014493948e-01 5.875936194859235906e-01 5.191171111462637100e+00 8.515646978079809415e-01 8.601358192903025834e-01 1.361337373859580868e+00 1.147224124620310093e+00 6.323123448572454564e+00 1.300821685448533938e+00 1.511030721997610016e+00 2.106845701546456451e-01 7.750416192212365996e-01 2.427509290592507085e+00 3.469075325495984430e+01 6.356757702408438604e+01 3.985424716043522997e-02 4.919535393262019496e-01 5.330458804124695860e-01 4.393124705420933807e-01 6.141258288714896985e-01 8.509379701228288795e+00 6.382713817949121626e-01 1.376188673306574906e+00 8.295558092378565451e-01 7.021887155814414694e-01 2.486416263931774950e-01 5.960085130242421814e-01 3.837837873364842167e-01 1.120906416603582867e-01 5.186340121049848317e-01 1.023186324303684724e+00 1.604066166274637606e+00 1.512043251019863810e+00 1.366742698911568077e+00 8.345779962943817853e-01 5.458027464014367780e-01 8.423579791660167349e-01 1.500758109381148397e+00 1.326177800641326954e+00 1.358920726299246651e+00 1.089927341424955731e+00 1.201721339635565933e+00 1.109949610211224069e+00 1.504062107934889259e+00 7.138892348978342905e-01 5.560372679715297473e-01 1.147828791573881180e+00 1.000186217887754747e+00 1.186860050735903283e+00 9.868123762951799272e-01 6.081499307266486909e-01 2.070426173942719328e-01 6.301519153249128813e-01 1.261452501723354658e+00 1.096729894420742923e-01 7.323998537615766580e+00 6.770193213005630817e-01 9.694710052699175851e-01 7.764032866283601120e-01 3.167719414031237024e-01 3.339978622324474844e-01 2.950048048817086599e-01 1.037422277503415202e+00 1.153543904366733042e+00 6.365325705773292597e-01 6.421687079703743972e-01 9.381643238151898823e-01 4.223501512784841871e-01 7.495679691694636659e-01 3.910781060585176161e-01 5.000121697343449245e-01 8.216948816632598795e-01 1.221697480615862030e+00 1.265499070861952013e+00 1.348331631077068105e+00 1.397126314415212400e+00 6.476760680279521898e-01 7.147500911441689864e-01 1.084189092175387614e+00 1.305133970079571881e+00 1.205285237166666246e+00 9.246328931844869370e-01 1.260119597861336649e+00 6.024542205079851387e-01 1.991687893891347372e-01 7.957055265909325215e-01 1.112360724261793887e+00 1.162143920051412982e+00 4.537962467889736784e-01 7.254021884735883940e-01 1.410613513431832722e+00 1.657231137508369923e+00 3.643949086976201102e+01 9.958543125722145728e-01 9.924100702227998116e-01 6.917634130824642513e-01 8.127744399911832063e-02 1.176403565877312651e+00 8.645059467905799044e-01 1.007283903468601527e-01 4.781913871575557140e-01 4.037452928393306384e-02 8.565717090541007384e-01 5.862727008089134717e-01 6.936258243653632416e-01 4.892866408601740602e+00 9.562235212191005918e-01 4.514121298224245127e-01 6.704446936764059117e-01 7.150844775029281397e-01 7.179023362499804550e-01 3.003818011399725929e-01 8.091539036500769999e-01 9.370813390565473355e-01 8.100540984347706086e-01 4.651686618533867890e-01 7.057459758799731198e-01 9.581215629935602163e-01 7.598143186717996045e-01 9.125297811784836011e-01 1.056097241737146142e+00 1.148386198204841779e+00 6.622786508739174349e-02 3.759961018800402344e-01 4.592497306022336190e-01 1.437376442188823322e+00 6.807124376442494906e-01 9.982527924038202549e-01 1.136592209269408071e+00 6.729221460560177448e-01 4.191171314672359483e-02 1.233862921164882998e-01 7.926121362493648848e-01 8.900057919086410418e-01 9.121935351607244336e-01 5.315305273857924284e-01 2.954089242775015389e-02 3.082735510479531760e-01 1.549391757438130401e+00 7.225608528356962657e-01 1.000824622924552321e+00 4.465080799847898629e-01 3.490623767092103646e-01 1.550534445219064583e+00 2.693198700688063951e+01 7.290027975383956971e-01 1.144059389689558337e+00 1.095535775844084014e+00 1.384586895693021180e+00 1.070931088400036035e+00 8.611064508238284176e-01 9.460178979275992717e-01 4.887387887826898369e-01 1.749401091161523758e-01 1.081628287967890456e+00 1.159332389161986943e-01 6.687367424399368598e-01 7.030868098441447334e-01 3.470617346147659710e-01 1.597236973768503820e-01 4.522556837041515898e-01 9.302143312947688814e-02 7.568771396317384159e-01 1.640625373420418476e-01 2.934031464058067806e-01 8.332433691998979430e-01 1.034751545064660938e+00 9.468751684554509163e-02 8.463116308939477861e-02 5.644883063137839940e-01 8.430569130029872404e-01 1.893725321297132780e-01 6.880897824305237664e-02 4.123081497946463614e-01 5.216478816688881193e-02 3.717639270056158907e-01 9.051429694931824033e-01 2.303206106266916103e-02 7.314751828881471685e-02 4.298670191565227006e-01 7.477944363764030822e-01 5.563156173523596815e-01 9.683297361324362529e-02 5.137432643436202762e-01 4.721098759445317983e-01 2.856271840279799301e-01 2.821366273477372122e+00 4.994099757136433171e-01 3.615605154697570378e-01 6.786531190324730511e-01 9.185420802151451625e-01 8.775615332550029679e-01 2.667767699826786298e-01 6.393859581272839931e-02 3.922000974987855937e-01 1.401441494646241903e+00 7.212967343527754149e-01 1.793262244323871490e+00 3.063799871159637173e-02 6.826446084664095082e-01 8.230834293257656142e-01 6.929200861294860792e-01 1.754080153518946250e-01 4.421117837056063316e-01 6.092407335511852706e-02 5.800999593857729675e-01 1.681857123225834749e-01 1.247311414810083480e-01 4.844379293231669825e-01 4.283714724123649509e-01 2.967414843326414697e-01 1.975682700533367142e-01 1.131418401064501866e+00 6.064299151818237643e-01 4.415584183720838718e-01 5.103748191549477564e-01 4.400910235318011843e-01 1.775095077320897885e-01 3.804816979620748163e-01 1.081347477264059220e+00 6.323899980344520610e-01 4.429584552270445785e-01 3.320082805103645729e-01 9.051022649397795494e-02 1.519103557010181849e-02 4.184506370363444416e-01 1.475023762774218053e-02 7.350908735254586546e-01 5.305474168870538687e-01 5.656038515346893669e-02 3.741425107144710771e-02 1.853272337080797416e-01 8.632932461727790274e-01 6.055792559168998723e-01 7.232281200930235077e-01 9.523911588188342936e-01 7.130739245651123159e-01 1.197345823690416922e-01 4.367606204832159555e-01 6.493694757196565304e-01 2.977251981232595934e-01 7.092520948000871073e-01 3.231253567462012422e-01 5.851435330230022602e-01 9.019856934533352355e-01 7.922034957194424853e-01 5.308662007931715943e-01 1.278775603041466313e+00 1.495780452916591452e+00 6.323836431123219803e-01 1.873035274373220815e+00 2.845762754858130461e-01 1.177386001521105285e+00 9.797751041982990378e-03 6.982606346743859549e-02 2.958892466191998319e-02 9.304039327026521278e+01 1.578957345004093071e-01 5.564421918969446601e-01 4.741988800430391726e-01 1.849751037304453172e-01 7.212723666494720298e-01 7.582907580774964629e-01 1.537379444517310567e-01 3.496039152851580845e+00 1.184460765879821853e+00 4.120862339243586137e-01 6.237414414544915076e-01 5.400581017460975852e-01 8.109183373118272753e-01 9.133103924907526316e-02 1.095269805654872780e-01 7.621500846914952554e-01 1.931937680609308733e-02 1.428100926887879152e-02 4.550528913696083588e-01 2.356625987812397405e-01 1.131411196749039678e-02 1.264625881831699328e+00 8.680064830213256588e-01 8.635173419602490408e-02 2.623653682898155481e-01 1.931085602894376807e-01 5.714004886110921055e-02 1.766087246154564583e-01 1.103372711041068072e-01 6.568395904079884495e-01 1.160467914181960492e+00 5.079424520419564271e-01 1.151225219699233859e+00 1.627995100010693363e+00 4.084685743916697254e-01 4.917782794084037123e-02 6.411304745967714158e-01 8.543436096612216923e-02 6.661416686683088173e-01 7.334748574261285015e-01 6.542545198304283716e-01 7.568128223649192021e-01 4.209889689402314672e-01 4.899515723350862828e+00 2.276717871099456225e+00 2.798991915502949124e-02 3.335614539070744233e-02 8.195304154150202802e-02 1.341648851267636999e+00 1.286959714440313596e-01 1.066063570016626827e-01 5.175489714007690256e-02 1.074682315192912352e+00 2.398522935144134505e-01 5.804785456889439976e-02 4.408429209096041690e-02 6.507881805613648929e-01 4.605446743306251811e+00 6.721664696872109435e-01 7.112861733172318734e-01 1.976848705316278099e-01 1.008915028520366963e+00 1.036271629925454851e-01 4.266767044305216361e-01 1.141916565134298622e+00 1.700839043963732422e+00 1.396895698499350524e-01 4.909804524728693387e-02 8.102064183688357790e-01 6.582980822747696026e-01 4.718283995414942478e-01 3.357715176469273088e-01 5.996834749298289857e-01 2.572900717543793903e+00 1.238209073827812201e+00 1.466666302736222782e+00 1.162837180912280832e+00 9.449820502492525254e-01 5.067076629984744729e-01 6.787981268613100250e-01 9.245117227453125697e-01 1.393360904801068667e+00 6.204701384178283874e-01 5.000164748397433190e-01 1.284022028893985867e+00 1.698480831942256852e+00 3.037168286587354354e-02 1.769919094987941754e-01 2.009220607636959244e+01 2.530812571810174827e-01 7.589266511553466321e-02 1.834019351232722972e-01 1.649928632998757805e-01 1.228012467918288664e+00 1.299277683105896308e+00 8.092123759878790956e-01 1.879190550806119742e+00 2.014665112846810935e+00 1.034917829963013070e+00 7.584591498898519621e-03 1.385463887546166117e-01 4.141156739743299120e-01 2.583678588143341615e-01 9.037783506570645775e-02 8.178547814938666449e-02 6.834667165000440914e-02 3.367546326875172635e-01 8.643605069571120847e-01 1.121358893963480541e-01 8.161120727840456279e-01 1.188570737318967036e-01 1.088902417640323361e-01 5.413873746214727112e-02 1.278561710509677152e+00 8.198764680776129965e-02 8.627880142595723001e-01 2.148172689200928201e-02 3.681694485807993633e-01 5.549762031188360673e-03 1.963033753136206594e-01 5.008211343238583302e-01 4.734722170117051654e-01 1.452169215729402829e+00 5.000244974528916808e-01 1.603464262470168711e+00 5.000205109587660957e-01 1.123539263345158801e-01 1.410890415514239327e-01 1.311621922136806395e-01 1.396922068193464650e-01
