# Supplementary material for: Idiosyncratic, Retinotopic Bias in Face Identification Modulated by Familiarity
Source: eNeuro. 2018 Oct 4;5(5):ENEURO.0054-18.2018. doi: 10.1523/ENEURO.0054-18.2018 (PMC6171739; doi:10.1523/ENEURO.0054-18.2018)
Supplement: Extended Data — The archive contains data from both experiments, as well as the analysis scripts. Download Extended Data 1, ZIP file. [file sup_enu-eN-NWR-0054-18-s02.zip › famretino2-3.0.0/vtcdata/output/RV2_median_param.txt]

# row col std gain n
6.877732750107469428e+01 3.896976312782093288e+01 7.645162798339349308e+01 7.397960824778664346e+01 3.316755642500844203e+01 7.419864122639458515e+01 3.630349736725282384e+01 5.401901833714141077e+01 6.129803864956588200e+01 6.574660033521939795e+01 7.416572212446573076e+01 6.962849014299982287e+01 6.780328811337180639e+01 3.653553410070841068e+01 7.691302043498062346e+01 7.048636751158801417e+01 3.669124457491911784e+01 7.611848397052773407e+01 7.776857401962811878e+01 2.900711932069503618e+01 8.006899253750231082e+01 8.544359646673132147e+01 1.639121656899116886e+01 2.769039020639284843e+01 3.011517902354107079e+01 7.847053205992919800e+01 -6.024241956343669813e+01 2.920091852042692082e+01 6.529781704343230331e+01 6.585035989592992678e+01 7.163450963267652583e+01 7.340683679298159348e+01 8.136734288639010515e+01 7.817179073595796979e+01 7.079296382472369942e+01 2.943125727856347496e+01 2.645264765770313886e+01 7.683128303581985108e+01 7.083902581241129326e+01 3.881190239626693028e+01 3.455009487762794151e+01 2.516915303148309135e+01 9.039145407874147509e+01 8.262593540844659401e+01 3.365483271325017256e+01 2.293173108899802415e+01 2.386466304576584463e+01 1.306398259923395244e+02 2.617281849670448679e+01 2.611783187176085264e+01 6.646451056575364191e+01 8.767014087563779867e+01 7.959137672232336058e+01 1.598641744609857938e+02 6.829310212796998769e+01 7.077332684044607447e+01 8.795396301086988444e+01 8.633308616072257280e+01 7.014535432477825339e+01 6.811932532448690836e+01 7.463098082166926872e+01 8.832084918399141316e+01 9.096440529055760749e+01 7.444907539449005185e+01 6.737485120974258734e+01 3.213540005381730680e+01 2.788440188656041840e+01 2.460658817044263103e+01 2.757250133058109043e+01 8.708931768629207681e+01 7.458720465355997931e+01 4.612649853623797469e+01 2.708491559435461227e+01 2.372254743762585605e+01 -6.630491741240387427e+00 7.807467099392451360e+01 2.776854761935808824e+01 2.673380054967200437e+01 1.989999481519974438e+02 6.848100775666893014e+01 8.340938865251197853e+01 8.357484280163666313e+01 7.137367729614922496e+01 6.725905739431490815e+01 6.617162015556519350e+01 8.649697067203045719e+01 8.091250716938623100e+01 7.528765180004481294e+01 6.821434650630064311e+01 6.536705529628015654e+01 8.389286561413726417e+01 7.609251766986261600e+01 6.828150586740534322e+01 -9.792924216351472921e+01 9.301959954810884668e+00 1.214509449618718762e+01 1.828544300460389849e+01 8.769903120609762937e+01 7.526322218758627969e+01 6.332698733722561713e+01 4.220328382053421024e+01 8.044792550086736327e+00 2.224847201661437879e+01 7.704977338753209892e+01 8.060709294185906515e+01 7.516816221695380307e+01 8.110106761410294496e+01 7.701238856369951691e+01 1.397490846194135017e+01 7.451143369842514907e+00 1.278153625968702478e+01 1.787494791841163533e+01 2.259078369485479953e+01 -4.523577774938607465e-01 -9.067157534425925292e+01 7.893949508993785003e+01 7.255839857434862950e+01 7.471636994121431030e+01 1.012338683658986938e+01 -9.799997872300411927e+01 7.425486032278101334e+01 7.792344333041110360e+01 8.604085223432085172e+01 4.942552673063545399e+01 5.103026763613137007e+01 4.747629988632810694e+01 4.133465462625496656e+01 4.783830171702858536e+01 3.523963324634127048e+01 4.555835854508207206e+01 4.971348719227331969e+01 4.539003023058927511e+01 4.828069500470238040e+01 4.481789781595881550e+01 4.681131508729073687e+01 4.399030320639622005e+01 4.023511699882084258e+01 4.108117437794701488e+01 4.609650006794312560e+01 4.412898533788384725e+01 4.031694319956928041e+01 4.126344011328531280e+01 4.335646901191825009e+01 4.379213437988184410e+01 4.501925382505169182e+01 4.419520859068151708e+01 4.698009747968091432e+01 4.841165577225713434e+01 4.544340454156178311e+01 4.557459884638714698e+01 4.593526533967821024e+01 2.846021285947556834e+01 3.947862338449570530e+01 4.221385886068628679e+01 4.332175839604916234e+01 4.360438985274998913e+01 4.492496296747862772e+01 4.349878790221434599e+01 3.778288776700184570e+01 3.947079972970561812e+01 4.182810009607369039e+01 4.319800958886209941e+01 4.399302685329954699e+01 4.398498755783563752e+01 -9.799019223694028824e+01 3.726006158863716422e+01 4.014170997678694164e+01 4.237864952050672684e+01 3.866937995270033213e+01 3.865881745708902884e+01 3.223671626030960624e+01 4.061472572757696753e+01 4.493138820092093511e+01 4.702979027077996932e+01 4.790639622121595664e+01 4.636888818279035718e+01 4.598631607651607567e+01 1.800737967271343365e+01 2.846071827917355179e+01 4.526184616056026044e+01 4.578671007523868752e+01 4.482540937560743544e+01 2.794424770920923962e+01 3.235304713503646212e+01 4.196866522788361920e+01 4.352043726757885622e+01 4.443513415114264831e+01 4.344395875238885196e+01 3.861982484599975507e+00 2.906390843970407190e+01 3.825940037624928891e+01 3.978627187554786815e+01 4.195169491058560141e+01 5.751588428945190401e+01 5.961029553993685681e+01 2.577437441469032819e+01 3.002843948106524863e+01 3.425232584660930968e+01 3.602203334274457092e+01 2.726890458401614836e+01 2.484195395568973908e+01 3.069386925545041933e+01 5.263106723536560594e+01 5.423339780952103695e+01 2.867076778435984963e+01 2.700553286333861180e+01 3.954215737308831535e+01 5.326955780470363777e+01 5.691514229812246839e+01 1.720484921409903123e+01 2.423077797226096308e+01 3.947794977436564068e+01 6.140067694710739232e+01 2.383071271674904068e+01 1.929441516187438665e+01 2.794426220034708308e+01 5.477784084956570609e+01 5.328064372090414480e+01 5.396219158356996104e+01 5.546198420405394813e+01 2.616040598920805138e+01 7.105094377274929229e+01 5.372769172074893618e+01 5.388488729990032766e+01 5.536389836615315119e+01 2.249843380580302110e+01 1.676816163049477382e+01 2.858915399454663486e+01 2.386829758711260752e+01 1.864340395223113944e+01 2.198465207596870385e+01 2.133127296785658800e+01 1.206424875820460585e+01 2.494057453093752841e+01 2.712582543832186133e+01 5.357175859215244884e+01 5.518422836326098491e+01 7.855124533182640789e+01 6.878204517089167780e+01 7.258279397991813653e+01 7.444031528557195543e+01 6.737935547070925679e+01 6.761553264880538450e+01 5.937903853049128600e+01 5.445801385501887637e+01 5.482277066127907972e+01 1.904563657966122747e+01 7.654651507441178637e+01 7.703844225748601104e+01 7.165677843907997158e+01 6.836830327120543416e+01 2.245193809776201022e+01 1.918473889303284352e+01 7.041202540169294366e+01 7.583257421479635241e+01 -3.098551601086878904e+01 1.944135525890243699e+01 1.597368820030165537e+01 7.114449954585255398e+01 1.539122417366778173e+01 5.614736343469267865e+01 5.488900906847484151e+01 8.314383184831399376e+01 6.823085158834550157e+01 6.488510547711717891e+01 6.399252161244090331e+01 5.891984508343259819e+01 5.782965322867188718e+01 7.067366089568551502e+01 6.741529979058259414e+01 6.320046099299356257e+01 6.552574429676569423e+01 6.227980990043974430e+01 6.587087300030540860e+01 7.357214133444404069e+01 7.259510601358840631e+01 7.103371066978755266e+01 7.856372207987003264e+01 7.612908174161843533e+01 2.263089417913587909e+01 4.521532654364866843e+00 5.733568827654060840e+01 6.220563439472627465e+01 6.339256726612528325e+01 6.095652878403005559e+01 5.852114351682243409e+01 7.625500326383776439e+01 1.190526158007617994e+02 8.301859629816846109e+01 5.784244632359958871e+01 7.310887758285412019e+01 5.979393864203166231e+01 9.025316834951939882e+01 4.998304256314996508e+01 4.866315534425480394e+01 4.987328622566110425e+01 5.051205848901793161e+01 5.333275438822711578e+01 5.629993299775768634e+01 4.950028568138061758e+01 4.989780856597562320e+01 4.075348291618443852e+01 5.067270784484246349e+01 4.893422124694636466e+01 4.659244088170756015e+01 3.601389712899315754e+01 4.828062271734337685e+01 4.609978148658839814e+01 4.732727826420901351e+01 4.114081692185907002e+01 4.939008849679805024e+01 4.356474452530998320e+01 3.988035772991092642e+01 4.977541174768997934e+01 5.055310411244641244e+01 4.360951252081922291e+01 3.991032648375319525e+01 5.093923585471233650e+01 4.468478955053552681e+01 4.022358435251045705e+01 4.612568857041446790e+01 4.465584566893000584e+01 1.978302051496807223e+01 2.279077952280656660e+01 3.501144069368189804e+01 3.540399336740532021e+01 3.751440820657707320e+01 4.477505170264567624e+01 4.468779345688457738e+01 4.570445412368214733e+01 4.387830328302786143e+01 4.230544548470705024e+01 4.089739947509224294e+01 5.136846580914324534e+01 4.529012530573163531e+01 4.011287770560520016e+01 4.866180120786209073e+01 4.675545710173750535e+01 4.132256216691621376e+01 4.915983726656760666e+01 4.742414756090028760e+01 4.337127974661263607e+01 4.368431585548538010e+01 4.019434035566608543e+01 4.651842974781966689e+01 4.222990277526419334e+01 4.184730099279677518e+01 4.371782090461324088e+01 4.379548510948291096e+01 3.140082207626034716e+01 4.102390640147820022e+01 3.554395061615137763e+01 3.482108380388075375e+01 3.455665686856086438e+01 4.865384277511906674e+01 3.944152689432162617e+01 3.765434585295054859e+01 4.820783760740900448e+01 4.793449883548557011e+01 4.451810474322161326e+01 3.910367626195849766e+01 4.724150491378473760e+01 4.554296472274248231e+01 4.004563489671275534e+01 3.573794588158594365e+01 3.136632740788125417e+01 4.881573146948201725e+01 4.522865544960575335e+01 4.334794195967431563e+01 4.041595444593458097e+01 4.429654744980059178e+01 4.515114703242308281e+01 4.260762298268707582e+01 4.145706075506363675e+01 4.410463146787100186e+01 4.347190146748055639e+01 4.109267626227419612e+01 3.685448806676126310e+01 3.674623113768774374e+01 3.356838340168432921e+01 3.495319590314696256e+01 3.557051360605655077e+01 3.356301978412975018e+01 3.544547046685920577e+01 3.915564963600145632e+01 3.254116707755897409e+01 2.730071049058775046e+01 4.758674585562823722e+01 3.542609880048986781e+01 4.434352856773806195e+01 4.231159981430741368e+01 3.406249727481655043e+01 3.935192399748742531e+01 4.454814658402884220e+01 4.375208458680887702e+01 4.259998126092354198e+01 4.529353075040772580e+01 4.323986672502677919e+01 5.427539777802050480e+01 5.400987724686407887e+01 5.137200647796935016e+01 5.440054989087293791e+01 3.592686623454619621e+01 4.048268853885841168e+01 3.287602537654238688e+01 3.525475162557312814e+01 3.449291875419960007e+01 3.055412538284415547e+01 3.375022753699641953e+01 3.251731883334684881e+01 3.503602262116746147e+01 5.551292227563097725e+01 5.454239087421625243e+01 5.442122461229998009e+01 5.386751013447606340e+01 5.467199042021798050e+01 5.514048923000304114e+01 5.256206715319528655e+01 5.558959344187128693e+01 5.537717142429112727e+01 5.502520815671962851e+01 5.584153572987339942e+01 5.632872089801545457e+01 5.704556564756187242e+01 5.668509591311202200e+01 5.823290896735662159e+01 3.578527793979900196e+01 3.680203010442548361e+01 3.184174985508100519e+01 3.073139477066086300e+01 3.094781272816368656e+01 3.094809263788052789e+01 3.005575119399357220e+01 5.824200546918137888e+01 5.540068479404391155e+01 5.540966183325377159e+01 5.596082114303271737e+01 5.403953903521836111e+01 5.444797317547205040e+01 5.473259344801757464e+01 5.436811746926531441e+01 5.498833975295940490e+01 5.437048177988231146e+01 5.461599513608396705e+01 5.400250440233673999e+01 5.607373584123688204e+01 5.542053597989942659e+01 5.663143096360447970e+01 8.351627441940962626e+01 5.408712257651863808e+01 5.560050614062893715e+01 5.619847835212017628e+01 5.724497290442283770e+01 5.553060725588191815e+01 5.673089644627117423e+01 5.741542564571917495e+01 5.780433946029224046e+01 5.132221869020492022e+01 5.888655002095156021e+01 5.963930209607279664e+01 5.859384264231331940e+01 5.947057710069266534e+01 6.144646731918621896e+01 2.309695889713578154e+01 2.894371871586608336e+01 2.524799779327634397e+01 5.252906537180372482e+01 5.235732605997051081e+01 5.419854982315941072e+01 5.470981873764049652e+01 5.431448190781200935e+01 5.318923477477359540e+01 5.403419914201985819e+01 5.403727680452269055e+01 5.399831345119411452e+01 7.876029911768803515e+01 8.036133894150972878e+01 5.363027603414419531e+01 5.575881364319614164e+01 5.644356698169107034e+01 7.768143392453409035e+01 8.009262602430612787e+01 8.344716501331205905e+01 5.496044968078145843e+01 5.573548621893588972e+01 5.976433351362716451e+01 6.989998458429681705e+01 7.316721396597590399e+01 7.755187432917061585e+01 5.705329935582376777e+01 5.567100114559443114e+01 5.843911423313502951e+01 6.050883883382780226e+01 5.996904493536379022e+01 7.591968835864679477e+01 5.886231113032717133e+01 5.852748853046473698e+01 5.948649478681447533e+01 6.193573648123842190e+01 5.364215165930698959e+01 5.682174477109222721e+01 5.893905172122386205e+01 5.885701276479173316e+01 6.207998969453034022e+01 6.257904663672597678e+01 3.718409989047626851e+01 2.293615420144100270e+01 3.272431765831137795e+01 5.311906762039967589e+01 5.294146920397831479e+01 1.972807284274687163e+02 7.785967826865791608e+01 7.643431901183055288e+01 1.149980572522542275e+02 7.594359387135429529e+01 7.796096832326375647e+01 9.288408822907688034e+01 8.647547380974413045e+01 5.576957012711695683e+01 5.987793647752347681e+01 6.961749350811382442e+01 7.145639920016317603e+01 8.002543731730320076e+01 8.419073478118855292e+01 9.259323778320707277e+01 5.999643111879787227e+01 6.448941915625580634e+01 6.544214059943166717e+01 6.724445858057762848e+01 7.144712869900482133e+01 7.658888752431653302e+01 8.615259331420345745e+01 5.508037061356897368e+01 6.124476832938091775e+01 6.201452952551699127e+01 6.084656525291109119e+01 6.160871545075616496e+01 6.429115861426626566e+01 7.236534854157866903e+01 5.835328316641805202e+01 5.900964187317201493e+01 5.941611566012048229e+01 6.207779175186211518e+01 6.653749096371872440e+01 5.885251273601458166e+01 5.982795773445219822e+01 6.297251429678475176e+01 4.524968421191127277e+01 3.987974032999352403e+01 3.893313866652677291e+01 3.787553981202216846e+01 -6.748867403147332134e+00 7.651828066218006086e+01 7.432454130384398638e+01 7.377912840452009391e+01 1.989998114563875902e+02 6.936015704972916751e+01 7.167527616058369233e+01 7.760721328816563869e+01 8.200967694381390061e+01 9.180374544480525856e+01 6.909940008112590704e+01 7.395304920544944594e+01 7.162019191445774879e+01 7.158790628151865576e+01 8.755043829157872892e+01 9.211698195399009137e+01 9.086775184547245487e+01 8.813311933629695716e+01 8.938529153666243587e+01 8.815260647804959149e+01 6.954346878043995162e+01 3.348502460884371601e+01 7.000325698513967154e+01 7.709607246137375114e+01 1.036554858159143464e+02 6.670323255184894151e+01 6.641017780170122364e+01 -3.046167337562897970e+01 3.327503891858431473e+01 1.801662985103449088e+01 7.074255247781846379e+01 9.019000464210139967e+01 6.913668708831268361e+01 7.328825943545413679e+01 7.135688454573062245e+01 7.271390717716715812e+01 1.989964218526422428e+02 7.638837941820452215e+01 8.020609683880357466e+01 7.669033800101775000e+01 3.286918757795432100e+01 9.175467690326672709e+01 9.120799059415642773e+01 9.024724393798101119e+01 7.048827791596269776e+01 8.000668411326239493e+01 7.092709448395143568e+01 8.497172826062892170e+01 6.939823914424329132e+01 1.029649869174012053e+02
4.395593069006928033e+01 2.990777586674807509e+01 4.861270859585891913e+01 4.806003880716791343e+01 4.338842621315450998e+01 3.991115889428895969e+01 5.173804465361737925e+01 5.521896868756191878e+01 3.937614937066071974e+01 3.918622048288559512e+01 3.968471020438006747e+01 3.993378866417922524e+01 3.974510385723195327e+01 2.514202294070883426e+01 4.289796246173992245e+01 4.237121889880194203e+01 3.049009281207147026e+01 4.708984618838027814e+01 4.655933280540737940e+01 3.691864462203673725e+01 3.652390133912882675e+01 3.846661354633073415e+01 3.416291609342864888e+01 4.127254835897593921e+01 4.412350829680246278e+01 3.947858795232475870e+01 4.554093218177612101e+01 4.589014241570031061e+01 3.745529877334045210e+01 3.752194445975319326e+01 3.336715773905520166e+01 3.505107600454897465e+01 3.730645647492437433e+01 3.908285455053494672e+01 4.059119820832781045e+01 1.601963419370922992e+01 2.883211454389455852e+01 4.311526812323003810e+01 4.336768774600803056e+01 1.911822431631858876e+01 2.679023226876198294e+01 3.528042232637790221e+01 3.819730600799150011e+01 4.428093580150567021e+01 2.783766963535795824e+01 3.458386433603449461e+01 4.209734039485070412e+01 3.158639279047116588e+01 4.393543069149257718e+01 4.649225894955081628e+01 3.060069480452018098e+01 2.406273145300830407e+01 2.762266038260791490e+01 -9.799926151222086901e+01 2.705808145128864339e+01 2.112516496472628802e+01 2.515092013112731806e+01 1.967328139784242325e+01 3.118285942163916502e+01 2.878561992006146042e+01 2.628191728622664414e+01 3.168313058054844333e+01 2.509723799681549750e+01 2.853573064300236695e+01 3.355001332947094284e+01 1.857306261379884660e+01 1.225500114136805863e+01 2.324237463998846209e+01 3.598164731972005370e+01 3.329209402998750988e+01 3.365476484149508707e+01 4.931480501780241354e+01 9.765753431811621255e+00 4.473968076503000901e+01 4.351124660394906130e+01 3.906682232655359144e+01 4.397361397941853056e+01 5.219440203973007186e+01 -8.314285284943539978e+01 2.507501400112509060e+01 2.022248471406317805e+01 1.870261409181300394e+01 5.168093667680594194e+00 2.582198245609966136e+01 2.884145520265250440e+01 2.590249362847115577e+01 1.522693291791838277e+01 1.631144839876749586e+01 2.483040067536915529e+01 2.981758925910366997e+01 1.704365248731456717e+01 1.832478770066303753e+01 2.845836543708874800e+01 -7.720582111297464678e+01 7.311287927923908470e-01 1.973195654824950651e+01 2.333736363046546103e+01 2.474366703975115556e+01 2.743303845881921177e+01 3.966425007164897920e+01 6.162981096692847416e+01 -8.113239815008054023e+00 2.325410657130679937e+01 3.107638141277470112e+01 3.242029803149729617e+01 6.364767252258483055e+00 7.286564905509358425e+00 1.289874435010999321e+01 9.277128703091801043e+00 2.504904759160915972e+01 2.291375871700172340e+01 2.258398979361857428e+01 1.933392786011830822e+01 4.049464170940793650e+01 -9.371855723854720566e+01 2.688835922147502799e+01 3.199758625696283332e+00 1.099236039657028918e+01 1.868675853230362804e+01 6.969633978972600730e+00 7.238196320209127066e+00 1.016444383151904240e+01 2.026507467883262592e+01 6.190560767869706638e+01 6.746846422597802473e+01 4.661212868546691368e+01 3.864963416972823040e+01 4.825541516402471132e+01 3.939872652624215732e+01 4.359995415526751117e+01 3.950939475567930259e+01 3.776701878644350785e+01 4.100289379213677421e+01 3.942788056782639217e+01 4.049025377060952735e+01 3.855376690622285452e+01 3.724224057247005248e+01 3.369239254145808360e+01 4.011471742750993030e+01 4.261460199938679949e+01 4.095506286226180492e+01 3.546040653190852510e+01 4.542932283724478282e+01 3.874711867547306099e+01 4.080465067539222446e+01 3.491145731428606780e+01 3.528724235146520982e+01 3.651612334731025555e+01 3.356556602991847882e+01 3.521872503081466732e+01 3.603846066984896623e+01 8.840888966658031478e+00 1.937395971500397707e+01 3.181933921303585322e+01 2.885587144988559771e+01 3.400058434760181569e+01 3.473723094211764106e+01 3.662886642958849848e+01 2.854956495113854231e+01 3.179980194070601485e+01 3.096501740467077468e+01 3.469277174133148378e+01 3.561920187626604672e+01 3.603320616394153575e+01 -9.799872909287886102e+01 4.247498296352623015e+01 3.600234315961221654e+01 4.091846076361829887e+01 4.628557623644682195e+01 4.662770388735845017e+01 4.640869905512670357e+01 3.611174931964583834e+01 3.699998177554340373e+01 3.573174483192639173e+01 3.601646198961694267e+01 3.402086230812867029e+01 3.535941743419683547e+01 6.700999271843818050e+00 1.104565960107652778e+01 2.852616943878989275e+01 3.211583482288068581e+01 3.612058007612468913e+01 1.230346952816289630e+01 1.841353297535842160e+01 3.332542874569377744e+01 3.330190475680790030e+01 3.437323585732693232e+01 3.568498174378265020e+01 -1.348938810053965653e+00 2.530555121611605074e+01 3.809305640281316130e+01 3.972077459695514534e+01 3.673185360526767340e+01 4.832405302036228534e+01 5.149952754532185395e+01 3.834491576209766350e+01 3.641315919346104124e+01 4.373195441701942343e+01 4.741024546199896861e+01 4.243539775528792291e+01 4.380567406546806808e+01 2.245186603501192835e+01 4.132207005651319776e+01 3.559521820847422191e+01 2.736098597273286970e+01 1.326237148632385043e+01 3.327324420651863335e+01 4.253416517675151454e+01 4.410570176682098520e+01 1.033209099775038808e+01 2.335468745322111772e+01 3.768999880494563115e+01 5.104700194295641325e+01 3.444395250179870516e+01 2.843117758217339031e+01 4.083852149029814882e+01 2.710268420577828508e+01 3.982023808640090579e+01 3.691167097876609660e+01 3.248752295509403609e+01 1.432573855914014160e+01 3.270370843253458304e+01 4.097741059281342757e+01 4.159830095200592837e+01 4.134324518322081587e+01 2.005453862117711239e+01 2.323969043068826323e+01 1.633614193612961429e+01 2.771583493397258025e+01 2.231800708774550657e+01 4.488530040955059519e+01 3.874483935233006804e+01 1.598347445316559146e+01 4.652461485993481460e+01 4.682221606568758432e+01 2.887212693416450549e+01 2.853974038863955087e+01 2.071245326899079231e+01 2.135131846674609335e+01 2.482660488573741375e+01 1.436708682846274954e+01 2.461738664342518845e+01 3.458038550690788782e+01 3.874778256898797935e+01 3.873166127974384665e+01 3.986266528513553453e+01 1.354286516835313492e+01 2.036338319270615216e+01 1.869283246373093732e+01 2.705856534469542396e+01 4.210899775520685040e+01 3.102783756024349771e+01 3.069109645564969568e+01 4.018072650679916080e+01 3.834372252338815201e+01 -5.899275917649917744e+01 3.009011421681739051e+01 2.778199671698173745e+01 3.972311511363244563e+01 3.114495126884577303e+01 2.603405583896378062e+01 2.422763058903073485e+01 1.244760765616116771e+01 1.796476410914581479e+01 2.026575581937081338e+01 2.897827341102035348e+01 2.719307511919451059e+01 3.217940037086628280e+01 2.203288393338634066e+01 6.183308581107732849e+00 1.667129547929909705e+01 2.983934832896057543e+01 2.984862026303108706e+01 2.867997193613843621e+01 1.527725670507160594e+01 1.128946997078384840e+01 1.374713803236246790e+01 1.428516641332098125e+01 1.032217582424354774e+01 3.091690980704148473e+01 2.787490398890302146e+01 2.095595778908636930e+01 1.973117863396916150e+01 1.878103724205621106e+01 2.389151602287803300e+01 1.899116069626363412e+01 1.295650345945811743e+01 -9.798652491829942335e+01 1.029251424020383254e+01 2.129976488004523461e+01 -3.570012874760502086e+01 1.997566406918135584e+01 1.653809822844231903e+01 4.380391911743224398e+01 4.633422356150738608e+01 4.380446980954585001e+01 3.369601113159194483e+01 3.476828930004308660e+01 5.886905590212606398e+01 3.731304532327807522e+01 3.895479272976974983e+01 4.324839641369943877e+01 4.198542275946164182e+01 3.844759590172155583e+01 3.724022186502415366e+01 3.329452476363168500e+01 1.540554800644257583e+01 2.798002081539694430e+01 3.009420024365562085e+01 2.852054571910714742e+01 3.394068205289084972e+01 3.450920861591350786e+01 4.141073884479147438e+01 3.107010794577124102e+01 3.180771951387603735e+01 3.758504709793925258e+01 4.428285261310085730e+01 2.968695791814634788e+01 4.041819170590175503e+01 4.446567969069860027e+01 3.783354414718952796e+01 4.080836563480178825e+01 3.211538417686706737e+01 2.665724472172856707e+01 3.413464094514340275e+01 3.491744076369890593e+01 2.676581424859838876e+01 2.274822360281090994e+01 3.095771077613488842e+01 2.423168325730506467e+01 2.511660987082321839e+01 2.614843955622669824e+01 3.374181494332280806e+01 2.762354367366974017e+01 3.117970197057919535e+01 4.022481090598472520e+01 2.974255775831385762e+01 3.148219082527891288e+01 3.544785633579383699e+01 2.914224135948552075e+01 3.211359869450888027e+01 3.836983571122196679e+01 4.298842285461759616e+01 4.719026502605915141e+01 3.741144909107631378e+01 4.230585564226413453e+01 4.373965023132170415e+01 3.987371172974809497e+01 4.150666513939376046e+01 3.610674243546512940e+01 2.559931414582603537e+01 3.491372951507567279e+01 3.595588998611164300e+01 3.871613614486697941e+01 2.076340159793713980e+01 2.932408872533081023e+01 3.279716727212910143e+01 2.844266442824504537e+01 2.505236272932030772e+01 2.643343121924826278e+01 3.071607350763343192e+01 2.710522523120768668e+01 2.977802459928816603e+01 3.558983221957327459e+01 4.394173074498606013e+01 4.876318975241890996e+01 2.913184633384611999e+01 3.318114123658511971e+01 3.638812931270909701e+01 4.275272647372911905e+01 3.872740013271501880e+01 3.789654802719958582e+01 4.009662227830588677e+01 4.731999753684564780e+01 4.008223110333973693e+01 4.075378386505413886e+01 4.526032688275215321e+01 2.760828224616825821e+01 3.071996219254999261e+01 3.254583969025854628e+01 2.740823392171219197e+01 3.237945167622626030e+01 3.730661144336469448e+01 2.832846846747390401e+01 2.468065965440720788e+01 3.935775244261628814e+01 4.312622177828306747e+01 2.793967846091000240e+01 4.068948298898638427e+01 3.584665288755491019e+01 4.378115809310413198e+01 4.451963220122178200e+01 4.309729275462792941e+01 3.713254658994027579e+01 3.909490105200129051e+01 3.940355099561811869e+01 3.976416237285692290e+01 4.030343636250132988e+01 4.946609104969033410e+01 4.835008113167464217e+01 5.102778055176595018e+01 4.745360199672697377e+01 2.054946742315409836e+01 2.029421241620990202e+01 2.744156472155547988e+01 2.684071207953910942e+01 2.205418190297925918e+01 3.679566562339116587e+01 2.909157211151652689e+01 2.947605069059004990e+01 3.795410380065608535e+01 4.411843787832709296e+01 4.659743478487315826e+01 4.515032079282664057e+01 4.739175465413832455e+01 3.955888982580411550e+01 3.912757649280877814e+01 5.238958345536658356e+01 4.458563264026255268e+01 4.010218026112307399e+01 3.933483425245728426e+01 4.600041311871676442e+01 4.134635642123636501e+01 4.048059888499657433e+01 4.301342560717661456e+01 4.351499629709604733e+01 5.335841506953742375e+00 2.510702428948011544e+01 2.036820115932705733e+01 2.865464499578748914e+01 2.642808009955168203e+01 2.934666221488506466e+01 3.382552498386823459e+01 4.410781498659586219e+01 4.286687325421192440e+01 4.236624106194503270e+01 4.706800576144305381e+01 4.485895542418743531e+01 3.902788141207405914e+01 3.868676988525551508e+01 4.691723741651171053e+01 4.203848646791719545e+01 3.913875244027329359e+01 3.881436902212492868e+01 4.392227647688480374e+01 4.199092130309939108e+01 3.939666135450616480e+01 4.003022161788557298e+01 3.776171004594951341e+01 3.759306538657141061e+01 4.101380911127944273e+01 4.097037726452288808e+01 4.101144692138903025e+01 3.794410523140297187e+01 4.084591017548893177e+01 4.223892823069454039e+01 4.293506183281132138e+01 5.383520283463469980e+01 4.222224546416092039e+01 4.667968029659396478e+01 4.540483692301546625e+01 4.832161611184110939e+01 4.848485299309539442e+01 -1.275943275343173511e+01 2.674425668427831937e+01 3.085295132039377464e+01 3.982880527710146623e+01 3.904380414316483439e+01 4.236200109554872029e+01 3.891927340870009289e+01 3.893417151508674579e+01 3.646412362384454298e+01 3.601138111220377880e+01 3.641071750327918011e+01 3.567866368940968869e+01 3.342299809238443231e+01 3.516320612894467956e+01 3.529015050718629709e+01 3.592344806079155717e+01 3.581192184576060811e+01 3.501193042612270290e+01 3.490416095703777444e+01 3.634098040529315199e+01 3.090100277438031284e+01 3.208795547812260907e+01 3.654092642657960255e+01 4.107692932166328603e+01 3.823425172762905788e+01 3.773581774185673510e+01 2.784989305992698405e+01 3.173782126079294841e+01 3.410063712094590471e+01 3.851549043203483791e+01 4.093783941109347779e+01 4.155602633313791472e+01 3.000805100983909313e+01 3.830526115854041791e+01 4.284781044020726881e+01 4.361034147689579754e+01 2.972698271325141661e+01 4.000816351795910464e+01 4.405629039748700393e+01 4.316225302834743616e+01 4.652485511331842361e+01 4.711289827658037410e+01 1.242692601843337386e+01 -2.463249463009921314e+01 2.694566152249348079e+01 3.926741196735456185e+01 3.755108737396938778e+01 -8.734584811841642704e+01 2.891806376268964129e+01 2.981646756090126260e+01 -1.308663452578001873e+01 2.696223716924998470e+01 2.870927836819524970e+01 2.292106905017806895e+01 3.432450213225340008e+01 3.046371868561251972e+01 2.941672405964578729e+01 3.023767685224697743e+01 3.013367058732563919e+01 3.246774847642107886e+01 3.409856321018538949e+01 3.339503452840276054e+01 2.227876812624305458e+01 1.913890834581096811e+01 3.044953070228586967e+01 3.485662411584098663e+01 3.213067937569246624e+01 3.546028399849329560e+01 3.636023314835813380e+01 2.454178895115036951e+01 2.051872992739956914e+01 2.553636349749234569e+01 3.418977081282654495e+01 3.928599884661662145e+01 4.074088722429436871e+01 4.311481839808294581e+01 2.557221849091744303e+01 3.024944886949092648e+01 3.792438120794527379e+01 4.117112375794806667e+01 4.279361017368537290e+01 4.101178901287271117e+01 4.376841011492246736e+01 4.254969348229623449e+01 1.004582623729821833e+01 3.023767679051600155e+00 1.469179222182213351e+01 9.726670535044195987e+00 -4.510427674815807642e+00 2.359258426637270034e+01 2.663775279449767197e+01 2.539660844711136178e+01 -7.040426411179643651e+01 2.151488830806255947e+01 1.872175835642016040e+01 1.905453087279886759e+01 1.865893956294483402e+01 1.315711617137787925e+01 2.266964567520666662e+01 1.371109006298673627e+01 2.852959376223212473e+01 2.818568945221679911e+01 1.650123684022106119e+01 2.118475108051809741e+01 3.141229633808212895e+01 2.010300893611358930e+01 2.610277977546405026e+01 3.540344530717629823e+01 5.121980439414171471e+00 4.754746615151591271e+01 3.098570297408183549e+01 3.130063937791866024e+01 3.424837962927376367e+01 2.353090823022785116e+01 3.887898642356283574e+01 -2.597149460864595127e+01 -5.284235433008422689e+01 -5.067607516157387693e+01 2.241749897304242722e+01 1.380632890721124184e+01 5.017787629576923258e+00 1.715438533265807308e+01 1.867894344424932385e+01 1.440346104432928520e+01 -5.728851795482047748e+01 1.610857146313626487e+01 1.923596346734373697e+01 2.021623015460412986e+01 7.868296480017468753e+01 1.439055948733145840e+01 1.856691674519726831e+01 1.971537896546676905e+01 3.672464454350584617e+01 1.243153731885345792e+01 1.742709641083519401e+01 2.533912407964653468e+01 3.969511485576314413e+01 2.349822252838178116e+01
8.360758670139572857e+00 3.719155678745122540e+00 2.755895236742505361e+00 3.255206572757936900e+00 6.005496516208017610e+00 4.026744794853935439e+00 2.825251345733889696e+00 7.798239291425073105e+00 2.118075545599783283e+00 2.201944900136716399e+00 3.676092832372733987e+00 1.394979362244653354e+00 3.213115945672139429e+00 4.060277190493019717e+00 2.067864318152773162e+00 2.576131154227296438e+00 3.627939437193152372e+00 3.293149482727919519e+00 2.946943501616054562e+00 4.824362486228055857e+00 6.775032533369627075e+00 2.743713837778651410e+00 7.355592577321973913e+00 4.744561038519355733e+00 1.402836705435465348e+00 6.420266655740677564e+00 3.839737044401351085e+01 4.771804316714760574e+00 4.112291366745610688e+00 1.899240788064000096e+00 1.586388492838069209e-01 1.045950694982411111e+00 3.477380502803047335e+00 2.014809742471040277e+00 2.749184326523511412e+00 2.545389958198015279e+00 5.558053214173348522e+00 1.235213168865606059e+00 5.001600471824021454e+00 1.652818424406527154e+00 4.659858475666617039e+00 2.198407795677365328e+00 1.767913526461767360e+00 2.003795787264156303e+00 2.890205534464603154e+00 2.114920565935297425e+00 1.733736522321004614e+00 3.539001663506640583e+00 6.673439865355092593e+00 5.673477223243148515e+00 3.418556036129440479e+00 9.405483461559758229e-01 4.031031555864837301e+00 2.688895684928025176e+01 3.135021472338963555e+00 2.079057397313386346e+00 1.410269478652872888e+00 1.412168057709637381e+00 5.979670211964687176e-01 3.650945373609378652e+00 2.362387954526161238e+00 2.947955161624260967e+00 1.671847101459047025e+00 5.436961106680918476e+00 3.678563727304906550e+00 4.045253321370651634e+00 4.858525228788073136e+00 7.166086795216843885e-01 2.820458709869638980e+00 5.003185304422824942e+00 5.455632039083961438e+00 8.718354281419840035e+00 2.519962186607115129e+00 1.116192251404897640e+00 2.951423844232107463e+00 4.674281366687740302e+00 1.865282697233742848e+00 4.148973578971971499e+00 6.084708905887842079e+00 4.159902975128302316e+00 4.401551646604300316e+00 1.543701116369633697e+00 5.362729083891770721e+00 3.453909840083291272e+00 3.963135854899409782e+00 2.159188220647629386e+00 1.136787047481832236e+00 2.237032810335286115e+00 2.924672940119401598e+00 3.678139855006805181e+00 1.301361030596933865e+00 1.934766229997330722e+00 3.417353480566020618e+00 6.496609477510819630e+00 2.742630645436943571e+00 2.110394872382895137e+00 2.483672417414186206e+00 1.097965984879676116e+00 5.756124626143704681e+00 6.468749027524095752e+00 9.232601191477630920e+00 2.579621358305475010e+00 1.606309820710839942e+00 6.427210453090347997e+00 6.461816581372898938e+00 2.231308045192591294e+00 2.512276699791096579e+00 2.283809464162645853e+00 1.565928714932365295e+00 2.186578512917055406e+00 2.227202040640563041e+00 1.115634555654107851e+00 1.692728384285567600e+00 1.897807546511160348e+00 6.702513619168132486e+00 7.545981974683124704e+00 1.680663534893492628e+00 1.410469054926756005e+00 1.570283927754685394e+00 5.338334950124403733e+00 1.392974993438623299e+00 1.839345867455367545e+00 1.978260010456339923e+00 2.471436349032702928e+00 7.126296063194006436e+00 2.345341058689258684e-01 1.134408624502143192e+00 7.212445672975489330e-01 1.436620821639834844e+00 2.484850522562184416e+00 2.305724360298066600e+00 3.661236111215060873e+00 3.125342856968725824e-01 2.578463933347993731e+00 1.701524474149637811e+00 2.731204663392668763e+00 7.455215379115896823e+00 2.687203754971958958e+00 5.951461725930148106e+00 6.341857355561398180e+00 6.748402883522619966e+00 5.005233026071182145e+00 5.415094697337631047e+00 3.431098342639813392e+00 1.258138892317259394e+00 5.439540285707575862e-01 2.076199651308431982e+00 2.296270150609857730e+00 3.369120344199121320e+00 1.210713322656924884e+00 1.114529486335300579e+00 1.805044410239119435e+00 8.913157134540008464e-01 5.306269062853861129e+00 2.159973011701527668e+00 2.731732652497881553e+00 2.572178176446371367e+00 2.592548010561204208e+00 3.120211279324924369e+00 2.892881834494996918e-01 4.905359653726164559e-01 2.661436648925967319e+00 1.169468062606846548e+00 7.958945568408872795e-01 9.970239076628708119e+00 3.314071186489209619e+00 1.056830899896590070e+00 2.765001543523622374e+00 3.632408049045545262e+00 4.126982741089452178e-01 7.096387240291108789e-01 1.110167104444963471e+00 4.569140602891019753e-01 2.837443601527572135e+00 3.026540570698606381e+00 2.536550799603589645e+00 2.005297490535674854e+00 2.741904145695722050e+00 1.599635005062165494e+00 1.576461483032347566e+00 2.635249405970126801e+00 1.121552216147061465e+00 1.304406688496047018e+00 4.240600893942248817e+00 2.334780192073107052e+00 2.713044476519068660e+00 3.474969080415842626e+00 7.377737021145014396e-01 3.430958620978716400e+00 1.153880109322911407e+00 1.609435763563192623e+00 2.126203884394165300e+00 1.350682689516950807e+00 1.127922323969001717e+00 3.041771447799123118e-01 1.362068619387581947e+00 8.148094310046001265e-01 1.545752227232544129e+00 2.217752666592301303e+00 8.456645975257137682e-01 1.027422646292393882e+00 1.944508858377807847e+00 1.054410127674531905e+00 1.402659467590428477e+00 4.634874667720946029e+00 1.584137488048869224e+00 3.724481399601945686e+00 7.906941377426355277e-01 8.108594528223742604e-01 3.133246887999814323e+00 6.458695634457684243e+00 4.168457792261001771e+00 1.592962025595819675e+00 2.239438534879988896e-01 2.203902087544136634e+00 2.982928824350934427e+00 1.190609715877334551e+00 1.031266333347210518e+00 5.746302511596086404e-01 2.282680535667056532e+00 1.287191083687455162e+00 3.229904344905292213e+00 1.094279048617042172e+00 1.186906013893234579e+00 2.068359671030359337e+00 9.328546125021748736e+00 8.348515863525571845e+00 3.211335831695115162e-01 8.927746456311382417e+00 7.990463332608441327e+00 2.399116918428322087e+00 9.825693222042422015e-01 2.362905259644569878e+00 2.610752394292416234e+00 3.683103206016200559e+00 2.491098973436642050e-01 1.715001422872493464e+00 1.319641420493794293e+00 3.377738646096278607e+00 2.690878263119787839e+00 2.024046502820284754e+00 3.546818428385535071e+00 4.311068619437739002e-01 3.966720158736205093e+00 2.979154107642054683e-01 4.805884172910800944e-01 1.249599436893052307e+00 1.818902343663898691e+00 2.521252736795833727e+00 4.760831525822818655e+00 4.251090061684529076e+00 1.627498223093358343e+00 1.338034438425800277e+00 4.395062050552534849e+00 9.376802996841515636e+00 2.752401939514784601e+01 7.247874260148269521e+00 1.188572613846282433e+00 4.451598489051476371e+00 1.909713122226152393e+01 7.443308028205235516e-01 1.919239131890065453e+00 1.755312805736981119e+00 1.261946544804575687e+00 6.849738467004859999e-01 2.496846027401027346e-01 1.843591085628548232e+00 7.706722087855493175e-01 2.827891162954984106e-01 1.139040893067245541e+00 2.130861474187408788e+00 5.898676063266545810e-01 2.699527961656476904e+00 4.164217327697892657e+00 4.880640006379030282e+00 1.821612896770830936e+00 1.446841677684214567e+00 2.084780848483663185e+00 2.238742199002742517e+00 2.203441972350924427e+00 2.220129998913300540e+00 1.355304033018869481e+00 2.850159557380964159e+00 8.880384658252722385e-01 8.373658786397284448e-01 3.921276825805722344e-01 2.763998242491075175e+00 1.739025260039602827e+01 1.854322363137125507e+00 2.696460988186637486e+00 1.539578954355010154e+01 1.075104730358613203e+00 1.063620305663625976e+00 6.749781653136361914e-01 3.363817613750719748e-01 6.503779246246401691e-01 3.809359385669390363e+00 3.237692666294734956e+00 2.111195653185832022e+00 2.705323091312751282e-01 2.044487011252374420e-01 2.208953823845555497e+00 1.909327800429266642e+00 7.112646087506435677e-01 5.511346280590390112e-01 8.880768948132875096e+00 5.145606965546813072e+00 4.845410442577330556e+00 3.783462253743898884e+00 8.315871765737382626e-01 3.162822859914485640e+00 3.304045288968797678e+00 3.256236120135693302e+00 2.851389993132846357e+00 1.722885388733353951e-01 2.590578138605951430e+00 2.451305900601956189e+00 3.172225739757565499e+00 3.370847126507870328e+00 1.660813760926977967e+00 1.279128224114631340e+00 5.573014274158252235e-01 1.496416862970691675e+01 1.411651130765328777e+00 4.846137221773380688e+00 4.850941146066525711e+00 9.224243175803980677e+00 5.447468387134643208e+00 6.505703214748953300e+00 3.593588981764687329e+00 3.472004347016503623e+00 2.202070943131036351e+00 4.748614784272962019e+00 3.457511298645836284e+00 3.510322050671483396e+00 3.377537992498907293e+00 2.680380771345709512e+00 2.054627791996559871e+00 2.854224876410484057e+00 2.241395548307213659e+00 1.534338265902848386e+00 2.380492482154541456e+00 4.008963099155824494e+00 6.272676400861264767e+00 4.163703758085838258e-01 3.796922480929109334e+00 4.107240001801635287e+00 6.735079788064836093e-01 2.312770957553523132e+00 4.151204415112959012e+00 6.217249246931127793e+00 5.960298894305674722e+00 5.340198144596790542e+00 5.618749768627582242e+00 5.212064152098228043e+00 5.266417573412477182e+00 5.071156863968779405e+00 4.745136861693795005e+00 6.977592241640788728e-01 2.039892823360540675e+00 6.590668908596957198e-01 1.955234708005230360e+00 2.699304478618187453e+00 7.354522044948259563e+00 2.955760267909323780e+00 5.515880291689418513e+00 1.900103718812625964e+00 1.756081063822509059e+00 3.435586992736717082e+00 2.689336724595499661e-01 3.587261603846439773e+00 1.206860224132364712e+00 2.535923409186092492e+00 3.230936497180195488e+00 5.501049301667100266e-01 2.608563300685275532e+00 1.485514621600300567e+00 3.929794375705878196e+00 5.810956213954549199e+00 2.526370179399411997e-01 4.693519938112412859e+00 5.389243430607551844e+00 4.476765201622562529e+00 9.030886250416019223e-01 1.775027896521145454e+00 4.388491174764357794e+00 6.447772422148984717e+00 5.307811489181196052e+00 2.925960601235614300e-01 2.245088300832229766e+00 5.484237964962383138e+00 9.609863818672664593e+00 4.469207643828420728e+00 3.845274973948687336e+00 3.295798424335371735e+00 4.051359950434187063e+00 5.998030475330700106e-01 2.911668615984617237e+00 5.627613952488736970e-01 1.172002973650096536e+00 3.355213285796394107e+00 3.034089177598681131e-01 3.049679418774842610e+00 4.060337956160394945e+00 4.623294076643283290e+00 6.831020782358501187e-01 1.666863114503163601e+00 4.923561711893256643e+00 7.563785716609658927e-01 1.009251961102980849e-01 4.816203222329509259e+00 1.894381379772900775e+00 3.468136203031172426e-01 1.597894196024052693e+00 2.468664697790912133e-01 5.217352984725484033e-01 3.937111855103976321e-01 7.704167783468468755e+00 2.106663863286559302e+00 1.678093832069136315e+00 5.751876948930929601e-01 3.664076656431193513e+00 2.479339219684034035e+00 2.465413286412522886e+00 2.869035649523510312e+00 3.731279319355424562e+00 2.987230124966491207e+00 5.515376992688551638e+00 9.084046346363251478e-01 4.242707304635445098e+00 1.071035539024525196e+00 7.944911076674439354e-02 8.599770414175377242e-01 1.064311927355756859e+00 1.818292362367068815e+00 2.702021856589777116e+00 2.400835100013220647e+00 1.164222765385589442e+00 5.529864641781130352e-01 6.917142501763005047e-01 2.272890043235340496e-01 3.441828596841518983e+00 6.259404258884786465e-01 5.488303681551524038e-01 2.943356770074755602e+00 2.942252011957875446e+00 2.977124967655255805e-01 2.418967164001856407e+00 1.508828331704819448e+00 6.997118771964522921e+00 3.553240326527991044e+00 2.170521680887010252e+00 2.443035916493819126e+00 5.733321060827870852e+00 3.872473235516696199e+00 2.801386017263280070e+00 2.716732852802154152e+00 8.286725318976603916e+00 6.433493837408515326e+00 1.110538399194149761e+00 2.163396545847107610e+00 3.413117947604105695e-01 3.361163609609865155e-01 6.543004836015526848e+00 8.614102491094650649e-01 1.451743765311553691e+00 1.491983072048468806e+00 1.135591757555165060e+00 1.610425840730465241e+00 7.165270643344702206e-01 6.692165167241208579e-01 4.604309354746211724e+00 3.357798589990318661e+00 1.617854674237840129e+00 2.321782267644730613e+00 9.409617624819814896e-01 9.289893634442036863e-01 4.425310857278111243e+00 3.938955481886978749e+00 3.742498465714191092e+00 9.696857877206241927e-01 3.301025115772216356e+00 2.801930595015062586e+00 8.433553428518283379e-01 1.514929176559459023e+00 5.808006239092555756e-01 1.901057876880955622e+00 2.169907595359968688e+00 3.123530527441982230e+00 2.481870542726070994e+00 8.741506295244322322e-01 2.895152569649332541e+00 1.776545599498102312e+00 2.092055941490168713e+00 3.506242691756526586e+00 8.821004381825293672e-01 3.158964267420284244e+00 2.360664144047063928e+00 9.156716147104812520e-02 6.622652762738126420e+00 4.171832979774507066e+00 2.587736677684631115e+00 3.689483016013938688e+00 2.028589511421898528e-01 4.767087142884368633e-01 1.839325718985917568e+00 5.726426362524160041e+00 2.109199276624428521e+00 1.965320455208631856e+00 2.225693217710086991e+00 6.539271248563276018e+00 4.091512277773267314e+00 2.369159950099130718e+00 3.523157444999790222e+00 2.592797240829302297e+00 3.173396564741230996e+00 2.798883339036496665e+00 2.603022585284197721e+00 1.322206007049099297e-01 2.445388579643084093e+00 1.556477425803932668e-01 1.106237737351780881e+00 5.022563603507034458e+00 3.126116581908800818e+00 2.258335783941009645e+00 1.322662272050235011e+00 2.026355063244872134e+00 2.466438266986052508e+00 8.733560928672902124e-01 2.305659786724917559e+00 4.806722811386263672e+00 5.066935994041260827e+00 3.366941400013274688e+00 1.202438346210002340e+00 2.705194426189028611e+00 2.952370167752492947e+00 2.740342129176538410e-01 1.355792728643269829e+00 3.574632608310684745e+00 1.588135781765538157e+00 1.798051013724153435e+00 3.879509917614039516e+00 5.436919748701836141e+00 4.378910514691699341e+00 3.447770624678709872e+00 4.753161596494304142e+00 6.628395011877064036e+00 4.928170859239006774e+00 2.847159508830796604e+00 4.254485245646830727e-01 9.991879476024045914e-01 3.064266208731934782e+00 3.778151137526057912e+00 4.043135959253181255e+00 3.977885449292209330e+00 6.308221873209324926e+00 3.350424415085462293e-01 1.543925690371684478e+00 2.256957035627396024e+00 3.058200349119954531e+00 2.143649795674603453e+00 5.389460226987596858e-01 2.223932107144663828e+00 2.798005618830676222e-01 4.340341965304407301e-01 2.891126171950580748e+00 1.543305264644563524e+00 2.186609043223451287e+00 4.667502134078262976e+00 3.976413753907499959e+00 6.551829831084179379e-01 1.860173266622577426e+00 1.200801299578908754e+01 9.590735239938528167e-01 5.438459613506765322e+00 7.753738947939824655e+00 4.203003521027318001e+00 5.584928759555157995e+00 4.078599831361422900e+00 3.991303646676088057e+00 4.591089580477623500e+00 3.584040575634112602e-01 2.769736871354661290e+00 7.972076909964469493e+00 3.124380862035581075e+00 1.828930649840092126e+00 1.819324829318817338e+00 2.205063783580090231e+01 2.691732545801995613e+00 2.991372541459857537e+00 5.966894770920052160e+00 3.373467537662955706e+00 1.797943655921353301e+00 1.650094696827113960e+00 3.060114835830235691e+00 4.598522846949743226e+00 2.822390706731783716e+00 1.744100272077348635e+00 7.476419758650581393e+00 6.100544106189911275e+00 1.767770208038868196e+00
2.498495550959855649e+00 1.684060198057769631e+00 5.608497457852348322e-01 9.669773049646674945e-01 5.834511428433463820e+00 2.477408560481575428e+00 1.116372052653237024e+00 8.269116692386709877e-01 2.408489434401732687e+00 1.278142258740751824e+00 1.172823532914786249e+00 1.710139371577321210e+00 2.829172099100149218e+00 1.343193664925024455e+00 2.446064866107361624e+00 3.780962642041861166e+00 2.236221845947166997e+00 1.371348904697467841e+00 1.173725853580633860e+00 3.343671207703873716e+00 1.723232912166133612e+00 1.857441104203244597e+00 1.398436208426388383e+00 2.862053921074438456e+00 1.301496400698811895e+00 2.365054433020498337e+00 5.227280746750460949e+00 3.337805363657320168e+00 9.440264823491248958e-01 1.198872720756503751e+00 6.373107485558566765e-01 6.625188477865203707e-01 1.881771322689944625e+00 2.769092447258445056e+00 3.081941610734815207e+00 1.004265331253164417e+00 9.085483663320363945e-01 3.924844163464792146e+00 2.464457872023690044e+00 1.278814321475557847e+00 1.161857957001222630e+00 7.495396475028268668e-01 1.808221006049849588e+00 1.415641397830765591e+00 9.268859218083252971e-01 1.701558320602335472e+00 2.136717173937304537e+00 5.694880504048670389e+01 2.222686717983668458e+00 4.633931727275790280e+00 2.197163087987986874e+00 1.653132349507283161e+00 1.608558795576771505e+00 2.355422364746053709e+00 2.837085449822727590e+00 1.661834435340813432e+00 2.860173936211844570e+00 3.060631330123574134e+00 1.412495461096961558e+00 3.597390299372546618e+00 2.599175438639628410e+00 1.451243252635756598e+00 5.549257766763137312e+00 9.338683013167376146e+00 4.341719370179238702e+00 1.542123259342364383e+00 1.236022161576038725e+00 9.342230616011826250e-01 1.195945333378289455e+00 4.510637097301836818e+00 9.118625520470345691e+00 1.860243642921063145e+00 1.033902181612345927e+00 1.279196994835950063e+00 5.882432092687035485e-01 3.500246268152981344e+00 1.302995282727737347e+00 2.210275865708878129e+00 4.998066467802667603e+02 3.326303020261964782e+00 3.378643309955233320e+00 1.984385021248530556e+00 1.122500560066057584e+00 4.897437135917763307e+00 8.101855846396423644e+00 1.565348409077763403e+00 1.883277544339098553e+00 1.941472496570458839e+00 4.375264637524551858e+00 8.670740895886765998e+00 1.187597189586951041e+00 3.609624684193047273e+00 3.834520650221501903e+00 7.238107265263415684e+02 2.805107512880597120e+00 2.225335367285755428e+00 1.018043561251119389e+00 3.246376951905888930e+00 7.609691732128712971e+00 3.003488510558956825e+00 3.014507363513568805e+01 4.804614207626263678e+00 1.136770783706595234e+00 6.741878501944371216e+00 1.118284127831138974e+01 1.597426702020233069e+00 1.269814317790166847e+00 1.068219854556782256e+00 1.313006593893501162e+00 1.876433191549203183e+00 2.874426378049306230e+00 2.137592518776785688e+00 8.825523371389816241e-01 4.504679129858732090e+00 2.360291976553751780e+01 3.679574174872986880e+00 1.979297447709884361e+00 1.678731206157865863e+00 2.131234657957625345e+00 3.171349709863081845e+00 1.405747669906002528e+00 2.393766957629130498e+00 1.929414551927180810e+00 1.543194360335807369e+00 3.172909802058639706e+00 4.823640561620544887e+00 1.281342072288837786e+00 1.650476640330945877e+00 1.766771659496019886e+00 8.229040775109132122e-01 4.652333400240056260e-01 1.262342893966457158e+00 9.263746248006218265e-01 1.183883172539466955e+00 8.593693789944559791e-01 6.501964033576352886e-01 3.645954239844670042e+00 4.468775262134938586e+00 2.900313168702204791e+00 1.328042686491337721e+00 1.645857537352133360e+00 5.291087554142578142e+00 6.322447656496827939e-01 8.722692106070820683e-01 7.077050056155991253e-01 1.008726442554390035e+00 2.288181977576301485e+00 1.087831505465682636e+00 2.275122512945266351e+00 3.424063459114235819e+00 7.382128860991519215e-01 2.439891163757045511e+00 2.227752929516976899e+00 9.079174146663802070e-01 1.557106249926679453e+00 1.943878136596623563e+00 3.374059258662751581e+00 1.032801625822849623e+00 1.260203249024941075e+00 1.604095196596362793e+00 2.044729865578972294e+00 4.100323437234805191e+00 4.852605085322802658e+00 2.619302959814771459e+00 1.003980283763689307e+00 1.506080863201309405e+00 1.610020698577903975e+00 2.036355909974931322e+00 1.760426758649460410e+00 1.428280791333942812e+00 1.035600230172132097e+00 1.232004072524681693e+00 9.638896375400154426e-01 2.328240962984495788e+00 1.712847010194257891e+00 2.941828229130872163e+00 5.794466568893572589e-01 8.796442658700517114e+00 2.761479049613063896e+00 2.004758156965485760e+00 5.097845665907811963e+00 1.600287614614833043e+00 2.360439619588411198e+00 1.965321841910586897e+00 1.719385476675329372e+00 3.945092354249236877e+00 3.170029988748575001e+00 1.554770679909419862e+00 3.083334344955298789e+00 8.408301815592873485e-01 2.009741991406165162e+00 2.390411781149670567e+00 6.041173079584911676e-01 7.293675186826937828e-01 1.044425738154940220e+00 2.265826077835081165e+00 1.068892323724195403e+00 9.424923469173922541e-01 7.669282445593710307e-01 1.170394778962149385e+00 1.254654300529665978e+00 2.098239985478966396e+00 1.864849112999793279e+00 9.937975083956868128e-01 4.720792659337704755e+00 2.386215400672343279e+00 7.290014835343431310e-01 8.091971983513488453e-01 5.488058820406785943e-01 2.098735668892642625e+00 2.539560967704614924e+00 7.074551775118533836e-01 4.689588523284677346e-01 1.363292998356191887e+00 1.150524820056757713e+00 9.154757015504950690e-01 1.877892563716495822e+00 1.253700674375108681e+00 1.201365582666887200e+00 2.435208207911147227e+00 3.031613520619814039e+00 7.037325125994855490e-01 1.380251607341383302e+00 2.247654195225083917e+00 2.072981737834453497e+00 6.877709241333676005e+00 5.187812242338298852e+00 1.116656352591765877e+00 3.432911199616358822e+00 2.848535833121361271e+00 3.429372999968339553e+00 1.904623908256402931e+00 1.378628717948993554e+00 4.998343440042808616e+00 1.196788570754436121e+00 5.793529048600766229e-01 2.336692353607818351e+00 1.504226433132571428e+00 1.866695830550793023e+00 1.406677063495750613e+00 2.548864921373302561e+00 3.904656869146614806e+00 1.430378584598795744e+00 6.785042018569780176e-01 1.226373521932889954e+00 2.309176733976665119e+00 2.471335933494558823e+00 3.010282460824142081e+00 8.419923358080117382e+00 5.239731544814684838e+00 2.393190425219850148e+00 6.356067042749623752e+00 2.179079115752848850e+00 4.445352278678187830e+00 1.085919263319435579e+01 2.995679694748648672e+03 4.723586022598990297e+00 1.409529892547154439e+00 4.486658951333277301e+00 1.153313884104643350e+01 7.660855331436524640e-01 2.651328409597658364e+00 1.232618462549705196e+00 2.224421544998516076e+00 2.720103987116302413e+00 5.790518753544930952e-01 1.078280851763163461e+00 5.573866321450036132e-01 1.194872429463723185e+00 1.696398619496021887e+00 2.583869170731305509e+00 1.294232154164017157e+00 1.196839409924156161e+00 2.597733562602954294e+00 2.079886010189881063e+00 4.187540447526837184e+00 2.940287175732490876e+00 2.353279974664552299e+00 4.638281454765877498e+00 5.710082883285150679e+00 6.313581081053127875e+00 1.465946601030702290e+00 1.097919736213160302e+00 1.912008808256855819e+00 1.413571954166254585e+00 1.438151311125339671e+00 2.219264273171874358e+00 7.067788527311803773e+05 3.244654535725158606e+00 9.408382870111728913e-01 2.472335790918097587e+01 1.731902993324282214e+00 3.101816077588606557e+00 1.186451113870576446e+00 9.804713195422787919e+01 8.519195009196658397e-01 1.144485030989416341e+00 1.620545975744987377e+00 4.544583092927346746e-01 1.078423394379401490e+00 6.253620852671457619e-01 4.109889356195456145e+00 8.929940832725491440e-01 8.888889913993032188e-01 1.266928436877838182e+00 4.062988487434489926e+00 4.171540286225614125e+00 2.161822230037910408e+00 1.810833016648802918e+00 1.044081682889614671e+00 1.819574192168178950e+00 1.060102525046321631e+00 4.034463157050604210e+00 1.764578842867063457e+00 1.304588544124630101e+00 1.678727595058091104e+00 3.404543157149352517e+00 9.476905693067592118e-01 1.646490946642237940e+00 1.189804166332705027e+00 1.022993848283548335e+00 1.008919566363806863e+00 1.037428259143224629e+01 2.499160228984684373e+00 6.106759542972514332e+00 6.879777981332665604e+00 7.692070724804146664e+00 3.774953534125749854e+00 5.490993970485951614e+00 1.733608249648376898e+00 8.373935690516310926e-01 1.652311453894917292e+00 3.368871675148159106e+00 1.636490720903728935e+00 1.892450470577076382e+00 1.841847109113645686e+00 4.236335828991504293e+00 2.998760137664463699e+00 1.093361243936080696e+00 3.096607237655247147e+00 1.661469274848879074e+00 2.025700916993293355e+00 1.502212062129659298e+00 1.321496867039285483e+00 5.662541190510219646e-01 3.057082315539100925e+00 5.390085282249433840e-01 1.149494741193400671e+00 1.287922558971021259e+00 5.266476309873720396e+00 3.657109829163258219e+00 6.389398045405238591e+00 9.147404404420065305e+00 1.253470307787856086e+01 3.219200609756566411e+00 1.699659313711130437e+00 5.227621109581286341e+00 3.726526434029509893e+00 9.137334075467069550e-01 1.141439754548479346e+00 9.192024308190245296e-01 2.555323550482642148e+00 2.818615359675484378e+00 8.672255459826865298e-01 1.307572485369176585e+00 2.112434111197385889e+00 2.209885893062556228e+00 2.085170682967063094e+00 1.715808989477153546e+00 2.642917685550786544e+00 7.029368153445417766e-01 2.171922274799420460e+00 2.631641083103617440e+00 9.148386634779490656e-01 1.373753160550688301e+00 2.246515545841782036e+00 1.885364258944618898e+00 3.952185693368430286e+00 5.370255210337238516e+00 1.803001776197015715e+01 1.149250406138948133e+00 4.524774839137011284e+00 5.299136314976331974e+00 8.986392777541225563e-01 1.381172312837771532e+00 4.754442318471808093e+00 5.755494129442779716e+00 1.170056343899655182e+00 5.797041541781025487e+00 1.311927005726289730e+00 7.786149317778588985e-01 9.631403882836733210e-01 1.754152399128355855e+00 7.623599374827512154e-01 2.099347626957364099e+00 1.019461252663339312e+00 1.051970821212588447e+00 1.645238809157177462e+00 9.582754966261107787e-01 1.104549173624705505e+00 1.631450943238225815e+00 1.793980034672243207e+00 1.779763323913026163e+00 3.829197132056603614e+00 4.125689259455729285e+00 9.364744289652868758e-01 2.031071226771466343e+00 1.052034080664684979e+01 8.125233083911018728e-01 4.538938478225619022e+00 1.174978922729387643e+00 1.747549706897568278e+00 1.969402595262173206e+00 2.560803528130753293e+00 1.557456110177231068e+00 1.319132462020145002e+00 1.434829328827522232e+00 4.293800036697857370e-01 9.498888073082933925e-01 2.337836215109803994e+00 1.949750359870590533e+00 7.450264250413916045e-01 2.948833660320149264e+00 1.914621999203227176e+00 2.347426967203211312e+00 1.229670250570326306e+00 2.969411551695518625e+00 1.171225104831028041e+00 2.668572799648640803e+00 4.140308156443089693e+00 1.284103522837550582e+00 4.066420253280885078e+00 9.887940655667122325e-01 9.620544065847814741e-01 3.008560076556257457e+00 8.130472552158677368e-01 1.118966367566304410e+00 1.416213132972953037e+00 1.097329772720971874e+00 7.022252057811009252e-01 7.512871056143223258e-01 9.583527681961701017e-01 2.643084598913594263e+00 2.182155553624586020e+00 1.346480018140101986e+00 2.311075415282595635e+00 3.718745655829380325e+00 2.024785479600040183e+00 1.424360488497369959e+00 1.124606757310684602e+00 1.790020236943920429e+00 2.748751541530153553e+00 1.796190202144653192e+00 1.034351886954433919e+00 1.715152446916669460e+00 3.061919115023877147e+00 2.265520511202494092e+00 8.113798420741828998e-01 7.104328590367683383e-01 7.455716403493437561e-01 1.379776569108946083e+00 7.143283515341825041e-01 1.352284056181041416e+00 1.983812855310287659e+01 2.083779184503415927e+00 1.226832839472509873e+00 2.219118854374710459e+00 1.135343196378858721e+00 1.279259545683995469e+00 1.457030270472489786e+00 1.588398881260988382e+00 1.030733966042405747e+00 1.581485979761009908e+00 1.172789226757918524e+00 5.948350325691651452e-01 1.036495379535215200e+00 1.091318985944710107e+00 1.799827283033836656e+00 1.791651025455139656e+00 1.010301089056177437e+00 1.230231353305131226e+00 1.925511960158682534e+00 1.743797487246237843e+00 2.410742498152736335e+00 2.045621825167399432e+00 7.210484937751303613e-01 3.691957026962565669e-01 1.170832874610173935e+00 2.135411005626300707e+00 1.688887684631737995e+00 2.438573997814816430e+00 2.097943342824234225e+00 9.843791249222619832e-01 9.513954022206461136e-01 1.319859578471311190e+00 2.717951031724391342e+00 2.425168356277039194e+00 2.000415701241770705e+00 4.098953268400736816e-01 3.812623854254549638e+00 5.165558993948671684e+00 2.730721592972722434e+00 4.020640196224553264e+00 2.555313216251414055e+00 2.279431668585808701e+00 1.640524896198721327e+00 4.575208678087412295e+01 1.232670629104371418e+00 1.326047265801314490e+00 1.467718485431125153e+00 4.626809524789099726e+01 1.732550988746332843e+00 1.876411333723108088e+00 4.950834782441710047e+00 2.314103874962241569e+00 3.221398039838669014e+00 2.368471191076654492e+00 1.243987903742255874e+00 6.291025007677116143e+00 8.722108467138927068e-01 1.654085782481918621e+00 2.256601911128961468e+00 3.142499542646955302e+00 1.829127046589384964e+00 1.731092144344813732e+00 1.769297263744955551e+00 1.639169943126999707e+00 7.134698318531245143e-01 5.309980563787892738e-01 8.500202987315612635e-01 1.883522174286170081e+00 3.208686560542848731e+00 2.576028027973486623e+00 2.092701790812602880e+00 1.471399786112872032e+00 1.426263050729226212e+00 8.569125877886967224e-01 4.904324876422818669e-01 1.837728893818864284e+00 3.302650794860892525e+00 3.363081592891640881e+00 2.694107154278067462e+00 2.575248031628761147e+00 4.594422071679897357e+00 5.901026986653102213e+00 4.625005032282119899e+00 1.010860839956690427e+01 3.669507648624569462e+00 3.558650840239717450e+00 2.255364441637170536e+00 1.473551963563238587e+00 6.165589569362822431e+00 1.384106381960199084e+00 1.901473129791338090e+00 1.116376400484210940e+00 1.796798311646125512e+02 1.161001870281645143e+00 2.224355411758392354e+00 2.760553744818517341e+00 2.997369920202794802e+00 3.095594266627972324e+00 1.201504422481255663e+00 1.505241233917014920e+00 1.213931863455283811e+00 1.814263613382781415e+00 6.638427075717241443e+00 9.295682464858005645e+00 1.437996945954690187e+00 5.310299585253400956e+00 1.188492544503840875e+01 2.621207720866059354e+00 6.189475140195140668e+00 8.283236997011194092e-01 2.431171931128843333e+00 6.696293500360642525e+00 1.136670041127256425e+01 6.721014781598787735e+00 9.971740097621381693e+00 1.367485110999831477e+02 9.112270667042516172e+06 2.534333783124182446e+03 7.110234656879509396e-01 8.426987349269958738e-01 2.307539078934752741e+00 2.925424311277121880e+00 2.821010264708136539e+00 9.403516412933989876e-01 9.765781030386700877e+04 5.096054678121990200e+00 3.486143796271548467e+00 1.989935385174765425e+00 9.462279151596781901e-01 3.933058512704900256e+00 6.451081604641732525e+00 8.586593918429862526e+00 1.202357814457911189e+01 1.319278541317277176e+00 8.045868586298290381e-01 2.741865531043674586e+00 1.146874925268668077e+00 1.049310566370714071e+01
4.036453215502392444e-01 3.784086636435717299e-01 1.517209433329800017e-01 2.633672877240511023e-01 6.266140452357695789e-01 4.725429471036352025e-01 3.735157499135111081e-01 1.250669245794543138e-01 4.575621820402251960e-01 5.038414353640501275e-01 2.783688120401540678e-01 9.192589260095701542e-02 2.455202034899806596e-01 2.967093230066086829e-01 1.171219143342869251e-01 2.803036621636944004e-01 3.695974480953160834e-01 3.690417671762695195e-01 1.964853798472077639e-01 3.652633745053988079e-01 1.535188405138543377e+00 1.539233038315559465e-01 2.620172980838986199e-01 3.756247850730778381e-01 8.000011021196234973e-02 3.198328630411624296e-01 3.094179464149867664e-01 3.530326533475853235e-01 4.740443781088137243e-01 3.232347631371321195e-01 2.731125604393770320e-03 7.431536995070162077e-02 2.423285385837063988e-01 1.064207742969981024e-01 2.591851442332576694e-01 5.135339334115343601e-02 1.355598028468204541e-01 6.560164454855269001e-02 5.666125332604221576e-01 5.197332492798308057e-02 3.143378508928503234e-01 5.278114913353758320e-02 8.608744991745029274e-02 6.038102774789626259e-02 2.733888385006263411e-01 4.263967832385529705e-02 7.404043678719077204e-02 4.630922629684040837e-02 3.805788604927753949e-01 4.791795336559121488e-01 2.474956023002676253e-01 3.077571864226480436e-02 4.525547150810881325e-01 8.710001697179525770e-02 1.966955349919033424e-01 3.120659337599189509e-02 7.364166115570439097e-02 3.387639910654827169e-02 1.051277112749152032e+00 2.826508025285873749e-01 3.909056445173550443e-02 3.808310194522561143e-01 3.641047943575858453e-02 3.930788109166660216e-01 3.342466677108375528e-01 6.201960549791776245e-01 1.829184388854133980e-01 8.077525153776399930e-03 2.599636367625253741e-01 5.720263376287615387e-01 4.868165423921665957e-01 3.560197530193316418e-01 2.810374161820053396e-02 2.987054470450700369e-02 1.141666037070772008e-02 3.039565893548796804e-01 3.406658534516736336e-03 3.839467920189857386e-01 2.029871027664423289e-02 3.141274010878633005e-01 7.822710238161657559e-01 4.955930867756684621e-02 1.249182218921319615e-01 2.492345853957738944e-01 4.245100525114643975e-01 2.466411325508768293e-01 2.662950949742734497e-02 6.734920893322249302e-02 1.873811860039114874e-01 4.747040734710925580e-01 4.560656589670532279e-02 6.199494343711119820e-02 2.984395661998417992e-01 2.559607032007008010e-02 3.242059730867567074e-02 4.350171516188823528e-02 6.405534374682519960e-02 5.035788028388631099e-02 5.169677732243153079e-01 4.434971616878729539e-01 2.907511161578384962e-01 2.116019974445453727e-02 7.322690156714878329e-02 7.973858960019357678e-01 4.656389065844108721e-01 1.271861358974265555e-01 3.359566563695856600e-02 5.356930014417177199e-02 3.034692000644783477e-02 8.551040063247780654e-02 1.239432238567500094e-01 4.659009063498109615e-02 3.670182607700431254e-02 4.426184579405081920e-02 1.312861422354440373e-02 4.046560236107583641e-01 3.478063527322358683e-02 4.195426317683646766e-02 3.383349763149389594e-02 7.812194042010151170e-03 3.102496252271126631e-02 6.431359925664609234e-02 1.704871693261190146e-01 1.093903321732034029e-01 5.100436117482471943e-01 5.571134011027450983e-01 6.669942762077919751e-02 3.392006462136165079e-01 9.117283037070020302e-02 4.306403539060561503e-01 4.507486887865522207e-01 5.765496873801809752e-01 1.464854628468212350e-01 6.780635263507522881e-01 7.212935521750150070e-01 4.131454414235231631e-01 1.050020336845607583e+00 1.679530928366628206e-01 5.867295070273286228e-01 9.976950503471120335e-01 9.817521243050150170e-01 6.572762658512953937e-01 5.298668064451946824e-01 2.899842248595841943e-01 3.533251751104897753e-01 4.464162248014599127e-02 3.457317383208385886e-01 4.241528053910958995e-01 5.013105132805302233e-01 1.679882756958871182e-01 2.079628010962933371e-01 3.022694037050038807e-02 8.266277401827917815e-02 5.697528967062268634e-01 2.282103173802598750e-01 3.761479615978278179e-01 3.881693334552384633e-01 4.190509791825971497e-01 3.564108189064382759e-01 4.648729960281118290e-01 1.205034503376302274e-01 3.776321457623256217e-01 1.301906023851768790e-01 8.991270610349458292e-02 2.412336365951939926e-03 5.837481864752740446e-01 1.141434446986656082e-01 5.059360992409263069e-01 1.162477843811605460e+00 6.541973692052795997e-01 1.323911297239089291e-01 7.381769913238378500e-02 7.280752608192085640e-02 5.067483397804006806e-01 6.308179111466201139e-01 4.760156889398023394e-01 4.074611879967174888e-01 4.799583792299218915e-02 5.009498482494517679e-02 1.283903293777258203e-01 4.323105774189203165e-01 2.093324253295731074e-01 2.094861984382754075e-02 3.351795813931754964e-01 3.277767713896787560e-01 4.138931431605835654e-01 5.603855409157206813e-01 1.088765519319155883e-01 1.771025005650828793e-02 4.415768809311752807e-02 2.084363594651164608e-01 4.186664816558720581e-01 5.451431879256789237e-02 1.282438216637144190e+00 8.711369900727499171e-01 4.311477209881716538e-02 6.238822378613156916e-02 2.229974707318757021e-01 2.584825162659672992e-01 6.907411615062973576e-02 3.973820163808496064e-02 1.369295857056509931e+03 3.626553829793696115e-01 3.452281781478745981e-01 1.886837079665957706e+00 8.887197774147724549e-02 2.532575179552756794e-01 4.303672520551510283e-01 1.425021068328796714e-01 4.834496998885379204e-02 4.944868038274035094e-01 1.813407504060661202e-01 5.548268733000245589e-01 4.770728811052178664e-03 5.327957147236368762e-02 5.315664507480051260e-01 1.041344000451690649e-01 2.542845873246581956e-01 1.525498640427326302e-01 3.647291884161871778e-01 2.261743239004046502e-01 3.103456429951045870e-01 4.546052148760300060e-01 3.646810644981370864e-01 7.117482429210837402e-01 1.269688384574421125e+00 9.008490143347690493e-01 9.030399121628993608e-01 1.125974584488511177e+00 6.194988488375211544e-01 2.657792356145161072e-01 9.299561681606657859e-02 2.304992458208996592e-02 6.264975694671617301e-01 9.429838166777883002e-01 1.473035334289375387e-01 3.368634837221612388e-01 3.800015494937919458e-02 3.103631665476967449e-01 8.224072761473834037e-01 6.800734626217395939e-02 4.120149683355224246e-01 3.526986730927949426e-02 5.013267630523303708e-01 2.976094028168018157e-01 4.677057935207277195e-01 6.985546157663857780e-02 1.273764869802956057e-01 1.265012557035385399e-01 4.832707042571580125e-01 9.705871033906638967e-01 1.820540632627780724e+04 2.038676737116654203e-01 7.213540158662776758e-01 1.012399921296589733e+00 8.539331936550231816e-01 1.097439204551788894e+00 4.052223008695071682e-02 1.611181747880595871e+00 1.276475027325671086e+00 8.521549661506030993e-02 2.202473162000159745e-01 3.354728170025745443e-02 5.777965193670839272e-02 4.317399160251564338e-02 1.985649557177764646e-01 1.938628142585720193e-01 8.488096979191780966e-02 6.247020637671467647e-01 1.857237701527071627e-02 1.184652722141109477e-01 9.601893060387892143e-02 3.117461134763999109e-01 5.328386979492863995e-01 4.919030325391031688e-01 9.191816659608106899e-02 8.641056705433589058e-02 1.052167370448142819e-01 1.015972927627601108e-01 4.753749798831224780e+02 1.185584445490915628e-01 9.328666210624818322e-02 3.528003886807553613e-01 6.017816657400679170e-02 8.865881979419974745e-02 5.558969071107906779e-02 2.263665935390721806e-01 4.999889154689804438e-01 1.194657688796251921e-01 2.522271594529804650e-01 4.450661850887787652e-01 7.502326274140477813e-02 8.174141844181018191e-02 8.190558035253125126e+02 1.498182403796893070e+01 8.000018962150613788e+02 5.665077727419567388e-01 7.377592621970057163e-01 1.426009745724957263e-02 5.515456552488634534e-01 3.832277462000485135e-01 5.178316221487970772e-01 3.467440199565095860e+00 1.403354830807704012e-01 9.920520939204129085e-02 8.819380171004956859e-01 3.480664463354901095e-01 8.991500709993294205e-01 8.171008420875758294e-01 1.010546378328941314e-01 9.113496759703314520e-01 7.442350629413245766e-01 6.675197461731865456e-01 7.090014860741337133e-01 6.024191634348270707e-02 9.465312872691036272e-01 9.393924932121069382e-01 5.311377282830237467e-01 8.539140176693733597e-01 4.421917301783720999e-01 2.319998448585905981e-01 2.127506628043370207e-01 1.138554828989379208e+00 2.496940253296805329e-02 1.277023964279781598e+00 1.242310404581927319e+00 9.519010317467446747e-01 5.532945628511107827e-01 7.208449892693238326e-01 7.151077355343853359e-01 1.823009500705030650e-01 3.848901391616221801e-01 5.026365549069959915e-01 7.950880743199205680e-01 7.600425825290271220e-01 5.034342076378981456e-01 6.660062989055630656e-01 8.228953770418028224e-01 6.732509956467247481e-01 6.228727688088910863e-01 4.868893235088639360e-01 9.043876887590764913e-01 1.030062362336803927e+00 1.516370902120243613e+00 1.332669284522060016e-01 1.127953497673954253e+00 8.829312759819256673e-01 1.569709958988577680e-01 7.027016290602170479e-01 7.298755253393609532e-01 1.682898623077993427e+00 1.426965441517402677e+00 1.257663996940189488e+00 1.149595627485805682e+00 6.297191768930521238e-01 7.315832458707971497e-01 7.964508291404694962e-01 8.030398220812952070e-01 3.494658263225128847e-01 3.644902948242951801e-01 5.314743982828401547e-01 3.653976250692203553e-01 5.750642313329965560e-01 7.152306452968228978e-01 9.279642572403487000e-01 8.194555167210901825e-01 4.924139101329919610e-01 4.625447244593193785e-01 7.269371677921487862e-01 1.187192759829945210e+00 6.141578390902733275e-01 6.892921816252947087e-01 7.727634626869395174e-01 8.461715664023248262e-01 1.905035236482321981e-01 7.371983126471185477e-01 9.742894601277749533e-01 4.086073539792676179e-01 1.381388787029877108e+00 7.002358735802725054e-01 5.256101262509049743e-01 8.405963741534360212e-01 1.014451301958204876e+00 1.016989772956733984e-01 1.686328173812397524e-01 8.259728657367851890e-01 6.989285692813803630e-01 6.960790575254192092e-01 8.954147974322772541e-01 4.607723399771177508e-01 8.068013716134802005e-01 6.497251226625619935e-01 1.186152857635883073e+00 7.183512822108029106e-01 9.975185614449123550e-01 7.587324207842718327e-01 7.979430004564285195e-01 1.017060721595500539e+00 2.544685103290046380e-01 3.470303885548753353e-01 5.439931169038813019e-01 6.199740398904219907e-01 2.654376647538267964e-01 5.677489045898882480e-01 7.748742536723972618e-01 1.087016187540973122e-01 1.187524901541490707e-01 8.268372251224085367e-01 8.315835535866836215e-02 3.384697860339612452e-02 6.261788390377081015e-01 2.684835817238396816e-01 3.248396613296112845e-01 3.537631525362111562e-01 6.342972275122106263e-01 5.204732101851025083e-01 3.214153454295548551e-01 2.209666673765114664e-01 1.058560862059080065e+00 8.266353068010339200e-01 5.233531431465823225e-01 5.566081344314622870e-01 7.766306654717691771e-01 6.980625929014638853e-01 9.856846921730897382e-01 9.203486357814405494e-01 1.141397999313856076e-01 1.004460439481199785e+00 4.170263821949525551e-02 6.747155039242055397e-01 9.443761827131605391e-02 5.644671861588553517e-03 4.215601244871345493e-02 6.852831638287978921e-02 2.527643689181373055e-01 2.981711023849511477e-01 5.337304361717772894e-01 3.060773535503835685e-01 6.191594542654847988e-01 4.776960258184564379e-01 4.863997269238771182e-01 7.434716720360330378e-01 5.259429823657417735e-01 3.893257938687015307e-01 6.995889312526095694e-01 7.524384962462711268e-01 4.061420707015560572e-01 5.780999380507407803e-01 4.655376063897601058e-02 1.611167802248627989e+00 8.116990817359643895e-01 6.433571536926272483e-01 7.752714181145621275e-01 1.091667511068638241e+00 9.941883119688517123e-01 7.102721067472421712e-01 7.615831817811411497e-01 7.941332765831561336e-01 7.703309184651472297e-01 6.329130450979456590e-01 9.853602174507760658e-01 3.472981198873336117e-01 1.859852376281548647e+00 2.146340201903805534e-01 7.249001767170831778e-02 6.417916096070105936e-02 3.214879103170489305e-01 2.251026535317494359e-01 2.850885910185645411e-01 5.694312507871706064e-01 5.222637248667312271e-01 1.167784635766616841e+00 8.866583506559457817e-01 4.944881128875121545e-01 3.493772809412290514e-01 6.260414331360848739e-02 7.251089795269205496e-02 9.084968026812711983e-01 8.938517093364758415e-01 7.824749458512101352e-01 8.022089871395093885e-02 4.515293852209606995e-01 3.616815419651187580e-01 6.014745117437885202e-01 8.279082440824190314e-01 1.732251524262882203e-01 5.251673422045017442e-02 1.041798175527619330e+00 1.025337516011482819e+00 7.032950323559536976e-01 1.268732209377101849e+00 6.180005454297352596e-01 3.717906349698509305e-01 3.921397249872015101e-01 3.895932780962368391e-01 1.298780680634691875e-01 7.137176338213477855e-01 5.469342952301662342e-01 9.738449497507444680e-03 1.127783028891249373e+00 1.104635049613358788e+00 7.562368693275889342e-01 7.479181924665769809e-01 6.969980382234342020e-01 8.747130934777720412e-01 7.448862660381819212e-02 1.306849945072238728e-01 5.497782966620379241e-01 4.304229644660172438e-01 5.277568063846338475e-01 1.537251466602235217e-02 5.738271140253949909e-01 4.245388458517815877e-01 1.921298417821412641e-02 2.896704792477541868e-01 3.550367796938926901e-01 5.997882521380193399e-02 3.267770248100064778e-01 3.296117747182354396e-01 6.789816759950288994e-01 1.869482182189371178e-01 3.198942866176192612e-01 5.678587316609896574e-01 5.117505965962880765e-01 1.182857267307018956e-01 9.565928648626895181e-02 9.675413695139856163e-02 2.502025590175657177e-01 5.220557766797641330e-02 1.274099190348877975e-01 7.338780002351850129e-01 5.748227135142793820e-01 5.880726577956818524e-01 5.246031977401949958e-02 2.217473707587770126e-01 4.400773467983071230e-01 4.537608641160645884e-01 9.247438187812166699e-02 5.521534690055925898e-01 1.049190704679281716e-01 2.418090193979978986e-01 8.049202402451030025e-01 1.066228994820614506e+00 9.742336646491369656e-01 7.521854990193806989e-01 1.182161818312995383e+00 1.742451892168178196e+00 1.257928355463113990e+00 2.013720081233031922e-01 1.157584414753108248e+00 1.403960252122506969e-01 2.657962962206526086e-02 2.774222922895026588e-01 6.582541695493854261e-01 6.363644675193739220e-01 2.043508989651709323e-02 6.074415070746293221e-02 7.909530158639083153e-02 1.016244622773245926e-01 1.898821796186345723e-01 5.372576431201955827e-02 6.558537912368858080e-01 6.424133183680967585e-02 9.609423279829801268e-02 6.600316016077460712e-02 7.761631617828469720e-02 3.697251336750879969e-02 3.210526505474350922e-01 1.595087034337922538e-01 2.309441815782093399e-01 1.095397336797636068e-01 3.053661727493360567e-02 2.257719075910066819e-01 4.680211868052539526e-01 7.409667814829891119e-01 6.682912578122364167e-01 3.770143439118006645e-01 1.158129785943692536e+00 3.361339822865555549e-02 1.292831705414385635e-01 8.020587088395862707e-02 9.222402547090967351e-03 2.361180984147613626e-02 4.816831446617926837e-01 1.643826951975705941e-01 1.122731541022712887e-01 6.681836639453812843e-02 4.999855824329672571e-01 9.118328172960710187e-02 9.585176676645240645e-02 4.384449912521770631e-01 7.995013683279095229e-03 3.156737323248787197e-02 4.383443562583883013e-02 1.073348946114365959e-01 1.065976713955095523e+00 4.378476538136856500e-02 6.542415804186763051e-02 7.370648272090001285e-01 2.373688053466018744e+00 5.634808497405024985e-02
