# Supplementary material for: Idiosyncratic, Retinotopic Bias in Face Identification Modulated by Familiarity
Source: eNeuro. 2018 Oct 4;5(5):ENEURO.0054-18.2018. doi: 10.1523/ENEURO.0054-18.2018 (PMC6171739; doi:10.1523/ENEURO.0054-18.2018)
Supplement: Extended Data — The archive contains data from both experiments, as well as the analysis scripts. Download Extended Data 1, ZIP file. [file sup_enu-eN-NWR-0054-18-s02.zip › famretino2-3.0.0/vtcdata/output/RV3_median_param.txt]

# row col std gain n
1.130724408498888955e+01 3.597371466489263980e+01 4.420430713854342741e+01 2.027843860896584971e+01 4.016619203540028593e+01 3.705552290172700935e+01 4.509974531384378338e+01 4.198777944360774939e+01 5.436629112885149340e+01 2.769303808593884497e+01 1.401774736520269471e+01 -7.141459080959276662e+01 -1.002735428078875124e+01 4.979723641574516080e+00 2.741497342725515907e+01 3.130837735579456194e+01 3.953353413065821087e+01 2.720529840658192455e+01 3.763475775929757106e+01 4.387595260449030832e+01 3.373997830829709699e+01 4.176149296753567342e+01 5.707243857433270762e+01 3.995985173116319800e+01 3.132031907343624866e+01 3.486804973413638464e+01 3.446592728637343583e+01 3.625373585314785885e+01 2.722411637005356511e+01 3.202845082862108228e+01 2.863268012626215153e+01 2.256349740680256843e+01 -5.428321771525116901e+01 1.626523104819250065e+01 -2.506898949784221564e+00 2.222147805657187547e+01 2.411144178205678656e+01 3.402764984634131906e+01 4.003062184258105560e+01 1.673689065550306765e+01 4.030155008070261147e+01 3.704804924883383421e+01 4.956075157198001335e+01 4.024019379281341457e+01 3.837304946060139343e+01 3.069004711940706898e+01 3.732538666037700636e+01 3.602593470613217619e+01 2.810711025103452698e+01 2.429095707451964792e+00 4.517480977183103619e+01 1.352418138220891919e+01 3.000995804502795039e+01 3.626513888992421641e+01 3.143310773220359522e+01 1.021032435643089897e+01 2.028965655183242944e+01 2.425698560311264629e+01 2.573424873876282959e+01 -9.481568084219892967e+01 6.861243186183348541e+01 6.944685275523664814e+01 3.418876909554390409e+01 6.589641791258296166e+01 6.654006556309551002e+01 6.698852596582318597e+01 6.521632646728488680e+01 6.753982836024127323e+01 -2.718584817611549909e+00 -4.818307486827916364e+01 -2.330978584942990928e+00 3.110206652994700960e+01 2.589123083418921567e+01 6.681536037162871366e+01 1.104989834557898121e+01 -5.192320794867985967e+01 8.007639926973197930e+01 7.593239860017126830e+01 -1.179470513938085219e+01 1.198072554664122080e+01 5.124569072462696795e+01 7.393601412132997552e+01 7.337835000301038235e+01 9.102510054825754082e+01 8.462888746096588477e+00 1.511698076699205728e+01 6.745111679161857410e+01 6.876350104013675946e+01 7.090228296660839646e+01 7.204044719565240484e+01 6.872927531813576252e+01 6.954519184973584345e+01 6.999399889977789258e+01 1.691206956229136793e+01 2.101854429092382048e+01 7.938104094124528842e+01 7.738247672414357226e+01 8.582342594802046420e+00 1.721193433696384645e+01 8.644214503607030053e+01 8.286335485801549794e+01 -5.020581153537065688e+01 7.419346111083265249e+00 7.910145571212500215e+01 1.094939713908336216e+02 9.798543369475311238e+01 -5.985997376778360746e+00 7.823362854104570374e+01 7.069867243169161952e+01 -6.816591352892086775e+01 7.613325267694438026e+01 7.527509734084908644e+01 1.161563792709173271e+01 2.079284908057783099e+01 8.332385521244539461e+01 8.457224671360677348e+01 -8.692868693677173297e+00 9.919796555687335982e+00 8.237590346426732424e+01 8.948857024212671263e+01 9.437450311635777211e+01 3.749516118616294413e+00 1.126995322300368798e+02 -9.798050758147306283e+01 7.928687512480823329e+01 6.199721899294678451e+01 7.750251729872391593e+01 8.376115596985295042e+01 2.287464836890725906e+01 1.003007905857995183e+02 9.574189710448118262e+01 5.935620376267522147e+01 7.757976936598575435e+01 8.959860121938638144e+01 7.919877643616726459e+01 1.112798937867143820e+02 9.046555315881769843e+01 9.167938653621914114e+01 9.592922841829698655e+01 8.597643567897559080e+01 8.549845773619841793e+01 8.223327585047586297e+01 9.106267235066232502e+01 9.886986953535640055e+01 9.246746003383748302e+01 9.637986631731664033e+01 8.736455493542734985e+01 9.361951667520889941e+01 1.084347383055971648e+02 9.246917855775218698e+01 9.475275595615923407e+01 8.397742425389446908e+01 9.011564673404640757e+01 9.887678920745304367e+01 1.059522603169708788e+02 9.778483389550817151e+01 1.039333032956654961e+02 1.176368254397094120e+02 7.236437593944847890e+01 7.754392072867899799e+01 1.989999933703122679e+02 9.243138719148697646e+01 4.464088911499111134e+01 -1.015776729564921510e+01 4.082243531430606964e+01 7.437954141988039680e+01 7.031338164106402644e+01 6.970765555976035444e+01 6.999772061680044999e+01 5.090794928882003489e+01 5.047911402511315515e+01 8.081964611491272876e+01 4.311187083707565648e+01 4.969219669533264039e+01 5.278675425110786534e+01 4.748894837463491569e+01 4.753981738211018637e+01 4.742182942027513093e+01 4.756002831874420167e+01 4.748392738175569150e+01 4.752052362518000450e+01 4.746979564568954402e+01 4.740606932915768823e+01 4.769472691952854859e+01 4.728726082542028308e+01 4.261882607536014689e+01 4.812996171810095802e+01 4.753608479311309054e+01 4.668157583897890817e+01 4.732901066356115649e+01 4.751148377026308367e+01 2.454967939383151432e+01 4.046375257196279307e+01 4.266603652682903203e+01 4.223871300235538939e+01 3.496781715683879099e+01 4.042708249362464556e+01 3.357870232509573327e+01 4.048392231875493508e+01 4.134833952310285099e+01 4.933795885531809233e+01 4.576478178693010079e+01 4.432276253439474090e+01 4.479004101379337754e+01 4.767855384841668354e+01 4.768701921278126576e+01 4.659516751455760186e+01 4.536569297368305342e+01 -6.282795707224393844e+00 2.901949766057081703e+01 3.233577120487566958e+01 4.272166063102047673e+01 -9.509775628147192350e+00 1.518244503678750590e+01 4.350256833181225602e+01 3.420895828840693298e+01 3.448563498128094551e+01 3.762867163819886684e+01 4.083630369251281422e+01 2.370358185693918074e+01 4.221397849986437478e+01 4.243946714205468140e+01 4.851881218914694927e+01 4.732707802632894811e+01 2.242370720168598552e+01 4.096447890585915275e+01 4.599055931776527473e+01 4.732304102498648035e+01 4.750561905453859879e+01 5.057800112918911140e+01 4.657329234590994815e+01 5.070218329618245434e+01 4.928485129698070466e+01 -9.790110366428291400e+01 1.338216482465703905e+01 2.463240099487110513e+01 3.084537476801610012e+01 3.476233190695747055e+01 3.702745676365769611e+01 3.928813971736771293e+01 4.470349113312101963e+01 5.050492542295589260e+01 5.414159222117984172e+01 -9.799929062153239556e+01 5.035206318583961504e+00 1.301449772415399053e+01 3.482269094671676157e+01 3.781801706680934672e+01 3.873475621516621459e+01 5.221607926978141734e+01 5.122393063835102112e+01 5.276632091071103048e+01 2.173474110516869828e+01 3.725840514918425583e+01 4.005300602454386905e+01 4.154845815526684305e+01 4.922881744447589369e+01 5.007126915865710259e+01 2.254737437774219444e+01 3.355580530426215091e+01 4.469235369413232206e+01 4.732817420057033075e+01 4.833598114043570604e+01 4.706737983025362126e+01 4.988930930266143093e+01 5.268569754788211412e+01 -9.799999982611797122e+01 5.582811804414193091e+01 5.013774690618611629e+01 5.379161906660687009e+01 4.916110401347899028e+01 4.872544084160530531e+01 5.022032940339042284e+01 4.959715101994147801e+01 4.862611522620756688e+01 4.894351035677664186e+01 5.046151007004496591e+01 1.543075480190866244e+01 3.628846803629977558e+01 4.856828060378512646e+01 5.127680683746743284e+01 5.191127372970111509e+01 -3.300778118704035080e+01 9.996411445472812574e+00 2.433887900643551205e+00 3.530481991348793258e+01 3.735716701394252226e+01 3.639233329148349583e+01 4.211586419805833970e+01 4.992608351732658889e+01 5.076103406066714285e+01 -9.799999933358270710e+01 -5.913288325686239943e+01 3.074696941757199653e+01 3.629417128202592835e+01 3.664628952232088466e+01 3.670256428605455312e+01 4.487121627944367219e+01 4.568581512694261448e+01 5.023347843518011757e+01 4.857680630230223073e+01 5.045877671867430081e+01 2.532012039795141689e+01 4.807817113148124122e+01 4.354202036612630877e+01 4.695974466805553504e+01 4.941944545184280457e+01 5.014652942214860332e+01 5.216924379400962408e+01 5.271205509944161349e+01 5.376434950253329248e+01 -9.751716324481778031e+01 1.646610924948489441e+01 5.090151521100154497e+01 5.478422072361029649e+01 2.330935738399768553e+01 5.017444823009903132e+01 4.949998587012587592e+01 5.501334283898356148e+01 5.054402770369284781e+01 4.864791880049327233e+01 4.954025750042985976e+01 5.761590650591662666e+01 5.663482117438876173e+01 5.194672498392453264e+01 4.947823958000834210e+01 5.061788276713066637e+01 5.643566925451195004e+01 5.560111922659530137e+01 1.951199033334806376e+00 3.803893720740767748e+01 3.998557126493277991e+01 3.923301517053579346e+01 4.978549057407293077e+01 5.011898750283890536e+01 -4.835335089294622080e+00 -9.799769994844811549e+01 3.773071965730258626e+01 3.762083914471234181e+01 3.798042034189390392e+01 4.019723473857179386e+01 5.036219137726467920e+01 4.764504880820368271e+01 5.598935477354471146e+01 5.686822266762027311e+01 5.101358707340951781e+01 5.647042795377712565e+01 5.896555352968331931e+01 5.250701922828059764e+01 5.577751869700428955e+01 5.212992037325849992e+01 5.373021644885233172e+01 5.182112285564367937e+01 5.032895094118003954e+01 6.319913000376804746e+01 5.624854631250111936e+01 5.917922304977878412e+01 4.858710665804446194e+01 5.722607908111427832e+01 4.023695017772557492e+01 4.009854444351812219e+01 5.624524015904157181e+01 5.638087684120385745e+01 5.832181210196839061e+01 6.668413622596027324e+01 6.468545006981254630e+01 5.659758990928521172e+01 6.007067964677871430e+01 7.360734010108740222e+01 5.610444048216041324e+01 5.822363367704693360e+01 5.911035990076157987e+01 7.204931949625395760e+01 7.935475081240414852e+01 8.355924954518994241e+01 8.813647252687360378e+01 5.349738456320226732e+01 5.235746711644155482e+01 5.249876349998442038e+01 5.308946979986460235e+01 5.450586548400404041e+01 5.346298873277179098e+01 6.009356918220493071e+01 5.471025818045652045e+01 5.603856286358787031e+01 5.547142017421003857e+01 6.048931336587808261e+01 6.081483044964662810e+01 5.924230302681644389e+01 5.487993791841859093e+01 6.577148856069439375e+01 6.188504590582330422e+01 6.164990029059995891e+01 5.569191411115617285e+01 5.810793242511415713e+01 6.944449413816244032e+01 -9.799999886981029817e+01 5.678990175380172190e+01 6.046397827320857488e+01 6.544148034831620464e+01 6.919990321970408331e+01 5.934882048363503770e+01 6.483060866571392467e+01 7.169878360753031643e+01 6.621818213408694476e+01 6.744154651297813530e+01 5.937346474016729303e+01 6.626199780869723099e+01 6.878007686020491462e+01 6.807023555784223845e+01 6.882907593764875287e+01 7.177339632692036275e+01 7.312603295838692929e+01 7.308529038685122714e+01 6.228757812705462982e+01 6.596920338499006675e+01 6.609713209236250009e+01 6.912281853874880255e+01 7.482486059880818630e+01 8.100034103362392557e+01 7.387488359099313584e+01 7.983513638027912407e+01 8.447702288813610494e+01 8.186075209444629763e+01 9.699102660708845747e+01 5.322153763832909590e+01 -9.799897924467656196e+01 9.249103858539527323e+00 5.661537660684871298e+01 5.563080342501372400e+01 6.231576906277921069e+01 6.116810392139381491e+01 6.428472559379665086e+01 -9.799792184024717301e+01 5.849920164142017853e+01 6.278081299885191413e+01 7.114286551460266139e+01 7.115545264712261542e+01 6.669075661592179927e+01 3.410534205029417620e+01 7.771705089709277559e+01 7.356383167392114331e+01 6.800720527082756917e+01 7.826752425864880180e+00 1.749214768037042678e+00 5.737044778624186847e+01 5.937433315020034286e+01 7.233633020715981843e+01 7.281380305450474566e+01 6.582289945147320509e+01 6.120942370997909876e+01 6.179111755127134131e+01 6.635490823564731500e+01 7.150308053698088884e+01 7.583767226060021471e+01 6.818962098215425272e+01 6.267447953849148234e+01 6.616610010521910112e+01 6.684345556294253754e+01 7.117899981029023593e+01 8.690206227681146345e+01 8.049859174322170929e+01 5.808956412353538212e+01 6.053428170432851374e+01 6.591991987064898240e+01 7.170915884183352773e+01 7.685819615351880429e+01 8.715577459478393507e+01 1.989997937493130848e+02 1.989999380666390891e+02 2.416899199482744365e+01 -9.782476532301410543e+01 -4.706844808210917108e+01 5.922761931751431774e+01 5.924740604840995672e+01 6.325250444069943967e+01 6.625765152330878038e+01 6.500944904367045751e+01 6.371869385014259990e+01 6.569405937161994302e+01 6.763057230138568343e+01 6.597688427783475618e+01 6.155956032001335387e+01 6.514114587389381938e+01 5.993250320372891338e+01 1.557933914205428749e+01 -9.799926385000796358e+01 6.148400396143355806e+01 7.306058667259827644e+01 5.991723988381744448e+01 5.947879621218497448e+01 6.269122324338069063e+01 6.868823520670322580e+01 7.252970663292488496e+01 7.275580666581763012e+01 6.761949288206071174e+01 6.244647404587053074e+01 6.285151523737311408e+01 6.562511705626030789e+01 6.948519669445573754e+01 7.516816423284423365e+01 7.329775231819888859e+01 6.899602466155761249e+01 6.686157341425555956e+01 6.260207908077642003e+01 6.237447912695353835e+01 7.916917991061875171e+01 1.988753549338428570e+02 8.330179229335939795e+01 7.360196366238059795e+01 8.449019458556340112e+01 1.612043592029977788e+02 9.590413853756297158e+01 7.516902083139899560e+01 -4.468809906525686415e+01 -4.958692642177531695e+01 -9.072925337415638580e+01 2.329855022288316491e+01 5.566783433980038609e+01 -9.796534123486392787e+01 6.307301846900437425e+01 6.355876746570579172e+01 6.096160388632104343e+01 6.239233098082073070e+01 6.186284893369712279e+01 6.460981491383986963e+01 7.042532871325252586e+01 6.458262593467375723e+01 7.147002199485400808e+01 6.913364560153323168e+01 6.471334127257824775e+01 7.486572587915082977e+01 6.912585587621612149e+01 6.384447132819907722e+01 9.782056482087645577e+01 1.000136791476259646e+02 9.372827721818622138e+01 7.296072027972027740e+01 7.033908098004332032e+01 1.182086590507184667e+02 7.885536239082981069e+01 8.490761334284275108e+01 1.580482214730042045e+01 5.822433697096866467e+01 5.049041164815712079e+01 6.016433511276546398e+01 5.906747911638053949e+01 6.433843395697871870e+01 7.598060577517378533e+01 6.809310762902852332e+01 6.852846168987109365e+01 1.034575041234920860e+02 9.014337254719319503e+01 9.526177737001083301e+01 9.461166101357187586e+01 9.548888451213898065e+01 9.049375784720945148e+01 8.209012233859277785e+01 9.491541208942018670e+01 7.896465970756051433e+01 8.704700169107779573e+01 1.128398386824715942e+02 5.553752820021269088e+01 5.953698464454240025e+01 6.628945569587924069e+01 5.727036671362455422e+01 7.077057732067098073e+01 2.996503362153014649e+01 2.185197663440931493e+01 1.081002234685054830e+01 1.893178584264877173e+01 5.369533221556229918e+00 3.939242222472455524e+01 3.826884468918119353e+01 3.862716459189365992e+01 4.497495186781401344e+01 4.821690644194946174e+01 4.867804726474072652e+01 3.547676578686476034e+01 3.370376914528415568e+01 4.048897128984948779e+01 4.434897226016772009e+01 4.142704279627704977e+01 4.136021604867336521e+01 4.032332683241551052e+01 4.053727161078869301e+01 4.436978613910065405e+01 5.027796036926270062e+01 4.932782686483898971e+01 4.418521366566191233e+01 4.155578908849958708e+01 4.263848546082655844e+01 4.511248336261598979e+01 4.342237762347207308e+01 4.272284451614108036e+01 4.394869184851486921e+01 4.230650383930473879e+01 3.759413545603597839e+01 4.326059422960246081e+01 4.222779582307249058e+01 4.143488885017512047e+01 4.248858549830710984e+01 4.669638451517674582e+01 -7.726500767809396208e+00 5.197035459388571610e+01 1.833373250330788906e+01 -7.230770484101773832e+01 2.307975443434801122e+01 4.226930663427859258e+01 4.898821403971253119e+01 4.587573256511331010e+01 4.288416346228044063e+01 4.177940296275897936e+01 4.610211163920568822e+01 5.043673545721237872e+01 5.029040053275308253e+01 -1.956135072116729390e+01 4.567163008830907245e+01 5.532044558191819306e+01 1.871455227529906296e+01 1.023998136493424305e+01 1.109775027117788326e+01 2.204171637761613312e+01 3.000477881435553229e+01 3.539379565967988839e+01 4.430544666454933633e+01 4.409259453484308011e+01 4.332081474730945558e+01 4.299980444044720684e+01 4.810014997734047881e+01 4.992153921595350141e+01 5.047081883222713117e+01 4.994362344057869052e+01 2.533685870705657095e+01 -9.799996455550981977e+01 9.354821810803128912e+00 4.480556585205414422e+01 2.604729493018773923e+01 3.471233157525632151e+01 3.524496897261640527e+01 3.876181594878410408e+01 3.539109005487571835e+01 4.156810820326484190e+01 4.217010921355391417e+01 4.084654231766143084e+01 4.758638086051340110e+01 4.241043170169824350e+01 4.271696152643622213e+01 4.592914219816147181e+01 4.952669698093605177e+01 4.120118316592750318e+01 4.809349864384977025e+01 4.825459129225058064e+01 3.749182668315049760e+00 -6.335816442191889664e+00 5.760293690099300079e+01 6.613322270035993711e+00 1.189075151608931336e+01 2.071734933235425657e+01 -5.951387982820182287e+01 4.000481575714316307e+01 3.649836075340932950e+01 3.707363305621866090e+01 3.696474573221883020e+01 4.048838232562899719e+01 3.745729047884638163e+01 3.598551011054001947e+01 3.863142242801600190e+01 3.884440560173826640e+01 3.612776499541491404e+01 3.834711836065221746e+01 3.773068291547841113e+01 3.785529074129985361e+01 4.106531052300380225e+01 4.011181279318873294e+01 4.262038153198322732e+01 4.535479188813926044e+01 4.119284745555454208e+01 1.145972753855136528e+00 6.820955284080030268e+00 1.738693764773514872e+01 3.340096219160149538e+00 1.775575818813392104e+01 1.461602040679575154e+01 -6.395450274657352274e+00 3.050631295540615184e+01 4.067771856445173739e+01 3.809454245809217809e+01 3.688859181030537115e+01 3.601621645078020606e+01 3.762760673727804317e+01 3.586551489918885238e+01 3.773027002906465555e+01 3.822151505751698863e+01 3.946239779751708454e+01 3.757407282989103692e+01 -2.948781978082097410e+00 1.847525748265993428e+01 2.934560396329759868e+01 2.979601587952124220e+01 1.225755184049161173e+01 -1.472691779502302367e+01 4.034037555637842587e+01 3.810939462027059221e+01 3.842598299023666897e+01 5.511535760988603982e+01 5.223965461140173971e+01 6.006411808156182985e+01 5.538266048759145121e+01 6.145912431162791734e+01 5.866633968383897724e+01 6.606987975728631568e+01 6.212840657338618655e+01 5.523308501220253675e+01 6.496362545317249726e+01 5.775072888091617074e+01 5.119856719162722669e+01 5.449945263335277446e+01 5.332024577829285761e+01 -9.799996407256946895e+01 1.607684903411668387e+01 2.574787698236394817e+01 5.479204307513211347e+01 5.190099289081275913e+01 5.801827464184211181e+01 5.567682662827155582e+01 5.280889861400611096e+01 6.243813124945253890e+01 5.936353544173051944e+01 5.647325337718750404e+01 5.373637153576911629e+01 6.670926145483257130e+01 6.464216578247547318e+01 6.160235992373873160e+01 5.609025125276065182e+01 5.443931354966137093e+01 6.745650211723292955e+01 6.076379191414291370e+01 5.313707246456306876e+01 5.489847761409237137e+01 5.506469554356949914e+01 5.228252808019613695e+01 5.583475699104988621e+01 5.464885493748721501e+01 5.097076602958127012e+01 5.749053332963769947e+01 1.473259166518046754e+02 6.799161276113727581e+01 5.443785092926543712e+01 7.309637879054314169e+01 6.832298087752525362e+01 6.549446834247007132e+01 6.201607413410964398e+01 5.618948933730059991e+01 7.336578237104768618e+01 5.875011293855779826e+01 5.839778461317767722e+01 5.917030063883171920e+01 5.814713524296951164e+01 5.832177413978040192e+01 5.384717371228705218e+01 5.222833668683833253e+01 7.553090962638890460e+01 7.198815074514055823e+01 7.302022449379846591e+01 7.409035543389926204e+01 7.198801084046465348e+01 6.478005186673593130e+01 6.586883526393555144e+01 6.178702980208477413e+01 6.809293471845597878e+01 5.750359261472252825e+01 5.789448014253129315e+01 7.008003876165861357e+01 5.258180332234638854e+01 7.134096873709491149e+01 8.419685988557188239e+01 6.850765932769193967e+01 8.199242163160175778e+01 7.865593925277779874e+01 7.643172584973788730e+01 8.145167796355642054e+01 8.032483475789780414e+01 6.290944992998127816e+01 8.034302176153022401e+01 8.601605245415245804e+01 7.209230626860835400e+01 7.354539595599079860e+01 1.989992967423796699e+02 5.661782425181934997e+01 6.805207216663248460e+01 7.513625087737082708e+01 8.286786817972057406e+01 5.557623891456228904e+01 8.682976349228752611e+01 8.986883545691568997e+01 5.800078251676340813e+01 6.715491063986910092e+01 5.481618623427281989e+01 7.411859287056643097e+01 8.174947212157357512e+01 7.334592610596422446e+01 6.497657912964572802e+01 7.385142360228962843e+01 8.966368067556246046e+01 9.336726735264159061e+01 7.970569327109096491e+01 6.646768408614200041e+01 1.106192603842567905e+02 1.062608203428199971e+02 1.028931383981144876e+02 6.796157565022028280e+01 6.583691226244442873e+01 8.392911622037172492e+01 1.020807925496817177e+02 9.298813564623797845e+01 6.990668381994538549e+01 6.712106140863605219e+01 8.521817084915551277e+01 1.989992143517910961e+02 1.031295517228116125e+02 6.498664784241792347e+01 9.652999361471110262e+01 8.113906596561928097e+01 1.049115385449325260e+02 1.297435834475956824e+02 1.989997688055004232e+02 -6.621734605188905221e+01 6.801638225819041850e+01 6.854162518253869507e+01 8.095018305730056341e+01 1.989991661315634985e+02 1.036564370781071602e+02 7.126097942148248876e+01 7.299799895623222312e+01 6.290145128609219682e+01 9.266321952871459189e+01 6.833751802719848456e+01 7.711229462566583948e+01 6.539625719434062034e+01 6.328460260930306447e+01 9.034179080049331390e+01 6.942311638434375709e+01 9.174328117278727746e+01 7.230663134918781054e+01 6.696127242876768548e+01
2.319645886638154764e+01 2.747087662441212075e+01 1.842569783556792373e+01 2.623022178235415680e+01 2.413552235220491582e+01 1.440233683255258690e+01 1.896216200193186197e+01 -1.109038740438092674e+01 2.233604702571243905e+01 2.732927190000967954e+01 3.862730991177201645e+01 -5.880981793829442417e+00 -7.496299841840457390e+00 1.135357427745584680e+01 2.627349915715987549e+01 2.196299832456463008e+01 2.442287734170031044e+01 1.354722842347535661e+01 1.834019636488663707e+01 2.240543911739064953e+01 -1.515736315695637870e+01 1.520345603365048959e+01 1.916783953725471790e+01 1.846699711543025657e+01 3.110184259367385096e+01 3.101116582833282465e+01 3.396820130344517707e+01 2.945899362919722719e+01 3.804205338137303016e+01 1.522944960550528748e+01 2.170039555447847590e+01 1.306103994401894042e+01 -9.799998943594079037e+01 4.431375074074519915e+00 -5.981655797618991244e+00 1.958952830364271591e+01 2.184701658780500466e+01 1.977009047666511066e+01 1.777724441821554535e+01 -6.934563099498187455e+01 1.058709882371235089e+01 -5.417300395244989630e+00 1.856705961476514588e+01 1.755199506695354827e+01 2.028630603584104719e+01 1.772080032556423390e+01 2.393435885472340630e+01 2.443421881167533627e+01 2.720679957501535284e+01 -9.799816073968156616e+01 2.201378717719002864e+01 -9.799902018371798817e+01 1.197934089208727038e+01 2.954168442159655905e-01 1.917498076162638654e+01 1.676040476522205580e+01 2.973071373578611443e+01 1.946589326487205796e+01 -6.381773966228354578e-03 -9.799304790549669519e+01 3.095016019615018621e+01 3.083126461570483556e+01 7.262820853140688371e+00 3.190482924706265777e+01 3.144291075859603524e+01 3.111164672575898749e+01 2.882761267952432860e+01 2.926228290200336346e+01 2.238354443633169666e+01 -9.799999980861068138e+01 1.779408831349536513e+01 2.120246328260492419e+01 9.983146105523090341e+00 3.732502046670528273e+01 1.816188733724708371e+01 -1.306822679895710948e+01 3.000812028421773903e+01 3.289332317986645648e+01 -9.785800746758118862e+01 -4.425417691130703446e+01 1.499624043517945537e+01 2.943659003310083477e+01 3.003932475077537845e+01 2.545842222022443924e+00 -2.976352798754163587e+01 -1.356068232394371265e+01 2.903912245567719097e+01 2.713219810019411682e+01 2.370493255224103990e+01 2.421178666629125686e+01 2.118811741667224169e+01 2.379090225446251594e+01 4.088198751502299899e+01 2.101052373165231657e+01 1.719399503813765762e+01 3.820957736789958403e+01 4.037998970983269942e+01 1.309874135930972017e+01 1.895401001873666047e+01 3.456716322655068296e+01 3.755050437478141134e+01 -9.799813842370448924e+01 6.073789473807090777e-01 3.263196998224003664e+01 1.580810073035122620e+01 1.952909009841660293e+01 -3.923914545922733699e-01 2.409008821441557302e+01 4.568443038176197035e+01 1.370079132237586261e+00 4.311721687478654275e+01 4.435552126299744202e+01 3.498142047126899001e+01 3.354764726529361951e+01 4.308528480579587239e+01 4.332625094873304761e+01 1.332506255192431155e+01 3.552608221075159634e+01 4.495623440523891645e+01 4.376345036142150491e+01 3.537908500327253591e+01 2.857463115918286789e+01 2.904430027738940012e+01 -4.161710360824922361e+01 3.067849942510921579e+01 5.017698351449144667e+01 4.499548759589566771e+01 4.066106113153863078e+01 5.365485956465435891e+01 3.457200091867038338e+01 3.971030421201075455e+01 3.868180508721451361e+01 3.782432521612534515e+01 3.767803828632677465e+01 3.904491568754706066e+01 4.062027234833770706e+01 3.830774935367355738e+01 4.105068278525810399e+01 3.700819437429952785e+01 2.682454673448243199e+01 2.711388879465090440e+01 4.134005553786639098e+01 2.770495940875802177e+01 3.726899355322365892e+01 4.001378722743406513e+01 4.260155961640354860e+01 4.389054419806390683e+01 3.555004618647654979e+01 3.067050684717122522e+01 3.127947764763902683e+01 2.752741460647705196e+01 1.752295378793821357e+01 2.435984426764353827e+01 2.910498577997086755e+01 2.890650271177043606e+01 3.347152559959459950e+01 3.050821312267767382e+01 3.900644310965899564e+01 3.579198289478958372e+01 1.868556286310957404e+01 -5.082294554604052905e+01 4.550132070793250705e+01 6.321981214241787939e+01 3.630144520044693479e+01 5.164925597207355423e+01 3.448340499719436991e+01 3.561372027293209186e+01 3.597150154144879508e+01 3.804522466758577082e+01 6.716878035275436787e+01 5.131575848915890958e+01 2.946941960982826458e+01 7.360623204123008634e+01 6.706689924824667060e+01 4.794424003664787648e+01 4.720703302455688544e+01 4.699003798466928572e+01 4.648853306015526954e+01 4.722203574774464130e+01 4.737678237929090841e+01 4.738699945219376275e+01 4.727048177791962047e+01 4.723733762044945195e+01 4.665289247765485925e+01 4.670968742711998800e+01 4.367674541102945796e+01 4.659867828154762037e+01 4.670133359999242373e+01 4.294030928433907945e+01 4.391020028992956270e+01 4.510877371764714638e+01 1.272691696287205332e+01 3.865208169963568707e+01 4.281073539670268957e+01 4.089248807047701462e+01 2.574254180590487096e+01 3.059940077302120187e+01 1.830531542417558200e+01 2.780029405189903002e+01 1.870566145779555001e+01 2.833158677935375991e+01 3.878571054909715343e+01 4.120977588303952643e+01 2.666868560140689226e+01 4.564451228166188201e+01 4.646618790476257743e+01 4.354441256934529747e+01 4.398847032261393508e+01 3.420188600767950504e+01 3.421422069328122006e+01 3.913605441288434861e+01 4.289048259705779742e+01 2.970196012071244240e+01 3.162632194751013515e+01 2.384543472480178394e+01 2.694028899245059705e+01 3.735200337402240223e+01 3.817156564685092945e+01 3.486422902214832220e+01 1.791917006589628514e+01 2.796139337791358770e+01 1.492283357288337875e+01 2.843173261176761457e+01 3.165797493129397111e+01 1.204463246944277266e+01 2.619237151951642772e+01 2.366867387766093600e+01 2.513579747918099727e+01 2.980894733590417189e+01 4.915593967301028755e+01 4.515423731596874291e+01 5.191378260522523647e+01 4.670425886013224215e+01 1.288323181869442724e+00 3.507145243522172962e+01 3.594083611070358586e+01 4.355790301223288452e+01 4.359643246373563841e+01 3.621867768131407672e+01 4.209487548751617680e+01 4.274830094066388853e+01 4.704385859265245529e+01 4.581293478119914653e+01 -2.425775708687830434e+00 2.224097245580641413e+01 2.450486328945813597e+01 4.349344695334488620e+01 4.286582270569972763e+01 3.987588126701650992e+01 4.661280300426400913e+01 4.368397182653826860e+01 3.869249884556174379e+01 1.357816619163383542e+01 5.565798536267341667e+00 4.149562437436036255e+00 3.470491383189960999e+01 4.651707527242079721e+01 4.486787040528638215e+01 1.153570429036531486e+01 6.691491916343419000e+00 7.087159692118641274e+00 2.318384680926917696e+01 2.804816642973829488e+01 3.121521465501200510e+01 4.529185859911482481e+01 4.452413261757894958e+01 -8.724181272595910741e+01 3.782062097144317647e+01 4.562650220169168591e+01 4.306920000316792141e+01 5.114318306945179415e+01 5.187458129066384060e+01 5.023403518350927754e+01 4.793176364501925235e+01 4.750191565639960345e+01 4.745197669424021569e+01 4.747578307217887073e+01 3.654604502838397195e+01 4.080065446592727341e+01 4.748597633116036576e+01 4.474718865464512874e+01 4.094447858506550375e+01 3.467920098979397636e+01 3.169291327788040036e+01 1.977324410073076422e+01 4.543868814139496948e+01 4.310198734912978580e+01 4.222034149696335703e+01 3.853111964556536861e+01 4.593546387978337009e+01 4.329574121632494155e+01 -9.799986344567260232e+01 -9.799990504316363626e+01 4.312147102985721681e-01 4.573390891251900570e+01 4.384246716176321712e+01 3.851618677018176129e+01 3.619940194774035547e+01 3.452804180866768036e+01 4.589320615580731300e+01 4.439666812544298580e+01 3.969552887207373715e+01 -3.865657476016838245e+01 -5.578613246633527467e+01 3.161466736411481193e+01 2.975756798783292112e+01 4.497152717152239632e+01 4.399352471309919110e+01 3.671095496503366462e+01 3.038287382035753126e+01 3.091719080347615289e+01 -9.010226690364675051e+01 4.019853978337995848e+00 4.378670976156283956e+01 3.205246696906949211e+01 1.412964005166540282e+01 5.053689816937429669e+01 4.813417686348275737e+01 4.739758676463122811e+01 4.978981296828330017e+01 4.751539010510256844e+01 4.754498273588166057e+01 4.868876272318816234e+01 4.656535219284901927e+01 4.728738317005248604e+01 4.739186706778778557e+01 4.538166351465294923e+01 3.863997734460667033e+01 4.438676719140781302e+01 3.755859729041009132e+01 4.488564067711104144e+01 4.386163880294073181e+01 4.393988806139012127e+01 4.604927740227653032e+01 4.290587984790381171e+01 3.193788717949866651e+01 -3.722780693785047834e+00 4.727447772786392477e+01 4.674171592179409629e+01 4.486419077093920293e+01 4.269497262318239450e+01 4.512478056027266149e+01 4.163224693157448542e+01 2.975131765152217511e+01 2.745214176252262561e+01 4.258367657369255710e+01 2.723752912155043759e+01 2.897490375175437549e+01 3.866800545762841068e+01 3.024213687863171884e+01 4.698896406758269251e+01 4.797320487229418973e+01 5.056555735169952470e+01 4.953867297350993226e+01 4.952510911891613432e+01 4.809792082309650141e+01 4.419527655628731111e+01 4.589871334378605638e+01 4.307616475073187701e+01 4.825016443633523977e+01 4.851877014698361990e+01 2.649423978689102910e+01 2.816815874853830692e+01 3.035807204796385861e+01 3.407830821574998481e+01 3.712946750385615502e+01 2.844808280094751751e+01 3.021775740862749515e+01 3.157649156943078594e+01 3.752363058169187582e+01 3.369450581137441247e+01 3.976571217237140843e+01 2.678756110310819594e+01 2.124534328731269284e+01 3.123498079857509424e+01 1.658126812902926872e+01 4.604384092353534186e+01 4.788015157840529668e+01 4.752446818049077137e+01 4.825075603774386934e+01 4.831384551654592485e+01 4.866859187180986623e+01 4.845613143291197389e+01 4.784359398950725506e+01 4.989852671283190944e+01 4.911602103125196095e+01 4.841794270198575134e+01 4.615918273796569338e+01 4.350654065043077168e+01 4.004311676271632336e+01 5.038066294134832646e+01 4.239252569988315855e+01 4.154076827427094543e+01 2.554470459929159887e+01 2.737603866373005346e+01 4.089252615611901831e+01 -8.048456378187324844e+01 2.703251114811321898e+01 3.028862294303306868e+01 3.290374802172237878e+01 4.386815071209984751e+01 3.493656621632015913e+01 3.680556994936491577e+01 3.893946979344467252e+01 3.217585264951193835e+01 3.777277216088047851e+01 3.478460087461170858e+00 2.309377281430310447e+01 3.134923924498955827e+01 3.090729003783050999e+01 3.179438135072060945e+01 3.613058905518532526e+01 3.655964230846481655e+01 1.337225116381357637e+01 3.250666349735103822e+00 2.341838752049089578e+01 3.288196421396774838e+01 3.784702244862074849e+01 3.614161753652156506e+01 3.450575072962125489e+01 1.972411167752008510e+01 3.112133811254699367e+01 2.878799215772537679e+01 3.152242480910600619e+01 1.235390182016450922e+01 4.781382204440852490e+01 -9.086961439054977063e+01 2.828940136725046628e+01 4.842652378001972124e+01 4.796909622251706651e+01 4.569355770343418044e+01 4.575713690850464843e+01 3.310184922357433379e+01 -5.056333296006032185e+01 4.805278737641341280e+01 4.683188544514829488e+01 4.376823641496060446e+01 4.209198159303743125e+01 4.329351897350549905e+01 -9.799949737659589744e+01 4.769336986122752364e+01 4.798607459354871452e+01 4.552628227420387219e+01 1.781023234890704998e+01 3.363340767988478142e+00 2.361581698913044391e+01 2.858207521901516657e+01 3.027298828908121919e+01 4.422321717638090632e+01 4.530623776531398050e+01 2.590823268863923090e+01 3.189053430504718634e+01 3.687373881500997186e+01 4.002896084409295696e+01 4.757558514056106702e+01 4.679059171019591190e+01 1.892193699714961852e+01 1.869168457824226692e+01 2.455059649161466595e+01 2.680806998774914263e+01 4.225444817759952798e+01 4.521961460049510606e+01 2.416602323453594714e+00 1.452411014750294882e+01 1.485730560760094576e+01 1.649896060267555953e+01 2.456161856587147341e+01 3.483044411567998822e+01 -1.604962534811011921e+00 -7.299189631986634197e+01 1.892610133490070012e+01 -6.203866152743729856e+01 -2.982692860033037796e+00 -4.198188354904176833e+01 4.864707488270565250e+01 4.655122984040828982e+01 4.044862156494097860e+01 4.058135871642407011e+01 4.512046541877593597e+01 5.151161127659349859e+01 4.685214688883091583e+01 4.348645863051915228e+01 4.326660602796573585e+01 4.627038511057671144e+01 4.481879191405756302e+01 3.168391452286653021e+01 -7.881187915114044529e+01 2.414330317201741138e+01 4.420175710141516134e+01 4.651461210650174394e+01 1.969463385945282496e+01 2.332350149340445711e+01 3.208902617219752074e+01 4.689379910711585353e+01 4.948893913959484792e+01 4.630488633390865516e+01 1.760545347195350985e+01 1.979058328652985921e+01 2.047612817222468351e+01 2.524479700095855605e+01 4.036253396113889380e+01 3.862528925570627081e+01 3.791949423170493816e+01 3.989409657464425152e+01 1.786889277173620272e+01 1.933892916191394562e+01 2.333203355141185042e+01 6.721832543705391849e+00 3.169727357157677261e+01 3.488918747935960596e+01 4.224965383075677750e+01 -5.978832961053173278e+01 -2.126366517859085903e+01 2.216634179998184706e+01 -4.134974954484664522e+01 -9.793435282761993221e+01 -9.799992616848659566e+01 1.628507647629869126e+01 3.781396234443626270e+01 -8.902503283699419967e+01 4.555497656964278264e+01 4.224705911949784820e+01 3.747250565859344817e+01 4.456706709262874710e+01 4.661026240527366582e+01 3.650707380655774870e+01 4.370726328469926614e+01 4.473468737783868221e+01 4.453538098938216194e+01 4.534350558058601166e+01 4.440228465067362862e+01 4.019203012719954415e+01 3.885812812597756505e+01 4.141705252810997706e+01 3.053603594587631420e+01 3.649839977379102152e+01 3.297239667989308032e+01 3.677875403015427480e+01 3.722769891578143131e+01 3.589040266753544017e+01 5.743353381606027597e+00 2.751958149760309524e+01 2.650672993778373510e-01 3.881724195870601335e+01 4.028242970906555342e+01 3.780696809667973923e+01 3.818994402948350597e+01 3.656045075532956901e+01 1.464800286211830738e+01 3.505242085866888146e+01 4.134990980379097891e+01 -1.144314175385392041e+01 2.061447978899981592e+01 2.785962038230607973e+01 2.765619214309874963e+01 3.029747615400691529e+01 3.324568234564815583e+01 9.254782372678556968e+00 -1.910218451369613879e+00 1.158354987500806565e+01 1.718251440473235192e+01 -9.799592633624274640e+01 -1.592380948641336325e+01 -2.289771299421275330e+01 -9.799963550730680595e+01 -6.617438545888450108e+01 5.372434817215771830e+01 3.363958570625617028e+01 3.492126135633331785e+01 2.825329747114934520e+01 2.510613379073287277e+01 1.490810074488643444e+01 3.832466923101256384e+01 3.796430788387380062e+01 3.919011456072406929e+01 3.925069040830381084e+01 4.301522595024913187e+01 4.559715614782896864e+01 3.430805420886041190e+01 3.464733411796741791e+01 2.996891299184316892e+01 3.091612249129511625e+01 3.800753885485904249e+01 3.749526760757440513e+01 3.657108104106450952e+01 3.627054086602748839e+01 3.602970764661960601e+01 3.830008006965573486e+01 4.582312888927990002e+01 3.199844751197122861e+01 3.516107797413583569e+01 3.541359936347478055e+01 3.489112454681908559e+01 4.804913436064902754e+01 4.646035907441611812e+01 4.570522038682573651e+01 3.407912413033719190e+01 4.174393208653489040e+01 4.258991538020521261e+01 4.792351159626537083e+01 4.829426450213118471e+01 4.605244871764387682e+01 2.581055482309096050e+01 8.423360961161769467e+01 7.912479368734690865e+01 -8.925388559707087666e+01 1.722505659636810549e+01 3.166178567765208385e+01 4.115787228283618049e+01 3.430200352178864875e+01 5.144315338406275373e+01 4.808146955070109385e+01 4.569304455501480078e+01 3.767284466877852367e+01 3.000650377350230613e+01 2.860680626524631265e+01 4.367702975605452309e+01 4.851962703609773087e+01 5.973436746914354245e+01 3.619433582457196508e+01 3.986209612820564985e+01 4.966143415313263887e+01 3.064392427915871764e+01 3.965377657894846664e+01 2.675674535425232037e+01 3.715187717400140599e+01 3.983642163351453291e+01 4.757110431608303003e+01 4.678657682686086616e+01 3.346625079228716970e+01 2.794774692410909012e+01 2.627131916959595870e+01 2.820422338167862719e+01 4.055065263672231879e+01 8.918100234780316882e+00 4.357703812986386538e+01 5.359828918846852019e+01 2.979915555103400493e+01 3.467731479574401021e+01 3.048701857476966737e+01 4.064571190025801428e+01 4.710631985930235999e+01 1.807615683845442334e+01 4.003835917699160518e+01 3.785937379696596849e+01 1.940377095225464288e+01 4.640645770724109553e+01 4.642317947693624092e+01 3.282264704527990773e+01 2.577103821977659948e+01 4.367114484660883988e+01 2.796935232283475870e+01 2.633126750518811576e+01 3.670259100926644180e+01 3.264273564812488360e+01 7.985398075001862139e+01 4.138916913849395485e+01 3.653123675686666871e+01 4.241266415984983951e+01 1.601633139689193541e+01 4.761181857612383084e+01 4.028255184484007145e+01 3.279510572000224755e+01 2.549049575768326292e+01 4.743776360557270522e+01 4.932064695128410392e+01 4.724985307482807428e+01 3.864109359766253249e+01 2.832421730300802665e+01 4.768473221033027443e+01 4.682414388828242124e+01 4.307499286734361732e+01 4.022603176031937267e+01 3.864151483448889479e+01 3.373302411037908399e+01 4.106320843787187158e+01 3.748635256318537756e+01 1.887809139477518983e+01 4.012210816660413570e+01 3.513546741750324287e+01 4.532553983363001748e+01 3.267122299231624538e+01 3.623145111673245111e+01 4.207917352211905637e+01 2.925944390651594063e+01 3.095073454215890862e+01 1.340747409051488503e+01 4.823980970806394453e+01 4.383850478609696921e+01 3.361031331973602221e+01 4.431776306125949816e+01 4.714265264709888470e+01 3.842348615276604562e+01 4.130590122624074922e+01 3.702823293527721660e+01 3.629665913569437663e+01 2.485833314451158671e+01 2.866192938774471344e+01 1.975031828845452253e+01 3.035182766176609093e+01 2.242890454437925740e+01 -3.221632759602786678e+01 1.253383739957116561e+01 3.714344756767499689e+01 3.860371948726744762e+01 4.280213974074502659e+01 4.090994683015647837e+01 4.496936939274364420e+01 4.211002799126494267e+01 4.397093617430513746e+01 4.518204575739341777e+01 4.416087487517356180e+01 4.257691333999695615e+01 4.402362399790911240e+01 4.473755329543288184e+01 4.449244465179944541e+01 3.592788257253162953e+01 3.051717142370240055e+01 2.573989926482267521e+01 -2.000459617768346021e+01 5.013159168852799219e+00 1.741424708241736141e+01 4.210265031233421951e+01 4.000200207540851238e+01 4.309248305442761762e+01 4.041774782420777967e+01 3.891896706117308469e+01 4.117670119725299571e+01 4.239686188462569305e+01 3.633800528605833335e+01 3.514057386541320227e+01 3.859088329529153327e+01 3.867761428763932940e+01 3.376722141332541582e+01 3.223377092876130234e+01 3.164828735954180416e+01 3.295679656410702307e+01 3.062904249962489445e+01 2.768167002289089851e+01 2.965897149090264051e+01 2.816643035391199135e+01 2.265732750363211068e+01 2.040999177333587511e+01 2.350350537558743014e+01 2.859564031054668831e+01 2.080400139061260489e+01 4.428391749739286354e+01 3.164142897956195100e+01 3.079974625629973417e+01 3.625235580670315727e+01 4.130159358828830563e+01 3.369475659992237127e+01 3.072837138147751546e+01 3.052889753466830669e+01 3.682146605312842524e+01 2.628858840383142592e+01 2.542496945981015699e+01 2.689048563750558074e+01 2.479127064852384166e+01 4.206686322824181445e+01 2.616415074408553210e+01 1.455842542252595706e+01 4.529945289834505218e+01 4.478709725701661171e+01 3.783424570731794034e+01 4.531620892738460782e+01 3.734210109021927337e+01 3.088479847379419496e+01 2.694962913101715785e+01 1.977304326812994617e+01 3.752494004879130785e+01 2.293971661651870164e+01 1.631542784150179060e+01 1.865544653818762555e+01 1.381741504160663858e+01 1.774636032995626778e+01 1.542628756667532741e+01 1.801961605228107999e+01 4.298206925197862915e+01 4.403534070982735216e+01 4.483512277583368189e+01 4.126401426637095682e+01 2.957095832612259301e+01 1.706192878642200839e+01 1.306061571392194409e+01 -4.342235603851126058e+00 2.727876045042179953e+01 2.741005379874563275e+01 -2.224884879235875701e+01 1.072070287356461193e+01 1.132228686228310011e+01 1.787356160423050966e+01 3.182782426888233118e+01 2.300306455426778918e+00 -1.132643426735670289e+01 2.898089454914622110e+01 1.882104919471650462e+01 1.700414242186109703e+01 4.305026464821192889e+00 2.989532326595728051e+01 3.125175341201735790e+01 2.173628335965511482e+01 1.440329045478922865e+01 3.358692708969339691e+01 3.687363575431643170e+01 3.919657828228949370e+01 2.857036244731094143e+01 4.177895119578573713e+01 -9.799983952058514092e+01 -2.941948730409724533e+01 3.146824030820303619e+01 2.580953824138644848e+01 7.209719046888414695e+00 4.087015731032217047e+01 4.078744995389826045e+01 2.382209362007730924e+00 3.555044387444349496e+01 1.325702941031516247e+01 3.426044502480228715e+01 2.157046172667069328e+01 4.000478842620795206e+01 3.935890057229252648e+01 4.680277122256598687e+01 7.767593240033292545e+00 4.968972832025630737e+01 4.582068248537551369e+01 2.972694161092979925e+01 1.971474206370140791e+02 2.844964143968762826e+01 3.505462195623817934e+01 3.123707621144015789e+01 1.936440547358160558e+01 3.986895135332717643e+01 3.363600181252103027e+01 3.313921492951429570e+01 2.964694272247439955e+01 3.264420312431955296e+01 3.180428578866683509e+01 3.294000306670588429e+01 3.003161221431582817e+01 2.773021271075583627e+01 1.909899714819181327e+01 2.977104371054722165e+01 3.449945109628697537e+01 3.085140541896389976e+01 2.613063809361290879e+01
4.580817275439480696e+00 9.244006847624088863e+00 8.723465315421995214e+00 9.286604414914373384e-01 4.408339371576151855e+00 6.505973933121641295e+00 4.298711227382646882e+00 2.761468884005298108e+00 6.255962461010970088e+00 9.988377379037178372e+00 5.467414142310113689e+00 2.478024425687779342e+01 4.068668266356455732e+00 4.099701954702966944e+00 2.597513704887250974e+00 1.543946011840133803e+00 3.422956890374530659e+00 2.597096254251997749e+00 6.197869293707761074e+00 6.306133963631433303e+00 6.349247124797749109e+00 5.945021426701198042e-01 2.374480545490349925e+00 4.934366982048222994e+00 7.577377382493708069e+00 6.804754571170723132e+00 6.805863929220915765e+00 6.899982372765255612e+00 7.862727435020282485e+00 1.398696927208838048e+01 2.649132072798672688e+00 2.217595464329388477e+00 6.274762409396156926e+00 7.299160266622973126e+00 4.060439478435055705e+00 2.041291263300343495e+00 2.202970171229776231e+00 2.056718025722324761e+00 2.428148375290533956e+00 9.635882582172207833e+00 1.876560428670730030e+00 2.856693160201708714e+00 4.377880899904848633e+00 7.816103905891971237e+00 2.104346878501038853e-01 7.020207088354066371e+00 7.556208443453876100e+00 4.723338409501883106e+00 5.646616961564721038e+00 2.299855974397997471e+01 5.971574794712614320e+00 3.339872274796682916e+01 2.959317435201558322e+00 2.993814813281011844e+00 8.003884556475292511e-01 3.059994585724892247e+00 4.093461246252942942e+00 1.703398390216116276e+00 3.334267070725474902e+00 2.320402011791443897e+01 1.782879835490910114e+00 2.443354554942237744e+00 2.783903958580030036e+00 3.676712541226482056e+00 3.607280903307913178e+00 2.997324545873057744e+00 2.923835722781364055e+00 2.783673194823608199e+00 9.600737330766875743e+00 1.045151359282112757e+01 3.817430046601190341e+00 2.316287898494713282e+00 2.641104269651433079e+00 2.651768654918794432e+00 3.164844730738034961e+00 4.826393858748307508e+00 2.737801946061344083e+00 2.445017337846526306e+00 5.144673707450064803e+00 4.550860229492278641e+00 6.618911634115274722e+00 2.427912550532007607e+00 3.248126573166025821e+00 1.306218630457932051e+01 3.646769817528247692e+00 1.110196369202512834e+01 5.026993698841344838e+00 4.715290718005814341e+00 2.764727234526397126e+00 6.917835280204227999e+00 8.779951787235388272e-01 2.333318103716118586e+00 3.113083620010750785e+00 1.988683006821790888e+00 3.448579498269872534e+00 8.607407899508046079e-01 1.988791026585542188e+00 3.047378315286893180e+00 2.755341880465559612e+00 1.058951489796971845e+00 1.188694464855068134e+00 6.117381676864932061e+00 3.786681745985052139e+00 2.587150248465624358e+00 3.708115000082215396e+00 1.727676474497755077e+00 1.845581835195433484e+01 4.241596584221584365e+00 5.061043678115893840e+00 4.404563610879542956e+00 2.582184223596169836e+00 4.408833298719248006e+00 3.400771514827755304e+00 1.705233062681015266e+00 1.188233458021924704e+00 1.686719633596282852e+00 1.551751470370603769e+01 2.688112958076363412e+00 1.977423897401476172e+00 4.246049017862289610e+00 2.920565468462193337e+00 2.341501178845853737e+00 2.145092297440807094e+00 6.820342824179300933e+00 9.735658623197361194e+00 7.165118751526534879e+00 2.003083673968319989e+00 1.718447257558624042e+00 1.584653264055604360e+01 1.555066265576194651e+00 1.942408079128501441e+00 1.102421432283074321e+00 2.716886358475698593e+00 2.639084451151440636e+00 4.405965053162500311e+00 2.409777250301838869e+00 1.807707229000544036e+00 1.287631831905109792e+01 1.381796478182441845e+01 2.172690683969459025e-01 1.006940473260141689e-01 2.285376159060576118e+00 1.543601367964555049e+00 1.948403859579553643e+00 1.485567629124360245e+00 1.111460948228965151e+01 1.581632326984430037e+01 1.584332878375287690e+00 2.845476866189652121e+00 1.134872373234151510e+01 3.489680439646170917e+00 3.393914704792654113e+00 2.649902454320665512e+00 2.466671309879907792e+00 3.208620425765819739e+00 1.520849612335355427e+00 2.888068032163446652e+00 4.395294601645127308e+00 7.406128192359931361e+00 5.485924155158539151e+00 2.234314542533066117e+01 8.979093721214047363e+00 2.067970187346245936e+00 4.624308098923231469e+00 5.857830581986147145e+00 6.489900515306552542e+00 6.206100708649383790e+00 1.088381231412566957e-01 2.082035027318267228e-01 1.214339314856902519e+01 7.968404983157457266e+00 1.456125482356844802e+00 8.811869299872888917e+00 1.498644434616064736e+01 6.231941552258030370e+00 1.536109751201873985e-01 2.105943734858063965e-01 3.083131557822600399e-01 4.383870646319814046e-01 2.116834029036292475e-01 2.134336767109472066e-01 2.881811116070746581e-01 3.395247905411119538e-01 5.274850435542768334e-01 4.178811737994091446e-01 4.489893500212086330e+00 9.059078782007472519e-01 3.841363045904693241e-01 7.051361659245251046e-01 2.006821458969882066e+00 2.733028334510041013e+00 2.564924159894251154e+00 4.531572322871990188e+00 4.069700603440225883e+00 4.768729810410893499e+00 2.914641872884439877e+00 2.504966683951142414e+00 5.532942504357866831e+00 6.904180182300009960e+00 1.511377664603323456e+00 4.832079843365773009e-01 5.516018034190437902e+00 5.301639155083915256e+00 4.895547076225005512e+00 1.910028533515045202e-01 1.075501346728002261e+01 1.996377725152349347e+00 2.395705828633935663e+00 2.099390376830807092e+00 5.075305688517456559e+00 3.817940794239228275e+00 2.842059622743483338e+00 2.388205381370157365e+00 3.189572322325619602e+00 5.423157212537259575e+00 5.533934440156679457e+00 2.862539578443257238e+00 2.333817452381931723e+00 1.841926966205735816e+00 2.139358683907814473e+00 5.569620676577105911e+00 2.675242413709410627e+00 5.673582874791627262e+00 2.572862891050136991e+00 8.409919711119499652e+00 5.069792771608979010e+00 4.371752452720659710e-01 2.776550454121261780e+00 4.183906817556906077e+00 2.396911581131509372e+00 6.877146938216798233e-01 2.970465830934828855e+00 3.085931250187627928e-01 6.257140624266771312e+00 6.634279971942486753e+00 8.112944314830469850e+00 1.975460629790843470e+00 2.703625253303460596e+00 3.639596747172888946e+00 2.432277577681150493e+00 1.682790866941690444e+00 1.783829262324400644e-01 4.046893408700458217e-01 5.033558507950372629e+00 2.115043243296864883e+00 1.720689229038422585e+00 2.964981281093230336e+00 2.064989588346733740e+00 1.755121164612516882e+00 4.580006636981699408e-01 1.834658677306008734e+00 6.502310422263588574e-01 1.619199766962291953e+00 2.618174046722167247e+00 1.333819433530727183e+00 1.309224547666694605e+00 1.916657950528127263e-01 1.937080630231357681e+00 1.947244011619271742e+00 1.435701659847696599e+00 4.190840366930995486e+00 5.308725988758232539e+00 9.683906327245355161e-01 2.542521532734025591e+00 1.694828778333727470e+00 5.106251483314298012e-01 5.903327824845211680e+00 2.499896251346430898e+00 1.750436755183742754e+00 4.963937876664179516e-01 2.565631382927040072e+00 3.162904487044932988e+00 2.990185646375090656e+00 1.361192375042503899e+00 2.460590280181376155e-01 2.919304898260315362e-01 3.051514177252925286e-01 1.030042777219054528e+01 8.011680130658123122e-01 3.342413831914102795e-01 2.313702857068594909e+00 3.125392715744549577e+00 3.241290929838693380e+00 1.409789892426123403e+00 1.930599910778671102e+01 1.641096077276559040e+00 5.729557670624757515e-01 9.572523358761763079e-01 1.601860083418873426e+00 1.273873773329570414e+00 2.859284648326239520e+00 3.013774064248563178e+01 6.269201965069298943e+00 2.679586224232779035e+00 1.131953125560940077e+00 6.135820163118703707e-01 1.567414542161914337e+00 2.781312805677538691e+00 3.992257149574635289e+00 1.405082098333347851e+00 1.632491430844998703e+00 7.043969519628739961e-01 3.014547105096746726e+00 1.038967882965860312e+01 5.879729592353260870e+00 1.009324769149795742e+00 1.323305371751273274e+00 1.968170649151814722e+00 1.336860824745112808e+00 1.072520201956970176e+00 1.530090861005398262e+00 5.759143604193980082e+00 2.841069982380327819e+00 2.106076751206781950e+00 2.473641431217766140e+00 1.596312602922287160e+00 1.920617539598594270e+00 1.495092889786437951e+00 1.265065089448603464e-01 2.701111246941777289e+00 2.340528243009387388e-01 2.720736444952190913e-01 1.412122574208292791e+00 1.315115843511659222e+00 4.018715806550152703e-01 2.247508263579404975e-01 1.668098191214630432e+00 4.070890981549964316e+00 1.938662255376839116e+00 6.043857123205761184e+00 1.844905277147173006e+00 2.191272454034272954e+00 3.057120188966575114e+00 1.306580381493235299e+00 2.597460966313072994e+00 2.450498071291464797e+00 2.062547971302043948e+01 1.719702253338527775e+00 1.154016816032262582e+00 7.744606446977344572e-01 2.781541026268529837e+00 1.542427620030079272e+00 1.729796060107219979e+00 2.118547140675925977e+00 2.067998728812785458e+00 2.328400224516514072e+00 1.067795610671501194e+00 1.803169845086613376e+00 1.935786041697464155e+00 2.013922909385882143e+00 1.103368614256779345e+00 1.841867553058302187e+00 1.076363513537066385e+00 2.388722640895447835e+00 2.100762557710228684e+00 2.471900126294108269e+00 4.757537396818110054e+00 1.633892140429059392e+00 3.918773813463460876e+00 1.979919642882383979e+00 2.609001008935484478e+00 2.519121868319007085e+00 2.377642961721651016e+00 2.879195636954701598e+00 1.135129950586672543e+00 1.074110987994273625e+00 1.261277703841151343e+00 2.927991205713707856e+00 1.291304317508204402e+00 1.126924131340690138e+00 2.817169877657069499e+00 3.612397934466938576e+00 6.709286652865807277e+00 5.263671145735294488e+00 4.104139820065014987e+00 1.561761763278851856e+00 2.806363174969689345e-01 1.182139344661796043e+00 1.143800033735404398e+00 1.306153550102733929e+00 2.172827876887268306e-01 9.222844640509939573e-01 2.905828912656459373e+00 1.190438486924713546e+00 8.185359831739537073e-01 8.908875038116245149e-01 2.514776290958811167e+00 3.157422182806999711e+00 3.507700530833802510e+00 1.383099293653745043e+01 2.425605172661588760e-01 4.621392224079335698e+00 3.155967939687502444e+00 3.343731489709915294e+00 1.971737160223267837e+00 1.887299780195445642e+00 1.876493905803368278e+01 2.495961750048105721e+00 2.495754787105910921e+00 1.301707753782489707e+00 5.148852904191056012e+00 1.982885561290452792e+00 4.266349190765417632e+00 5.398674605046556607e+00 2.725156038368407696e+00 2.860897277527717719e+00 2.209778953309220917e+00 6.916159790962894682e+00 3.766540598771054960e+00 5.381171445076283533e+00 2.710343777200375115e+00 5.211901723155486721e+00 6.186424389350602127e+00 1.559923680361576581e+00 5.963100341153926287e+00 5.390848558323009243e+00 2.605747925670360399e+00 2.916226301214259742e+00 6.426893551839514274e+00 7.056787115848429437e+00 6.238170419840016301e+00 7.055627248761876302e+00 7.226188164170227246e+00 5.789679843132385706e+00 2.547767174540422896e+00 1.924764399163985118e+00 6.040056767948374983e+00 3.074915404889172255e+00 2.681556092152086013e+00 1.652569822402699451e+00 4.070898820652920413e+00 3.677612841528365539e+00 1.454896943087817007e+01 5.762152382337749401e+00 7.532564317400423093e-01 3.125441796437462116e+00 2.088535289009983309e+00 2.681636635378767952e+00 5.573695885661673621e-01 4.660075663936179780e+00 2.092948922429927805e+00 4.529488833360302280e+00 2.738427074405947792e+00 3.378737175916924240e+00 4.194178634944426776e+00 2.716524476030940605e+00 3.014526021442350157e+00 4.511644679329451790e+00 2.047491907849134041e+00 2.874799628149959929e+00 1.223838628159280795e+00 1.900576604763960731e+00 7.014791780081464090e-01 4.105161284824019319e+00 8.340119042314242392e-01 1.654140214605485548e+00 1.766442702941687148e+00 1.591375804792839688e+00 2.994737440982714993e+00 1.998588763226494258e+00 2.125165395162393445e+00 1.715804063949263547e+00 4.859649915779328921e+00 1.464185093764179157e+00 2.222154338982446298e+00 2.337965745884560853e+00 1.998837094904574396e+00 4.668983690070556136e+00 2.285582460127921678e+01 6.738271600324781119e+00 1.837504963099017985e+01 6.528519469242780815e+00 4.898930515352532211e+00 3.349766041501383285e+01 2.718210283884292089e+00 3.412010715516604620e+00 2.453995238310308302e+00 1.602264473221269636e+00 2.537828194258429093e+00 6.425038242029050828e+00 1.682417778198692648e+00 5.238330989267991900e-01 1.363421835026050299e+00 1.606805859932090685e+00 3.251548121059814278e+00 9.856292195019133118e+00 2.223663374952639415e+01 3.101380506049020713e+00 2.273084315834229763e+00 2.597326292729360109e+00 3.041024059573965710e-01 1.437528763948795030e+00 3.121546353759439008e+00 1.078987093918374329e+00 1.311167442093410518e-01 2.829699346637972290e+00 9.769981593311957146e-01 1.443207940596469285e+00 1.629072687529660612e+00 2.471122875038935796e+00 1.178341173010666987e+00 5.004143010995519170e+00 5.500569062822123101e+00 6.115113946717022131e+00 9.747724433104629771e-01 2.779996344029647570e+00 1.792464628576034169e+00 8.913539173086013179e+00 1.094256822356815428e+00 6.393787778480767514e+00 6.224047704609263931e+00 5.089207365379876613e+00 3.254665603599085966e+00 8.631477718641976438e+00 2.290222497884930419e+01 6.550051284431535947e+00 6.786654966661910038e+00 3.221565892174036438e+00 5.693315330624649562e+00 7.489831878327776415e+00 3.585085059536553320e+00 3.753775583726034704e+00 3.432315721703060873e+00 1.514866405949193418e+00 3.265192756766293503e+00 1.788207580547545028e+00 1.933749917055676892e+00 1.690680593072804605e+00 2.808057487889462855e+00 1.813981535057025640e+00 1.306740000471086294e+00 3.737397389583462015e+00 5.178449447877058631e+00 1.766136810833772164e-01 2.672102310651037538e+00 2.996525441617420071e+00 1.419986661627137270e+00 6.916428422344972127e+00 7.204658933667594134e+00 3.449343441611461891e+00 2.675936157391572756e+00 2.374523314279272657e-01 1.022738147784597373e+01 5.737654930280376320e+00 6.426437372853659014e+00 4.769503133470452738e+00 3.869932965321792651e+00 1.013942975378732569e+00 3.066496686714377251e+00 1.195940435648316091e+00 6.021752972101955592e+00 1.563863229182991077e+01 2.795283626968220414e+00 2.160682440894047929e+00 2.300329333323615444e+00 2.180714710191850259e+00 5.340257436768078847e-01 2.864816230587289514e+00 3.095716784573829372e+00 8.701226805031511802e+00 1.098306672545231777e+01 3.298734038780660427e+01 1.012219927345349291e+01 4.899714980344283433e+00 4.636688305515967556e+00 3.156524376029821610e+00 1.280055951296369088e+01 9.103075500470872328e+00 8.924169600051595097e+00 7.085280127571835784e+00 2.379847130485353901e+00 3.021263655537560489e+00 6.711132467769972187e+00 7.826534177504054668e+00 5.100259509742077313e+00 6.902166936211751036e+00 2.164415235994998077e-01 3.699127099706537969e+00 6.808878337669159286e+00 7.823006135413955953e+00 7.682504924649553146e+00 6.446542459268094660e+00 6.659142119933328274e+00 6.621556447942774426e+00 6.118433073252708354e+00 5.276301519338702839e+00 4.721529076540216252e+00 3.583228781684566933e+00 4.950897295110944230e-01 5.983421068966426226e+00 6.883426030717993527e+00 6.377957074052878816e+00 4.997785060133804969e+00 2.484506053115884239e+00 2.764981216151469301e+00 3.569776752336862646e+00 6.401444268716790731e+00 3.559919421877296930e+00 2.422377762624083886e+00 2.917064795840107472e+00 1.989800360621678976e+00 1.142219160865254990e+00 6.200975244212536097e+00 5.066312202728076031e+00 1.322320371667985217e+00 2.141407166873318246e+01 3.779316970469490222e+00 1.341501134574300380e+01 3.163337005840833882e+00 4.107909485730225185e+00 2.088588126292080793e-01 2.719761830486173260e+00 2.469131108963524390e+00 6.620175522498632503e-01 1.987665619643207204e+00 2.515364074333055200e+00 1.442377622463395248e+01 1.323063453358209784e+01 1.037419622779156647e+01 2.404330639112534307e+00 8.585263626460475361e-01 1.164433370294208814e+01 2.225733947278441871e+00 3.019705025934150022e+00 9.424705096164943896e+00 9.544624488918941552e+00 4.428238565535392190e+00 2.794525563833592408e+00 2.682555458914115842e+00 3.917369356874420561e+00 3.181770394483119269e+00 1.015838456070991880e+00 2.959650406974144943e+00 2.856202416052525672e-01 2.233831763865286035e+01 7.458501767143733474e+00 3.984706646715112210e+00 1.698700261056015792e+00 1.284716016313253384e+01 8.133217682727416076e+00 8.510397971582552401e+00 5.835349919610910874e+00 5.217942373251297283e+00 6.819567499730754712e+00 6.386852394186730564e+00 4.263179580311687644e+00 4.136119567635873295e+00 2.699480523256125419e+00 5.238073093208168274e+00 3.014527916618412462e+00 3.665619940633143781e+00 3.681138562593603947e+00 3.644783161496167434e+00 6.987826046404644664e+00 1.191904226299188352e+01 1.369285276306523969e+01 1.909854607980965291e+00 2.652472140637483378e+00 3.600906872851818985e-01 1.442407218612340536e+01 8.080323983721989123e+00 3.962336935987060826e+00 6.454158735457379059e+00 3.545801463030232803e+00 4.642196205279528698e+00 1.108002289112803407e+00 3.062875249214758178e+00 6.706424913289372292e+00 8.339748931451536507e+00 3.364495982505881777e+00 7.568315225045614270e+00 5.681154406624873587e+00 3.738557018140038934e+00 4.133546210458558967e+00 4.675975576755666552e+00 9.581770769386728226e-01 4.035120220943901437e+00 1.311726891469364098e+01 1.560695777300077580e+00 2.571323147159627176e+00 3.645452631538841359e+00 1.230490545681495185e+00 3.300258873899095668e-01 1.726382634918050663e+00 3.128035727866717686e+00 3.295656807171694069e+00 9.306362287857627980e-01 9.655099647808256247e-01 2.317019320255131465e+00 4.445716665779090526e+00 2.597651967632248926e+00 2.371948852701617483e+00 4.725144136513208082e+00 4.358584163529332756e+00 5.649196354103191098e+00 4.163429308765019599e+00 1.601734889850713328e+00 2.434997711662872266e+00 1.031969580745530690e+00 1.173639472125390526e+01 2.389255985565176488e+00 4.493199481882353297e+00 4.004273141532225244e-01 4.496446956681075413e+00 7.271900393913114158e+00 9.941582682532962290e-01 2.656683671498951682e+00 2.328951619088992064e+00 1.829493742076345963e+00 2.679567211067799271e+00 2.243564009030376560e+00 1.075712214453485860e+00 1.858287749835560776e+00 3.330042501698120105e+00 1.028970168578768885e+00 1.779089262655058734e+00 5.288340561068594958e+00 1.208855552188943028e+00 4.866148740671800255e+00 1.902483990525679758e+01 3.104323642848908271e+00 1.805671458012024555e+00 4.708178899971594333e+00 3.678365439461460884e+00 2.719799611352400337e+00 3.008301604333074586e+00 2.190409449060294556e+00 2.257554503061516726e+00 3.567764854571195521e+00 3.136147579977262012e+00 2.116426316467480362e+00 2.350553702773370723e+00 1.987949447510321210e+00 5.795887558014452878e+00 3.532820691468738339e+00 2.249130804216130652e+00 9.162764187423471096e-01 3.935897998599725334e+00 3.503671885041027778e+00 1.167517356696223807e+00 6.825736330795220130e-01 3.987607247358241125e+00 2.218906792023105368e+00 3.435912151089611122e+00 3.820887761230087332e+00 2.362327110807709296e+00 3.990495214494584886e+00 1.386637129036475358e+01 2.308643981916759902e+00 5.189900363068329803e+00 4.250196362832096675e+00 7.111869595143929246e+00 5.221680717331455668e+00 3.601407199270926007e+00 6.926916086288111174e+00 6.080841344839059914e+00 3.015098787561143467e+00 2.808284921810743739e+00 3.391509535224172645e+00 7.537741735356634720e+00 3.132461354626857819e+00 3.805998841177215652e+00 1.284869422631869096e+00 9.096899080718228170e-01 6.605956858658579733e+00 1.269997454956151461e+00 1.054446268122272556e+01 6.800027797740973767e+00 8.255859133043465192e+00 8.505280235350033635e+00 8.697868949218459989e+00 4.904597392929032296e+00 1.229343060896794348e+00 3.576194803519525234e+00 1.468161349609196531e+00 6.737963625521955491e-01 2.451785021821009103e+00 1.716109470518926372e+00 4.012202710027883867e+00 1.374065356371945157e+00 1.158688694579924627e+00 6.392394736225575969e+00 9.837609211875186332e+00 9.095432151617544037e+00 3.347553507965241870e+00 3.409722132402799311e+00 7.018627019860608218e-01 8.210125482275174580e-01 2.953969415412819899e+01 2.445124658890870606e+00 1.489670521734666409e+00 3.474540812063275474e+00 9.952586688318898478e-01 9.796495404354807590e+00 2.531076823665859621e+00 2.314012895628942523e+00 6.320800167827941074e+00 1.165339274642464318e+01 2.924718806625623557e+00 6.628134988998749755e+00 4.768866187550784730e+00 1.337786065286282167e+01 1.248550169201926252e+01 3.207837912554817539e+00 2.807388664281504020e+00 2.561712844855856375e+00 1.039078090726072467e+01 9.280524784993711140e-01 6.214265062347360313e+00 3.893262129390876236e+00 2.550239297528559490e+00 1.056366426720302343e+01 1.088871588666230750e+01 7.130830331191904570e+00 2.206612551465781724e+00 2.060203636452155962e+01 7.564745143537572325e+00 1.235220667087962099e+01 1.333356204201729067e+00 4.107876429115535188e+00 1.970418860908647707e+00 4.451241773352063724e-01 7.312590904754799226e+00 3.025771785654722379e+00 2.923646731401740695e+00 3.057830951722157131e+00 4.347207525662823535e+00 5.368295980546033519e+00 9.499993028320783850e+00 5.582522473809263808e+00 8.480751743605404736e-01 4.548143020193860409e+00 1.954540685547347056e+00 7.614462642991574270e+00 6.660792762922908672e+00 7.458653561859379444e+00 8.453550078235791077e+00 6.068132537292051154e+00 7.849338718662776770e+00 6.838001173366098584e+00 1.273398184578218562e+01 3.164415184942527937e+00 6.310630351489996848e+00 1.747328405823019626e+00 6.621182580892989833e+00 7.689351858518206129e+00
5.206418347916613065e+00 6.301629154163885360e+00 4.459971969186586449e+00 1.685954080011155654e+00 1.585388869216997954e+00 8.869604960792145221e+00 2.779896691989070412e+00 1.253325576237567773e+01 2.232921221799407441e+00 1.252062569480330456e+00 8.432953058468641849e-01 7.564858751796774072e+01 3.368331640910855462e+00 4.606811497015367962e+00 1.334671447952592516e+00 1.082041036855184934e+00 1.180857950134854839e+00 2.314802074526124187e+00 2.192356140987125279e+00 1.556288338662517701e+00 1.361485008456254420e+01 2.253473603636703793e+00 7.512919300487498342e-01 3.399072611828414026e+00 2.905275828564647611e+00 4.343101722923060848e+00 4.879339575431345999e+00 3.589143517291200958e+00 2.396143692203648534e+00 1.928170468347298439e+00 1.545893430018408843e+00 1.143993434480574667e+00 7.303256439425598501e+01 2.459111873740734033e+00 4.013689376326333047e+00 1.117105728527641118e+00 1.207927766424112592e+00 1.134965360960568770e+00 8.866237170962882885e-01 4.573836405831912977e+00 5.235494900207331437e-01 1.250831671974859116e+00 8.858350216283541467e-01 2.185167843681033784e+00 2.312026160185155277e+00 1.524440913021829491e+00 1.713699127309297854e+00 1.939682613142821532e+00 1.888184233586842620e+00 6.603825473545877678e+00 9.938516126605894119e-01 1.683695162886913010e+01 1.234238768452299961e+00 1.356108534421283984e+00 6.465468709669954794e-01 2.206319367075881388e+00 7.288425612451783220e-01 1.207988188387936423e+00 1.944650935840545491e+00 9.698375042583240457e+00 1.906789536282317954e+00 1.189798514954815811e+00 1.394040708202754164e+00 2.307061315371978338e+00 4.178850296501792627e+00 1.427456185165104863e+00 1.543242594193966255e+00 2.991218349428686807e+00 6.250966321759349853e+00 4.519841058312051985e+01 1.915506253446193963e+00 7.616525080273821580e-01 5.379299957795227183e-01 6.908789848690877200e-01 7.655604668976534466e-01 1.897830771659690496e+00 1.106206237561419892e+00 8.640244533178518260e-01 7.793360376702282544e+00 3.705407172462227727e+00 7.754790645591063125e-01 2.131093926462567900e+00 1.437390098093436208e+00 4.443162605711406421e+00 4.103083910763426267e+00 2.741112833055234788e+00 1.755314724129785953e+00 2.436041332272670168e+00 1.762470476942745723e+00 1.458676225398022552e+00 1.455018781660720073e+00 3.413105429852681283e+00 1.469690684812167358e+00 1.277116456273904133e+00 1.350404409757112179e+00 1.374808417918754300e+00 1.430355600038835995e+00 1.253243265184566413e+00 9.811006600373977093e-01 1.418549502818345465e+00 1.128175695421164804e+00 1.753659948960183712e+01 1.184905206171254388e+00 1.065970820248904882e+00 1.001222181197614525e+00 1.293314874615927312e+00 8.354700446063892727e+00 1.500440124478945592e+00 3.537137283061631887e+00 6.911577817749854802e+00 1.877275458933788332e+00 2.445980351827819810e+00 7.446085798570740710e-01 8.715552078562975868e-01 1.631015377452313508e+00 1.263820202671093629e+00 2.629495508219966915e+00 1.275468966231567025e+00 9.646870485883767277e-01 8.754030183541081644e-01 1.378834853272151051e+00 1.827508093145986834e+00 1.654585124637541149e+00 5.332742722001393076e+02 9.592287377567221274e-01 1.798974292749536463e+00 1.436483391505648965e+00 5.611695042132964772e-01 1.260213816149796218e+00 1.321179533453877397e+00 1.140149464814209423e+00 8.016927326848203306e-01 7.013339634549347057e-01 7.376667527249449741e-01 9.527342387352717434e-01 2.123967781201023364e+00 9.776954106006030543e-01 1.693944267788163982e+00 1.296208417769546095e+00 1.329939705685463824e+00 1.096156548014906917e+01 1.717005242807811971e+00 7.975417510344475769e-01 1.010563895386050071e+00 1.390799613164757531e+00 1.006358169154350612e+00 2.431373135345565650e+00 1.315456128964439086e+00 1.332694424344637696e+00 1.125157271880425469e+00 1.431691415357682517e+00 7.355365597179734927e-01 1.753683501530978184e+00 2.505902315627347221e+00 2.962139408410235042e+00 2.519254509068808545e+00 2.637519844018521908e+00 1.871736126406828049e+01 2.346797545198486823e+00 7.658952885609306982e-01 5.119078217472636538e+01 2.443986060207905986e+00 3.882609403685537419e-01 2.815271773140395339e+00 5.024782311862785456e-01 1.971712468439499322e+00 1.653449945908902485e+00 2.340941885701708358e+00 1.063811605610155642e+00 5.127085353816447366e+00 2.141688091742071087e+00 2.019299570965100266e+00 2.034146009426526014e+00 6.376570341960118071e+00 1.728075325757575609e+00 4.210987171341123769e+00 7.367781221618880494e+00 2.421118395488002051e+01 9.218386611465341218e+00 1.485195350765280331e+01 4.107924506591198011e+00 3.345705230664261620e+00 2.012697062530141245e+00 3.260644285367111816e+00 4.012194737628400176e+00 1.111640724338277320e+00 9.397070418910995926e+00 6.895406849829265994e+00 6.547699892301941382e-01 1.071029411706540646e+00 7.261243937028363238e-01 6.688751234381381749e+00 3.097981583151355967e+00 1.442134052044425907e+00 1.348835910685572959e+00 1.069795859049163411e+00 1.177026741259513010e+00 1.077058043360950457e+00 3.859488198447651008e+00 1.470331340623036276e+00 1.081870265773321904e+00 1.501941824310504492e+00 7.394015770106004304e+00 2.479073564065407798e+00 1.476489926859239077e+00 4.665517618370151887e+00 9.111831497840225946e-01 6.658269721826959309e-01 6.173299870148037272e+00 2.510941460239469514e+00 3.604269984481726308e+00 9.601223212188239042e-01 2.844616263388057398e+00 6.164651940812644781e+00 2.572333684178564450e+00 1.259461282003780713e+00 1.093868526311887024e+00 1.328364653523428807e+00 1.176867178221198351e+00 5.476677671821224891e+00 7.035513880635088313e+00 2.304260859797920169e+00 1.358796528258164882e+00 1.837580915619446920e+00 1.019565829637143217e+01 6.353072638833250352e+00 1.001704153681095999e+00 1.318704628377603827e+00 1.513939743267468163e+00 7.564553344150464209e-01 4.547465446858970362e-01 1.725471093702287906e+00 2.344749134217559039e+00 4.178480886803328076e+01 5.645097599393423593e+00 2.543296981218007957e+00 2.695881950296052487e+00 3.063036175884715107e+00 4.933359487897328588e-01 6.570722435303659736e-01 5.751440670552792067e-01 1.279135865907728320e+00 5.398970219974852380e-01 7.981984256347350311e+02 2.104245138186148001e+00 1.932055245682762878e+00 1.268120347447130758e+00 1.751201331825400942e+00 1.167428772896209388e+00 8.709675612886373930e-01 1.299954056931329038e+00 7.370207802221453441e-01 2.603877927719766561e+00 3.444953708755631450e+00 2.670006453217630416e+00 5.364176059936318630e-01 2.809591646087014851e+03 9.736574290856228053e-01 7.157771461033119564e+00 4.341781582446280652e+00 3.073793334936983257e+00 1.106180608768366991e+00 1.793144237249164608e+00 2.944335566850257102e+00 1.846001260479120942e+00 1.211911855821912187e+00 1.408396689777723907e+02 8.302168294908721657e-01 1.147918212945390426e+00 7.778068253399806897e-01 1.012004468902840681e+00 6.594370066987761403e-01 1.871155399865928937e+00 1.722718178927650001e+00 1.176693038920397782e+02 8.076070167733213623e+00 1.380170963662471717e+00 2.171703703131279362e+00 6.472392313635830785e-01 4.858876298761199308e+00 1.581823330531110017e+00 6.048646433091497965e-01 1.719016727580057236e+01 3.009238447159537699e+00 6.093422167646188825e+00 1.970851436400619994e+00 1.346278546079871852e+00 8.572759755896469658e-01 1.455347272069789089e+00 1.216472698495052462e+00 1.053853283738479529e+00 5.856679427517103704e+02 5.207040740834187886e+01 2.098223815219323996e+00 6.934416147534967489e-01 7.147500426387342065e-01 6.642331616859661336e-01 1.419697113956182921e+00 1.250052526117218177e+00 1.525021306740501181e+00 1.256592781046487639e+00 6.262843061223448693e-01 6.678912095010491612e+01 1.049148166683623276e+05 4.989366965998840997e-01 5.173464300437660146e-01 1.953269572003625276e+00 2.166321506545457964e+00 7.288198092474039713e-01 5.663308807768427933e-01 1.572215913700401480e+00 1.268847492534071307e+03 4.508148502652536749e+00 2.285265510862179106e+00 6.927496200761603662e-01 1.809763241725959926e+00 4.679667494717386078e-01 1.230457783236030167e+00 2.474669894135188741e+01 1.104899248863279393e+00 2.020033591582721400e+01 1.222240150820685711e+00 4.584855906287782501e-01 7.097910236801709960e-01 6.914710102065221853e-02 5.860524972188059110e+02 1.365788600169583145e+00 6.775962664989549911e-01 3.753850918525724611e-01 3.996867953540328422e+00 1.593426654275796217e+00 7.020804312642920930e-01 1.116635006570588562e+00 2.013816998499731614e+00 1.067052449843500339e+00 8.257420584904297201e+00 1.402416316676389033e+04 1.347210618416774253e+00 1.618297106184926726e+00 6.851039993833984987e-01 5.164537078878939091e-01 1.313452800354783845e+00 5.594999904952333569e-01 1.891669500737982013e+00 1.306752708233091198e+00 4.675902790529097297e-01 3.354426593771219878e+00 1.400808887611846743e+00 5.872223947554475743e-01 2.774246396536945269e+00 6.627773607952698320e-01 7.857104419852642962e-01 6.660748779115482909e-01 9.525271539020736533e-01 5.439712364127954336e-01 6.646425098768176110e-01 5.463044725779400146e-01 9.119255421343483992e-01 8.753588403784007266e-01 8.847811459439266502e-01 1.097046898572867413e+00 2.212485174165855106e+00 2.979999768173045460e+00 1.140691277252942504e+00 6.124553709112251498e-01 1.030046197017420173e+00 2.240434836610473379e+00 1.164049788041697120e+00 6.118659742834173798e-01 1.316074001934861126e+00 1.435423971345255012e+00 2.643633982770253965e+00 4.179264369345036201e+00 7.015098845125324445e+00 4.766193862448089291e+00 6.558103875790679993e+00 8.397577936484776906e-01 1.715203088616057192e+00 1.528782835825704733e+00 1.209987446295814006e+00 8.295378299323534765e-01 1.599749432283144035e+00 7.096075825225734990e-01 9.673785360667486177e-01 5.174019988562549299e-01 1.217535742806335808e+00 5.253334273967649182e-01 7.101169234510953387e-01 1.509913646187855285e+00 9.229271951196555968e-01 5.326481656588413216e-01 1.101258708388832996e+00 1.877020944488815513e+00 1.810306980349367434e+00 1.110691273984513394e+00 5.613990584985684151e-01 6.422102134045645982e+01 3.522414074761147429e+00 1.805051321248152485e+00 7.931024051752255666e-01 6.253008174518714934e-01 8.449140512499367928e-01 1.535564271713758533e+00 7.762170765506952730e-01 2.470110656764815005e+00 3.299442401569798733e+00 3.611000403927604907e+00 2.627202236441385175e+00 2.067232128966555393e+00 1.840893891473440735e+00 1.719762802703904914e+00 6.135948284206275360e+00 1.397068169386549741e+01 2.192131973579606985e+00 4.044144639284498410e+00 2.430565137620134930e+00 2.514078924201331056e+00 1.814000373024468260e+00 5.486069767642270278e+00 1.310058728967874764e+01 3.677256805968715625e+00 4.775734008678067966e+00 5.992923932861859093e+00 5.610217345965255120e+00 4.839984164247614018e+00 8.546580632888056694e-01 1.133162166698864937e+01 1.036082790333944015e+00 1.511183276206959025e+00 2.154547898288670993e+00 9.779146731303303142e-01 9.373549697500506150e-01 1.122438193104394077e+00 1.452688319508410757e+02 1.027834741400410756e+00 2.316321241972682632e+00 1.126349411014214708e+00 5.341376227372982566e-01 1.050523013685193296e+00 3.708724602003386828e+00 5.073225088995982901e-01 4.457327997054447710e-01 5.707459319660417307e-01 2.660182123970078027e+00 3.117062417247716155e+00 2.402153845440028412e+00 1.600192605511359556e+00 7.833881751175539865e-01 5.189424469482990521e-01 6.320542529215820160e-01 1.874498404769994853e+00 1.449839774015323712e+00 9.254511084500542939e-01 1.054962727689392921e+00 7.186953936212474581e-01 5.717941997520123998e-01 2.000268288197967870e+00 2.785869606304857804e+00 3.969360562818687654e+00 2.818912742252306369e+00 9.071523012013509302e-01 1.254574981764190245e+00 2.285938911865518008e+00 2.442756529799476439e+00 3.352381779023170250e+00 3.863645277295002067e+00 2.300932398644150112e+00 2.022840469944775066e+00 8.707861466309626763e+00 3.022300383838340849e+02 1.300176519529733010e+00 7.012819826329867112e+00 6.635987929734938007e+00 3.456023727327154127e+00 8.171014789745119078e-01 1.948648906629562916e+00 1.292968911405723009e+00 1.008237043056360971e+00 1.632404126875065753e+00 3.965353130344985155e-01 1.092863082175853595e+00 8.761893288453235229e-01 4.895694593022995589e-01 7.000214630939607385e-01 1.001781207766660131e+00 1.150935258384428117e+00 1.275657501897015145e+01 6.538035134075232957e-01 7.092694980016107653e-01 8.131823843683194664e-01 1.628923063723517251e+00 1.416043438468354676e+00 8.726751917789818958e-01 7.204951650750088810e-01 1.069633232762931652e+00 9.553319027245718020e-01 1.099182729982876916e+00 1.433045420713616291e+00 1.578906087684283754e+00 1.211498065298890925e+00 6.190383136963812927e-01 2.136023172518823010e+00 4.841937026328443139e+00 2.197822285358098426e+00 1.272928521769464361e+00 1.126219090054175975e+00 8.543704462685053347e-01 2.888154167757672752e+00 1.080762871742750653e+00 4.190176603051333437e+00 9.263115784366298122e-01 8.668207822556362885e+01 6.192963502476908744e+00 3.726025026150908914e+00 1.511808222197511142e+01 2.849867438101155415e+01 6.803969503684893994e+01 4.364347535957808333e+00 1.110515517559475640e+00 5.502507758078835565e+01 1.206856786075190424e+00 1.872618009195301969e+00 9.805090010238421971e-01 7.674486634481584302e-01 1.606333597759318277e+00 4.332392160584664920e-01 7.208766448651215963e-01 1.357072035480861416e+00 9.292464744179408376e-01 1.411405385942114288e+00 1.905770651337926669e+00 1.810460146194829978e+00 8.648787163357885888e+00 6.015699178448507212e+00 1.077492184703462197e+00 7.517655643177036939e-01 8.370439901162738394e-01 4.054960563626998749e+00 2.906950151895985712e+00 1.217077640725293008e+00 1.959180229167509113e+00 2.545007000990227475e+00 1.095631011064661431e+00 1.627696830966970598e+00 5.875521283291738062e-01 1.136661815168861889e+00 1.005859411645975587e+00 3.376104841796753742e-01 3.631457560937108031e-01 7.279499389009445043e-01 7.493047243123718282e-01 9.664115212965899815e+00 3.286619869785195824e+00 1.716307972882757937e+00 2.352508638278484554e+00 2.925866698012481670e+00 3.354205920068895175e+00 1.878882724179809838e+00 6.711011883312982818e+00 2.812174451486630922e+00 2.663951349052228856e+00 1.162638214813283071e+02 2.489666396656051006e+01 7.647288083530419556e+00 1.242729768413505838e+02 4.555002533610913815e+02 3.935004884900249467e-01 2.080191818771582746e+01 1.207457037729136218e+01 7.140467282129804971e+00 2.469116058662195634e+00 1.535037988074160920e+00 5.557144768227315623e+00 6.909501904132554273e+00 4.518408363139158723e+00 2.940908721231551670e+00 2.093476690833383724e+00 9.886279014699368428e-01 2.503189203922666550e+01 1.465722272173220730e+01 5.137289807630713412e+00 1.887490080368732670e+00 8.775794336765137871e+00 1.174560671731029160e+01 8.674316740783835300e+00 6.467727733813566360e+00 3.320152365536571004e+00 1.582611608352488597e+00 1.227694286299343851e+00 6.117321791477941417e+00 5.598713453302690546e+00 6.485104783322539923e+00 3.167804551190087192e+00 1.715751191499731654e+00 8.941440393233051065e-01 6.811872256591240404e-01 5.092986573323044830e+00 1.397924516426304553e+00 9.381305331597237229e-01 9.898791254579448751e-01 1.188106240736138020e+00 6.913200318059566918e-01 9.732630909964380406e-01 1.314664214513569629e+00 5.551228166739506920e-01 3.171081867873408555e+01 4.720227199092117587e+01 2.242647017838937984e+01 2.544979981302149419e+00 3.181246881555782835e+00 2.825914279184020828e+00 1.751558756823569318e+00 1.290419463418302382e+00 5.814384842397148923e-01 2.215972089709584480e+00 2.507237002056112551e+00 5.641615734575570862e+00 1.466475409538662955e+00 1.000565171518392305e+00 3.603482436797694533e+00 9.121464351412251759e+00 2.497807636653140761e+00 3.542278440526331451e+00 2.378059844493984443e+00 7.635021124472356036e+00 3.078508317990421794e+00 2.597713246100658235e+00 1.487472597031759491e+00 2.117409783629866205e+00 3.399558172872704898e+00 5.000254323446159610e+00 5.947283029295988843e-01 3.331008320665083122e+00 3.054474654151270396e+00 2.922741688289634112e+02 3.194896833506343015e+00 7.721139203948381713e-01 1.893435801374982574e+00 4.035997399680897324e+00 7.782884012012686981e+00 1.989306658173337183e+00 1.213852847753593922e+00 2.448885560231195413e+00 6.713316663449184762e-01 2.088919575129286166e+00 1.222833573772192040e+00 8.579916211576210650e-01 2.452869604089926270e+00 4.376160783005967225e+00 2.895187526366044928e+00 6.855852378432707450e-01 1.155516463069706568e+00 1.541435195535950209e+00 5.489729443191382785e+00 2.401158057458840034e+00 1.030773997750154436e+00 3.073275756690736493e+00 4.581426147078222044e+00 1.322473838648474231e+00 1.499703039538320581e+01 7.714808058793058976e-01 8.117071313826207390e-01 2.078247929331431543e+00 1.990926781978509919e+00 8.679217337256368570e-01 9.242009541045466126e-01 1.698220650172538537e+00 2.290458025393256936e+00 1.535572036335989488e+00 1.251850088702034292e+00 1.155251397752446785e+00 1.205572827005130243e+00 1.846893998437903806e+00 1.889475517488775846e+00 2.235925736848687784e+00 8.139668237400544681e-01 8.915664488914699648e-01 7.791983232227921441e-01 6.492262266660966397e+00 4.374226914502649777e+00 1.827687640086266496e+00 4.366310767773284418e+00 1.530619352218199003e+00 1.133027144792430718e+00 3.494827073708873577e+00 7.175080686103965100e-01 3.131806374955383276e+00 8.050165313111499188e-01 1.536042098494581065e+00 9.081832341380984275e-01 1.056504870908604232e+00 1.081184872631867577e+00 3.770677606089727796e+00 1.765899918096508037e+00 2.690049444976970960e+00 1.879284906770584573e+00 4.573431303575945961e+00 1.356024893488435801e+00 9.649133763496893224e-01 1.273345505872122807e+00 1.731138680307984679e+00 4.364843604088575191e+00 2.559696370617611461e+00 2.074693517759433448e+00 1.674620878636598365e+00 1.422730412317523285e+00 9.763197275731769764e-01 2.185451219228952802e+00 2.933437739884816597e+00 1.770165530977116708e+00 1.780707434347656104e+00 4.148565060552096284e+00 1.249562773493278822e+00 7.206431070403696015e-01 4.365816091958117262e+00 1.288244355480828052e+00 1.074818088255709458e+00 1.764535487018634718e+00 1.285253380084920849e+00 1.246322832316001836e+02 2.641193981332808693e+00 1.360418685885745216e+00 7.845330519354773990e-01 7.886387334692640527e-01 1.259905018163766766e+00 1.148847706166345795e+00 1.935453894869916480e+00 2.041339335253786302e+00 1.392330874123139051e+00 1.289047668942455260e+00 1.983450666708238108e+00 2.332065600882756939e+00 2.155750063145485562e+00 1.399391006070672461e+00 2.079436093220863757e+00 1.738100775461674186e+00 1.017003801337243996e+00 1.311924468370054608e+00 1.481657031784089362e+00 1.764374948098235363e+00 9.734519943028694389e-01 2.125937411172976077e+00 2.076164779105280189e+00 1.543406667293099499e+00 2.440111647314056498e+00 2.560225031515948046e+00 8.825691413400955643e-01 9.580994221557479484e-01 8.788347642681366700e-01 6.521101065768000193e-01 1.537849547966946284e+00 1.592603769981297823e+00 2.219812982978943694e+00 1.206951333000843452e+00 8.434496152709636263e-01 1.593058273407191194e+00 2.673639693664989991e+00 2.165409079641861023e+00 7.145060502610449671e-01 1.804141567270974189e+00 2.517188784883167330e+00 2.625640748519140644e+00 1.070523360140958058e+00 8.518031926784306318e-01 1.074979045185766369e+00 8.726563084802934078e-01 1.798640158674128298e+00 1.982229929662040036e+00 1.193745364817467625e+00 1.173181542758777507e+00 3.128758833464276190e+00 2.922127268338656769e+00 8.764541055235908207e-01 2.518917139980376696e+00 1.939053712881826819e+00 2.341022851345475608e+00 5.216322853005237903e+00 1.378034540380948592e+01 8.314048579831609942e-01 1.574326430673505861e+00 1.494458596236626802e+00 9.849575020429546246e-01 8.347247710293519418e+00 4.005427854294688395e+00 8.962170145795277376e-01 2.264583782405519941e+00 2.530113548956464342e+00 1.939339354689376904e+00 1.594516696847331332e+02 3.172062712511205973e+00 1.188813484127381415e+00 2.256841153428970514e+00 1.664788992324031991e+00 5.604936466662130634e+00 5.813558557960938344e+00 2.779667071905306042e+00 2.113056386164814171e+00 8.395450573096967517e+00 5.630169164955853844e+00 9.632427044776694647e-01 1.406421406866314783e+00 1.176793430993958367e+01 7.757522264923194300e+00 7.444062434171785370e-01 2.090092861018951531e+00 1.340381922457706931e+00 1.936863714282319737e+00 9.781321197458199279e-01 7.082567229692464025e+03 1.156512242807551871e+01 3.251998168690037883e+00 1.269854923785720935e+01 4.719713376928546644e+00 1.608286499943133219e+00 8.581213921869697003e-01 8.666251724314449234e+00 9.770088341196585091e+00 4.665925165598952873e+00 6.202092079678773739e-01 1.368994945818545830e+02 2.743076765466291089e+00 1.385589641536949523e+00 1.030599821478054512e+00 3.747899177283940730e+00 2.820871317654632726e+00 1.008579055849807382e+01 8.929145299151458914e+01 2.798654144957400280e+00 3.298619650893531041e+00 1.388580616618417807e+00 5.729239586947051377e-01 1.017228846771751094e+01 3.465221109908861674e+00 2.405043334816709510e+00 5.649835294702594268e+00 2.644472112354472770e+00 4.617370606334640470e+00 3.209271193194367822e+00 5.300029075031932990e+00 6.927629326208800897e+00 4.657906605450612858e+01 5.582103927453274217e+00 2.632135575291103535e+00 5.682992016117058398e+00 4.656342218796904575e+00 1.156330821474399784e+01
1.007844256237229730e-01 1.138819977571652542e+00 5.659804569878489344e-01 1.119199301232150223e-02 3.548514709668899036e-01 3.843401303215332465e-01 3.142592179801399488e-01 2.456342128386443044e-02 4.876470329152005068e-01 1.461580191164917331e-01 1.177870683868332963e-01 4.246042309766552836e-01 1.851514645513350349e-02 4.598391411651341770e-02 7.553390451021663177e-02 2.640797867109431069e-02 1.647864115262757112e-01 4.355121163467363943e-02 4.237933284112207488e-01 4.005374727511935573e-01 1.721521783374477255e-01 3.406714485007351911e-02 6.888196742370161774e-02 6.759456861074859546e-01 5.523398978740490239e-01 6.205029321960499056e-01 6.696679157203743182e-01 6.435222417080116442e-01 6.004165326230281874e-01 2.553390251666286526e-01 2.082784342847393555e-02 1.643547171245596239e-02 1.724399371488792576e-02 2.322943349856518291e-01 3.053338216673905786e-02 4.067863391693635894e-02 3.290740793853630386e-02 3.087235686334269605e-02 4.189305772685665563e-02 4.160444027664822464e-02 6.371587616179546359e-03 1.588152968891637373e-02 1.503842482930749513e-01 7.012208428408721606e-01 4.363032673921383719e-01 4.346036374759228438e-01 6.066875802140361262e-01 3.576593148815235823e-01 3.244002247915835913e-01 1.539106530093448666e-01 1.359668426744102543e-01 3.306037905412607114e-01 4.118862121426787593e-02 1.486066283691987386e-02 3.474853103299102575e-02 1.958024814179324530e-02 3.078142190286523028e-02 2.741169691228895200e-02 1.541702496809313483e-02 1.023408264989900673e-01 8.844899561382117692e-02 1.103023844701369049e-01 2.767335769928114947e-02 2.801486846088261373e-01 2.722467564776304694e-01 2.111026890882851947e-01 2.179203576350264848e-01 1.988039456459815835e-01 1.216384165445413279e-01 3.704926461462930420e-02 2.377433109752015439e-02 1.068238810321263561e-02 6.855501604473375823e-03 4.110138637084460589e-01 1.299971512539686846e-02 7.499956354604632447e-03 7.204836371267701878e-02 1.197815451247385421e-01 1.002668083305194302e-02 1.121353611281115589e-02 1.284049899188550448e-01 1.020475635226374689e-01 2.563748988716139099e-01 6.143683573918961027e-01 1.393894166808895378e-02 1.548765337278462939e-01 2.841738151023457393e-01 3.245992883390313999e-01 1.701909977273903807e-01 8.244295463876589736e-01 9.174583533954887293e-03 1.038302450678980499e-01 2.893716363068047359e-01 8.097942650213178772e-03 1.996411943409077266e-02 1.896543135296906851e-02 9.140925853106560139e-02 1.055296872235114876e-02 8.511144913932355144e-03 1.090092527843296820e-02 2.153627027567045146e-02 1.120741128177771620e-02 1.226071411101176470e-02 6.946611455053400275e-02 2.094243302097875334e-02 1.496656281583478958e-02 6.353999063432057559e-01 2.849912875331245266e-01 5.967500052872916072e-01 9.215991744793341350e-03 1.543151744673110226e-01 4.275252700456373955e-01 2.869069367747108593e-02 9.440402139822449273e-03 2.189412762551023323e-02 5.267186944755766764e-02 2.427158473414600948e-01 2.248507510814308497e-02 5.636912329636322577e-02 1.250688053843547476e-01 5.786012019309272336e-02 2.038728621495917992e-02 1.668221397890274488e-02 3.397749061430145601e-02 1.210451225541807840e+00 4.241526705031115063e-01 6.565923899823568333e-02 3.385966084518565039e-02 4.451820616168536970e-01 1.433365225649124199e-02 2.550304946521682325e-02 1.068077232393000592e-02 3.819612889075719997e-02 2.985044006365037556e-02 3.208047243193230535e-01 1.894655773805208054e-02 4.789247916390993592e-02 5.677911515291238498e-01 6.083072245873947237e-01 1.093162176645213202e-01 2.583561252824488341e-01 6.829125436811472882e-02 1.296191587845429635e-02 1.472661512481256325e-02 1.533909434379867459e-02 3.519810952712106866e-01 8.671296078959365161e-01 1.874345879149642152e-02 2.164053831584397680e-02 4.088542856333504671e-01 4.551683572083153884e-02 3.056895298828384011e-02 4.263143482471192652e-02 2.550791793208800548e-02 4.001096230222642158e-02 1.800075335882331956e-02 3.961038179994762903e-02 6.420324096421542448e-02 2.790649680627221407e+00 2.633544116820871750e-01 2.029410087783253824e-01 4.819757084192674013e-01 1.254963012122980309e-02 7.091327772612785081e-03 1.060300443857631475e-01 2.469695210878512626e+00 9.951299919134026783e-01 2.495445989324603375e-01 2.296102544887118346e-01 1.164677610095133709e+00 1.083938948228378718e-01 1.207310145600043256e+02 8.334091989752827612e-01 1.519731667702876932e+00 5.001579763529070966e-02 1.486656852541258234e-01 6.838495483511093376e-01 1.083393979521138029e+00 3.677722857666450018e-01 3.666705077188956441e-01 4.037284350696404012e-01 2.318208163573833858e-01 3.293015096198945724e-01 2.900448623798869141e-01 4.437771892080898395e-01 8.958227404374786706e-01 5.059871317952305825e-01 5.128227240417619903e-01 4.789407456184877065e-02 6.632133493444687389e-01 1.084767541313080397e+00 2.213293587396219717e-02 2.396315643033205822e-01 4.589248392224573037e-01 3.276779613229019450e-01 1.606179443375698734e-01 1.254217347410759298e-01 3.435051870687154674e-01 4.355675457823207641e-01 4.080741546531698599e-02 6.252376076843893515e-02 1.127951886062685150e+00 9.839498436492980504e-01 2.894010206402116703e-01 1.271430507512693042e-01 4.704501445037522211e-01 5.580145655894654944e-01 8.326722024199151306e-01 1.503824246304208759e-02 2.851536238850770344e-01 2.379505724923930976e-01 1.722031402194921512e-01 1.409124939636181503e-02 7.543714213361174536e-02 4.577282927178460414e-01 5.547337854596390283e-01 2.536575484035138439e-01 1.991635043687334239e-01 1.867926906480825155e-01 5.855350226142297387e-02 4.747251152753583225e-01 1.198506236663688940e-01 7.461558535240262469e-01 4.302249801720985922e-01 5.006259429771351410e-01 6.168658897909675698e-01 2.059315393128849792e+01 3.419491217008187589e-01 7.236831976141830935e-01 9.596676363972562740e-01 4.072426572798674149e-01 7.868627609115734778e-01 8.958126933618768106e+00 1.839011952339085140e-02 3.346648086119763388e-01 7.548038988806162752e-01 1.520315618181780903e-01 2.840800573510621208e-01 7.989838555994610569e-02 1.716267169878982757e-01 4.999083467173835449e-01 5.070641922252161482e-01 5.737005169858817588e-01 2.524443613995529245e-02 2.912028753584256988e-02 2.531448978516287474e-02 3.341038913629734708e-01 2.493475588568916934e-01 1.658590415108129879e-01 6.774505329518449415e+00 4.192975420893724214e-01 1.030888309840075762e-01 3.458887587887044673e-02 6.812317662618308511e-02 2.244450461154730986e-02 6.550659189864722898e-02 4.060552130130765214e+00 7.108404405737291931e-01 5.436452719053570803e-02 3.452311804046839794e-02 4.525664347552411648e-01 4.317403195907633107e-01 1.087753187010907785e-01 4.759125022042900444e-01 7.674059724354751477e-01 1.463322268400048531e-01 1.180162008605304021e-02 7.807464725857000687e-01 1.170973301480284334e+00 1.914914333467187812e-01 7.342139906681487416e-01 6.910698578528609026e-01 8.547708739607309258e-01 9.340711458029105074e-01 3.251115327993213455e+00 4.285856512825242604e+00 1.111467837494465094e+00 5.404564897790673506e-01 6.249071811671345206e-02 3.566732292784455360e+00 7.844640952142227786e-01 9.168407766356603261e-01 2.473460098020622763e-02 4.086385517714179183e-02 7.368985284776528033e-01 1.260387767433618356e-01 3.670530501445437577e-02 1.033480641164192110e-01 1.519158758780915219e-01 9.958547559360807488e-01 1.069873856526602385e+00 3.440868365862178591e-01 1.575537670173256591e-02 4.894491227513578929e-02 5.322101900036848438e-02 5.362282472819247109e-02 1.028248629719799301e-01 3.742020677052853572e-01 6.559271555469443626e-01 9.657166473387805983e-01 8.778798280765628403e-01 2.083434845565332316e-01 2.988380601372793433e-02 4.999097480215909939e-01 5.169749819889828402e-01 5.153430077246904523e-02 9.002880645322748343e-01 9.560176461076566046e-01 4.271281054798827803e-01 1.310632673313228413e-01 3.267760337190659947e-01 1.744749466101959412e-02 7.754929232372809178e-02 8.409808260381625988e-01 5.121619192917576946e-01 4.315087636448995678e-02 4.044589375757920435e-01 8.340725458327218345e-01 1.718123974914664398e+00 7.569834331564522234e-01 3.347688373733710421e+00 6.565444825443579324e-01 9.060255832452962510e-02 1.116529411748405365e-01 4.290973955400068007e+01 3.012192281823580231e+00 6.891614526892162473e-01 4.002605081518009200e-01 3.134048999915866607e-01 2.265276117292897573e-01 1.494741447015706659e-01 2.661789759349437734e-01 4.134649129344268870e-01 9.995502716098572105e-01 7.811692735343911398e-01 7.106121735288187247e-02 4.999522887014938854e-01 1.705847157250959811e-01 1.058042948692720919e-01 8.386311919501295009e-02 2.427253528202879540e-01 1.121944571395363299e+00 1.139032847173260254e+00 3.680521487006358505e-01 1.226337005980752959e-01 8.170840605739634332e-01 7.357920296648925995e-02 1.519255985725529445e-01 3.651331781185928604e-01 2.828461575449058851e-01 4.427774178293957252e-01 5.653725781878684575e-01 1.229383720804945596e-01 5.849643829982665855e-01 2.131811996595938119e-01 3.970332027050278434e-01 8.031767124816723280e-01 9.785585822783193777e-01 8.818572904835777493e-01 2.660569923665156988e-01 3.014505266646974047e-01 3.584696979480631596e-01 3.403219807406669406e-01 2.223585337628549152e-01 2.459274686236267299e-02 2.692277177269808419e-02 1.438209939492975931e-01 3.439796799125438009e-01 2.013334181583820853e-02 2.745239460157234967e-01 3.250984680246237768e-01 7.766672065365809452e-01 7.713590144288999806e-01 3.075787824643756996e-01 1.406266758269347494e-01 1.908842648193868896e-02 2.120515928682036588e-01 2.757499901545598653e-01 3.935618945013783510e-01 3.058823304756033146e-01 1.025113305700483673e-01 2.130734148556817920e-01 4.547871758381853424e-01 5.234468396597427020e-01 6.578222419248169750e-02 1.031705536864251649e-01 4.188273935351021215e-01 7.777506669981590903e-01 9.587631445073736547e-01 2.860883187055045518e-01 9.453978640352066545e-03 7.575629019406033837e-01 3.507565886679928635e-01 4.122868445346410948e-01 1.176377100543119503e-01 5.903583852349437999e-02 1.063801675182768081e-01 3.241925432689647946e-01 2.774906654260416161e-01 5.225214551047617506e-02 2.779906095262586474e-01 2.415719426985962759e-01 4.709604220356711779e-01 2.992066862307403152e-01 2.450109886120231950e-01 2.601807748101118145e-01 7.486060976200172024e-02 6.987974574942300565e-01 4.484593774800253452e-01 5.922196849062708601e-01 2.019453989514974901e-01 5.648641358296930814e-01 7.841520235881342948e-01 1.092709501992236709e-01 3.797133312005339656e-01 4.778528340761664661e-01 2.454434366496564546e-01 3.171963486854130765e-01 7.905453162137408007e-01 5.890989586713719639e-01 3.350076379793758274e-01 3.990922373989133076e-01 3.954960825365947952e-01 4.410537170095499837e-01 1.976084132962839870e-02 4.332019464153302746e-01 6.599613028022695976e-03 1.851033303600246177e-02 3.794740061401526976e-01 2.722013594190879071e-01 1.009568321689905179e+00 9.351970949453729531e-01 2.614508280677096397e-01 1.707494209285281839e-02 3.961457416467377424e-02 2.771425140093887185e-01 7.659078436789026889e-02 1.399382604080489090e-01 5.643823295030025999e-02 4.685291171618881714e-03 3.224419918809552643e-02 5.078031468460955655e-02 3.541819662961841475e-01 2.460372822271980620e-02 2.386573863123577638e-02 3.587075629758470496e-01 4.271118234261231938e-01 1.456902623072318659e-01 5.263066429326236639e-02 2.089175083485317608e-01 9.507180147629740175e-02 1.994218315229934202e-01 2.596801671221758701e-02 3.204574432608222612e-01 2.853063277344683804e-02 7.866655559963903199e-02 1.176385725495392720e-01 6.303340542302680871e-02 1.807086234634610877e-01 7.645183923726944775e-02 4.386101837952106897e-02 4.354957840017561338e-02 1.913285081333042648e-01 6.888130832223599009e-02 9.325286950568076327e-02 7.285569241717201883e-02 4.421907398327161454e-02 1.699396391252536165e-01 1.442043076261922407e-01 2.166705494094953513e-02 3.781019172302886866e-01 9.043612501613743082e-03 1.173428555191543578e-02 2.553246288274327869e-01 2.871550155616749977e-01 3.719299323057361217e-01 1.196432223903012015e-01 8.836690651407114183e-02 4.869601531754809698e-01 3.583771129103590636e-01 1.193072404842518835e-01 1.072436400182474707e-02 5.434270947654893519e-02 1.906769613392753637e-01 6.687083793948850330e-01 2.094226123657525473e-01 9.456539686409287659e-02 2.154634999814294405e-01 1.420122494813663705e-01 3.216904752834550685e-01 1.169592952836006131e-02 9.172723495087094225e-02 1.980537308631809545e-01 6.627595846536418756e-02 5.829367799013674030e-03 2.159022753009219864e-01 4.230498797170163805e-02 8.330559417638987163e-02 7.202011995723407722e-02 9.651338476361891183e-02 3.421652999929740424e-02 5.429232399295461642e-01 7.210587575563639495e-01 6.452436051805383599e-01 3.525661998027455890e-02 1.985424607294410115e-01 3.194652227111483000e-02 1.795865995970415824e-02 9.777209000624471208e-03 7.966531148267912421e-01 3.324269105907359800e-01 1.914517037886091094e-02 2.517149212076897485e-02 9.608187291176721878e-01 2.451481235876168396e-01 1.604693901228209513e-02 1.490450575603360223e-02 2.948480823114555532e-02 5.115184642864119002e-01 1.513605838955215527e-02 3.551759085481620559e-01 3.464857057416132480e-01 2.525871750650044989e-01 8.436872036807102626e-02 4.300700144230115152e-01 1.239707552518446443e-01 1.416004054969107195e-01 1.876980094477181948e-01 5.232717238773278989e-01 1.949785334384425139e-01 9.055427397439200221e-02 3.187601016112417418e-01 6.542170363389330223e-01 4.964559642701188436e-01 2.004241306695560276e-02 2.828807542874284264e-02 7.684399946666924282e-03 9.068054561607179487e-01 7.927010493798414270e-01 2.109234114332565399e-02 7.411656465586169418e-02 1.251195629874394255e+00 9.016160950944651642e-02 5.402241315322036108e-01 5.323198406517082315e-01 5.546283345615536930e-01 4.689536773276921089e-01 1.482107605176788759e-02 1.807102524312953484e-02 2.866100181208128261e-02 5.480426196028538310e-01 4.518490942125744092e-01 5.349571503499289671e-02 3.102423680331227798e-02 4.538977732162832041e-02 4.218821084647167430e-02 1.540322382719734769e-02 9.448664001205073215e-02 4.955134566957811182e-02 5.393319299627682417e-01 6.530136163618782685e-01 5.373999225138481606e-01 6.226190605465209416e-01 9.431865936965766473e-02 1.831766435151676448e-02 2.118346943695844503e-02 1.681116752570872008e-01 9.599258560337584623e-01 5.615928816218593855e-01 2.370575500575851646e-01 4.109845130207937652e-02 1.683256451952279062e-02 8.088214919355405375e-01 1.018643584550031456e+00 1.346180038125322609e+00 1.032939654685271602e+00 3.922012003321146412e-01 1.522246145651369176e+00 9.607500097845660392e-01 9.540808129195723630e-01 6.253995639715894672e-01 6.070936091331593509e-01 7.221689801379453932e-01 8.402400847263714612e-01 8.795123281048622399e-01 7.321805328533365076e-01 6.160631589426353028e-01 4.553177024234047465e-01 3.916242817390728703e+01 6.616557146456816252e-01 7.458457014869861457e-01 7.693637301366974546e-01 6.360177031215950016e-01 5.868857755883536420e-01 4.488132521880419112e-01 7.771912697578544638e-01 8.296485460053539818e-01 2.053801464571859969e-01 3.086627454085476008e-01 1.050085413097005649e+00 8.531211176192542434e-01 3.091981818891667566e-01 3.985761415791150286e-01 5.992081825504235945e-03 1.100169361292569880e-03 1.222473240348774387e-01 9.265068620666516014e-03 8.678035052338792799e-01 3.541075723880257042e-01 6.794696205445001080e-01 1.423015980271264525e+00 8.313386923537458006e-01 7.107161138838100634e-01 1.546069484120530246e-01 3.842754636358071130e-01 5.903185257247052231e-01 1.523905062176150738e-01 2.160841504915620992e-01 1.088350030978930683e-01 4.209255521796263777e-02 6.658774992025444546e-03 2.760996850745592868e-01 3.242187339202019791e-02 2.509866913202222771e-01 1.238042776897069430e+00 9.479126531286583557e-01 5.652647094606331191e-01 6.432732121278065263e-01 5.240496618691677932e-01 5.865533566756127026e-01 6.670211969665524876e-01 2.754306772843236745e-02 7.015622351827484060e-01 4.971591693453337735e-01 2.441079219969004011e-01 3.116004657238380382e-01 3.587741034947791036e-02 2.019817379578506614e-02 1.430193008123072262e+00 1.081985615673756618e+00 6.048932944103284637e-01 5.713242749513194330e-01 7.578942179336507490e-01 4.462913800762116634e-01 7.217392388923959956e-01 6.501030516287180649e-01 6.711105500546898917e-01 5.394545146281324310e-01 7.062409285921733559e-01 5.222373883887124757e-01 4.140721496845837235e-01 3.456925598277014178e-01 4.418831069495244845e-01 1.409496374602626223e-01 2.236996968370512651e-01 9.139094168767984694e-02 2.969057014187204135e-02 7.284818974811974046e-02 8.456474827418274803e-03 1.700979991950669623e-01 4.304443007818929412e-01 2.189613210716387925e-01 5.153041013977390783e-01 3.059890796965663018e-01 5.297385030660519689e-01 7.160747977506919104e-02 4.111887417529297428e-01 5.667170822573748268e-01 4.568725957953492789e-01 4.988606826816684436e-01 9.114141802973418915e-01 8.788544403523783632e-01 4.586088638236862636e-01 3.957191523461826566e-01 3.928910078130005146e-01 1.276982015429606321e-01 5.274366076011889337e-01 3.060193292570949630e-01 1.394317050949194642e-02 3.555175781448197125e-02 3.701099711234246969e-01 1.194790240429206146e-02 4.005846162715210636e-03 3.688146578880144300e-02 3.088891992288098770e-02 8.016458175280585796e-02 4.513613830295386958e-02 6.679962048288912158e-02 1.496131235647587543e-01 1.995948103257013106e-01 6.847459576964041172e-01 4.587044779635267577e-01 3.675295902961376315e-01 4.571479190026607187e-01 4.553407127269619159e-01 2.753903893632718702e-01 1.739416489350874284e-02 5.828901129120149516e-02 2.322575967276036685e-02 7.111235134403934843e-01 4.645727680328329973e-02 1.467879702655386712e-02 1.195899027862922376e-01 2.624233737595549343e-01 4.538370308935124608e-01 9.568315601262725179e-02 3.751977350372499576e-01 2.036783462056296623e-01 2.353831982452050942e-01 2.866334774436203325e-01 2.180294017506199666e-01 4.057695473782365475e-02 1.421772858781613080e-01 6.876670880701025723e-01 3.964446871956273100e-02 1.484344292718194624e-01 1.341233596569329611e+00 1.067831976335159583e+00 6.319098916268932609e-01 2.024474302621940280e-01 5.718893139337642706e-02 3.061738435838563810e-02 6.323812585577870404e-01 8.087849931518233948e-01 3.438743889024523104e-01 3.770775888554841471e-01 6.073496505360984621e-01 1.818330636913670362e-01 3.501601790510718293e-01 3.095701154597443328e-01 4.609936748991385613e-01 1.224329934157635524e-01 1.067666074557125366e-01 4.394820252998062338e-01 5.178974117977284131e-01 3.947830701103339224e-01 5.384164722224962785e-02 2.768729301844750079e-01 5.795649307887824619e-01 3.754595354110542571e-01 1.035368391532546090e-01 5.452119488248962087e-01 1.976006163786697134e-01 6.286851247126430398e-01 4.192635078342063615e+00 3.001431065785161723e-01 7.435174885561711758e-03 6.243512426419705053e-01 2.884495681148135926e-01 1.867406209959146246e-01 2.618869426114933674e-01 5.973178832213288381e-01 4.617359304675252019e-01 3.397647200216694641e-01 3.834220813385735838e-01 6.776963238904740727e-01 3.951575274306448615e-01 3.338914411429951823e-01 2.295442561648276536e-01 4.520098316242122660e-01 8.864322374348154732e-01 2.763474389597222469e-01 5.044600945437886785e-02 4.500274477426950692e-02 3.607966654003872398e-01 8.457072567703251276e-02 6.735553726154955845e-01 7.064776581166631875e-01 5.732100253071208407e-01 6.353627798187724274e-01 6.962321982340688997e-01 6.871677606050142773e-01 3.387787800006537842e-02 3.513554252218809015e-01 5.760379533557045961e-02 2.741856751033334288e-02 5.635534980735745769e-02 5.067911820830701963e-02 9.498069459594710162e-02 3.955517719504988983e-02 3.709735417878536057e-02 2.903213570627083406e-01 3.791286514670233476e-01 6.536214810526617125e-01 3.510342242335001695e-02 3.321166009930955065e-02 6.456671765742499902e-02 5.671959451011684972e-02 4.803649276908170118e-01 1.161789071592754657e-01 5.673171755806462324e-02 1.449355131083448212e-01 2.744703947285986184e-02 5.445304651705782373e-01 2.279249672076925221e-02 5.841997509219040013e-02 2.401672802719984623e-01 5.105874200291782294e-01 6.061248598090841072e-02 7.839674198865356214e-01 4.220906725002616100e-01 6.008807023079663079e-01 6.812233337151818446e-01 1.510179511357212290e+00 1.031991437958302560e-01 4.195049970442581155e-02 1.533806667792352307e+00 1.565788171449495128e-02 5.277516477795488048e-02 2.992729751614893463e-02 3.274109284187879526e-02 4.765787037593883224e-01 6.223483844557489153e-01 6.325852850565096830e-01 2.151831236919987678e-02 8.486365360722607498e-01 3.771358996288564081e-01 5.811264008018756089e-01 6.328627088690251534e-02 1.547903472930776264e-02 3.119965536689063568e-02 8.529851504216787866e-03 2.573522715869765998e-01 5.438608199475522542e-02 6.469165845719283825e-02 3.571468971754185318e-02 1.476242383142858071e-02 3.970927728135285537e-03 4.063952762676563690e-01 9.463217067268633320e-01 8.337669695544527859e-02 9.537185611595409840e-03 3.181626893995494199e-02 7.116119485376187770e-01 1.392902207869192388e+00 1.306256481908711020e+00 3.566637932409565948e-01 1.154013448887898363e+00 1.303210212083845132e+00 1.252921133830044553e+00 2.728981659489653211e+00 2.957156819537106601e-02 9.386905712921187472e-01 2.772427713782959352e-02 1.295774079819658642e+00 1.192198598990592995e+00
