# Supplementary material for: Idiosyncratic, Retinotopic Bias in Face Identification Modulated by Familiarity
Source: eNeuro. 2018 Oct 4;5(5):ENEURO.0054-18.2018. doi: 10.1523/ENEURO.0054-18.2018 (PMC6171739; doi:10.1523/ENEURO.0054-18.2018)
Supplement: Extended Data — The archive contains data from both experiments, as well as the analysis scripts. Download Extended Data 1, ZIP file. [file sup_enu-eN-NWR-0054-18-s02.zip › famretino2-3.0.0/vtcdata/output/RhV4_median_param.txt]

# row col std gain n
4.012000253295257579e+01 3.206636484427410494e+01 3.263907618291283086e+01 2.853328978982513320e+01 3.226258847419519782e+01 4.813597344757015151e+01 6.184135736686133100e+01 5.817429633418104373e+01 2.008945461605246408e+01 3.691129003499996486e+01 1.768320954932133660e+01 6.508268447227763431e+01 6.426935634036685485e+01 3.720920319635915519e+01 2.458830625203346898e+01 4.822089680655568600e+01 6.245079011430807725e+01 5.987452061727576336e+01 1.515208545144383834e+01 9.080433340719784141e+00 6.977729773981822348e+01 6.588871485080431967e+01 2.853661873016499584e+01 4.640113548396214327e+01 6.516629842211281698e+01 6.634209187003534680e+01 6.320657609680779387e+01 5.017457393754843231e+00 2.314942643299661995e+01 3.857592042826730250e+01 4.754280142781799157e+01 5.531490323902842476e+01 3.009232166108864703e+01 4.329423058971912042e+01 9.155641935765649464e+01 9.352247990074263839e+01 7.316580628466122960e+01 6.992513179803981416e+01 4.027837777893035565e+01 4.745243404561604450e+01 6.406729831901307648e+01 6.084165796587272723e+01 6.196774433711297547e+01 3.940674536702462660e+01 4.447974955303196509e+01 5.075690102272027104e+01 5.097802850825598142e+01 3.201306967361949773e+01 7.480610427236746318e+01 6.791685644761344065e+01 1.354730134305548859e+02 4.501677990343444691e+01 5.212833468448102536e+01 6.194434311012498995e+01 6.891522337819986888e+01 6.257862694703150908e+01 4.513673400904224309e+01 4.928964901607679394e+01 5.431201843598660162e+01 6.067737888692191461e+01 2.453306832434819640e+01 -1.810081541491282309e+01 4.137240424042766307e+01 2.766894395869906731e+01 4.253658592503872171e+01 3.758915317746927087e+01 3.958636453510897013e+01 4.842588174296135151e+01 5.638428982508644083e+01 3.381812551006603940e+01 3.046383623325260714e+01 3.355297048753089229e+01 3.933524112733860534e+01 4.248971984800584778e+01 2.364564315978962483e+01 3.941328387013856371e+01 4.887213808021230932e+01 5.184348617243834667e+01 5.235186593333419580e+01 5.165553752158818668e+01 5.840740844959633904e+01 5.494376059965949821e+01 4.962166320597352609e+01 5.353396015480279857e+01 4.788006282338150754e+01 4.646431136352424573e+01 4.619792603286168742e+01 2.485016566328874354e+00 3.137358194242549558e+01 3.579754602283464493e+01 3.740367118176314420e+01 4.147182958557377219e+01 1.593304484817491584e+01 1.726669798663984778e+01 2.797557214741535248e+01 3.252117976418910672e+01 3.601381864174297931e+01 2.305002122511653084e+01 3.198150825412648857e+01 5.534515410915652467e+01 5.163600883361893068e+01 5.435277066553018699e+01 5.981648436710294447e+01 5.930862339896405899e+01 5.970835496245935303e+01 5.547544378526397679e+01 5.273530874374957733e+01 6.675913779067933262e+01 6.083407955209798246e+01 5.578514380804115547e+01 5.001358526448551345e+01 7.760209213666183814e+01 5.428996194347877235e+01 4.726992704729158845e+01 5.040559460025131955e+01 4.442428808829226483e+01 4.118133614640343865e+01 3.664652089267476498e+01 3.939034991614627756e+01 4.185273266780524892e+01 3.700079334137428333e+01 5.899082602623259675e+00 1.029893130380512645e+01 7.148851485224052560e+00 3.209840055572956885e+01 3.143471079130776147e+01 2.210966559300784695e+01 3.241049693288954359e+01 3.429231865651856026e+01 5.806029814878984752e+01 5.933523469810008066e+01 5.625712249635694207e+01 5.525534774378178327e+01 6.306948854912835145e+01 5.714337546108896504e+01 5.405253645692033615e+01 4.722366034502784515e+01 7.832020169800995291e+01 6.224716464528752624e+01 5.066491706288824304e+01 8.956966146183907540e+01 5.212749494521640514e+01 4.794632990837552455e+01 1.989999996172602437e+02 4.228083157805408376e+01 -8.849615145588957121e-01 3.713058141618309804e+01 4.159847121439594275e+01 2.108929762831136756e+01 -4.121633689000820766e+01 2.382496902581659981e+01 3.060221909866820766e+01 2.244535722555685453e+01 3.636704126337491516e+01 3.860264329966678076e+01 3.101391445340673769e+01 -1.196449517236379201e+01 -1.919074333281801104e-01 1.745448655583808417e+01 1.192013843629560910e+01 2.917016008393214221e+01 3.693253803936259771e+01 4.031565308025312788e+01 5.636152618698596939e+01 5.494117938167586601e+01 4.338416017354955301e+01 5.420433900035824593e+01 5.386813663241912309e+01 6.172545822004875049e+01 9.082930728414527266e+01 3.653286749028411151e+01 3.942944603947287874e+01 1.660816883709894398e+02 3.271945843428632372e+01 2.568315327613314736e+01 3.990881376497772237e+01 4.213273444858050709e+01 -2.101530639516752075e+01 4.599296512871907439e+00 1.595170980648657633e+01 2.303726931770711417e+01 3.871260526957688342e+01 4.002507458606744706e+01 4.039712259646037040e+01 3.552427057673871502e+01 7.228282027118904551e+00 7.580807012639275477e+00 1.669518299677923778e+01 2.063993107388494153e+01 3.866377464454201629e+01 4.212210764113598316e+01 3.401178182915121795e+01 3.190987227937794657e+01 3.627817116528568420e+01 6.915834546281010375e+01 3.299980510362492225e+01 2.776865010009730739e+01 3.837465560290038269e+01 1.736886208645634611e+01 6.706423860148571947e+00 1.455522749478853228e+01 2.385839640432943298e+01 1.039018281961992329e+01 3.251342300140214547e+01 -9.777401077732501733e+01 1.722990350659127046e+01 2.129099607129570870e+01 1.048928231695238011e+01 -2.586429366977635702e+00 2.821311803769328108e+01 2.084642870019882821e+01 1.667636895439767386e+01 1.199217072052393007e+01 2.075154470224581971e+01 -8.437989976594781183e+01 1.716148514672819658e+01 1.586893831702655078e+01 9.823232143954726325e+00 2.124271930991984192e+01 1.614163683225078927e+01 2.032254936110524568e+01 6.833351522267525979e+01 6.504129484391879146e+01 6.885740093097550130e+01 7.597096008398814604e+01 7.135130607608631692e+01 9.470478419226364508e+01 1.535405572889748171e+01 4.171114897236171259e+01 3.786667106707041341e+01 5.487950771356464941e+01 1.287721913014394772e+02 -1.041054575848585984e+01 6.814148356930080297e+01 6.396081339350449468e+01 5.721882973149425311e+01 5.962047237138506262e+01 7.391116909848049943e+01 6.000010390944094496e+01 4.080348469623180563e+01 3.620257369074485609e+01 2.648251463532456995e+01 -9.799964805936870960e+01 3.303778502920651761e+01 3.894970389580769421e+01 3.789348236549257365e+01 3.611570216025549485e+01 3.413171005408382541e+01 3.511613809945080789e+01 4.060107093395056665e+01 4.808417847847494642e+01 4.514541527823017475e+01 4.553961975323586842e+01 4.458482014482012090e+01 4.137929856572542064e+01 7.024341636793049304e+01 7.086785566924453406e+01 7.275691923016944429e+01 6.515837402977746251e+01 6.022361077696319853e+01 5.821885907904422197e+01 5.766373373018873849e+01 9.635230477216950362e+01 9.551248919262570780e+01 7.828259879671665544e+01 7.878378035215334307e+01 7.484510718586150801e+01 6.556895701516616271e+01 3.291678791576168805e+01 1.410613736623820103e+01 6.523693142826836322e+01 5.282567815008966505e+01 4.533800526538908571e+01 3.498603291779755153e+01 3.324638348428833012e+01 3.371502056422404792e+01 5.150887634011039040e+01 4.851575787167264764e+01 4.575117490495605921e+01 4.505826927826061734e+01 3.980806721916060553e+01 4.164083949979630006e+01 4.272372182409122843e+01 4.483772358469267516e+01 4.585736955026251138e+01 4.046697864292788438e+01 8.456632895973413611e+01 8.281661489999714831e+01 1.892944841714555082e+02 6.128062370725038477e+01 6.242245620898497549e+01 1.764040521633204150e+02 8.977528494869733322e+01 8.373259861384846658e+01 9.192743718640602424e+01 6.575731957212468615e+01 5.927895503672782240e+01 5.915104362663980453e+01 5.684035773657888058e+01 5.910179058026567844e+01 8.374753838741054324e+01 8.637217599137287039e+01 8.798780800732900786e+01 6.861616589363707419e+01 6.491445312082547048e+01 5.340215349103944931e+01 2.413333896284905933e+01 1.158221356179116412e+02 6.636406681336497115e+01 5.522284503061969474e+01 3.366300559021079408e+01 5.174417253349169954e+01 5.035844736341606165e+01 4.997075726501141446e+01 4.347146134174294474e+01 4.688302228956435158e+01 4.548671076055458684e+01 4.113920554694834664e+01 3.780252363722236453e+01 1.805920204219099787e+02 7.824094341829254518e+01 8.188198286687392624e+01 6.276776926329553419e+01 7.193773609575035266e+01 1.028595472432044602e+02 8.916240878521566060e+01 6.900609118449497714e+01 5.510504860388357429e+01 3.836484843279409063e+01 9.982461115000478458e+01 1.039023967157885124e+02 8.985176306336927610e+01 7.701657084886960547e+01 5.745588856052707172e+01 5.227431374879256509e+01 3.341793032025010035e+01 9.412409215029319398e+01 1.989999871672189897e+02 5.396463462872863204e+01 5.309587437119266440e+01 5.263997843219884487e+01 5.037013579613888226e+01 4.723170357628013249e+01 3.886522003524592606e+01 4.513985699129243301e+01 4.389217659775270164e+01 4.222155999959657180e+01 3.645113866658135038e+01 7.624149446456573997e+00 9.374167496213331674e+01 8.782570951484377986e+01 1.379116998779282177e+01 9.945930063312874836e+01 8.782765937666894729e+01 9.501768240711970748e+01 6.097715823048520178e+01 5.537889834949675105e+01 3.287274898010598889e+01 5.449217537649090559e+01 5.008574145470876715e+01 3.979791175628031397e+01 3.811714634322228790e+01 4.781969823735001057e+01 4.352691040923279786e+01 4.301812924761492241e+01 3.959973955325871486e+01 3.493155519837483070e+01 4.013950240041707218e+01 -9.782118229049351044e+01 1.931520575379052218e+01 -8.108791512035584503e+01 6.261391419309923378e+01 3.336583057710021194e+01 5.303244203139293234e+01 5.338226629246307198e+01 3.952425172004326726e+01 2.578318237465962781e+01 3.599690703123816604e+01 4.748263307401508371e+01 4.495028921154141699e+01 3.897881419555295679e+01 3.641915174283774093e+01 3.604438280680499673e+01 4.081276682982601756e+01 3.832696410624186711e+01 3.811332472224340506e+01 6.004340862335052975e+01 5.021490052882275279e+01 4.095339815584750909e+01 3.577079990040702739e+01 4.146261581481953584e+01 4.251683751943375000e+01 3.815212514915828734e+01 3.423011350618134685e+01 3.949760156922964427e+01 3.736678424268890808e+01 2.928132722757773365e+01 3.922634716182334103e+01 3.735047247818015137e+01 3.769573490813107242e+01 3.812662246143465694e+01 3.826381971557170658e+01
4.802767214366361515e+01 4.371011469438204244e+01 4.336476629979671316e+01 4.764485373705710458e+01 5.221749469911526376e+01 2.216861366314619630e+01 2.557995800563229594e+01 2.823975913580374453e+01 3.567215742108699317e+01 3.671652824866588105e+01 4.642852147669243834e+01 3.253491998873290925e+01 3.404408672940796521e+01 4.414987182270311727e+00 1.636504374186598199e+01 2.590703407813146342e+01 3.064940721314097161e+01 2.918851486675482931e+01 4.977459823864369071e+01 3.593921221500594498e+01 3.610243039449613889e+01 3.531638094540841877e+01 1.845841848806271202e+01 1.131064070100940810e+01 3.035121424863798367e+01 2.652716297320503713e+01 2.910219450863802493e+01 1.828171496717381928e+01 2.499030062545649145e+01 3.254183643797435366e+01 3.231007792841222681e+01 3.517273571005308241e+01 2.432329635878051022e+01 -4.107688236161399686e+01 -4.459340516133471510e+01 -2.534913778174479404e+01 1.439540079548737950e+01 1.948408590961140874e+01 1.787116634171191976e+01 1.765254000727946249e+01 1.537467495656452954e+01 2.250078021007344375e+01 1.978549250694388917e+01 2.731553437195314871e+01 2.732957331726735006e+01 2.503568219790302152e+01 2.523371720273636498e+01 1.174656290312296125e+00 -4.460947400563898668e+01 4.759102453183611914e+00 -9.799964370436623540e+01 1.798638947462045934e+01 -1.532628380664064771e+01 1.057647794551194664e+01 5.309154558829865422e+00 1.331347155465854115e+01 7.012832314696394675e+00 1.327736396027707144e+01 2.254269248070358600e+01 2.033986531543456522e+01 9.575295653053792932e+00 -9.751476104033909564e+01 3.645900473022425814e+00 -8.005778091662365625e+01 4.628829399055322824e+01 4.212415211685105021e+01 4.085633404605253816e+01 4.169557242237529948e+01 4.735422766369811143e+01 3.490564390485417334e+01 4.270123332115773707e+01 4.292760207726249888e+01 4.022780080330891650e+01 3.739435013808433439e+01 4.252141731193604812e+01 4.145503437573034944e+01 4.562553464124214031e+01 4.650319433617406162e+01 4.666399563448540277e+01 4.150898212997680048e+01 4.941341705825372799e+01 4.609477444969856919e+01 4.035125481776837830e+01 3.349627843888907819e+01 3.274338053094126622e+01 4.140551253651764796e+01 3.712845422209493051e+01 3.284652770917863052e+01 3.408418675361587447e+01 3.819937538480112948e+01 4.159809712636791801e+01 3.701068789905190926e+01 4.243229118955085966e+01 4.511953723102172376e+01 4.483194088462958860e+01 4.520589686014611885e+01 4.255585978916206358e+01 3.219702548072766035e+01 4.666753132874254817e+01 4.296345525044323210e+01 4.485676366017314365e+01 4.605773493177625255e+01 4.413353409520463799e+01 4.113270742615686970e+01 4.519488472804330570e+01 4.169704155866347151e+01 3.879744751916541645e+01 2.659812479251724326e+01 4.320956909893413211e+01 4.220784249890459705e+01 3.704937702676151190e+01 2.480455683327027572e+01 2.724345541393220671e+01 3.630451748449721094e+01 3.571831005634716405e+01 -8.574348373155280001e+01 2.854256309880170761e+01 4.005774599648120216e+01 3.786265418218081891e+01 3.358228905346632587e+01 3.598520883041526019e+01 1.740229182491014726e+01 3.612708424432230458e+01 2.955504398500471552e+01 4.793979449652566416e+01 4.648658162340317546e+01 3.421464470638310473e+01 4.823481516262117452e+01 4.681912882176295909e+01 4.396872500737258349e+01 4.186766499447070800e+01 3.920585779706221530e+01 3.637229513540192016e+01 3.923596549445673531e+01 3.590267712678456036e+01 3.151171011534961508e+01 2.841476609157180988e+01 1.883389727497380051e+01 1.804173458049857715e+01 2.951599413352185763e+01 3.348742274870392066e+01 1.670769963988947993e+01 2.916901359941930139e+01 -8.845664721718119949e+01 -2.442090771581726472e+01 7.545162990401736991e+00 3.544864609189496463e+01 3.668011239899355758e+01 2.004927822617393929e+01 -2.847182465328948098e+01 3.911116436669140883e-01 2.641804825687218994e+01 3.690362180731749220e+01 4.461415190662313535e+01 4.417804293848223551e+01 2.380484212303663583e+01 4.074947851529091736e+01 3.476669617594650674e+01 2.685841433689518709e+01 1.408413813568806816e+01 4.951711227916839420e+01 4.747067657566393706e+01 4.709102718309209479e+01 3.425336739525192797e+01 2.724653792342629544e+01 2.953963246059897330e+01 1.713777631610476959e+01 2.752983352230319269e+01 -9.799999870684911230e+01 1.365702451742074430e+01 6.729687731230869829e+00 2.760531669604144156e+01 -9.799120278018273211e+01 3.152990637421677178e+00 1.340997094951112878e+01 3.559942883065527042e+01 3.775867387291536659e+01 1.011759104856412250e+01 -9.799999149453749681e+01 -4.194671233141066935e+00 2.195690466657544704e+01 2.959867777579304970e+01 4.272260931113071081e+01 4.327922675125081753e+01 3.266688617245146986e+01 4.054099725795607867e+01 4.163652976105081649e+01 3.048733650333889500e+01 2.449877722969371163e+01 4.448740045038766056e+01 4.693564692266252081e+01 1.376342174624639014e+01 1.929574949770889347e+01 -9.767388090819872559e+01 -1.839478197802147008e+01 1.602961640482703132e+01 1.133102435384839524e+01 2.857110334452427480e+01 3.595528709267604484e+01 -1.339359511482578480e+00 -1.207889250719023921e-01 2.045836418716512028e+01 3.683846231644139380e+01 4.079309508742397128e+01 -3.874773809685890313e+01 2.660667828803903134e+01 2.695282848284690402e+01 1.879506688472174503e+01 1.974002043765500858e+01 3.178721746477275900e+01 6.157032415930748570e+00 -5.515200198557391076e+00 2.044798755341006924e+01 3.106996507045135303e+01 -9.788952166862253534e+01 1.933106864057333851e+01 2.408538827519498682e+01 2.107160876883964562e+01 -7.793808550511363009e+00 1.722094159111121314e+01 3.274884163419206118e+01 3.490247548068892058e+01 3.417815814749316417e+01 3.738048247127709089e+01 6.934789193582321332e+01 3.892031784582584919e+01 4.456148631459903697e+01 2.648309293871884051e+01 3.984553246268691140e+01 2.834384994501090915e+01 3.519769636696037196e+01 -1.167763485474558394e+01 2.766194866033772115e+01 3.258511896556400700e+01 3.632944809672262920e+01 3.977357293614117850e+01 4.093316678549855681e+01 6.664368050479036754e+01 2.520739675896886922e+01 2.557811908204114815e+01 3.082866813308605813e+01 1.611671462978171832e+01 -1.022873558122870641e+01 2.248148615357945346e+01 3.683671525342003150e+01 3.782409555295807024e+01 3.445476756840348287e+01 3.222134910205797098e+01 3.379295219451588395e+01 3.210699264630606820e+01 4.261727528212237814e+01 4.385051303246666521e+01 4.605303667288988834e+01 4.418737114070515304e+01 3.562086262465993514e+01 3.530347446243550280e+01 2.844772770072790280e+01 3.183195228856285297e+01 3.842957569994896261e+01 3.766799103303402063e+01 3.698513641145248698e+01 3.320515451755966296e+01 5.269156910961148910e+00 1.968471999583391039e+02 2.370777584012848394e+01 2.053019599897470471e+01 2.739136134946510026e+01 3.686751443299445441e+01 2.300225909747771169e+01 2.435754900541895651e+01 4.278335628656700607e+01 4.240335317775620183e+01 3.902385520830658550e+01 3.201019837616681940e+01 3.371975472086089098e+01 3.635529608277040836e+01 4.504193046604545714e+01 4.373131865797714113e+01 4.229677995306811056e+01 3.910427698249576878e+01 3.641330789271472668e+01 3.770307586129904109e+01 3.726300000360238585e+01 4.351592191677772803e+01 4.512379209325977314e+01 4.453929964217853410e+01 2.875821983148843941e+01 2.615383787040374131e+01 7.028095351692928716e+01 3.879365194809962247e+01 3.467642766175589486e+01 -9.799531793360552001e+01 2.744736303451669102e+01 2.245131926341672823e+01 1.707421965409422882e+01 4.127245791731560587e+01 4.139672388155644001e+01 3.269158794339797680e+01 3.428187923707920959e+01 2.334008498276224230e+01 2.233877030764389460e+01 1.370607880790297273e+01 1.598554739204867658e+01 3.687289038532385632e+01 3.656811596107776552e+01 3.098561620174963593e+01 2.143339122064565316e+01 -3.933152973706643962e+01 3.686023084287835161e+01 3.014723242202505205e+01 3.206227977923695960e+01 4.457365125079225265e+01 4.410827547364790036e+01 3.575494791877078171e+01 3.776459413077220972e+01 4.307921080907327394e+01 4.758031114878845358e+01 4.748175616360691720e+01 4.442963540953046220e+01 -1.156074567171785006e+01 3.090429058004404084e+01 4.509203674081183522e+01 2.982517360446141197e+01 5.128545786405822149e+00 1.276905007317415297e+01 2.826873777003130073e+01 4.338269557552229116e+01 2.298638998180664572e+01 2.738609885288746071e+01 -7.962289356845418276e+00 8.247731193839793917e+00 2.300511024235510149e+01 3.848143931848845511e+01 2.896308428147475666e+01 1.455322435035244411e+01 1.410196325048222477e+01 1.225047976151495988e+01 -4.872195260127585925e+01 2.558417400145349063e+01 2.710987079735942373e+01 2.165069028977499244e+01 1.619713546826037032e+01 2.918004636962062648e+01 3.579858833841274190e+01 2.901435159704561784e+01 4.742044570471141895e+01 4.615012543544116852e+01 9.970684189881366066e+00 2.670932075607701250e+01 2.647594393409131897e+01 -1.296250904653418701e+01 -3.893692136661408565e-02 -1.347144274516446316e+01 2.661765085224605798e+01 1.820678257743763595e+01 2.989141101681598656e+01 1.744344366363272414e+01 3.293910908356616929e+00 2.592622106359621270e+01 2.447126100788368319e+01 1.790009668581994973e+01 2.736143586363332147e+01 2.039770960407066269e+01 2.305211339128673131e+01 3.175196927048212103e+01 3.626066665196128724e+01 4.013568787375069036e+01 4.432464797599463679e+01 -6.054713342459151448e+01 -9.799695079198036751e+01 -9.798071043666703872e+01 2.156086470771072072e+01 -1.526439024732755811e+01 1.921527721713693992e+01 1.563749446559949519e+01 1.767923718253155485e+01 2.824585318988394533e+01 4.251220825031613515e+01 2.235939494202805378e+01 2.247677727694026828e+01 2.442489728710152974e+01 3.667492353805441496e+01 4.175889254447686483e+01 3.193662828128178433e+01 3.584939726315707276e+01 3.931966738466594080e+01 -2.111928451431757026e+01 -5.139648801902266584e+00 8.033334118818112879e-01 2.884614307569864167e+01 5.093719577938173870e+00 1.818071447698671506e+01 2.409254924721368241e+01 3.477556736136921245e+01 2.344857374314727849e+01 3.318362430015423570e+01 -9.799929030887253134e+01 7.297277127374110606e+00 3.351090564805224403e+01 3.658729262155210193e+01 3.075748781915038421e+01 3.434970737073515323e+01
3.341511500200421203e+00 5.371031546117255751e+00 3.540546976029341764e+00 5.447925065605862649e+00 4.009930661976071065e+00 1.101063769290196781e+00 4.733151401549172022e+00 7.786734972483340123e-01 2.735340447814961884e+00 5.078729040907671077e+00 4.008089933052909615e+00 4.798689974182728690e+00 4.383437657947911958e+00 1.674514994926918021e+01 3.751068130121018029e+00 2.968346132302743356e+00 5.275705305024128045e+00 1.412427235001329162e+00 4.661922325045845916e+00 2.657613372035577015e+00 3.150013756924138875e+00 3.611636541436860526e+00 3.284002993238945400e+00 1.024312475174363257e+01 1.125202853229343525e+01 5.838573119936193656e+00 4.452872335419050032e+00 3.241246504425067343e+00 2.764202567666425914e+00 6.241585355152164283e+00 3.321056650966526469e+00 1.859338222845095423e+00 2.357373653604206254e+00 3.022293700610712008e+00 1.327152956213250512e+01 4.563081625268303299e+00 3.216744317355909821e+00 2.353614471612043957e+00 4.549900230758247233e+00 5.140526391754132618e+00 4.385108257125716058e+00 4.090759907669542450e+00 2.619619162741162466e+00 4.957476401460866100e+00 4.158052472469099037e+00 7.915870495562705500e+00 4.772847772669155830e+00 3.740369117183369951e+00 2.669746873528553266e+01 1.099784212700806396e+00 5.903112072552875844e+00 3.128244336818641891e+00 1.286451224971683516e+01 4.170324111000988765e+00 3.599439329415757172e+00 1.657506969388700790e+00 2.821903265217033940e+00 4.381937941555707816e+00 1.128029348640360396e+01 5.778145547674468752e+00 1.174521423042426704e+01 6.699404719431360178e+00 1.525844875065982009e+01 4.208989134465009663e+00 2.500381242276516147e+00 2.226413006871247990e+00 2.586225860159506951e+00 1.000338853270998740e+01 8.266514835402354322e+00 1.029299572052241452e+01 3.780797021145904324e+00 3.472901383783749907e+00 1.491054059417345368e+00 1.240912908323420716e+00 2.848285532516499075e+00 2.420593357887396380e+00 6.572349026228982538e+00 6.938432367646115040e+00 4.748458882763461730e+00 3.399870494280886390e+00 6.695675510532444363e+00 5.235465279874276234e+00 7.068705144076691482e+00 8.765233845767616216e+00 8.390384066452421408e+00 2.252893523461215963e+00 3.969145421646980587e+00 3.784159357949451241e+00 8.850419871562008822e+00 6.283670037803492647e+00 3.431080258340022837e+00 1.505746323399350439e+00 3.440128427423108981e+00 1.672939901830987619e+00 2.838089993211293738e+00 2.793121297964969774e+00 4.007528533368881263e+00 1.452597954529591462e+01 3.302566652127485902e+00 6.790725983128224286e+00 7.062836604792444462e+00 7.202594413785764260e+00 8.121353906506477927e+00 8.260190415790855667e+00 9.040035933046876693e+00 5.734875504406222291e+00 4.982280834463180597e+00 2.115894367505255502e+01 1.062044395599084012e+01 7.790878068976260451e+00 9.342568616425381278e-02 1.194980949361637812e+01 8.443557708556744146e+00 4.369963099101987325e+00 3.123754854164317862e+00 3.505588977576788778e+01 9.856954487723594838e+00 3.026457468612897106e+00 3.530672354599840190e+00 4.387074604915033760e+00 8.981884739385341376e+00 3.625719876164360755e+00 2.849636331422382263e+00 2.896856229356944645e+00 3.757927796601097548e+00 3.507240620144942866e+00 1.288945569257892210e+01 4.399944718380838893e+00 2.977944910420035285e+00 5.651657775087505442e+00 5.799276657534248258e+00 6.730176561849654959e+00 8.071910543745584476e+00 6.262197308290073927e+00 6.827118222289573879e+00 7.251893678253917841e+00 7.614224950219547594e+00 2.919287108884487836e+00 9.570801467902779081e+00 5.850526637995443480e+00 1.850149310680120340e+00 8.718243237805200607e+00 6.069325797090302288e+00 6.010121872936847076e+00 1.762802035499714748e+01 3.984416473304219330e+00 1.705517496146875311e+00 3.717592630182080971e+00 3.287712399708229594e+00 5.430195203791827296e+00 3.561439516786756521e+00 1.748902559646250188e+00 1.042180484057791734e+00 3.283211813270564328e+00 2.088934271507093765e+00 1.804393688822833752e+01 3.672959910259979033e+00 2.735586652192339763e+00 2.149999331353017240e+00 3.173404491278771999e+00 5.708065721941098403e+00 2.088565637318521517e+00 2.349666405193887364e+00 7.608209393934682652e+00 1.078702336284342067e+01 1.225735066263782258e+01 1.622324750866662768e+01 5.304788521493565057e+00 3.332558004277134245e+01 3.182989438049428799e+00 3.034556239873481331e+00 2.116829838845736500e+00 5.996497495815960477e+00 3.046979275468115311e+00 3.121828722861322625e+00 2.913657906556758270e+00 3.400360801369213259e+00 4.175456801317791289e+00 4.099521401627066552e+01 3.835825685800615670e+00 2.798176454991385675e+00 4.395934935074972572e+00 6.107819870619213276e+00 2.461644488294285615e+00 5.518625450810769273e+00 9.297030732498544836e+00 1.392420036814225170e+01 2.182083631333502360e+00 2.234323770921058383e+00 3.047750434998943270e+00 5.053951070857243266e+00 2.395122517236120796e+00 2.281030061625329175e+00 4.563889821023282778e+00 4.371802891919429612e+00 2.575325370471765574e+00 2.838495441905190653e+00 5.439717478080426716e+00 1.390097649238695166e+00 4.147362161075601961e+00 3.550580084951377557e+00 2.811481180495269960e+00 4.671696080598172429e+00 6.755500199431805797e+00 6.163749314436225646e+00 2.530861357356720021e+00 2.157341847950581482e+00 3.751804397963995008e+00 3.798130629297340910e+00 7.185259692051221059e+00 3.391955865050514607e+00 3.668025554114377584e+00 2.891126440765660277e+00 2.088622457635491703e+00 6.532269591344874726e+00 2.707927302762893618e+00 3.315776152261257437e+00 3.654617154886588004e+00 1.591244796743440659e+01 3.381686979024051798e+00 8.983980457153748489e+00 5.878797815454109177e+00 5.835506570579550356e+00 5.879051580083766382e+00 3.333572030357109917e+00 5.349006018107332672e+00 2.495447053527156456e+00 2.409379359889903149e+00 5.456894069921587764e+00 1.245922559461391188e+01 7.836501386559245219e+00 2.132395753709646513e+01 8.418584652919182787e+00 6.336419642429216736e+00 4.781878290659543396e+00 3.881973241365979099e+00 5.003857752854092844e+00 3.370697798413602619e+00 7.915407114734914984e+00 1.010456130725212631e+01 1.039229571310847433e+01 1.420471335071849239e+01 5.568680624222668740e+00 9.531583547561513825e+00 6.059290591618850641e+00 5.914534051856904284e+00 5.792293425111743943e+00 5.813995008223875161e+00 5.925837591577112207e+00 5.906569706565417022e+00 5.355312431790677508e+00 2.025681875553829059e+00 2.330022780413253614e+00 3.169498736278946183e+00 5.261017591910082558e+00 1.029238541539016172e+00 2.772842625307700537e+00 5.164498731965689871e+00 4.536108723644343144e+00 3.074345965222142318e+00 4.525380434586439904e+00 1.245630416797117412e+01 1.313691232927808983e+01 5.799051003706738427e+00 2.973572782390224489e+00 2.295684860915343073e+00 1.685594777667263067e+00 1.269658288905567201e+00 7.432276319905422923e+00 3.149851157891201847e+00 8.833735368616050465e+00 3.456086508069344809e+00 8.152222282825864141e+00 8.334942231139756075e+00 5.415798518471277134e+00 5.211009524614427235e+00 4.941142732503071677e+00 3.389871937464965956e+00 4.484181200452480587e-01 3.642437056064719236e+00 4.761636884346307497e+00 6.996625702061188612e+00 4.689813452590156473e+00 2.256402868974150877e+00 5.721901275831958067e+00 4.166736909178080595e+00 6.219618118966001141e+00 9.488972520278228018e+00 6.843520897751352550e+01 7.094721896419294183e+00 8.083462256801343671e+00 3.898259994739278511e+01 2.760689278829016047e+00 4.099684751904191238e+00 3.870066920293004031e+00 4.326448019580463544e+00 5.178132234558129099e+00 5.952974794569230177e+00 4.911202759151445107e+00 9.746730675512498721e+00 3.487638972837110884e+00 3.930866122995869905e+00 3.583581153656276275e+00 3.535996469764003614e+00 1.184592421124982753e+00 3.075242954830173403e+00 2.740289047889832297e+00 5.139214917861458787e+00 1.185050986343454404e+01 2.165775454650590959e+00 6.531794451856066885e+00 3.778795402900665845e+00 2.766866535599305621e+00 1.127786294863631866e+01 3.713816502711201117e+00 3.135866996193190204e+00 4.327693289989040792e+00 5.167221921459439926e+00 3.588854269099306382e+00 5.120799287115030296e+00 1.393402966547929367e+01 1.593684263369508614e+01 3.725223322127914294e+00 1.347309775243365593e+01 4.204719990336123203e+00 3.252310283578304428e+00 2.071494986857376652e+00 7.703562121762216108e+00 9.409495789776030961e+00 4.794409014682162962e+00 4.471958015038685730e+00 3.339129656230066523e+00 2.511861877333899873e+00 4.340282628014964672e+00 4.463354304615934964e+00 2.980142996895644547e+00 4.169782848216650351e+00 6.438975593596924618e+00 6.930805702713003669e+00 3.398062518647650077e+00 4.226747824110274721e+00 4.524346237978830843e+00 6.813994312850639723e+00 5.859654985743170563e+00 6.075988632822089563e+00 4.546210229983092432e+00 3.472177491785163106e+00 2.775559076161221217e+00 1.101937834189044096e+01 2.663820816453670304e+00 2.626967616799607441e+00 4.123509774155454721e+00 4.858972698574572036e+00 2.960555217854029753e+00 3.532813812436033984e+00 6.061944501724066292e+00 1.838359675039313856e+00 3.176144474842821808e+00 5.123820609905857637e+00 4.856652098256492245e+00 3.310008626151118349e+00 5.579576489028633013e+00 4.248073264975077201e+00 4.769802749638428097e+00 2.965575963112560665e+00 4.839984385331673522e+00 5.550599755366278032e+00 4.646843107401800843e+00 6.579502773654638759e+00 4.528961102230230296e+00 6.408278560101164700e+00 3.991856831517150539e+00 3.438655186040874057e+00 4.275864075231760708e+00 3.581441490259233973e+00 4.281134127283340973e+00 1.397574492564338300e+00 6.763713770394969238e+00 6.307731948987867376e+00 3.630398850151251189e+00 3.138853157452655473e+00 3.809298530592638343e+00 3.711623593543039945e+00 3.920735859650220867e+00 5.949808037932126759e+00 4.255849851225209868e+00 3.011051307738191518e+00 2.514678934701023216e+00 2.899400457294328604e+00 4.672340992850956276e+00 2.678174079530951879e+00 4.671372565335509819e+00 4.144837212878776711e+00 2.831074564050807929e+00 4.797065817583520797e+00 6.115330634684036148e+00 4.437466320780343310e+00 2.288862894754239097e+00 4.263696361699687465e+00 5.446651730983930406e+00 5.129865830487466027e+00 6.228514652191365464e+00
7.035120417191632614e-01 1.201538590062489753e+00 1.163561463626063386e+00 1.113699096164351587e+00 7.205384372373562218e-01 2.125804587728591599e+00 1.357233804941683664e+00 8.150485985419595458e-01 2.592348090198586696e+00 1.186256329576168334e+00 1.579388102710012509e+00 3.215473587004503031e+00 1.970369556881672590e+00 8.896385765509187138e+00 3.149030050139197900e+00 9.999994254556288098e-01 1.460525320959900064e+00 6.662732423697579343e-01 1.044925612082187483e+00 9.373055250484401135e-01 7.540337137562551639e-01 1.168213565009175392e+00 2.677143488100957924e+00 2.204015540315771737e+00 1.170400615727973381e+00 2.084219486411850397e+00 1.637186632376212980e+00 2.021215391027644692e+00 1.806683645363073687e+00 1.135675445651151083e+00 5.329094500502462584e-01 9.129113447602210663e-01 6.130755568149566237e-01 3.115856947767130070e+00 6.994622743134249809e+00 2.101519543984263549e+00 2.325668617891589296e+00 2.051230464464687486e+00 3.048920814067588747e+00 2.385608947420738701e+00 1.119548445119677105e+00 2.253097502707602562e+00 1.238903911831452653e+00 1.005586622697838939e+00 1.772458575085387622e+00 1.028544971602994407e+00 4.950200674175121440e-01 2.096883555797451670e+00 9.952786461175691102e+00 1.515202438354652070e+00 2.197833979829095341e+01 9.360935457131669413e-01 2.695722992097601800e+00 2.112613804846435350e+00 2.358051478262236156e+00 5.323726459130238009e-01 6.731721562248154100e-01 8.969135708647638650e-01 1.651644908822867963e+00 1.090943123064300080e+00 5.133138168052100880e+00 1.297887647163374680e+01 6.758972083671542785e-01 5.395477578329104240e+00 9.666739125827235046e-01 2.999970484049941710e+00 1.785378750158418626e+00 6.556444638652931811e-01 5.344082577079232177e-01 3.321654772109828180e+00 3.303165848515188685e+00 2.629183768107369090e+00 8.446685720073734416e-01 4.673706637741679160e-01 1.403602001837881419e+00 1.493013208908110734e+00 1.273764245929905892e+00 1.604341691588573759e+00 7.027652268207789099e-01 1.105807842859088730e+00 7.950158673088125738e-01 1.206925966347507151e+00 7.719424272670719622e-01 2.828747675585538524e+00 2.772918466942051019e+00 6.588191847667035361e-01 5.065582878436802883e-01 2.239940089569583570e+00 3.980780112452764641e+00 2.820919178016772833e+00 1.955246998455527185e+00 1.472286361713130098e+00 2.351133557109376326e+00 1.560494703063498800e+00 7.934351825762157029e-01 1.615409128861183596e+00 2.087952781110562483e+00 1.617235055504735453e+00 7.917110430428346834e-01 1.564193717424828378e+00 1.889416437276206562e+00 1.563182105368842834e+00 6.505979326177382394e-01 1.639066661686681803e+00 1.541707362064421938e+00 1.138658634462713648e+00 2.343835979518231749e+00 1.286986433703186439e+00 1.109948912991753911e+00 1.700109082447094799e+00 8.895644928976009780e-01 2.115407390706329771e+00 2.657491295118652452e+00 2.025186536074430776e+00 1.041058210715312349e+00 3.491197351829199391e+01 2.294177249628484905e+00 1.476564019169226860e+00 1.102614041775075382e+00 1.097526883600466130e+00 1.421044776582583768e+00 2.001736440911245918e+00 2.337146445116161875e+00 1.886965236451610517e+00 1.657015420751284607e+00 1.900420828125377826e+00 1.736420212965039456e+00 9.344776230783176096e-01 2.343447305145937687e+00 1.748231140005976236e+00 3.354968060310884681e+00 1.988475974275963232e+00 1.309632039254168712e+00 1.991677085287238524e+00 3.095670430562206477e+00 3.008111902653623382e+00 8.632087987907279825e-01 4.868732073208124067e-01 1.238997005746862667e+00 1.599645853680144114e+00 9.165298173456348785e-01 1.932106977622314758e+00 1.150200841255570872e+00 7.932711530459329197e+01 1.442565621165089240e+00 1.152672726093523448e+00 1.253630894476946978e+00 1.891634163936108504e+00 1.322918142384244655e+00 1.503763332140204767e+01 2.047456724744204593e+00 1.378970089109194941e+00 8.495340212484582265e-01 1.817303710908905856e+00 2.129865442575204604e+00 1.320172805184673948e+00 3.488748809458965816e+00 9.654394630647930020e-01 9.829034215877681113e-01 9.566299030430277517e-01 8.587002173609323830e-01 1.911864134449351438e+00 1.413517207213475846e+00 1.871128348908145167e+00 1.860580464583567961e+00 1.398727689648968653e+00 1.494627182075895844e+00 1.452773583263769153e+00 7.073106415181216633e+00 9.234944547809604831e-01 3.182445312262117021e+00 2.324730594401141381e+00 2.249838431381128601e+01 3.242877593374358991e+00 3.992794966311152827e+00 3.308394025391128146e+00 2.462143109239212979e+00 2.999910737103459901e+00 1.444974296876605990e+01 3.600507621188458351e+00 4.937093057991357448e+00 1.093783371833889628e+00 7.738636648588734790e-01 1.853458312402262997e+00 1.057186707659180547e+00 2.958080154472906287e+00 3.036818848009376737e+00 2.606227679261934327e+00 2.580203065607070023e+00 1.157042445556991206e+00 9.637798523795921835e-01 2.060139397129630456e+00 1.552720414981018315e+00 1.272650083968924939e+01 1.569736777960005991e+00 3.406288488770365497e+00 4.273015955618378214e+00 1.006257200719350209e+00 1.815434875027411188e+00 2.882392628182119942e+00 5.873273306262685622e+00 4.411228527985677772e+00 1.009316080178699337e+00 1.218554279505655868e+00 1.536578657973615591e+01 3.728867603995325908e+00 2.274597767767548628e+00 1.347715944523882659e+00 1.345375540565307837e+00 2.476326770783289000e+00 2.791385529991109671e+00 3.490563341637450634e+00 4.193995928275292329e+00 2.070416612815459523e+00 1.340922272259567549e+01 1.805265456616283792e+00 4.137743373400105895e+00 2.856930589630766626e+00 1.742998944439356102e+00 2.324963363168910835e+00 1.299505556198434109e+00 2.832718465701252519e+00 7.141851788130544776e+00 3.273894905896746366e+00 4.897354646479469276e-01 1.221424827521108725e+01 7.492100418101822257e+00 3.668421687726708846e+00 4.451469405119018674e+00 2.905339598551783808e+01 2.178017747368957480e+00 3.444844403086389395e+00 5.616721121489480772e-01 7.371632106793253314e+00 6.929116711038920684e+00 2.503474122227848042e+00 1.491694958459132803e+00 4.477562435759423476e-01 2.055038914678887885e+00 3.793998515207126943e+00 4.003694951638504307e+00 3.135038062651102742e+00 3.682252204389363470e+01 1.880756412763603613e+00 3.011295451685249258e+00 4.777722138370741334e+00 4.810507920075377086e+00 6.761119694081941134e+00 1.582567169259650441e+01 1.754642524986946484e+01 1.311488602942264325e+00 1.467885814199454408e+00 2.874889292093939286e+00 3.305180053231724813e+00 2.820250452903865224e+00 1.076790207062897631e+00 8.616541901517773550e-01 2.020832667047573139e+00 2.348765032216253879e+00 1.778862677362367917e+00 1.783671815657163595e+00 1.889723759892119936e+00 1.334796800372710646e+00 1.270900260962276596e+00 1.562186494194316211e+00 1.399602786801540599e+00 2.582016431264858802e+00 1.787739136581841803e+00 2.042681454909540673e+00 9.775349137631440755e+00 6.640717715168321655e-01 6.436441794510607828e-01 1.087769868892243030e+00 4.315861228285928775e+00 8.968873416547506139e+00 1.058712677543622149e+01 1.474179523726732111e+00 1.255092429602282955e+00 8.095489376489333200e-01 1.245062095640361965e+00 9.665100763517866511e-01 1.085639994822001686e+00 1.775811505449228722e+00 6.409198198791976608e-01 1.097658037533340014e+00 9.603760203520013139e-01 1.354434614332170828e+00 1.099510383073003084e+00 2.200100934881096482e+00 8.234843129994997568e-01 1.243008357816335341e+00 5.835555872893248619e+00 1.925311410462926753e+00 3.420905511849048342e+00 4.978971135104474754e+00 1.711091493726923041e+00 1.230476520279150998e+00 6.649223473648482319e-01 8.447691562715851088e-01 3.131850557720873951e+00 2.688455663536280404e+00 4.640242872247246630e+00 5.114813797578259269e+00 1.770949396039242840e+00 5.213002253525630403e-01 1.521363661181784899e+00 8.263249289897300898e+00 7.249636155505853052e-01 6.009332696218130376e-01 8.334541875106294961e-01 3.683934730598160900e+00 1.392290645686762751e+00 1.175835786648407266e+00 5.978976359432145449e-01 1.877246792108110407e+00 7.742314050976891737e-01 9.436166040000124600e-01 1.522902116575777454e+00 1.391701819255324324e+00 1.127344634422022551e+01 3.749644873102200293e+00 6.891509788414910131e-01 1.520059049162431730e+00 3.828107555853521582e+00 4.751405969126893503e+00 3.130380004310161279e+00 7.908075213502900880e-01 1.256171749242632973e+00 2.994508399321785141e+00 6.820401658916724230e+00 6.740278735832609058e+00 2.818267998479192737e+00 6.787357346716762496e-01 1.265059188586393990e+00 3.038237477599428971e+00 3.867955419040307152e+00 1.120785011519914054e+00 3.781991321406895423e+00 7.910328941887286858e-01 2.097821389761991284e+00 3.621121572389560228e+00 3.638990785417751894e+00 3.013852028533978711e+00 5.796406116835887135e-01 2.734328768640576612e+00 1.135662562908245299e+00 1.217962749636220199e+00 9.744164486890831700e-01 1.829673642345382767e+00 6.064189440251908092e-01 1.985676051137399867e+00 3.732427818545554388e+00 5.755341614297727837e+00 1.133443788310852351e+00 1.041312021033814483e+00 8.873819752962093244e-01 2.728362535520304721e+00 7.047917846377605322e+00 2.294244640365908694e+00 3.477118036774560661e+00 4.139959137739360528e+00 2.865253344696148119e+00 1.579727411670982296e+00 1.812962291427690165e+00 7.983791708552641087e-01 1.820734831715431712e+00 1.364306841563982964e+00 1.870261567386595880e+00 9.332695887491677667e+00 3.051179831034157885e+01 4.689846438881521351e+01 1.270516508533177991e+00 5.336705301042664829e+00 9.888518619300403767e-01 2.233438741880916734e+00 1.828815942763777347e+00 1.216611746598132093e+00 1.071308075041118357e+00 8.617003121919696307e-01 2.818532297074312076e+00 2.077032488145857059e+00 1.419974466186475048e+00 2.162744417531271779e+00 9.085784025708074640e-01 1.108829326879938293e+00 2.579560396294684921e+00 5.069922653249746780e+00 2.521492147569086129e+00 3.105539653871934203e+00 1.133445829560412621e+00 8.861594025741872382e-01 3.082611469803687498e+00 3.254510267844525018e+00 1.663041963007636070e+00 2.053805625952629832e+00 3.285138251421628297e+00 2.035946436082077682e+01 1.813742274783980424e+00 1.203424416048127776e+00 1.705552599815106873e+00 9.796400243513578854e-01 3.541693078008083084e+00
1.586233826069737285e-01 3.558241724297528386e-01 1.374108729191645395e-01 2.957426791643328334e-01 1.743054364395871803e-01 6.026007846729826770e-03 1.467374929936033079e-01 5.017207201257166405e-03 3.124558718714449956e-02 2.134794138676591180e-01 8.269018103604697245e-02 1.725419564667400318e-01 1.645509567852227462e-01 2.966951330942790843e-01 2.816104048588323472e-02 4.763894442035992993e-02 1.607477682405190345e-01 2.156217021185927174e-02 1.262683870162776278e-01 1.578827709200252699e-02 6.580492121512225567e-02 1.384358321124556368e-01 2.904006023581033255e-02 2.215338407590486391e-01 2.881164691848709936e-01 1.377722848558514679e-01 1.467165962000432644e-01 1.427918262991247078e-02 3.162251556131353419e-02 2.397655767368089552e-01 5.457761781817586921e-02 3.166470307573289455e-02 1.375074403777535800e-02 7.734320810213846792e-03 1.322175339348320433e-01 1.564565172636796231e-02 2.668114211710650302e-02 2.225315966148376512e-02 8.512940879148955808e-02 1.339140723354838025e-01 6.131824153041158521e-02 7.562846600138409259e-02 3.739226383840596468e-02 1.791988544378032289e-01 1.678914863021076509e-01 3.050405073911728326e-01 9.309879035577872664e-02 2.318496204547934592e-02 4.757426293805119277e-01 4.716851240333318554e-03 1.344566043463399710e-02 3.505080109622724094e-02 2.193737764584981487e-01 7.455617641716991151e-02 3.147172343549474449e-02 6.133344879577841760e-03 1.059154606762996789e-02 4.704885058594669711e-02 4.499561761157000461e-01 1.055200598819717728e-01 2.003510091456950359e-01 1.513913248964434549e-02 1.259918752098018735e-01 7.223501243289411414e-03 2.131625041951571431e-01 1.678815735732587799e-01 1.930080400862026202e-01 2.419188997458095458e-01 3.183279478776917526e-01 4.747997806559973721e-01 3.002598793640625097e-01 2.852223252285359667e-01 7.759989838449876665e-02 3.674260630312206621e-02 1.387313693768176814e-01 1.762269668722589722e-01 2.743266298559917660e-01 5.028880233957812029e-01 4.841353616845257557e-01 3.073832871077259998e-01 5.015109673908930699e-01 4.380513998281254651e-01 4.636230371697235286e-01 4.266781755545140942e-01 4.417087263592837099e-01 2.111195629552536923e-01 3.789262240259538839e-01 4.359672800554172806e-02 4.012941378543279924e-01 3.380965000309827384e-01 2.391324208193452150e-01 6.945986438665149865e-02 1.534695022861207181e-01 4.374365059756026020e-02 2.196041090318175959e-01 2.556697450205562827e-01 2.620524355921274307e-01 5.921301377703276358e-01 3.685400459313158961e-01 2.856739962722834036e-01 3.098987533691519025e-01 4.759252855559816253e-01 4.729402789116408656e-01 2.583811741092542080e-01 5.085775774986562858e-01 4.842766878339235248e-01 4.377209942509781571e-01 4.771449058846661262e-01 5.560205333843628583e-01 5.994654999890409730e-01 1.150496612172481614e-02 3.466332949427898269e-01 3.894854571776561469e-01 3.403879248212766662e-01 3.599780074007470354e-01 4.513895630188764496e-01 4.120307609983001607e-01 1.147995651917222415e-01 1.816450311423890851e-01 2.718988901248651224e-01 3.360805744813365470e-01 2.833013537812265753e-02 5.717372261362750618e-02 3.144370039373724224e-02 2.738413666615993058e-01 1.796647516754665830e-01 8.011416399518785925e-01 1.875718659707914515e-01 2.498937507714396600e-01 2.689015497229004792e-01 3.509403636049498454e-01 5.253557982833971796e-01 7.896820307066929612e-01 3.216457695181471066e-01 4.564931541341173959e-01 5.537851959426184356e-01 6.255634173898940720e-01 1.451599361342239582e-02 2.092698595828641761e-01 4.520126288460784014e-01 1.594476240655925275e-02 2.272580233360089186e-01 4.619898422285813044e-01 1.230952709294242178e-02 1.462066552295734345e-01 1.272954768473982465e-02 7.726073416992357279e-02 2.847791983182110798e-01 2.299469949908157507e-02 2.140503623159564078e-02 2.525492580461501102e-02 3.432881932435170869e-02 6.628143895483990314e-03 2.621438573475064482e-01 1.672382333325915238e-01 3.592864706955096743e-01 3.518803276333215546e-02 2.270558021948908267e-02 3.304445637901004540e-02 1.631085545326770719e-02 2.182571675869127426e-01 2.096345928109274448e-01 3.299398031015565169e-01 4.412886387346913741e-01 6.287273767146432935e-01 6.843887962717611906e-01 4.514756711231205921e-01 4.080324708682553370e-01 2.824245007262715657e-01 1.780406463196260169e-02 2.588112060435040357e-02 6.072476422407205310e-02 1.080171465584631174e-02 1.900046392035965870e-02 2.936231977386045966e-02 1.924902790547975417e-01 2.835319704837411248e-01 1.767130360614271867e-02 3.897236575168392392e-01 1.725300955510713358e-02 3.005974903812697399e-02 2.370587427321478313e-01 7.747349777234158186e-01 2.121037484659838435e-01 1.107921695298641762e-01 3.579791860732962627e-01 6.670422626344609807e-01 2.159163229818538213e-02 2.524376977124367233e-02 2.617018920789502823e-01 4.355274172193803750e-01 2.731030142939625330e-02 3.090884219711337658e-02 8.739982717092883643e-03 1.808630616700607902e-02 2.911533247272493630e-02 2.939846921540890598e-02 3.653915790493210136e-01 7.302729249667742201e-03 1.578495049817557269e-02 1.963690351210631985e-02 3.098372404799209362e-02 8.125165279081791869e-02 2.438823712601260463e-01 1.109351747661892207e-02 2.485315468761027657e-02 2.340340267861916457e-02 2.357706853281181514e-02 1.597516184821487495e-02 1.717570521512308823e-01 2.003858687879907230e-02 1.814345478079243401e-02 1.733359718581827663e-02 1.498029947494625147e-02 9.176593004289601910e-03 2.004197753562086959e-02 2.946166622499627602e-02 2.587464635357585724e-02 1.592547962969091124e-01 2.241101040933127925e-02 1.962260869536667784e-01 6.659647840775081984e-02 7.423844486191177872e-02 1.062134917803450596e-01 9.572362026387962186e-03 8.402606766094034008e-02 8.848371878073694324e-03 3.675347321796625794e-02 2.664051994243451515e-01 1.107748744181287215e+00 1.483026330329556830e-01 1.312154332874076734e-01 2.002453464330953420e-02 9.708788677332474970e-02 1.546612247632094261e-01 3.152237332846959394e-01 3.599397482532954440e-01 8.448295396017116432e-03 1.619851863577947970e-01 3.943454816938598007e-01 5.801180739509209650e-01 3.845352713027525571e-01 1.135611778301514815e-02 2.386076521575318798e-01 4.771153929708639163e-01 5.517616936974416575e-01 4.184099093606719055e-01 4.303436749051297028e-01 6.924072895362809454e-01 8.603262316170143809e-01 3.683609421967325437e-01 1.922109815884760764e-01 4.389270079435333982e-01 4.414606701093429786e-01 4.024152677078676743e-01 1.318491205987720044e-02 2.217656023053478365e-02 7.647391160257316356e-02 1.406634152930067438e-01 1.590163822327904652e-01 2.777730871367622978e-01 8.489410151684637640e-01 1.283938216045364400e-01 1.461708633037775993e-03 1.206907890486424648e-02 8.942467342336508918e-03 8.159480200403879460e-03 1.689025106353869710e-02 3.197428209938494303e-01 5.069619968454185804e-02 4.911507578486315473e-01 3.136666130937856289e-01 5.944207532042953268e-01 8.287556516070015977e-01 9.201434830450371249e-01 9.355006097908473706e-01 5.358547511900833005e-01 6.108739642285004878e-01 1.569526963078595183e-01 3.391566778120619907e-01 2.117997602086044706e-01 3.887695350955810425e-01 4.746469940715281055e-01 2.399389652833643916e-01 6.533370672377695199e-01 4.164627343490985290e-01 1.155451605376059954e-01 1.461177563201402074e-01 1.733259163261318958e-01 4.494482169063045429e-01 3.629041795824430316e-01 1.068469448233654168e-01 7.015271627693364306e-03 1.784584813119950361e-02 1.425921961002412849e-02 1.745207045130611201e-01 2.499963552390265797e-01 1.999450107086532813e-01 4.358968901536961482e-01 4.828816302292109341e-01 1.172092916167617738e-02 1.340577229810823237e-02 1.338396796319187010e-02 9.173428881707917926e-02 1.154753469393742654e-02 2.222225712672756814e-01 3.791023544068280321e-02 4.630154270286403542e-03 1.881108117353181564e-01 9.709903352617568761e-02 7.227521779260325241e-01 3.138534648691390094e-01 5.653037046023423606e-01 2.415038705705909172e-01 2.679420904564399075e-01 3.497402659033187478e-01 1.354862521982541868e+00 7.936899408105539955e-01 2.269158730336784946e-01 1.106460486953493409e-02 5.383236324507615356e-01 2.598564497703792497e-01 1.424933870432379124e-01 2.548527749085346406e-01 1.068679123319354711e-02 1.610124781870382951e-02 3.017505389878934532e-02 2.476612363548278961e-01 3.112352062529634145e-01 9.090568522363659532e-03 1.136614924093742006e-02 1.374853168648565438e-02 1.371137873671786356e-02 3.240571837852953552e-01 1.125174886452330048e-01 2.850149779007260520e-02 8.497616121592348540e-03 7.845327716610343144e-03 5.149193478981144434e-01 2.183935405680565434e-01 1.485045216539302437e-01 1.048827200879269006e-01 3.618876980443331837e-01 1.223515303114306313e-01 2.739684563333116829e-01 4.901045024123273364e-01 2.706674822676790049e-01 9.425705269350949031e-03 2.045820615024763756e-01 5.594512005842433577e-03 8.415828248556299004e-03 1.789890733249606750e-02 8.344835524830030229e-03 1.761250413091769440e-02 1.048951667503769322e-02 3.298119354623344490e-01 3.074196706829623524e-02 2.420787705483168351e-02 3.798038858227110737e-01 2.620460234457053783e-01 6.506273153837302536e-02 2.135157150967887385e-01 1.581364813604978492e-01 2.060039827996351103e-01 1.082934464885884351e-01 1.997822554445275456e-01 2.025537447690315962e-01 4.201174592047212109e-01 8.366295946144710477e-03 8.827390085566363953e-03 9.420976033204167890e-03 1.522689869320527911e-01 1.682101544020577627e-02 1.593850646941117888e-01 9.389584767648988251e-02 9.311977415706487737e-02 2.530804205213822017e-02 5.101354376267940305e-01 4.092708847050879339e-01 1.930049279382227145e-01 1.109573241972534180e-01 3.008262043681990128e-01 4.502063029309403830e-01 2.332806253313017830e-01 4.450272460304750544e-01 4.351599715450970018e-01 1.387432264173612401e-02 1.927104930910236019e-02 3.241979407574523825e-02 3.352492801175206427e-01 3.405409897443498202e-02 2.272908231781772259e-01 1.736100470379925154e-01 1.310171897978333888e-01 1.961125124195264857e-01 3.816528755981355436e-01 9.840029821461400775e-03 3.464524203586424878e-02 2.440973594338586850e-01 4.186648143404044231e-01 1.861804089605668122e-01 4.098756021202784594e-01
