# Supplementary material for: Idiosyncratic, Retinotopic Bias in Face Identification Modulated by Familiarity
Source: eNeuro. 2018 Oct 4;5(5):ENEURO.0054-18.2018. doi: 10.1523/ENEURO.0054-18.2018 (PMC6171739; doi:10.1523/ENEURO.0054-18.2018)
Supplement: Extended Data — The archive contains data from both experiments, as well as the analysis scripts. Download Extended Data 1, ZIP file. [file sup_enu-eN-NWR-0054-18-s02.zip › famretino2-3.0.0/vtcdata/output/RmFus_median_param.txt]

# row col std gain n
4.691893845349373748e+01 5.282873887752714381e+01 5.193813579348496745e+01 5.491896917045693272e+01 4.571290413609331438e+01 5.192628264218593870e+01 5.395121095423064617e+01 6.855862367145384439e+00 4.842832661923249304e+01 5.520113684788794473e+01 5.277725533136792535e+01 4.993907857931007044e+01 5.488821289745182241e+01 5.315277376147454902e+01 5.645394009795420232e+01 5.445382821560184539e+01 5.540506947676988858e+01 4.970585847472068508e+01 5.192021682746756994e+01 5.134252091888282621e+01 5.205491016881518362e+01 5.506152611277195774e+01 5.216311431728105674e+01 1.417646048145259101e+02 5.127277683206067138e+01 5.014394273103965816e+01 5.112871079580980904e+01 5.064557931349801123e+01 4.769080416920274956e+01 5.278942952683004819e+01 5.255769946270376636e+01 5.067200395633796006e+01 5.130938164956397429e+01 5.344705663106883264e+01 5.571578539027906629e+01 4.222517281839247971e+01 5.307196650615718170e+01 5.351843444812764261e+01 5.262484909258950694e+01 5.692682930646101624e+01 5.369755294427665149e+01 5.292011766401907380e+01 5.512869380464081814e+01 5.334123362023123605e+01 5.423201445715297098e+01 5.716258940333915461e+01 5.350557525733483999e+01 4.993062558689886288e+01 5.104968409936506646e+01 8.135550992277485705e+01 5.101956458727916299e+01 5.376098033037489188e+01 5.353442936702442978e+01 4.871186528758262568e+01 4.888679643307033018e+01 5.117658560013012448e+01 5.321040742316385064e+01 5.198008601495530456e+01 5.801538089286150068e+01 5.610282923389014087e+01 5.015161861413858446e+01 5.460866618110557624e+01 5.551599815514428826e+01 5.189885252810135086e+01 6.401177019521271916e+01 5.962550700592232289e+01 5.392891244720021149e+01 5.176318257212379592e+01 4.803227025972929454e+01 5.458590216140756723e+01 5.271518184980418198e+01 5.368017603930081805e+01 5.408557540143860365e+01 5.251801726624925948e+01 5.184284727451593255e+01 5.078301261678247158e+01 5.370167733804288446e+01 5.161157833566052489e+01 5.377176201261164579e+01 5.201942720203577153e+01 5.756340171469879863e+01 5.421377794419377949e+01 4.992355133497602537e+01 5.259985076381070712e+01 5.500667218160690197e+01 5.336407753679583266e+01 4.708995737503203571e+01 1.835756499589237478e+02 5.272972187682798051e+01 5.022782348019295284e+01 5.053575089659776864e+01 5.225186186568440405e+01 5.080159955501039803e+01 5.264167582236504472e+01 4.558797133198856955e+01 4.802561067314256604e+01 4.596901692845560206e+01 4.802790665923694746e+01 4.882757441534559462e+01 5.197544967650713943e+01 5.448291451409517805e+01 4.621893602092934827e+01 4.700170295147074739e+01 4.663280607527583754e+01 4.545615912824996485e+01 4.997447983877493272e+01 4.709169697820777856e+01 4.902600507140604691e+01 4.939149730379040903e+01 4.880411786930042695e+01 5.194732481089615561e+01 4.864844400300771099e+01 5.135062362925116020e+01 5.204640770219794632e+01 4.691753325161839427e+01 4.698326711850793913e+01 4.754907676557995444e+01 4.483473841500425294e+01 4.599188659053811534e+01 4.947456313234761183e+01 5.062106192036598173e+01 4.435045662604819938e+01 6.038127425719046215e+01 7.402309562290032829e+01 4.799176959449005153e+01 5.167933062236403430e+01 4.664062527782368761e+01 4.688339022402776379e+01 5.024771089187487405e+01 4.222760690122700566e+01 4.475631136383056941e+01 4.545721878891141188e+01 5.160160395758133944e+01 4.604435931210466038e+01 5.149014982855875644e+01 5.100225667778545358e+01 4.963154770152809192e+01 4.658903002186215758e+01 4.971298715010978242e+01 4.910087501651177888e+01 5.027000973240033943e+01 4.586674338865422840e+01 5.239293396164475780e+01 5.020211878961379171e+01 5.074932030675412875e+01 5.804470593885216800e+01 4.426987969028357384e+01 4.923778051404804046e+01 5.062926858928668139e+01 5.015923693553939700e+01 5.192441615010623934e+01 4.864854324465848379e+01 4.555765745013718515e+01 5.173642695839039618e+01 5.628270525614007624e+01 4.848079746184724570e+01 5.014814281686733466e+01 4.873561749183369329e+01 4.902853932881215115e+01 4.699390130504106367e+01 4.711508105977215166e+01 4.433533540471488266e+01 4.759293693346089071e+01 4.782887124546266477e+01 4.808847254466305543e+01 5.243396817365213280e+01 5.033924168128894649e+01 3.911682120831380871e+01 5.249573277531882809e+01 5.434786123350109932e+01 5.157481128847943808e+01 4.952154832364286108e+01 4.519316688797938752e+01 4.871395520279855162e+01 5.038687424939509185e+01 4.530731502630393948e+01 4.306393200234403196e+01 4.845301273355851635e+01 5.048643622906549666e+01 4.789563084994475162e+01 4.829092394720692027e+01 4.697545530849534856e+01 4.877395759519848895e+01 4.977111957032257550e+01 4.930469514022628630e+01 5.281988996076198362e+01 5.273088934181730281e+01 5.497646041657574756e+01 4.655363545001622327e+01 5.103651492427942316e+01 4.787068546643480715e+01 4.808632235526052057e+01 2.351859650659776690e+01 1.989999954851918460e+02 5.616782777504103308e+01 5.766308398179860717e+01 5.595592136070912659e+01 5.521436965223870175e+01 5.235143732002957506e+01 4.946560435237475417e+01 5.904952212794278665e+01 7.038143387894470493e+01 4.996382546992093410e+01 5.233385643846173707e+01 5.435770531964965357e+01 1.193984107726964936e+02 8.643863166396843667e+01 4.364258827169987853e+01 1.989999850180512340e+02 5.904257637256051794e+01 1.989998042365499487e+02 4.871796379911296526e+01 5.793978967591047535e+01 5.139381797604595192e+01 6.885680776661729396e+01 5.696610161993229582e+01 5.477577979182581203e+01 8.168417943225506406e+00 5.392971438253161409e+01 4.949908505506090961e+01 5.159075592362649587e+01 5.233231585760481153e+01 5.354913920921690362e+01 5.369574227315375481e+01 5.305804040475111805e+01 5.203916450435930585e+01 5.032391126292131389e+01 5.317844654934368265e+01 5.110291750504972441e+01 5.155120287605345908e+01 5.134887170610761586e+01 5.067876122936912964e+01 5.160553359735559553e+01 5.365992944416590404e+01 5.812588125872559885e+01 5.410708143179806484e+01 5.971063155376918274e+01 5.664168180584653101e+01 5.694034710744445960e+01 5.566675072757848852e+01 5.571047179108815328e+01 5.153009534219992105e+01 5.196965993809296691e+01 5.214397772485803983e+01 5.487290548361082188e+01 4.913466638566406175e+01 5.011927486519235941e+01 4.961529249120874852e+01 -9.341260630150279853e-01 5.977850660769072988e+01 5.371646229165263264e+01 4.817432146964785034e+01 5.016695916252717780e+01 5.472564223409482764e+01 5.597794460034452868e+01 4.848383155549507961e+01
4.957674551931383178e+01 4.893044950835498241e+01 4.410529846874709392e+01 4.860613598989132811e+01 4.963705207444900225e+01 4.697499939910700562e+01 4.504299747738861726e+01 -9.799998714230343921e+01 4.751966790087817571e+01 4.991644674207044829e+01 4.663692085209169846e+01 5.010194948257338865e+01 4.759850101129071476e+01 2.226231736410297657e+01 4.533079734743958511e+01 5.011754710304234095e+01 5.219650069145014015e+01 5.025844889920382030e+01 4.953255334667316845e+01 4.963421843673445721e+01 4.825348486447705199e+01 5.474677184514598594e+01 5.280242418568930418e+01 -9.799985535534560199e+01 4.858337882493095350e+01 4.652394232159848997e+01 4.794581473013093387e+01 4.713228610314289568e+01 5.689792929199831661e+01 4.607009984484199094e+01 4.817589648608667119e+01 4.715968857469101749e+01 4.833849491778620688e+01 4.693145858203314447e+01 4.632650282489304061e+01 5.010637500139624478e+01 4.845872555041948715e+01 4.980595530601079446e+01 4.805646736856253654e+01 4.082099437283223864e+01 5.163843253323710769e+01 4.367910090113306865e+01 4.323755813041003648e+01 4.695917903518344616e+01 4.348634288468501552e+01 4.855172630084555863e+01 5.554468125365894338e+01 5.221246519113602602e+01 5.239986558325722399e+01 3.632557133401408578e+01 5.523142483550117277e+01 5.838536681619467572e+01 5.322252070599040508e+01 5.255042975278016115e+01 5.780271106795746050e+01 4.854549416424607955e+01 5.183254569777147225e+01 4.937892958462763460e+01 4.957072122259648239e+01 4.690995460625196500e+01 5.153178787163673746e+01 4.158048112745173341e+01 4.747111248500799263e+01 4.684970421966654897e+01 5.258227988203914549e+01 5.325910650952353365e+01 4.915227342524640619e+01 4.962301483158638149e+01 4.691471642367450556e+01 4.968716822666086586e+01 4.653620743722363784e+01 5.317526462560023504e+01 4.838226920518106056e+01 4.929281442115821221e+01 4.853159769592684825e+01 4.849542104328383374e+01 4.420287630903576570e+01 4.836794680028875604e+01 4.949831246998051171e+01 4.927258868351822940e+01 4.940804354298478529e+01 4.726345954375735658e+01 4.676134475836616389e+01 4.430123225851954771e+01 4.611052442885263503e+01 4.504642068720217196e+01 5.705796387902894651e+01 1.989948493257495556e+02 5.580862298393401488e+01 5.121915001415085555e+01 5.110786370993364613e+01 5.265866995563737873e+01 5.057725858362147164e+01 4.850955223323364862e+01 5.182648826894747884e+01 5.354638498230583821e+01 5.170937674010873764e+01 5.042931736114453400e+01 5.044224827671441602e+01 4.900448913425593389e+01 4.644010578079145546e+01 5.319245621852294903e+01 4.939205692699491124e+01 5.161094856510773354e+01 4.959642385051706270e+01 3.363916134190482410e+01 3.792239695377355702e+01 6.241055100761247587e+01 4.908129823139135794e+01 4.777411562583044713e+01 4.437313686796883871e+01 4.678656163390120071e+01 4.869194081498284277e+01 4.849477817237548294e+01 4.787572192754936395e+01 4.831125176389372911e+01 4.618690927360115950e+01 4.990763089958032594e+01 5.181075042899158234e+01 4.928453896155205882e+01 4.239695180079479542e+01 -2.238079608435018741e+01 3.409832960612641983e+01 6.091840795565591549e+00 4.722991181220484691e+01 4.810972246674063513e+01 5.003354393226836550e+01 4.567166913179032406e+01 4.212963117973545479e+01 4.728909705685121878e+01 5.120838503839435418e+01 4.670498673866627826e+01 4.634390989376867509e+01 4.965700617106415393e+01 4.380317653933950339e+01 5.070241148812573329e+01 4.748301358809864325e+01 4.806311823794412419e+01 4.660014431125718204e+01 4.598733592621380240e+01 4.770741971178883034e+01 3.478054614600637962e+01 4.347625225496960866e+01 4.463115361226333278e+01 5.125580681209350331e+01 3.826245754934076615e+01 4.205387335675918337e+01 4.933252602087850391e+01 4.853195232168684470e+01 4.809778163356681091e+01 4.781835140750657587e+01 4.821904814070285283e+01 3.958194672178956353e+01 4.353241709351294730e+01 5.443098455539018232e+01 4.531906730326983279e+01 4.582498145050504945e+01 4.530724683805961206e+01 4.777899691635377621e+01 4.598616782843507167e+01 4.506405956572590554e+01 4.918333665369057428e+01 4.433276095496890434e+01 4.514526793523983628e+01 4.313711939251611938e+01 4.294172002722852000e+01 4.413620312744323115e+01 4.362220988669702137e+01 4.431085075058531686e+01 4.491223339014193527e+01 4.716291044456926329e+01 4.617099871603303995e+01 4.839031990509774772e+01 4.613420564865055695e+01 5.040336814254871456e+01 5.603008454927011428e+01 4.772108791591919186e+01 4.610703079422071937e+01 4.628488691560143309e+01 4.945574357315952341e+01 4.654323985699323885e+01 4.205876653074244587e+01 4.526771564966556127e+01 4.420858644168958307e+01 4.209186634257994797e+01 4.135781786494451495e+01 4.321292758042491755e+01 4.727765851319098545e+01 3.727980876710545033e+01 4.878676670410563787e+01 3.169470645894474359e+01 4.677748944487707661e+01 5.495728733491415596e+01 1.730993715302486748e+02 5.831763132692768892e+01 6.026974408388261395e+01 5.025365915263844840e+01 4.646424392180335161e+01 4.883813827337986879e+01 4.730955068363475391e+01 4.679771385072083945e+01 4.841162396839246185e+01 4.623249655406559100e+01 4.635947767967083166e+01 4.826178985626388140e+01 4.565330799460547873e+00 3.711862438370635431e+01 6.512040217346478244e+01 -3.607502047822269731e+01 5.189637167698673181e+01 2.614443846264301641e+01 4.797981758475715708e+01 5.014058169778002139e+01 6.543554427122734296e+01 4.677173071850910446e+01 4.682450603210155293e+01 5.020612827056157812e+01 1.989999781293457204e+02 4.823882635482004844e+01 5.156781329692814353e+01 5.140813173011980552e+01 4.958488929003105739e+01 5.186921995330656898e+01 5.088376384348566006e+01 4.281771629336709850e+01 4.603779931883672560e+01 4.566573871224633763e+01 4.033064167425793300e+01 4.545965998419373477e+01 5.013760135763983783e+01 4.249405881701315479e+01 3.860755713236190445e+01 4.294220302488760410e+01 4.033676872943581770e+01 4.085494943665504053e+01 4.137264121407599049e+01 4.937455965589833795e+01 4.579492524849833046e+01 3.698781178541550219e+01 4.486380096516188587e+01 4.564129529246690709e+01 4.409267175977029751e+01 4.352312066313417915e+01 4.205293507656212171e+01 5.038816766394847946e+01 6.605802658012480322e+01 4.134752146649458382e+01 4.221100638550586126e+01 -9.799647521690420149e+01 4.205613904185118912e+01 4.354304513492786555e+01 3.727060303111900197e+01 2.982164239267676464e+01 3.479800874103202091e+01 4.105833708763007905e+01 3.911476483597571985e+01
9.990594298801273254e+00 2.004004528768721372e+00 9.148790169126389316e+00 1.096511301515667824e+01 4.558604645865582228e+00 7.433511060376297941e+00 1.202838366700220973e+01 1.223796262590611761e+01 9.425505144414833225e+00 8.784871451706305123e+00 5.646839091774950248e+00 8.312172724037502292e+00 1.226974059254775540e+01 2.885581525004776893e+01 1.851959175491050047e+01 8.304214956508491952e+00 1.904709515377650320e+01 1.343106707356075091e+01 8.533930089157955479e+00 9.714010578217834535e+00 1.145574098990492473e+01 2.090444437152142676e+00 1.352764862998674289e+01 3.777418497901177830e+01 6.607135830216733119e+00 9.556529764275715877e+00 1.028494435653379213e+01 9.152500786970300339e+00 2.146206065907635185e+00 1.669141465713735784e+01 1.059441025868436270e+01 1.123908033861306066e+01 9.618572871977148608e+00 1.071386504036669329e+01 1.801262362938657091e+01 2.222335884867559130e+01 7.982539641488077820e+00 1.059708851563637566e+01 1.031687731900899507e+01 9.972829758916530452e+00 8.163556844764542575e+00 1.099408691207847788e+01 9.594235274513343015e+00 1.567052731224127360e+00 7.288597141662780388e+00 1.499432234374292250e+01 1.297756632360161433e+01 9.693120387145734540e+00 1.158710497742320555e+01 2.723132832829506356e+01 1.179659101703282786e+01 1.188941114306577340e+01 7.981137241776474767e+00 4.973473951302981533e+00 1.310887763945871143e+01 6.574973878756985357e+00 9.245962735722240922e+00 1.054935562140490823e+01 1.982931668129218394e+01 1.556715715809662903e+01 9.291300184421253050e+00 2.345908122287732933e+00 1.195382713699875588e+01 1.135951407842888017e+01 1.480333953139590619e+01 1.627590593229221128e+01 1.101511208239052308e+01 9.824610989717019294e+00 9.454725813350828290e+00 1.204875768514318857e+01 5.554345559276974598e+00 1.250355044853463937e+01 1.395733817748973316e+01 1.007989188839307637e+01 1.123475154959780298e+01 6.352115472066825141e+00 1.651824104351721001e+00 1.338937087063663967e+01 1.010436474760050984e+01 1.021188160509021436e+01 1.344888791388687821e+01 1.346722378602539294e+01 8.575424288611227297e+00 7.197381091622814253e+00 1.377995003351627545e+01 7.701303381696767758e+00 1.222391734947645148e+01 6.780666839667613033e+01 1.113854118792151482e+01 7.349136231759476168e+00 5.516285031857556476e+00 6.716390268619695902e+00 6.443874875084153686e+00 9.458565485073403778e+00 1.032926063801006933e+01 1.069319044973814847e+01 8.216524846566306550e+00 9.948308888734739952e+00 9.636097792446095767e+00 9.736809649654826870e+00 1.530852294483296561e+01 1.603556808640479403e+01 1.233829546080989559e+01 1.588154994772917661e+01 1.052615720240965302e+01 6.694509667883714599e+00 1.704450155369085707e+01 1.899039248860933426e+01 1.253428948803865595e+01 1.276080323649868653e+01 1.271907859399455631e+01 1.267852433605510498e+01 1.041817527985484482e+01 9.748766872232742742e+00 1.103770633403634527e+01 1.619366396636652183e+01 9.331723949532484852e+00 1.491953999746076676e+01 1.878998483109175055e+01 1.227211348984024575e+01 1.311631724998956372e+01 3.370132847019833378e+01 1.014063132256304200e+01 4.822731343161722251e+00 1.395108810981168013e+01 7.958977139201569351e+00 1.117255519283682474e+01 1.132152221694645533e+01 1.077135264526024550e+01 2.187901073873123181e+01 1.167280027457409020e+01 1.136252090015162253e+01 1.404100784213443731e+01 9.881327386136540269e+00 1.186722811682897749e+01 8.140306337322799735e+00 5.791948950952569675e+00 1.249407155731048036e+01 1.318756414963369394e+01 1.274355153621806380e+01 1.228849107455091172e+01 1.012231329762891008e+01 1.928120469259160785e+01 1.397311129244774719e+01 6.393000165747942276e+00 2.017562596775549366e+01 2.109366271481016497e+01 6.583650611496015159e+00 9.410675213127902339e+00 7.615875269356033428e+00 6.939863344408452761e+00 8.112725038535888444e+00 1.080887737339375931e+01 1.350297454131523978e+01 1.553048538448035032e+01 1.322133603580310890e+01 9.609698842530816520e+00 1.387586313537217109e+01 1.086616521984397110e+01 1.384584433973161488e+01 1.008699325090818988e+01 1.272771277669744450e+01 8.729046683719996480e+00 8.818793218359854080e+00 7.753808317701273545e+00 1.594538905468631640e+01 8.319993350605884075e+00 1.712839427931989178e+01 7.856853780751771765e+00 1.059294496526135987e+01 1.784031398112878009e+01 9.426502436271121610e+00 1.183572350896593939e+01 1.150514217045104992e+01 1.165781459760019168e+01 2.821072495916814660e+01 1.213067349693525543e+01 1.133851942274771929e+01 8.672752789820657782e+00 8.105013367899259080e+00 1.049435167076054753e+01 9.172131765450714624e+00 1.688964534911566773e+01 1.037370259777943815e+01 7.466020586061205222e+00 1.353187482474644732e+01 9.748523801029921998e+00 8.636628242114420928e+00 1.555182245773390015e+01 1.025492675098454498e+01 1.002378185711200054e+01 9.480278178806479161e+00 3.811646213452895893e+01 6.082680529318717788e+01 1.421627637636109398e+01 2.131837462035330333e+01 7.087796922235325425e+00 1.295954832471868912e+01 1.398345410822753898e+01 1.052338696414919639e+01 1.695230467848780620e+00 1.030465702041862031e+01 9.472760260425120649e+00 8.575975533616428947e+00 6.946870655157040275e-01 4.334757807109385297e+00 1.735241862893601095e+01 3.122709800258965629e+01 3.108017533600065008e+01 7.480664579064953301e+00 4.836628831185002042e+01 6.290819444672226535e-01 3.047318390995020110e+01 1.339130262023030227e+01 1.839600811326568675e+01 1.268453833276404374e+00 4.105465025067704943e+00 2.384863323945188540e+01 1.525054412847862828e+01 8.620325065896746963e+00 9.912228786735440167e+00 1.967177188744434035e+00 2.419078178272884294e+00 8.974425588654970198e+00 1.092336282402359338e+01 1.585371724398161675e+01 5.001858390207058136e+00 5.600057825478286233e+00 8.099051163161075095e+00 1.175911617754849559e+01 1.016340482390873667e+01 1.152162893851074088e+01 1.121188147763289678e+01 7.978209187367365729e+00 1.239800192192580397e+01 1.231154770707426493e+01 5.871444625492511449e+00 2.744711705404451418e+00 8.186034979334012363e+00 8.120459286142947875e+00 1.268502039037100815e+01 9.018937390729227843e+00 8.667708403591042554e+00 2.124225545233338064e+00 1.144402803328193663e+00 2.017747186205938803e+01 8.985248890508783504e+00 1.131689752710874330e+01 6.710969835913846282e+01 2.161934826316118574e+01 8.806267050654479789e+00 1.325199730585816127e+01 1.723083552847182887e+01 6.184908665828553254e+00 1.092282032647440104e+01 1.452996921055656898e+01
6.637258191366787186e-01 4.710596971644755437e-01 1.300237026167039733e+00 5.141094986211837359e+00 6.206863435163955112e-01 2.911422031722829207e+00 3.227607463023701051e+00 3.087068700080738637e+00 2.830982881922796679e+00 3.524252713004119464e+00 9.931678103400327640e-01 1.166140437237984884e+00 7.107581683324347921e+00 4.398942620422360505e+00 2.378625508858929649e+00 1.491271316106872913e+00 1.336776555955900836e+00 7.490330606617552345e-01 1.635757731245197188e+00 2.293005263957227591e+00 7.656162724532485697e+00 1.482815696742721290e+00 3.084041367092305475e+00 4.164942286198337840e+00 6.461378794913235080e-01 1.999330723918898212e+00 6.149691441344229403e+00 4.302570716959249530e+00 1.663920900043600160e+00 2.222359625926411564e+00 1.372510554073906874e+00 1.600886627000647211e+00 3.765258774099289774e+00 4.864717272930679570e+00 1.706212813873825951e+00 2.348522955572236448e+00 3.434468552792298013e+00 3.783485379832018936e+00 5.730794044166827916e+00 2.670426986168759065e+00 1.195056548111286920e+00 1.624268280301098599e+00 3.108237234681652694e+00 8.849760032889113504e-01 2.941602521647734392e+00 1.099289275038743519e+00 1.437294834951488465e+00 1.508514496519663073e+00 1.817396281220336363e+00 9.188541845020661292e-01 1.097021865312781896e+00 7.138009284340518512e-01 4.245674669048469796e-01 5.184384658227918496e-01 1.302694630377233320e+00 8.681303168246938817e-01 1.037844744907993277e+00 2.478693927881830739e+00 2.625998327664829546e+00 2.605898456190613999e+00 1.647427977891577244e+00 8.726736612773927648e-01 1.898652816244789099e+00 3.407128536030531230e+00 2.373410018919355213e+00 4.005269300708713232e+00 4.949540146705210475e+00 2.058430378797883264e+00 1.006929261530602249e+00 1.557335674917283530e+00 1.409440345778482317e+00 1.702510196929591046e+00 4.121423380520774060e+00 4.148774644189650473e+00 1.974683460659850009e+00 1.105584448942569242e+00 5.843365538879341514e-01 8.006777924946761882e-01 3.003978973909974037e+00 3.163103352072941910e+00 3.828814481195174757e+00 4.108742977671210994e+00 1.107542035132949909e+00 1.470417246889117013e+00 1.325433328062863403e+00 2.160063688965674800e+00 7.015822788234171714e-01 1.015238579329152291e+00 6.319414596316004218e-01 1.344242783118735796e+00 1.210342648647774855e+00 8.603692342477318178e-01 1.280552704880240089e+00 1.541542735856700652e+00 2.066031213913053222e+00 2.526038173387129326e+00 1.730675280694611962e+00 4.081221921016107146e+00 3.146315291012843574e+00 5.423976171798736701e+00 4.067345783415548865e+00 5.038690159123445866e+00 6.748906818989972578e+00 5.575199112415911706e+00 1.988976458147220683e+00 6.391419782205016720e-01 1.011329722853350876e+00 5.409373287551679788e+00 4.840020082499876253e+00 3.554161400192588971e+00 9.030805343232278792e-01 9.615810516716782885e-01 1.447438202796062612e+00 2.224594280069316810e+00 3.274057373479571709e+00 3.786779189897437004e+00 1.219410325063724709e+00 3.396485272719020010e+00 1.724408709764071457e+00 1.170114974774927319e+00 1.326506951474485163e+00 3.119534448447092601e+00 8.550982036642321704e-01 7.099149367537700428e-01 2.529154764226875685e+00 1.569436589492237299e+00 1.126170322433120097e+00 2.183571680981212015e+00 1.332833393623687801e+00 1.889971180690161567e+00 1.891143616222499713e+00 1.523061223285375743e+00 9.079370585471726596e-01 1.654765901530274474e+00 7.494212517473435309e-01 1.068306150894753559e+00 9.106177934659591688e-01 2.148264234776079640e+00 1.635710485684367832e+00 4.553876009562694449e+00 1.868918383602508282e+00 5.941494361951573655e-01 1.382018889282916163e+00 2.182805652581014666e+00 9.188361758996905770e-01 1.118857909375055470e+00 1.370337812364497143e+00 7.526826408190051554e-01 1.120236983226037264e+00 8.399860630623757762e-01 1.068233095577052261e+00 8.918328076892235723e-01 9.263718405941983036e-01 2.699655515181933474e+00 7.454104034290213177e-01 3.142458347131342755e+00 8.335420900889465301e-01 4.924436119160022329e+00 3.124247210050738133e+00 1.666682503464108400e+00 3.444789355270231113e+00 1.177452631780547598e+00 2.422654763869375838e+00 1.989416487395077482e+00 1.354131428740588783e+00 1.873260872881028494e+00 1.821852673322975180e+00 1.083358018357512442e+00 1.655066470648847154e+00 1.216168939466837795e+00 1.701859237631224264e+00 1.975634931527635363e+00 1.746493758074568525e+00 5.064075571607302706e+00 1.603260543185635267e+00 1.081233352442887430e+00 9.636974812000088653e-01 4.931711334878368547e+00 2.635755930461138430e+00 1.224600044885221672e+00 4.104900173290973342e+00 1.989725962826937700e+00 1.750754811650900411e+00 3.396572595427976626e+00 1.166833983460120017e+00 9.280395724897905207e-01 1.653350294327122771e+00 6.644926641691842883e-01 7.743195234778870173e-01 1.189852262972934005e+00 6.837811119897193590e-01 1.327844685828277083e+00 6.595674021800606468e+00 2.732434284871620989e+00 3.786939093920155486e+00 2.207840662384671582e+00 2.517271556374203634e+00 2.194382437733172431e+00 4.280810484285309414e+00 2.388586392601044217e+00 1.052153399876055939e+00 2.807054325559015684e+00 5.086221907016483357e+00 5.629731009694053157e+00 3.896073060146241218e+00 3.556551621344175906e+00 2.868843014466524899e+00 1.983356049278566680e+00 9.265944467816526142e+00 1.819709591291482909e+00 4.655821958793705306e+00 1.890737780342346630e+00 4.184137545555756788e+00 1.350376085871775489e+00 7.980497374189476911e-01 9.923169458670051402e-01 1.654997427439206525e+00 1.751207690498201908e+00 1.823070286731201417e+00 1.374827416472468977e+00 1.501615272391348732e+00 1.311463076159211649e+00 1.429813422918403187e+00 2.526483006594984371e+00 1.658552912611650054e+00 2.018109201536193886e+00 1.130990986898526618e+00 1.171072905523673713e+00 3.816135862000985757e+00 3.098938232888622579e+00 2.532728578659190433e+00 1.146305576227798717e+00 2.901354562327707054e+00 2.503398904262760460e+00 2.843325880426407437e+00 4.099353653747468407e+00 9.060139160128624081e-01 6.142453432884386055e-01 1.149132633911313706e+00 9.951272190702512566e-01 8.660757259240563499e-01 1.855528827064316211e+00 1.366283051344154398e+00 4.060904092847604230e-01 7.346729432154481820e-01 1.152245419533933335e+00 1.961167623891784340e+00 1.994394417481932136e+00 2.870582294797495493e+00 1.370451874691351213e+00 1.616483642571176382e+00 2.243597858051421312e+00 1.716673634836303641e+00 1.185932857780173988e+00 2.113893781538561445e+00 7.717454643762893252e-01
1.859759054091102981e-01 7.765982888716705529e-03 1.769850654424261482e-01 3.140428841664075765e-01 5.078740897493635997e-02 1.616891997739745568e-01 2.681817602462182593e-01 1.161713296888392324e-02 4.371733249641511776e-01 2.977232340401054778e-01 1.621254541939032845e-01 3.442242694557112181e-01 4.010257547045915638e-01 5.002700541840642279e-01 4.283430413945888970e-01 1.832347000477151933e-01 2.445767083033432709e-01 3.844954460090137527e-01 2.406516616070898118e-01 2.959790418139111590e-01 3.025207863078108184e-01 1.330906141500678118e-02 2.090556125805327903e-01 1.235258048056341595e-01 1.560367159306360052e-01 2.313556334283759230e-01 2.364931701233976558e-01 1.467930447088265367e-01 1.269932915741911993e-02 2.842183442744103949e-01 2.476230618416523643e-01 3.506149870346650377e-01 3.022748250173340478e-01 2.899612478623143641e-01 3.716015205193942683e-01 2.529718170101077357e-01 1.954794385062822715e-01 3.472912325981148962e-01 3.117770894353566469e-01 2.097696436878268567e-01 1.452173837643153664e-01 2.835754880501606401e-01 2.165691800892997898e-01 9.634790616238108132e-03 1.623207845334759258e-01 3.260705895988379455e-01 3.110162683716867216e-01 3.024912125279008990e-01 5.403025445355394973e-01 1.336249431428072065e-01 3.052436437212722176e-01 3.574201264211287477e-01 1.297942646265458910e-01 1.368313796466884003e-01 3.499925169635466071e-01 1.165270497202132161e-01 2.966072352605133577e-01 4.240916893084819561e-01 3.479182856149838354e-01 2.568722365766018534e-01 2.157501103307403190e-01 1.470017353688515480e-02 2.770971344044129703e-01 2.570186346923788445e-01 2.449548461161289437e-01 3.301289714073820658e-01 2.805617223541204686e-01 3.264062475175475431e-01 2.282539846027199504e-01 2.191553931196992266e-01 1.002591172380729312e-01 4.068372491655660728e-01 3.279494542652258704e-01 3.442356980528227806e-01 3.699530139263671469e-01 1.463623518113802702e-01 9.713278048506336637e-03 3.000705961638195363e-01 4.471329523238405379e-01 3.630203408133976239e-01 4.136759972750160830e-01 4.817062836430905937e-01 2.761892259846843167e-01 1.806549941975626183e-01 2.708202266094233979e-01 3.147695794254476986e-01 3.829774723962491301e-01 1.615324032162084866e-01 2.003036520598094061e-01 1.566116267261897788e-01 1.100519367395564468e-01 1.719222897041936260e-01 1.401939048577007241e-01 3.432554499907174428e-01 4.861820636178340038e-01 4.676457657093290310e-01 5.072597650428276594e-01 4.105728959216090601e-01 4.862452204692160329e-01 3.463839307397964529e-01 3.834395700205376345e-01 5.328883399928117104e-01 4.120726151225989620e-01 4.629825829873929210e-01 2.677279476581722051e-01 6.135000759090468436e-02 2.802594763834264646e-01 5.003687420202237446e-01 3.525725867045501061e-01 4.013174395761470725e-01 3.574193040842639224e-01 2.633956953162761017e-01 1.794902726924136604e-01 3.391365414824376590e-01 3.835714626935806670e-01 5.435000682076154277e-01 2.305307937422074183e-01 4.450727472500700665e-01 4.512615619615565898e-01 3.258356547863107133e-01 4.023641102351189769e-01 2.835296899077275889e-01 9.479735569649277993e-02 5.641532403842812807e-03 3.442598489015660235e-01 1.711439907459783027e-01 2.645161172675059569e-01 3.002781509154842099e-01 1.721231928929937982e-01 4.163742662809978290e-01 3.655594235592440899e-01 2.942963395672370530e-01 2.990549207626689299e-01 3.716502476960000245e-01 3.271856714755946305e-01 2.371521098688340046e-01 1.449715953294655191e-01 3.322658490322215052e-01 2.591448221928461249e-01 3.024400314641298992e-01 3.292285466467365085e-01 8.411131594968263014e-02 3.082035037372687913e-01 3.298113835271862526e-01 1.000195241502748883e-01 3.136157546613170255e-01 3.674278856380192027e-01 1.299641918374878080e-01 4.520308059319537719e-01 1.984016400212159081e-01 2.748666933962364833e-01 1.587073032395324712e-01 1.467585123710521411e-01 3.751004881497325694e-01 2.191564408066456748e-01 3.435679911535564068e-01 2.205338904282840851e-01 3.288179146523920182e-01 2.568897027547696332e-01 2.555958737160477501e-01 2.536291519790431215e-01 3.604705830483122542e-01 2.614896287960754018e-01 2.436622268675978920e-01 1.206667980510043869e-01 3.705054959929566794e-01 1.348320345028793388e-01 2.400144498176765562e-01 1.394958063234816859e-01 2.109011975100045788e-01 4.019300756278707532e-01 2.727591878976526329e-01 3.532430954347656193e-01 3.409253354460491936e-01 2.845262438323795662e-01 3.832765818047202955e-01 2.680867557643229482e-01 3.040842310795857095e-01 2.115615337517963712e-01 1.939969561734249670e-01 2.233041545840774023e-01 1.858838263735049512e-01 2.820958660652745920e-01 2.003645064380418783e-01 1.356626492771028369e-01 2.317365510043415955e-01 2.664523214634862969e-01 2.565664789627825071e-01 2.049479355061573638e-01 2.391538624498938392e-01 8.949795007689070880e-02 2.902658658334811292e-01 1.441112051871322186e-01 1.425623867083129492e-01 2.824530273022551885e-01 2.587741565047219083e-01 1.437036011530422597e-01 2.702333275558602699e-01 2.724930311422452678e-01 2.253383742281233615e-01 7.436177129373141084e-03 1.147532536509789369e-01 1.754031539647130655e-01 1.302035747019937850e-01 1.488379916768837671e-03 1.304561715213281917e-02 1.412399190156142792e-01 3.000296958220686760e-01 1.432215113278680341e-01 1.128143362321721022e-01 2.103200391298561955e-01 1.495178029689923915e-03 3.960463766443995670e-01 1.798286925997008567e-01 1.435461605530039542e-01 4.754579229263205739e-03 3.507218440108765545e-02 4.360623342508125611e-02 3.649757106999822476e-01 2.816320563893985884e-01 2.693215906158656914e-01 1.541496431240068146e-02 1.365512521348028439e-02 1.792638277194257279e-01 2.778857749194053040e-01 3.533577143019851485e-01 9.950997967622851603e-02 9.576203084849216340e-02 1.455936338283455589e-01 2.030313651465074920e-01 2.426422676290583835e-01 1.348729665869520533e-01 1.769639070435419237e-01 1.072452962529025361e-01 1.449872097642187219e-01 1.688604033106469171e-01 1.218275695461876612e-01 2.128972273713731003e-02 2.825665073741413513e-01 2.110953332807022076e-01 3.396300747213216731e-01 2.600225597745117190e-01 2.787841459393100574e-01 5.194993375217218587e-03 1.995919583133771383e-03 1.508657817938139356e-01 2.483293694707194854e-01 2.883297804500885575e-01 2.200141622384454432e-01 2.298418084208438406e-01 1.052402983320539775e-01 1.566897820340401315e-01 2.301051073614367448e-01 4.884292661773943778e-02 1.127235665717548074e-01 2.616813045320015574e-01
