# Supplementary material for: Idiosyncratic, Retinotopic Bias in Face Identification Modulated by Familiarity
Source: eNeuro. 2018 Oct 4;5(5):ENEURO.0054-18.2018. doi: 10.1523/ENEURO.0054-18.2018 (PMC6171739; doi:10.1523/ENEURO.0054-18.2018)
Supplement: Extended Data — The archive contains data from both experiments, as well as the analysis scripts. Download Extended Data 1, ZIP file. [file sup_enu-eN-NWR-0054-18-s02.zip › famretino2-3.0.0/vtcdata/output/RpFus_median_param.txt]

# row col std gain n
4.721894588874556575e+01 -9.244435531454607258e+01 5.193569365019930473e+01 5.462377695055890570e+01 4.213045818963609435e+01 4.307376764820027404e+01 5.461109178336843684e+01 4.529836840904067685e+01 4.287950405615130478e+01 4.289635115013047084e+01 4.980594316053375792e+01 5.761295668760219257e+01 2.669210583144075599e+01 4.918078475149664541e+01 5.427662421674828863e+01 4.731520023955799559e+01 4.620656434918117839e+01 5.168095014701788159e+01 4.346937873176429434e+01 3.418387526257577491e+01 4.706891095300630923e+01 5.437556362187139314e+01 6.231043030023884910e+01 8.557081319207365766e+01 5.294017980813650581e+01 4.551403601353116102e+01 7.068113577537296521e+01 5.027714038378844208e+01 5.210187094334409608e+01 4.867830537181778539e+01 5.330315224422852793e+01 5.561210837486901681e+01 5.372035224815645904e+01 5.000263783326016664e+01 4.511729235729505660e+01 5.132893761438428726e+01 4.651711396193634585e+01 5.309558555009368064e+01 5.330135367565053173e+01 8.947746360440829960e+01 5.337352747649067197e+01 6.042057200222605928e+01 4.288735919730642365e+01 5.167881907937822916e+01 4.543979760295638926e+01 5.456785827804158373e+01 -1.160370888098201192e+01 2.486564631228813382e-01 5.194288041272945122e+01 5.552410348345094349e+01 5.029413950555846213e+01 4.835462545739160589e+01 4.878940593039689588e+01 5.297609121278203759e+01 5.075208898111413447e+01 5.226070720340499065e+01 5.234589591658870233e+01 5.217459418623113265e+01 4.527349765105350343e+01 4.690122459014693845e+01 5.372905750320372675e+01 5.385336475329869188e+01 5.251213295168005146e+01 5.206834837737638111e+01 5.367573788966865322e+01 5.087391999152814037e+01 5.169123287927124011e+01 5.329129779119880794e+01 5.764716739276299506e+01 5.173171813332560021e+01 5.310563184107394363e+01 5.143100030996781413e+01 5.259412084276925725e+01 4.864173464523965862e+01 5.101152671753082757e+01 4.311300685888544137e+01 1.116177023652943205e+02 3.590778611493904293e+01 4.429545121118287199e+01 4.805758217850461733e+01 3.836989698838020502e+01 5.265642144828832727e+01 5.139513819205601663e+01 5.448628732073450465e+01 5.228930596690663890e+01 5.245602574406241558e+01 5.254454633444161260e+01 5.319541721288877767e+01 5.816514828510074864e+01 5.198846041637222015e+01 5.189959763482738708e+01 5.199430171298237724e+01 5.250974560922759338e+01 5.104328721867106111e+01 5.375981086260744490e+01 5.738899759794824718e+01 5.574098547709510854e+01 4.950008634718344069e+01 5.206671524818409580e+01 5.060637106237231819e+01 5.302372395304746533e+01 6.010746206700568450e+01 5.302168534454943938e+01 5.170718482350680034e+01 4.824922650856689899e+01 5.254151350162170786e+01 5.039839947614093774e+01 5.103193651082017368e+01 5.170145539418327019e+01 5.187345724975334349e+01 5.272460105379596484e+01 5.247226390914211436e+01 5.169759832645806341e+01 5.263298570374603713e+01 5.152884106141402754e+01 5.067925275406841479e+01 5.277569150301573586e+01 5.251497245486721965e+01 5.800185755566940315e+01 5.530287265078700898e+01 5.399846482725088492e+01 5.241001704833280428e+01 5.234620641795784479e+01 5.230084904166862714e+01 5.277931689797811998e+01 5.149150080605178914e+01 5.430451252540254359e+01 5.280692824703895383e+01 5.239347453776643704e+01 5.149541520842318931e+01 5.163241926255209080e+01 5.179443348972041861e+01 5.279462455419491107e+01 5.353535653064334099e+01 5.469703198472407024e+01 5.641512872541319723e+01 5.636998962684832293e+01 5.198804504878071953e+01 5.132732619562276710e+01 5.242850323849906147e+01 5.810462969433495317e+01 5.494614143142582918e+01 5.453318474448593633e+01 5.477715125714719591e+01 5.541148390364259058e+01 5.939329622941070141e+01 5.939835038356776664e+01 4.497722837328795720e+01 4.700709522238678773e+01 4.945587463390684491e+01 4.042491364387397823e+01 3.612015352101267673e+00 4.208123296726112272e+01 4.069793936456775185e+01 4.070884100442892617e+01 4.358370980297776498e+01 4.575095169468410461e+01 4.960226080220876810e+01 4.986076920300070014e+01 4.095656722100542879e+01 4.697310557224126626e+01 -4.381034367593363754e+01 4.768801682914987339e+01 4.324943937870878585e+01 1.084640167213922446e+01 4.626529436465694545e+01 4.507704563977922163e+01 2.379173198129415923e+01 4.579811979523296372e+01 4.327940721509485655e+01 3.483832156848288264e+01 3.129590408606472707e+01 3.919490010452501849e+01 4.561464452830954031e+01 4.595641200777136959e+01 4.497167003253193229e+01 4.672360253377816974e+01 4.890331656030039653e+01 4.466424056192596481e+01 5.208723702963992253e+01 5.328883985183321670e+01 2.083558731482329307e+01 4.690182895421553866e+01 4.536396621845534582e+01 4.543055193000348169e+01 4.829199224274481139e+01 4.731610619492020930e+01 4.565946003497727190e+01 4.523895667843478918e+01 4.309106507103713568e+01 4.880146076498214569e+01 4.663852475401237996e+01 4.452181274161173974e+01 4.683508628374974592e+01 4.557759421431427427e+01 4.570243208049272710e+01 5.168114973565980108e+01 4.419898313941637014e+01 4.535505003754092002e+01 4.780148247891852975e+01 4.361290568331727968e+01 4.823501461613268759e+01 5.086527527089324963e+01 4.796610646504508679e+01 5.085967247004400349e+01 4.833741242015783257e+01 4.494829409977660362e+01 4.995568458262567191e+01 3.988576222724676512e+01 4.542971667837740313e+01 4.797506941450497209e+01 4.934319597970574023e+01 4.749998874766660606e+01 4.759695002470418501e+01 4.170845946694205963e+01 4.706570134748901069e+01 4.763615644450036513e+01 4.728173591429744249e+01 4.696552399813465684e+01 4.396630870739910080e+01 3.606111174575701739e+01 3.269871851480724700e+01 4.181539045016131695e+01 8.467156581194485909e+01 4.291450324651366088e+01 4.730779334932486080e+01 4.510548131954551820e+01 4.111331006785083275e+01 5.129267593323434937e+01 5.091227357166988554e+01 4.964331590292792384e+01 5.055908983118210642e+01 4.182309800084300377e+01 5.112881877149441578e+01 4.834408520285953159e+01 4.744232154066051521e+01 4.762139945080687653e+01 4.730032494984264702e+01 4.818406429624084808e+01 4.816023034863296459e+01 2.345040404071425755e+01 4.672187020727051276e+01 4.785495087453027452e+01 4.688731768185730431e+01 5.000662265914883164e+01 4.956135193621168611e+01 4.731852724942555710e+01 4.812208367814587007e+01 4.793446071971372646e+01 4.882145146301882477e+01 4.946029842987178426e+01 4.762599017618693864e+01 5.530056220674761391e+01 5.353804892801806403e+01 5.228596920348802968e+01 5.475157065174884963e+01 6.331823209021660404e+01 5.400123587332899433e+01 1.461193892993316581e+02 6.647469249402706737e+01 2.366396112883680658e+01 2.256235676670333845e+01 4.930230924679035809e+01 5.071572558635303096e+01 1.989999300733765608e+02 3.779184915474799311e+01 5.133241511313884331e+01 5.123785850176852108e+01 5.374114552693548319e+01 4.068535866457087025e+01 4.138945622708561700e+01 5.738526510502107669e+01 4.083540211295660072e+01 1.989999867082559604e+02 4.773343700508751652e+01 7.095020031296577656e+01 1.616090407105735949e+02 5.763340716215437709e+01 7.898769424339423040e+01 1.101472349250396974e+02 5.258617278778157811e+01 5.881736885460848185e+01 7.979658183468836796e+01 5.273967218664709833e+01 5.915349873850148299e+01 5.338750762629612723e+01 5.098439004546935394e+01 5.289151136272940334e+01 5.297438487773519000e+01 5.551018071808096721e+01 5.057874488295772153e+01 4.778489923807712358e+01 4.226664636885035975e+01 4.157190834515260747e+01 5.044498015482226094e+01 2.835823544173589994e+01 9.004055450770454172e+01 5.585741536606475677e+01 7.515460608971494594e+01 7.553311032445832041e+01 1.989999995534406594e+02 5.215075799973347159e+01 4.976510066805458621e+01 5.392933622252643033e+01 4.873148624388571193e+01 4.589365832527639100e+01 3.409073274693602684e+01 4.295228640225957406e+01 4.092753199979113532e+01 -8.029297389555773989e-01 4.374094202481879989e+01 3.114274112712551812e+01 7.459130335618613117e+01 5.371436088515678620e+01 8.286825757410899485e+01 5.126814007229704373e+01 5.764929599409617822e+01
4.586351654196549532e+01 -7.540554142429749618e+01 4.408456601209910275e+01 4.563014894134232691e+01 8.947768766305559396e+00 3.555913938547344344e+01 4.101013799863586939e+01 4.108968891417317337e+01 2.881384343534773151e+01 3.977598266946411343e+01 4.440341128016520145e+01 3.300218519471409451e+01 1.454124870729632235e+01 3.369746071685442956e+01 3.848378371457420144e+01 4.529074281918484957e+01 4.251897477463599273e+01 4.346342057404373094e+01 2.376390582345867131e+01 3.518134999454150602e+01 4.716085689771267653e+01 4.566014151268815624e+01 3.189413470924401395e+01 -2.088855867692187473e+01 1.951485744418218360e+01 2.165348069081253968e+01 -9.799878726178206989e+01 4.020595519567500276e+01 4.740509742211453670e+01 4.674220687325923507e+01 4.676836128852177410e+01 4.531896803390783646e+01 4.659443843684361752e+01 4.150048892934017886e+01 3.615818680409559249e+01 3.842246695674737111e+01 -9.170598473302696618e+00 3.997075149564486196e+01 4.144743084304538172e+01 -2.154315669554906165e+01 4.256343523985302113e+01 4.775350189837796222e+01 1.496737130135012350e+01 3.469438378649230970e+01 1.550603415151497622e+01 -9.799902289625865137e+01 -9.797553646686705520e+01 -9.060003442495317927e+01 5.238373049016928462e+01 4.542465331531375483e+01 4.766215103374898376e+01 4.798738747227703527e+01 5.218404674589564962e+01 3.370419763487679177e+01 4.802370624088420925e+01 4.719674801574266354e+01 4.341507205624104415e+01 4.584648976307261137e+01 -4.613960071158666665e+01 4.818574849524804904e+01 4.562103060677959121e+01 4.675207928851580164e+01 4.559770973184758702e+01 4.121295958052517960e+01 3.948322519687278742e+01 2.961119500131456306e+01 3.054366421971899825e+01 3.940639115197418363e+01 3.637927720699993017e+01 4.547062144101394665e+01 4.537382675925145747e+01 3.659280193092142497e+01 3.790026457330637299e+01 3.214243929803718913e+01 2.967641054413466861e+01 4.131095522646408824e+01 -9.799698113762377716e+01 -1.477408598912912296e+01 3.281289571608586186e+01 4.463677818310203804e+01 4.392198374020387064e+01 4.922825248494345374e+01 4.906058996818141082e+01 4.729753134440122864e+01 4.817436138316195127e+01 4.788204568941750949e+01 4.743320187823886158e+01 3.938843204388168573e+01 4.374872738675734496e+01 4.634760722891152795e+01 4.784474621152631357e+01 4.655910618891090280e+01 4.651378121894727258e+01 4.210822268480445985e+01 4.814404652009223184e+01 4.602259805174612950e+01 4.902251016931339933e+01 4.757244021610757301e+01 4.591481829096251488e+01 4.694752151295405440e+01 4.218688264047142411e+01 4.584695482745284778e+01 4.508519928963978174e+01 4.526460814981136593e+01 4.201614900244570094e+01 4.998996684243869737e+01 4.747497913153307536e+01 4.801131401993502124e+01 5.014443879051513875e+01 4.817391092524965757e+01 4.779657346258044015e+01 5.240303279766753519e+01 4.983110153935371756e+01 4.594097108135123619e+01 4.863211043604272987e+01 4.834726985183388592e+01 4.735124159269481936e+01 4.697536495433000425e+01 4.190267713973591412e+01 5.374883620886927815e+01 4.742141533291908218e+01 4.649137168675452614e+01 4.967015709500764586e+01 4.588823091524570685e+01 4.560449077448532051e+01 5.515723844691441968e+01 5.383130809904439218e+01 5.068707838555655343e+01 5.079058246563599255e+01 4.926762183462447808e+01 5.042157212451955672e+01 5.001260914451135875e+01 4.854634459057419349e+01 5.061733851173417520e+01 5.019406823423636865e+01 5.212261070329915924e+01 4.775609104803059779e+01 4.513617961227868136e+01 4.962330358556759791e+01 4.821172156677644693e+01 5.537892078265655726e+01 4.704265953988118554e+01 5.006612715002682990e+01 4.832135373791636823e+01 4.984878962373444011e+01 5.191873352617308512e+01 4.911748994840621663e+01 3.697956902875668561e+01 3.357359441952056045e+01 2.567401378970832937e+01 -6.911731170756608478e+00 -4.213004988704439313e+01 2.865836690579270396e+01 3.246620094148768487e+01 3.369497943994402078e+01 3.123218935301841270e+01 3.245703366085975006e+01 1.503804454696469861e+01 3.384141882623698905e+01 4.734101777982930770e+01 3.112671440835119796e+01 -9.551806357189008168e+01 4.313436059078637186e+01 1.789605412777576632e+01 -6.842603894363585937e+01 3.801436506029151730e+01 3.637482386923639410e+01 -9.799804628712212207e+01 3.072313888446118213e+01 3.228976329509728060e+01 2.929595981544902372e+01 2.650889798590191049e+01 3.804967036377489364e+01 3.556340614772777542e+01 3.666365037946042094e+01 3.610417117455844505e+01 2.851900199347235798e+01 3.351745537326939939e+01 3.978521783422577585e+01 4.154085900974190793e+01 4.309452515239196657e+01 3.322722178512812263e+01 4.205190860367216743e+01 4.780904494281034545e+01 3.858369719021077060e+01 4.109619168546859669e+01 4.331450561848066627e+01 4.349775442774182466e+01 4.029773020305407272e+01 2.928094366758954692e+01 4.447754327248937045e+01 4.329772030524866011e+01 4.081614032365516209e+01 4.022126520550351358e+01 3.994449538370681552e+01 3.734299527525632811e+01 2.220763580326125819e+01 3.130581957963250517e+01 3.646601933028789233e+01 3.625439918541986373e+01 3.303747677349055323e+01 3.556145434966052221e+01 3.745549219292952614e+01 3.722739846492964944e+01 4.178372504276062926e+01 5.029368720864592035e+01 4.712101890732773057e+01 4.784717438836021586e+01 7.015554605720885206e+01 5.426067864534950758e+01 4.814799768588244433e+01 4.646991227819546566e+01 4.781334456386390741e+01 4.258788172857326515e+01 4.125980223104117783e+01 4.646010354051875169e+01 4.644782132463207347e+01 4.115053982400482369e+01 4.324375274579563211e+01 4.542869318493671926e+01 2.324859982123412294e+01 3.599645980837581760e+01 4.341527393012056990e+01 -9.799942154343875700e+01 3.924590349832089942e+01 3.562549763782516266e+01 3.059852842203554957e+01 3.198411418876731815e+01 3.855735487278476370e+01 4.057333382982686487e+01 3.804206880027776094e+01 4.787751169678164587e+01 4.959842394939011712e+01 4.758965092870616331e+01 4.611005324725850585e+01 4.735187031793801538e+01 4.695352781686539601e+01 4.798256396675326130e+01 4.556081522161792918e+01 4.266183349279012305e+01 4.692193156076885430e+01 4.660486705382196249e+01 4.415856726957622413e+01 4.530177718389100505e+01 4.225083226193279984e+01 4.487063409739158715e+01 4.673197998096816264e+01 4.654920212466423379e+01 4.280098566255124126e+01 4.471643722214547267e+01 3.694821656768736773e+01 4.049579227437303075e+01 3.788228408858006446e+01 3.891148846365546632e+01 3.773218359107133324e+01 3.613359071781509613e+01 3.848073352296707128e+01 4.709636350762821166e+01 -9.799851976396648467e+01 -8.167611204245719847e+00 -1.227001211183301166e+01 2.492598271017776668e+01 2.795700887361108045e+01 3.724918225229961166e+01 -5.915617568893684108e+01 3.065524843429493984e+01 4.117003720204048278e+01 3.816802909812908240e+01 3.854951334301483712e+01 2.799267835121528947e+01 2.477710953856103515e+01 3.809546943937381513e+01 1.830886172732198602e+01 -8.776986781242013080e+01 1.165493771865226869e+01 -9.799693640862889765e+01 -9.799377849954598219e+01 1.956507150076489765e+01 -3.832527571639930386e+01 -4.685433944922989724e+01 3.480593935272981554e+01 2.815684672494122509e+01 -9.799494240717753257e+01 3.943907410505582334e+01 4.047706273239658969e+01 4.432776565392890689e+01 4.329661387322336452e+01 4.321726897791464950e+01 4.762376761882040910e+01 4.432535219041090357e+01 3.737769689462055567e+01 3.899863542806016881e+01 3.521147041740289296e+01 3.790239680030079938e+01 3.994311544442926731e+01 -8.072537313107990542e+01 -9.799999949253103182e+01 1.664567896937307223e+00 -4.248180507672613260e+01 -8.346272399136262621e+00 -6.775474166090776862e+01 4.479286436345822864e+01 3.720590972983706024e+01 3.750223025306013369e+01 3.548079281075337121e+01 3.404188928788333612e+01 2.240964811247747335e+01 3.370348877641937690e+01 3.241670145859135488e+01 -2.443897209856521613e+01 7.365325522606321229e+00 -9.396462158795586106e+01 -9.771449211910595523e+01 4.080551827318740266e+01 3.599162193924685482e+01 3.594604579581623227e+01 2.543819053567079180e+01
6.554600190005965388e+00 4.267422615192946012e+01 9.507695672492761929e+00 8.285085215015968174e+00 2.094414303410448142e+01 6.697762101421582237e+00 1.087547008876951260e+01 1.153969261008916192e+01 1.169282959233227714e+01 8.543123850203958369e+00 7.756209109280414182e+00 1.197545925409919576e+01 1.132127005263088648e+01 1.166830142846517226e+01 1.902713978615245338e+01 3.701175911267726271e+00 1.746600705551007593e+01 1.378088982920461802e+01 1.638487885897465191e+01 1.048240575816995701e+01 1.914866401529377926e+00 6.447929235574985540e+00 2.102541959010156702e+01 4.066631768151334825e+01 1.617562880796215552e+01 6.216571519680343272e+00 4.459267807906768688e+00 1.568275990198350200e+01 1.159833858584665123e+01 1.421241276535632636e+01 1.072414037169721368e+01 1.172772947440551050e+01 1.099538790776439967e+01 1.530717780748097923e+01 6.976449148248249799e+00 9.373181274229701598e-01 2.126646127510331397e+01 8.432011527900606040e+00 1.001994182590724058e+01 4.547163999707160897e+00 7.854027420543859606e+00 8.382837963094480926e+00 2.663017784199524840e+01 1.292689178477936096e+01 9.227173144330908627e+00 4.286949656940826081e+00 1.037477803383772397e+02 5.401337259844293470e+00 7.012823461873388453e+00 1.181810722894929100e+01 9.111415848116898530e+00 6.561186710152473012e+00 1.504447566205020692e+01 1.362999439071387719e+01 6.846277106043627825e+00 1.141822730979590261e+01 1.238769877363294825e+01 8.442572316188787340e+00 2.946362853643116253e+01 1.738041082600897624e+00 3.624885005671520055e+00 1.472917796220959730e+01 7.604545941889830907e+00 3.661325218216338051e+00 2.517246413355670231e+00 1.875690215287706764e+01 1.552350918547194603e+01 7.333551335614309608e+00 9.563669331218701330e+00 5.284610379584535167e+00 8.584142013677197980e+00 1.414611021828825344e+01 9.937819758413294124e+00 1.175603348079071253e+01 9.099488449105740173e+00 9.696518552521492751e+00 3.348922632056611803e+01 2.927004133735345448e+01 1.136754517531621111e+01 1.065423080234497988e+01 2.745034423487955344e+00 7.977145265703454058e+00 1.614677170750064672e+00 1.097669048225975530e+01 9.855463162663578913e+00 7.147310488354878366e+00 7.894217930915381487e+00 2.100036602887617931e+01 2.177056478737189593e+01 1.039191266694092874e+01 7.545483776419811939e+00 6.427065995888379568e+00 5.336662049237592242e+00 1.334077428026471068e+01 2.465710328033951271e+01 1.273119099494112305e+01 1.013124443689839183e+01 6.092481479714852100e+00 6.204357699458544317e+00 5.100942338271401866e+00 1.458195163410422168e+01 9.265982326399809565e+00 6.221101354812860862e+00 4.152912398181303644e+00 2.357567348924917372e+00 6.919053193163628102e+00 1.052573969460672032e+01 1.145973444741371772e+01 9.065039000926468304e+00 7.931837900603484037e+00 7.806120671398105948e+00 8.667520444478451935e+00 6.786851431954838532e+00 1.256206687485539497e+01 6.835402498686471873e+00 6.974132046020638853e+00 7.191855607661977068e+00 5.538320809712425685e+00 6.879128472855359888e+00 2.701816722379527747e+00 8.565777238750538203e+00 7.070896266938315300e+00 5.273741460451168983e+00 5.569175040813979294e+00 5.435869034958832557e+00 7.040276297935101901e+00 8.267994275190215347e+00 8.872620513470117487e+00 7.980168140463948845e+00 8.998331253422479747e+00 4.356758585717198429e+00 6.720972958788377305e+00 6.621133145407203102e+00 1.908262648149008811e+00 1.318553271183273701e+01 6.665603048404197040e+00 8.535437664555054482e+00 7.512044529388564484e+00 5.639915410498336001e+00 7.113166001628897561e+00 1.683131799851006605e+01 9.365693708730606915e+00 8.262489831199886225e+00 1.307007844400781416e+01 1.129001521363449712e+01 2.072032915176682621e+01 1.493866536483644936e+01 1.124373727581104809e+01 1.093594301253005519e+01 7.782584331809904832e+00 8.728999116369891453e+00 5.504299560423511650e+00 9.443378285070988198e+00 9.929333833678878563e+00 8.833828959639372869e+00 1.411095486578861014e+01 1.122523969161692037e+01 1.555937896824030808e+01 9.606595582295348379e+00 7.621097129126249925e+00 1.125553618240556553e+00 5.487745303095627136e+00 3.054316605657383832e+00 8.736605932078443715e+00 5.218059737531694608e+00 1.064969936161162778e+01 1.164057034426854287e+01 4.272365828645087049e+01 1.171419837264592800e+01 1.175931843650721120e+01 1.599053088794115229e+00 2.375269978815339300e+00 2.188174450831918083e+00 1.137250711450147378e+01 1.136604506165116035e+01 1.173087168193765351e+01 1.368909577957069246e+01 1.252638912698277096e+01 1.232163909972844174e+01 1.945484850384943121e+00 8.574804698425051441e+00 1.312402272294441730e+01 1.149119322804997267e+01 9.403509905540097691e+00 9.512528321502024653e+00 3.399585340597430339e+00 2.511024260942082087e+00 9.366166100610325174e+00 1.044760322803952590e+01 1.173797678734469230e+01 8.600241335376033192e+00 8.921843561615069973e+00 1.044037505706692137e+01 1.216103404996051296e+01 1.097621319743597823e+01 1.241161659324600564e+01 1.690676221231921517e+01 1.594002589318742302e+01 1.062494354302538113e+01 1.261312385130010760e+01 1.205336129966756431e+01 1.147587206577830443e+01 1.041407571308229230e+01 1.203191490006573972e+01 6.466649868778381105e+00 9.544918570969272764e+00 1.122561541233711857e+01 3.424228922509361617e+00 1.837441281242832858e+01 1.258086570148772942e+01 9.444870838419808123e+00 1.225487291946434354e+01 1.376326472937914147e+01 1.143398003039425959e+01 1.368325592319050443e+01 1.178342658542579002e+01 1.004617490887212838e+01 1.608165157435711023e+01 1.114677117869789313e+01 9.773684245542465732e+00 2.475411188083091574e+00 2.387651824645584853e+01 1.121048918140641426e+01 4.473668784597646209e+01 9.789607881170057979e+00 1.208628600036711909e+01 1.763201102995721214e+01 1.512530757651954261e+01 1.146327478544668566e+01 1.307160628660842150e+01 1.952067745261235743e+01 6.478106552603918544e+00 1.296266608496662975e+01 1.497327445150525271e+01 1.221150625056855077e+01 8.128449198393457920e+00 9.767907266682012590e+00 1.125247931611349372e+01 1.034989333951176604e+01 1.380793162517720596e+01 2.302740307382090990e+01 1.103120386101874573e+01 9.175611059958306726e+00 7.274867826845541785e+00 1.449174705137638064e+01 1.187892749107041013e+01 1.287495589968930254e+01 5.376860718399456118e+00 1.233566499505196212e+01 9.744189369352042718e+00 1.338830451973261582e+01 1.064553851777422011e+01 1.298109869772133607e+01 1.270334713986281194e+01 1.439871943722015146e+01 1.258281257463324820e+01 1.893582856704647099e+01 7.444631335419874318e+00 4.347750578669810295e+01 2.938459367824604040e+00 3.444075725133211918e+00 1.118297904854693847e+01 6.602898889147867934e+00 8.066167678652249151e+00 4.459469631070031426e+01 3.802259120973434214e+00 8.093572921505430173e+00 1.017196617701345041e+01 8.682155032386573268e+00 9.460386796245481733e+00 1.065724994558982175e+01 7.860461128633172478e+00 1.490936750590340143e+00 8.230104491744687323e+01 5.510463925473523261e+00 4.909369757588578409e+00 6.795293256995202924e+00 7.814263657458739409e+00 4.306595494980776095e+00 5.241127513114296477e+00 1.098642356373213147e+01 1.941553014657028697e+01 7.593502379487229170e+00 6.934403938320567562e+00 2.338372134756661502e+00 9.325118884736308900e+00 7.351538203861490928e+00 8.586738810832340363e+00 1.223924383214108147e+01 8.649562101354593580e+00 1.016841023925003817e+01 1.182644853876431412e+01 8.088220252411865374e+00 5.746287485821012453e+00 1.327958157368086134e+01 3.841601536800797589e+01 4.033593086767398006e+01 1.142705420884059642e+01 4.438376577666696576e+00 3.251967129800727996e+00 6.852886710140087878e+00 7.396161125001709635e+00 5.512597610645143753e+00 7.972613852707027604e+00 8.190938680256582671e+00 8.578625324969888055e+00 1.431811006588766944e+01 1.072882527067884340e+01 1.314805409080064358e+01 1.819894391159737523e+01 1.903210498859201572e+00 5.044349674783084936e+00 7.842026155476776950e+00 4.920809944688274484e+00 9.040523334652474929e+00 9.413138472173592675e+00 1.167391735006112441e+01
2.624848242401197851e+00 3.651475186378966065e+00 5.978428797563878128e+00 5.154766658987282035e+00 2.557418880558098628e+00 2.251276773839272050e+00 7.553390123794889277e+00 9.525488986561742033e-01 1.346766621826935184e+00 1.261346516920593741e+00 3.224267435295556261e+00 7.702347798268780465e-01 1.522443342194469418e+00 1.842689189201792921e+00 3.041505535264090287e+00 2.380054825190567769e+00 1.242702401127596890e+00 1.809720158436313842e+00 1.963791260410641337e+00 1.379219961430188324e+00 1.111647238303602236e+00 2.300461999373123678e+00 1.441217872912553544e+00 2.218598257984931266e+00 1.132493239931535722e+00 4.631178258861325947e-01 2.328718807716743999e+00 4.366411475777775664e+00 2.731451976327059938e+00 1.908080709170544065e+00 2.692960971466672682e+00 2.584092036774974233e+00 2.683377774466544352e+00 1.828201936436009145e+00 1.272500447159095938e+00 1.445483971435745030e+00 2.070968588739567018e+00 3.011413748999724582e+00 2.208924642064211241e+00 6.031137688062875313e-01 9.509305708853881267e-01 4.380982681299478432e-01 2.564688277358258439e+00 5.695188118396913524e+00 3.505155665092363648e+00 3.315714561642439051e+00 3.024068798951101478e+00 4.170699712528421088e+00 1.485001623535437743e+00 5.644463830369576662e+00 2.418382141573347521e+00 1.890248760523077109e+00 1.682402326016453120e+00 4.408138244518372773e+00 1.855792865092836141e+00 2.425382402183624109e+00 2.407833413475781725e+00 2.132928991060034640e+00 1.206317820033529564e+01 9.763294691811221782e-01 1.476198906834894853e+00 7.973619905651867512e-01 1.023405175689795499e+00 1.350784081695741268e+00 1.085018460444781230e+00 8.346215858477014748e+00 4.754518012241385705e+00 2.354427771409408621e+00 1.191057697338516519e+00 1.780499124430232172e+00 1.007915132627309696e+00 3.414864186318925299e+00 4.689215410243781079e+00 3.639601159907927652e+00 2.137522998475232416e+00 5.488097483808326293e-01 2.404253425156742452e+00 3.567385076108173791e+00 2.409796480422202070e+00 1.046577594416513435e+00 6.079842546740379383e-01 1.213288929951901629e+00 2.349473804087208961e+00 1.649420962035698990e+00 1.844332979355866708e+00 4.203240140087532772e+00 7.824027534354151214e+00 2.198789787277530827e+00 1.112961909192628163e+00 1.575372762870818955e+00 1.465908347205793882e+00 3.448056190410405897e+00 3.225510673873177581e+00 1.853577380165801758e+00 9.991151204574917344e-01 9.229447935542178794e-01 8.259909989921070395e-01 8.424289753435584283e-01 2.738248756657077454e+00 1.726687759760513696e+00 1.347297685059249517e+00 7.538706956150704741e-01 1.393487214679263397e+00 1.826534351270101331e+00 3.975653601477190380e-01 2.572803953970235646e+00 1.019960357732863532e+00 2.208103454227083873e+00 2.165547520666229353e+00 6.289581176806287033e+00 6.814004797763738353e+00 1.078035484506412178e+00 1.462237282689270224e+00 1.534465005994470443e+00 2.020072722650960717e+00 3.280728471167820626e+00 8.034008450474285468e+00 2.743055062906780250e+00 5.663624137238844058e-01 6.699259043315950457e-01 1.142672673454640186e+00 1.226627127789544858e+00 5.752043969061316764e-01 2.671846862816776635e+00 2.388340574033639196e+00 3.995213036129292572e-01 8.986191053365648607e-01 1.387072189074228801e+00 1.287542380851380841e+00 7.785449498914347455e-01 1.074107598485344539e+00 2.051207029874235310e+00 4.044579016509628033e+00 6.317642429949356098e-01 1.178310220422865040e+00 1.215080520507903827e+00 9.298245303037133702e-01 8.476249001710197684e-01 1.291893461834538348e+00 3.710342789236158456e+00 1.014068175864674792e+00 9.567897715134068282e-01 1.154630554969372724e+00 1.828523779954744688e+00 1.409252146216403823e+00 5.172415584340335215e-01 1.402181587394508711e+00 3.177261084633191235e+00 4.504423043360795020e+00 1.714068651254697873e+00 1.504955720314276491e+00 1.065030135403900236e+00 2.855815307155855187e+00 4.460314179284656788e+00 7.969539579302058474e-01 7.703882337915283429e+00 1.501924550124089563e+01 1.664617709505815890e+00 1.808813897481381883e+00 4.980134970733572919e-01 8.357791141651766953e-01 1.042354538559070676e+00 1.131121431549039436e+00 1.646026043783781034e+00 1.920591552036189142e+00 6.443971383934576025e+00 5.973720177177914259e+00 4.040513253728924781e+00 3.597007086650195085e+00 2.359870967329562141e+00 1.108825420588984034e+00 1.272912247813243081e+00 1.094002018899758788e+00 7.190126838481882388e+00 1.533292459441065958e+01 4.938145242700757720e+00 4.904193528644267275e+00 8.492146235321612835e+00 2.269208170409425129e+00 6.664039146305089645e-01 7.772668389338426298e-01 2.349984201949991913e+00 1.053391935890795938e+00 1.216598700227878638e+00 1.213383069929780511e+00 1.431080512329274468e+00 1.117894813932177378e+00 1.166186641824775716e+00 1.780156280888033571e+00 8.566609210993337831e-01 5.294083081562005688e+00 5.035520706332389906e+00 2.592843926083888029e+00 1.033981473797027650e+00 3.036054228919248921e+00 7.300836007500366875e+00 1.224421180220760963e+00 8.887776429439363524e-01 7.147670677892499214e+00 1.035570235937042582e+01 5.358177873918205769e+00 4.837736736577341823e+00 1.417974560290988606e+01 4.995210204372327212e+00 1.180177217343078233e+00 8.970092759218020184e-01 7.509276496067138762e-01 9.619890457130515493e-01 1.467540684189418521e+00 1.911266304960406170e+00 2.767319778174175404e+00 1.637863164301407881e+00 1.538242931841157901e+00 2.606678412481632900e+00 7.848904449254187066e-01 2.494002418100726093e+00 2.518923211514683125e+00 3.082745797073623173e+00 2.579903667347609897e+00 7.248023081338914597e-01 5.902757185281120034e-01 1.541289082190520965e+00 9.943641442382321616e-01 7.477942230995205941e-01 1.646348199346262753e+00 3.297179601058136456e+00 2.367887713667471861e+00 1.114264251219010848e+00 6.529349222741146264e+00 3.411074870070674336e+00 1.004806132158324594e+00 6.800815204681398551e-01 7.963357433338684732e-01 1.586950834905372032e+00 1.434140974695813142e+00 1.405162150472702542e+00 1.863671488649180308e+00 2.362193455912124929e+00 2.103633996102074466e+00 1.464153450900272269e+00 1.199119993561666542e+00 2.446070933732867214e+00 2.583408144603456691e+00 5.580287039145386263e-01 1.415867617135282419e+00 3.293210399924564769e+00 2.632813191242972639e+00 7.471986757991981865e-01 2.813565500408731879e+00 2.258998044524852755e+00 1.184970187332456071e+00 1.011305080558533964e+00 2.276007868601781947e+00 3.096822166606632454e+00 1.831658013906820814e+00 1.434751817026336251e+00 9.347618812676612432e-01 1.859722335055689513e+00 3.510860940012971554e+00 1.577329180520533169e+00 1.081265818296515802e+00 7.607755294105889021e-01 2.852621284848018135e+00 3.888950200839540905e+00 2.405793610587938502e+00 5.935466753424845088e-01 5.856439593904122276e+00 2.394967639854764130e+00 1.592645866413071820e+00 3.615783652989870145e+00 1.817007975923470742e+00 6.305268335273730429e-01 1.309240541178571027e+00 2.087151264815069851e+00 2.556306759883065105e+00 3.817297612615551117e+00 1.212722491115278967e+00 2.549910967001355111e+00 8.385349485201611941e+00 4.464097718856177011e+00 2.014903526364306252e+00 9.828241273000185574e-01 1.061016358067687904e+00 2.468164494860481284e+00 1.043006730264386839e+00 4.319120248009214791e+00 6.388651369288609772e+00 2.307753644427684492e+00 1.105497675385263445e+00 4.825385123265130360e+00 2.231066719585051317e+00 1.806185078387557930e+00 1.443214516676136538e+00 2.058587388424549136e+00 1.606137618267588163e+00 3.915491065517463287e+00 1.716208512339842285e+00 2.595047502083187574e+00 3.112241664322428214e+00 3.265306890515978555e+00 2.575323479526323123e+00 3.534146476164027995e+00 3.522827469256806232e+00 1.229108580710834620e+00 4.359953769718356575e+00 3.357485632850223389e+00 1.216555218049048648e+00 3.401706232132492680e+00 1.622262217855275690e+00 1.621535653146892297e+00 1.133566699731804572e+00 2.022873317858647546e+00 8.748912328891679246e-01 1.548768043622911428e+00 6.574502252084747367e-01 1.757696041212978066e+00 1.158239728625279241e+00
1.111752131092039464e-01 1.274477886011501360e-01 3.554075946889975191e-01 3.629578107264403997e-01 2.203332422388842027e-01 7.852557440143909107e-02 3.158765858506359381e-01 1.399423729699583729e-01 1.553733273151098326e-01 1.622948141976636172e-01 1.647158531357754696e-01 1.654660772288263360e-01 6.257454597074599278e-02 1.985053520816023320e-01 3.498406945531630230e-01 6.392062686069174826e-02 3.148540089692220545e-01 2.655936282782255242e-01 1.880008387501067579e-01 1.110670490754533113e-01 8.679561917933471121e-03 1.230099760966789912e-01 2.298582456820371933e-01 2.280622923361607379e-01 1.226593512772088529e-01 3.579709034985117944e-02 2.775713727033410436e-03 3.769974644167756739e-01 3.260055072572802803e-01 2.247770707713647731e-01 2.332306350369500181e-01 2.337898569942791216e-01 3.055634047838402534e-01 3.320179701345561396e-01 7.430585793911889669e-02 2.508599137565274521e-03 9.603743437594641774e-02 1.137494307435783641e-01 1.464796178937102789e-01 2.430621889766162655e-03 2.324887759968348178e-01 1.040530523500900612e-01 1.775001112887307775e-01 1.697281489084060402e-01 5.049424062825334097e-02 2.739821654050330312e-03 1.965160867099144393e-01 5.281370285767422387e-03 2.399589474809804002e-01 2.707160445629415157e-01 1.733103770041362623e-01 2.079680235473427008e-01 5.051473007924227598e-01 1.518372017308755595e-01 1.621774941991759589e-01 4.262781086355432736e-01 3.818322212953964012e-01 1.988063889200196166e-01 1.085044574231127379e-01 5.609628120776633670e-03 4.483255589689499887e-02 2.284207550083460769e-01 1.890173033835389205e-01 5.823912680325904478e-02 1.786897492861633241e-02 1.785609929526576489e-01 1.725291002108961802e-01 9.185875239838796336e-02 1.115361611766299971e-01 1.818878551070460259e-01 2.136193407784864329e-01 1.982284620191570035e-01 1.398210016893092489e-01 1.377929293125988164e-01 1.143254136543601918e-01 1.001553092962778196e-01 7.793627607369030263e-02 1.777589497491842141e-01 1.832863724748083900e-01 1.338489508265252870e-01 2.332510212302430636e-02 3.267620399126998088e-01 2.958633722359323148e-02 3.393998505712745861e-01 4.722373847249239365e-01 3.053610872460404968e-01 2.792780649658146430e-01 3.212205386017028541e-01 3.082566392252961140e-01 3.996962337803336429e-01 3.813785511731537792e-01 1.764531957508807813e-01 1.234904254297048143e-01 1.315399155286645638e-01 2.353460370564969817e-01 3.400924408843871150e-01 6.576638874108563515e-01 1.127673599659798076e-01 1.423886235997811056e-01 1.220733391172118265e-01 2.605070573217246332e-01 1.614026660628591903e-01 1.995235718684756077e-01 9.692460608028316549e-02 1.694424397913005600e-02 2.602529711395834555e-01 2.228370185909988588e-01 5.245438454871926837e-01 4.068833356616853303e-01 2.853370630985235801e-01 2.658956719866623630e-01 2.709550455526603674e-01 1.346119932286220233e-01 2.517702541470163702e-01 3.050339127323192789e-01 2.512679280336815868e-01 1.996332252008118369e-01 1.272288068049118870e-01 9.411612608247396650e-02 3.651820830913585919e-02 1.746390806886510827e-01 2.312719033367127142e-01 1.360758588687362991e-01 1.163195547840342597e-01 1.015845897037447737e-01 6.984199165014615129e-02 1.716804091099483343e-01 4.404513465398598449e-01 1.563578673519183948e-01 1.031390969719426787e-01 1.489875012828471568e-01 2.781600067963936884e-01 2.026423322410683681e-01 2.531989465498178660e-02 4.354497444070627443e-01 9.885974110906163570e-02 1.192280323103646206e-01 2.252626746109549216e-01 1.878458028853013939e-01 2.136820371620077874e-01 2.456266050029565218e-01 1.952646635967126842e-01 2.220985077350036418e-01 3.752538988245572860e-01 2.306865319468523745e-01 2.172024947053518007e-01 3.043966614255224634e-01 1.352896831648595644e-01 1.736186402820112940e-01 6.541407725095475800e-02 4.487843763840326100e-02 3.644566235430924880e-03 9.054433763573259408e-02 1.182430212042232809e-01 1.301380426794730150e-01 1.736612789233715204e-01 1.796714123690389964e-01 1.445560240334448077e-01 1.947286631165263682e-01 9.962190898812925410e-02 1.788939584306909955e-03 9.436022478521307287e-04 1.530651383395255707e-02 5.338941854416685839e-02 5.039852689772405907e-03 1.434520706260516421e-01 1.588440841671816817e-01 2.038165947688856394e-01 1.119540130999884531e-01 1.011366374284538017e-01 2.343111365445573694e-03 5.805584135071743639e-03 1.194366331594030710e-02 1.770890260099231006e-01 1.933721273557214015e-01 2.074412439202233671e-01 2.011969985675530204e-01 2.365184997814067658e-01 3.048104265998012874e-01 2.154274935017504167e-02 2.644854884008700502e-01 5.113968036014464591e-01 3.643508535674199744e-01 2.104196409322715566e-01 1.127324048132006540e-01 2.780802872396398451e-02 1.412029041346067257e-02 1.617854385770365888e-01 1.783859799665396817e-01 1.189623869268746220e-01 1.651162870209914313e-01 1.427601326613619215e-01 1.383200250367595530e-01 1.738262956720899033e-01 1.443767146775176702e-01 1.467719533423434419e-01 1.064154200262730221e-01 1.678866809057119047e-01 1.489028894961155203e-01 2.125633488987603847e-01 1.916374950496848029e-01 2.529414610583113898e-01 2.487296443816222058e-01 2.820105852130409541e-01 3.608576894353013875e-01 2.303026227663654835e-01 2.294239664294318026e-01 5.284047619719822730e-02 2.384629900430308425e-01 4.597215711394736504e-01 3.870965992742310124e-01 2.358311347000823233e-01 2.635119732759005906e-01 2.895899557962472448e-01 2.586959054554737736e-01 4.297653138796875272e-01 2.234443038277038607e-01 2.032964635518888508e-01 1.870612826284871466e-01 1.180148192650070094e-01 4.518126780591439490e-03 2.374988276133881693e-01 6.242875658359183649e-02 3.763713288438132187e-02 2.404186511134431270e-01 2.242224719658241772e-01 2.660652914121705015e-01 2.022351643524750719e-01 3.535611208286902896e-01 5.124479582659164922e-01 3.059270562900103796e-01 1.934683345717106429e-01 2.884339599093068696e-01 5.609074745810072038e-01 5.505494561139860910e-01 3.348465766377938801e-01 3.052849894530305641e-01 2.712814377768609786e-01 3.301757213439672212e-01 3.056380304606681197e-01 2.719461274487512403e-01 2.716151530014592197e-01 2.461337516513920631e-01 1.257560705406107204e-01 3.803187326863501916e-01 4.010214312282582849e-01 3.244987679416001525e-01 1.056645972467926686e-01 3.698997479890649975e-01 2.937521095859769726e-01 2.350448512459271111e-01 2.300139879648898378e-01 2.381562380714155602e-01 3.374377918414986910e-01 1.869185837036528020e-01 2.089111254633506110e-01 1.613059819678049900e-01 2.109117374935476075e-01 9.519626155657763544e-02 2.312026597436531248e-03 4.071550693434913826e-03 9.263673854045308131e-02 2.640784678578397826e-02 8.124442751713012445e-02 1.096171218634055256e-01 7.273202710304809207e-03 1.130513204639563007e-01 1.610303658026487894e-01 1.487445290775216700e-01 1.002100249398484577e-01 1.089888849598173587e-01 7.245260495598315753e-02 1.891270331921925726e-03 2.167446811075706137e-01 2.480390368491964745e-02 2.972814886207490043e-03 3.990884918905621831e-03 6.922225719753562212e-02 4.919624264777567972e-03 5.631140313653641011e-03 2.623807011158524327e-01 2.684833065517996387e-01 6.049643786322413813e-03 6.804706118885020527e-02 6.775760946301489888e-03 1.449174371562071961e-01 9.878884444440050316e-02 1.554334453234299529e-01 3.608243831639657007e-01 1.575829225701332326e-01 1.320111828840626333e-01 2.502037197053322837e-01 1.142998153166576297e-01 5.794741140110619415e-02 1.866254346122758756e-01 1.064980072926841465e-01 9.848302541318409986e-02 7.555398018249467884e-02 4.736109978032346582e-03 5.303417203032415907e-03 4.707265206332430715e-03 1.582732053548025764e-01 4.763078893458477098e-02 8.539320644694581297e-02 1.003194621690597643e-01 1.083256619833102008e-01 1.697534026349834524e-01 1.565218811691183320e-01 1.498069607541061554e-01 9.911343032572109135e-02 1.329431777966190659e-03 3.346675371671064061e-03 3.742850799147040032e-03 3.926483520329993038e-02 6.136485009959541381e-02 1.423586127560824699e-01 1.272447765820405585e-01
